# Supplementary material for: Single-cell transcriptomics reveals multiple chemoresistant properties in leukemic stem and progenitor cells in pediatric AML
Source: Genome Biol. 2023 Aug 31;24:199. doi: 10.1186/s13059-023-03031-7 (PMC10472599; doi:10.1186/s13059-023-03031-7)
Supplement: Supplementary file 2 — Additional file 2: Table S1. Summary of scRNA-seq data sets used for normal reference construction. [file 13059_2023_3031_MOESM2_ESM.xls]

## Sheet: Sheet1
Sample	Tissue	Gender	Age	Kit	Sequencer	Remark
szN001	PB	M	3	V3	Novaseq
szN002	PB	M	6	V3	Novaseq
szN003	PB	M	11	V3	Novaseq
szN004	BM	unknown	12	V3	Novaseq	collected from same healthy donor
szN005	CD34+ PB	unknown	12	V3	Novaseq
lyyN003	CD34+ BM	M	48	V3	Novaseq
lyyN004	CD34+ BM	F	24	V3	Novaseq
lyyN005	CD34+ BM	M	29	V3	Novaseq
lyyN006	CD34+ BM	M	42	V3	Novaseq
GSM3396161	BMMC	F	59	V2	HiSeq3000	2018, JCIinsight
GSM3396162	BMMC	M	47	V2	HiSeq3000	2018, JCIinsight
GSM3396163	BMMC	F	60	V2	HiSeq3000	2018, JCIinsight
GSM3396165	BMMC	F	60	V2	HiSeq3000	2018, JCIinsight
GSM3396166	BMMC	M	30	V2	HiSeq3000	2018, JCIinsight
GSM3396167	BMMC	F	41	V2	HiSeq3000	2018, JCIinsight
GSM3396169	BMMC	F	50	V2	HiSeq3000	2018, JCIinsight
GSM3396170	BMMC	F	43	V2	HiSeq3000	2018, JCIinsight
GSM3396172	BMMC	M	57	V2	HiSeq3000	2018, JCIinsight
GSM3396173	BMMC	M	60	V2	HiSeq3000	2018, JCIinsight
GSM3396175	BMMC	M	50	V2	HiSeq3000	2018, JCIinsight
GSM3396178	BMMC	M	31	V2	HiSeq3000	2018, JCIinsight
GSM3396179	BMMC	F	56	V2	HiSeq3000	2018, JCIinsight
GSM3396181	BMMC	F	56	V2	HiSeq3000	2018, JCIinsight
GSM3396182	BMMC	F	55	V2	HiSeq3000	2018, JCIinsight
GSM3396183	BMMC	F	24	V2	HiSeq3000	2018, JCIinsight
GSM3396184	BMMC	F	46	V2	HiSeq3000	2018, JCIinsight
GSM3396185	BMMC	F	28	V2	HiSeq3000	2018, JCIinsight
GSM3872443	BMMC	M	2.7	V2	HiSeq4000	2020, ScientifticReports
GSM3872444	BMMC	M	2.7	V2	HiSeq4000	2020, ScientifticReports
GSM4296496	CD34+lin-HSPCs in PBMC samples from healthy mobilized apheresis donors	M	60	V3	NovaseqS4	2020, MolecularCell
GSM4296499	CD34+lin-HSPCs in PBMC samples from healthy mobilized apheresis donors	F	56	V3	NovaseqS4	2020, MolecularCell
GSM4296503	CD34+lin-HSPCs in PBMC samples from healthy mobilized apheresis donors	M	55	V3	NovaseqS4	2020, MolecularCell
