# Supplementary material for: Single-cell transcriptomics reveals multiple chemoresistant properties in leukemic stem and progenitor cells in pediatric AML
Source: Genome Biol. 2023 Aug 31;24:199. doi: 10.1186/s13059-023-03031-7 (PMC10472599; doi:10.1186/s13059-023-03031-7)
Supplement: Supplementary file 3 — Additional file 3: Table S2. List of highly expressed genes (top 100) for each normal cell types. [file 13059_2023_3031_MOESM3_ESM.xls]

## Sheet: Sheet1
myAUC	avg_diff	power	pct.1	pct.2	cluster	gene
0.851	2.2514	0.702	0.773	0.208	B	IGHM
0.903	2.2387	0.806	0.813	0.022	B	MS4A1
0.922	2.20725	0.844	0.88	0.099	B	CD79A
0.962	1.86952	0.924	0.999	0.647	B	CD74
0.906	1.84343	0.812	0.897	0.292	B	HLA-DQB1
0.769	1.68287	0.538	0.565	0.058	B	IGHD
0.805	1.60093	0.61	0.633	0.055	B	BANK1
0.932	1.58799	0.864	0.992	0.514	B	HLA-DRA
0.832	1.51064	0.664	0.759	0.182	B	CD79B
0.912	1.50374	0.824	0.956	0.651	B	CD37
0.912	1.4783	0.824	0.965	0.512	B	HLA-DPB1
0.823	1.44914	0.646	0.749	0.23	B	HLA-DQA1
0.77	1.4308	0.54	0.552	0.021	B	LINC00926
0.878	1.37682	0.756	0.93	0.446	B	HLA-DRB1
0.876	1.35003	0.752	0.929	0.473	B	HLA-DPA1
0.779	0.961441	0.558	0.86	0.432	B	LTB
0.808	0.949513	0.616	0.943	0.702	B	CD52
0.763	0.810521	0.526	0.926	0.756	B	BTG1
0.789	0.797831	0.578	0.758	0.435	B	IGKC
0.761	0.54282	0.522	0.999	0.959	B	RPS27
0.752	0.446261	0.504	0.999	0.939	B	RPL18A
0.244	-1.44971	0.512	0.062	0.564	B	ANXA1
0.227	-1.87438	0.546	0.203	0.705	B	SRGN
0.972	2.30433	0.944	0.998	0.376	cDC	CST3
0.967	2.11375	0.934	0.999	0.466	cDC	HLA-DRB1
0.938	2.02212	0.876	0.954	0.251	cDC	HLA-DQA1
0.961	2.01686	0.922	0.998	0.531	cDC	HLA-DPB1
0.957	2.00526	0.914	0.998	0.492	cDC	HLA-DPA1
0.962	1.99638	0.924	1	0.534	cDC	HLA-DRA
0.963	1.89199	0.926	0.999	0.662	cDC	CD74
0.938	1.86213	0.876	0.976	0.317	cDC	HLA-DQB1
0.933	1.81878	0.866	0.996	0.362	cDC	LYZ
0.869	1.73874	0.738	0.791	0.092	cDC	FCER1A
0.919	1.63775	0.838	0.992	0.364	cDC	LGALS1
0.854	1.5775	0.708	0.847	0.237	cDC	HLA-DRB5
0.925	1.539	0.85	0.955	0.239	cDC	ANXA2
0.915	1.48143	0.83	0.98	0.456	cDC	S100A10
0.808	1.47017	0.616	0.62	0.006	cDC	CLEC10A
0.909	1.30908	0.818	0.991	0.411	cDC	COTL1
0.887	1.26468	0.774	0.928	0.222	cDC	SAMHD1
0.909	1.25412	0.818	0.96	0.367	cDC	HLA-DMA
0.783	1.2164	0.566	0.607	0.039	cDC	LGALS2
0.772	1.20245	0.544	0.691	0.222	cDC	GPX1
0.838	1.15359	0.676	0.8	0.136	cDC	GPR183
0.845	1.13803	0.69	0.781	0.109	cDC	KLF4
0.838	1.1025	0.676	0.809	0.126	cDC	CSTA
0.8	1.09523	0.6	0.704	0.153	cDC	CPVL
0.889	1.09081	0.778	0.989	0.55	cDC	GSTP1
0.863	1.04924	0.726	0.92	0.339	cDC	AP1S2
0.885	1.03567	0.77	0.935	0.258	cDC	GRN
0.865	1.02801	0.73	0.858	0.184	cDC	HLA-DMB
0.808	0.986577	0.616	0.678	0.053	cDC	IFI30
0.832	0.971918	0.664	0.798	0.193	cDC	PHACTR1
0.897	0.969508	0.794	1	0.965	cDC	ACTB
0.84	0.961599	0.68	0.888	0.292	cDC	C1orf162
0.856	0.961438	0.712	0.999	0.735	cDC	VIM
0.839	0.94794	0.678	0.786	0.114	cDC	CFP
0.867	0.943863	0.734	0.975	0.266	cDC	FCER1G
0.833	0.922224	0.666	0.753	0.083	cDC	CTSH
0.866	0.911212	0.732	0.988	0.628	cDC	ARPC1B
0.83	0.910451	0.66	0.765	0.17	cDC	ALDH2
0.9	0.899451	0.8	1	0.945	cDC	TMSB10
0.849	0.894878	0.698	0.794	0.091	cDC	LY86
0.831	0.892728	0.662	0.818	0.222	cDC	CAPG
0.84	0.884121	0.68	0.869	0.281	cDC	ANXA5
0.811	0.843114	0.622	0.982	0.743	cDC	S100A4
0.836	0.828956	0.672	0.946	0.451	cDC	LSP1
0.775	0.809659	0.55	0.683	0.158	cDC	MAP3K8
0.782	0.79859	0.564	0.801	0.235	cDC	ARL4C
0.806	0.796016	0.612	0.711	0.095	cDC	RNASE6
0.771	0.78932	0.542	0.865	0.428	cDC	FOSB
0.84	0.788976	0.68	0.934	0.457	cDC	AP2S1
0.811	0.766777	0.622	0.934	0.493	cDC	DBI
0.832	0.765014	0.664	0.85	0.252	cDC	SPI1
0.806	0.764178	0.612	0.83	0.311	cDC	RNH1
0.822	0.760078	0.644	0.787	0.141	cDC	JAML
0.81	0.752691	0.62	1	0.989	cDC	TMSB4X
0.821	0.748762	0.642	0.993	0.747	cDC	CYBA
0.792	0.739336	0.584	0.742	0.204	cDC	CTSZ
0.801	0.738779	0.602	0.82	0.274	cDC	TIMP1
0.78	0.727921	0.56	0.635	0.086	cDC	PLD4
0.806	0.719838	0.612	0.814	0.225	cDC	TYMP
0.783	0.707796	0.566	0.87	0.399	cDC	PPA1
0.774	0.706124	0.548	0.991	0.681	cDC	FOS
0.768	0.702381	0.536	0.74	0.268	cDC	CCDC88A
0.8	0.701587	0.6	0.965	0.572	cDC	SLC25A5
0.818	0.698503	0.636	0.998	0.868	cDC	PFN1
0.799	0.691309	0.598	0.935	0.494	cDC	RAC1
0.797	0.679869	0.594	0.913	0.454	cDC	PRELID1
0.832	0.676961	0.664	0.996	0.823	cDC	CFL1
0.791	0.675915	0.582	0.952	0.519	cDC	TPI1
0.77	0.674266	0.54	0.96	0.533	cDC	ANXA1
0.793	0.660641	0.586	0.884	0.413	cDC	CSTB
0.805	0.656086	0.61	0.905	0.396	cDC	PYCARD
0.812	0.655627	0.624	0.991	0.768	cDC	S100A6
0.782	0.652619	0.564	0.665	0.083	cDC	IGSF6
0.825	0.649836	0.65	0.859	0.268	cDC	FCGRT
0.782	0.649051	0.564	0.894	0.412	cDC	PKM
0.776	0.64594	0.552	0.671	0.099	cDC	FGL2
0.774	0.642329	0.548	0.919	0.445	cDC	ZFP36
0.765	0.641059	0.53	0.571	0.04	cDC	CSF2RA
0.81	0.634162	0.62	0.942	0.335	cDC	TYROBP
0.784	0.634041	0.568	0.816	0.27	cDC	GLIPR1
0.753	0.630427	0.506	0.569	0.052	cDC	TGFBI
0.784	0.627583	0.568	0.973	0.64	cDC	CORO1A
0.757	0.622391	0.514	0.634	0.151	cDC	DPYSL2
0.788	0.621147	0.576	0.989	0.762	cDC	SLC25A6
0.774	0.619127	0.548	0.611	0.052	cDC	CLEC4A
0.769	0.617473	0.538	0.9	0.478	cDC	GDI2
0.788	0.617428	0.576	0.916	0.411	cDC	ITGB2
0.783	0.617003	0.566	0.952	0.573	cDC	COX8A
0.774	0.598926	0.548	0.653	0.129	cDC	PAK1
0.772	0.593141	0.544	0.999	0.807	cDC	GAPDH
0.758	0.589767	0.516	0.807	0.346	cDC	PLP2
0.75	0.588669	0.5	0.683	0.23	cDC	C20orf27
0.804	0.585691	0.608	0.993	0.77	cDC	ARPC2
0.782	0.577038	0.564	0.998	0.837	cDC	SH3BGRL3
0.764	0.575147	0.528	0.735	0.206	cDC	PTPRE
0.772	0.571926	0.544	0.83	0.321	cDC	RNF130
0.76	0.568786	0.52	0.71	0.234	cDC	BID
0.789	0.565096	0.578	0.983	0.758	cDC	ARPC3
0.758	0.563546	0.516	0.947	0.55	cDC	VAMP8
0.763	0.558738	0.526	0.993	0.783	cDC	YBX1
0.987	3.07245	0.974	1	0.33	classical monocyte	LYZ
0.976	2.52658	0.952	0.98	0.089	classical monocyte	FCN1
0.945	2.52414	0.89	0.899	0.027	classical monocyte	VCAN
0.765	2.32949	0.53	0.557	0.042	classical monocyte	RP11-1143G9.4
0.947	2.09948	0.894	0.932	0.085	classical monocyte	CSTA
0.951	2.06012	0.902	0.977	0.425	classical monocyte	CTSS
0.796	1.99624	0.592	0.644	0.08	classical monocyte	CXCL8
0.956	1.99515	0.912	0.994	0.302	classical monocyte	TYROBP
0.882	1.94549	0.764	0.785	0.031	classical monocyte	CD14
0.954	1.86862	0.908	0.988	0.346	classical monocyte	CST3
0.939	1.86169	0.878	0.98	0.334	classical monocyte	LGALS1
0.93	1.65553	0.86	0.951	0.405	classical monocyte	PSAP
0.88	1.64053	0.76	0.843	0.194	classical monocyte	TYMP
0.941	1.62479	0.882	0.996	0.298	classical monocyte	S100A9
0.793	1.61565	0.586	0.686	0.199	classical monocyte	GPX1
0.916	1.56908	0.832	0.958	0.232	classical monocyte	FCER1G
0.871	1.54137	0.742	0.791	0.06	classical monocyte	MS4A6A
0.752	1.53836	0.504	0.515	0.017	classical monocyte	LGALS2
0.942	1.48004	0.884	0.999	0.756	classical monocyte	S100A6
0.808	1.44661	0.616	0.662	0.07	classical monocyte	PLAUR
0.844	1.43318	0.688	0.759	0.114	classical monocyte	CFD
0.866	1.43182	0.732	0.844	0.315	classical monocyte	AP1S2
0.863	1.42394	0.726	0.824	0.231	classical monocyte	GRN
0.931	1.41526	0.862	0.999	0.73	classical monocyte	S100A4
0.831	1.37328	0.662	0.696	0.042	classical monocyte	CLEC7A
0.791	1.36815	0.582	0.634	0.085	classical monocyte	KLF4
0.82	1.34447	0.64	0.696	0.07	classical monocyte	FGL2
0.87	1.33899	0.74	0.926	0.434	classical monocyte	S100A10
0.896	1.32384	0.792	0.945	0.385	classical monocyte	COTL1
0.765	1.25172	0.53	0.683	0.256	classical monocyte	C14orf2
0.811	1.2361	0.622	0.681	0.087	classical monocyte	CFP
0.89	1.22874	0.78	0.958	0.463	classical monocyte	AIF1
0.786	1.21605	0.572	0.611	0.052	classical monocyte	MPEG1
0.912	1.21442	0.824	0.969	0.36	classical monocyte	LST1
0.809	1.19753	0.618	0.749	0.216	classical monocyte	ANXA2
0.886	1.19694	0.772	0.959	0.562	classical monocyte	SAT1
0.844	1.1846	0.688	0.773	0.072	classical monocyte	SERPINA1
0.847	1.15354	0.694	0.978	0.667	classical monocyte	FOS
0.837	1.13839	0.674	0.845	0.401	classical monocyte	NPC2
0.881	1.13307	0.762	0.939	0.544	classical monocyte	TSPO
0.758	1.13263	0.516	0.722	0.391	classical monocyte	ATP5E
0.772	1.12265	0.544	0.614	0.101	classical monocyte	CD36
0.8	1.10905	0.6	0.678	0.084	classical monocyte	CYBB
0.886	1.1039	0.772	0.949	0.368	classical monocyte	S100A11
0.807	1.0721	0.614	0.76	0.198	classical monocyte	RGS2
0.899	1.068	0.798	1	0.975	classical monocyte	FTH1
0.798	1.06744	0.596	0.663	0.084	classical monocyte	CD68
0.776	1.05545	0.552	0.651	0.174	classical monocyte	TNFSF13B
0.862	1.0524	0.724	0.856	0.126	classical monocyte	MNDA
0.901	1.04069	0.802	0.886	0.089	classical monocyte	S100A12
0.777	1.03634	0.554	0.7	0.253	classical monocyte	STXBP2
0.895	1.03143	0.79	0.987	0.678	classical monocyte	NEAT1
0.785	1.02837	0.57	0.847	0.449	classical monocyte	HLA-DRB1
0.952	1.02245	0.904	1	0.983	classical monocyte	FTL
0.773	1.00028	0.546	0.727	0.345	classical monocyte	APLP2
0.808	0.989931	0.616	0.841	0.445	classical monocyte	MCL1
0.765	0.941792	0.53	0.71	0.274	classical monocyte	C1orf162
0.751	0.939693	0.502	0.592	0.101	classical monocyte	CEBPD
0.837	0.919525	0.674	0.97	0.737	classical monocyte	CYBA
0.764	0.908341	0.528	0.595	0.065	classical monocyte	NCF2
0.893	0.905253	0.786	0.992	0.66	classical monocyte	SRGN
0.778	0.896519	0.556	0.762	0.379	classical monocyte	PYCARD
0.774	0.887435	0.548	0.748	0.363	classical monocyte	CTSD
0.757	0.883744	0.514	0.707	0.349	classical monocyte	ASAH1
0.778	0.870586	0.556	0.838	0.427	classical monocyte	ZFP36
0.85	0.851894	0.7	0.986	0.829	classical monocyte	SH3BGRL3
0.806	0.835235	0.612	0.901	0.615	classical monocyte	ARPC1B
0.775	0.830283	0.55	0.7	0.249	classical monocyte	FCGRT
0.818	0.828025	0.636	0.986	0.723	classical monocyte	VIM
0.753	0.827666	0.506	0.765	0.395	classical monocyte	ITGB2
0.781	0.822656	0.562	0.94	0.515	classical monocyte	HLA-DRA
0.775	0.818632	0.55	0.898	0.516	classical monocyte	ANXA1
0.877	0.811843	0.754	0.993	0.877	classical monocyte	OAZ1
0.824	0.802486	0.648	1	0.988	classical monocyte	TMSB4X
0.761	0.79558	0.522	0.826	0.533	classical monocyte	CD44
0.86	0.77951	0.72	1	0.963	classical monocyte	ACTB
0.782	0.770144	0.564	0.931	0.62	classical monocyte	DUSP1
0.929	0.765374	0.858	0.993	0.284	classical monocyte	S100A8
0.751	0.757717	0.502	0.822	0.483	classical monocyte	TKT
0.757	0.738727	0.514	0.861	0.572	classical monocyte	EMP3
0.837	0.712811	0.674	1	0.943	classical monocyte	TMSB10
0.756	0.707378	0.512	0.873	0.535	classical monocyte	GSTP1
0.847	0.686539	0.694	0.837	0.24	classical monocyte	NAMPT
0.755	0.649564	0.51	0.836	0.577	classical monocyte	LAMTOR4
0.804	0.598154	0.608	0.992	0.926	classical monocyte	SERF2
0.798	0.563904	0.596	0.999	0.974	classical monocyte	MT-CO1
0.782	0.562597	0.564	0.988	0.903	classical monocyte	PFDN5
0.756	0.526776	0.512	0.951	0.648	classical monocyte	CD74
0.238	-0.707154	0.524	0.993	0.944	classical monocyte	RPS3
0.245	-0.708719	0.51	0.989	0.929	classical monocyte	RPL3
0.23	-0.923266	0.54	0.874	0.882	classical monocyte	RPSA
0.796	2.40132	0.592	0.877	0.434	CLP	HIST1H4C
0.898	2.26438	0.796	0.866	0.168	CLP	IGLL1
0.864	2.10666	0.728	0.783	0.077	CLP	DNTT
0.93	2.08995	0.86	0.981	0.397	CLP	STMN1
0.898	1.86527	0.796	0.838	0.05	CLP	VPREB1
0.836	1.7416	0.672	0.948	0.576	CLP	TUBA1B
0.803	1.70033	0.606	0.908	0.551	CLP	HMGB2
0.905	1.6894	0.81	0.999	0.797	CLP	HMGB1
0.848	1.61039	0.696	0.979	0.688	CLP	HMGN2
0.857	1.57132	0.714	0.946	0.451	CLP	TUBB
0.804	1.53004	0.608	0.666	0.062	CLP	VPREB3
0.827	1.45039	0.654	0.942	0.576	CLP	H2AFZ
0.802	1.39345	0.604	0.708	0.165	CLP	TYMS
0.836	1.33347	0.672	0.714	0.083	CLP	UHRF1
0.75	1.32175	0.5	0.576	0.111	CLP	NUSAP1
0.841	1.3089	0.682	0.819	0.194	CLP	CD79B
0.766	1.23522	0.532	0.599	0.066	CLP	CD24
0.894	1.21031	0.788	1	0.924	CLP	PTMA
0.813	1.14675	0.626	0.8	0.272	CLP	SMC4
0.876	1.09673	0.752	0.974	0.47	CLP	H2AFY
0.811	1.09395	0.622	0.898	0.414	CLP	DUT
0.852	1.0883	0.704	0.963	0.306	CLP	SOX4
0.845	1.07743	0.69	0.937	0.461	CLP	PRDX1
0.754	1.06782	0.508	0.653	0.198	CLP	PCNA
0.83	1.00147	0.66	0.784	0.121	CLP	CD79A
0.854	0.994757	0.708	0.993	0.803	CLP	GAPDH
0.809	0.989848	0.618	0.911	0.464	CLP	H2AFV
0.851	0.980467	0.702	0.865	0.248	CLP	TCF4
0.85	0.968996	0.7	0.845	0.226	CLP	LAT2
0.812	0.957215	0.624	0.93	0.473	CLP	NUCKS1
0.869	0.947158	0.738	0.999	0.809	CLP	ACTG1
0.856	0.919843	0.712	0.975	0.563	CLP	SLC25A5
0.859	0.909386	0.718	0.994	0.739	CLP	PPIA
0.817	0.902162	0.634	0.938	0.555	CLP	RAN
0.801	0.901654	0.602	0.91	0.472	CLP	DEK
0.805	0.901115	0.61	0.858	0.355	CLP	NASP
0.807	0.886405	0.614	0.786	0.245	CLP	CARHSP1
0.82	0.879176	0.64	0.768	0.184	CLP	ADA
0.756	0.870891	0.512	0.659	0.199	CLP	MCM7
0.774	0.869379	0.548	0.579	0.026	CLP	EBF1
0.849	0.86917	0.698	0.986	0.618	CLP	HMGN1
0.778	0.868656	0.556	0.837	0.397	CLP	RANBP1
0.793	0.86722	0.586	0.848	0.355	CLP	VDAC1
0.843	0.852769	0.686	0.919	0.37	CLP	RNASEH2B
0.787	0.844811	0.574	0.768	0.265	CLP	BCL11A
0.773	0.837489	0.546	0.663	0.168	CLP	MAD2L2
0.854	0.836588	0.708	0.848	0.165	CLP	MZB1
0.785	0.825812	0.57	0.771	0.266	CLP	TOP2B
0.766	0.796131	0.532	0.755	0.288	CLP	TMPO
0.777	0.793633	0.554	0.712	0.201	CLP	ZCCHC7
0.817	0.772893	0.634	0.816	0.233	CLP	SSBP2
0.761	0.770269	0.522	0.97	0.691	CLP	CALM2
0.76	0.762993	0.52	0.633	0.153	CLP	LMNB1
0.809	0.760925	0.618	0.972	0.642	CLP	SRSF3
0.754	0.756565	0.508	0.76	0.314	CLP	CD81
0.878	0.75627	0.756	0.916	0.217	CLP	IGHM
0.761	0.755352	0.522	0.631	0.151	CLP	MAD2L1
0.802	0.755229	0.604	0.853	0.338	CLP	PARP1
0.785	0.754662	0.57	0.737	0.207	CLP	CMTM7
0.802	0.746589	0.604	0.872	0.326	CLP	RCSD1
0.786	0.742665	0.572	0.985	0.71	CLP	HSP90AA1
0.785	0.739992	0.57	0.872	0.357	CLP	HMGA1
0.784	0.725352	0.568	0.834	0.335	CLP	IDH2
0.787	0.707823	0.574	0.827	0.296	CLP	MSI2
0.796	0.707697	0.592	0.988	0.741	CLP	HNRNPA2B1
0.774	0.706393	0.548	0.915	0.526	CLP	MZT2B
0.785	0.701478	0.57	0.906	0.431	CLP	YWHAQ
0.801	0.70102	0.602	0.972	0.615	CLP	ANP32B
0.761	0.700795	0.522	0.845	0.365	CLP	H1FX
0.755	0.693167	0.51	0.802	0.376	CLP	SIVA1
0.781	0.689817	0.562	0.917	0.5	CLP	ERH
0.778	0.679628	0.556	0.91	0.445	CLP	HMGN3
0.751	0.677864	0.502	0.697	0.238	CLP	USP1
0.782	0.677005	0.564	0.915	0.468	CLP	SRP9
0.845	0.673606	0.69	1	0.904	CLP	H3F3A
0.757	0.671792	0.514	0.748	0.262	CLP	FABP5
0.816	0.658442	0.632	0.994	0.525	CLP	HLA-DRA
0.792	0.656498	0.584	0.752	0.228	CLP	MYL6B
0.771	0.655491	0.542	0.939	0.539	CLP	SET
0.786	0.654056	0.572	0.998	0.831	CLP	HNRNPA1
0.765	0.653148	0.53	0.883	0.449	CLP	SNRPD1
0.772	0.652092	0.544	0.738	0.239	CLP	CXXC5
0.769	0.629823	0.538	0.847	0.375	CLP	ILF2
0.804	0.626684	0.608	0.987	0.7	CLP	SUMO2
0.766	0.626453	0.532	0.869	0.416	CLP	HNRNPR
0.76	0.622809	0.52	0.888	0.438	CLP	PSMA4
0.766	0.621347	0.532	0.854	0.382	CLP	PSIP1
0.75	0.621059	0.5	0.553	0.047	CLP	BLNK
0.772	0.620307	0.544	0.591	0.035	CLP	MME
0.767	0.619113	0.534	0.901	0.482	CLP	SNRPF
0.75	0.614909	0.5	0.696	0.246	CLP	CBX5
0.76	0.607357	0.52	0.76	0.279	CLP	MEF2C
0.759	0.604204	0.518	0.946	0.577	CLP	HNRNPA3
0.756	0.599856	0.512	0.903	0.478	CLP	SNRPE
0.753	0.598051	0.506	0.857	0.431	CLP	HNRNPD
0.771	0.594126	0.542	0.988	0.67	CLP	NAP1L1
0.762	0.592801	0.524	0.928	0.525	CLP	LSM7
0.769	0.589261	0.538	0.808	0.315	CLP	ZNF22
0.758	0.587456	0.516	0.832	0.383	CLP	MRPL51
0.774	0.585227	0.548	0.75	0.245	CLP	ERGIC1
0.963	2.67716	0.926	0.965	0.116	CTL	CCL5
0.929	2.25983	0.858	0.929	0.233	CTL	NKG7
0.763	2.22116	0.526	0.609	0.138	CTL	GNLY
0.783	2.05201	0.566	0.592	0.039	CTL	GZMH
0.874	1.91197	0.748	0.797	0.065	CTL	GZMA
0.898	1.69429	0.796	0.92	0.27	CTL	IL32
0.85	1.57518	0.7	0.786	0.133	CTL	CST7
0.769	1.54432	0.538	0.576	0.039	CTL	KLRD1
0.798	1.29768	0.596	0.684	0.128	CTL	GZMM
0.759	1.28807	0.518	0.65	0.266	CTL	CTSW
0.822	1.25258	0.644	0.823	0.265	CTL	CD3D
0.76	1.25197	0.52	0.642	0.166	CTL	CD3G
0.835	1.2205	0.67	0.874	0.483	CTL	HCST
0.795	1.08883	0.59	0.773	0.239	CTL	CD3E
0.809	0.960114	0.618	0.917	0.723	CTL	CALM1
0.901	0.947911	0.802	1	0.991	CTL	B2M
0.859	0.90839	0.718	0.994	0.888	CTL	HLA-C
0.874	0.90717	0.748	0.997	0.921	CTL	HLA-B
0.827	0.826319	0.654	0.979	0.876	CTL	HLA-A
0.754	0.798663	0.508	0.909	0.694	CTL	CD52
0.755	0.771507	0.51	0.852	0.631	CTL	PTPRC
0.792	0.714169	0.584	0.958	0.805	CTL	HLA-E
0.754	0.711346	0.508	0.897	0.776	CTL	MYL12A
0.834	0.700375	0.668	1	0.983	CTL	MALAT1
0.759	0.682239	0.518	0.944	0.827	CTL	SH3BGRL3
0.759	0.627282	0.518	0.946	0.724	CTL	S100A4
0.754	0.608642	0.508	0.95	0.847	CTL	DDX5
0.847	4.41324	0.694	0.702	0.016	E/B/M	CLC
0.865	2.44859	0.73	0.733	0.006	E/B/M	MS4A2
0.906	2.35502	0.812	0.867	0.226	E/B/M	LMO4
0.878	2.27103	0.756	0.815	0.096	E/B/M	FCER1A
0.936	2.26042	0.872	0.893	0.044	E/B/M	MS4A3
0.885	2.16688	0.77	0.776	0.012	E/B/M	HDC
0.929	2.16097	0.858	0.904	0.147	E/B/M	GATA2
0.767	1.87199	0.534	0.547	0.024	E/B/M	TPSB2
0.905	1.60671	0.81	0.845	0.071	E/B/M	CPA3
0.898	1.60167	0.796	0.859	0.091	E/B/M	CSF2RB
0.884	1.53356	0.768	0.997	0.677	E/B/M	SRGN
0.756	1.48126	0.512	0.561	0.066	E/B/M	HPGD
0.8	1.29974	0.6	0.77	0.247	E/B/M	RUNX1
0.825	1.26495	0.65	0.869	0.324	E/B/M	SOX4
0.777	1.17502	0.554	0.694	0.169	E/B/M	EREG
0.857	1.15864	0.714	0.904	0.456	E/B/M	CD63
0.797	1.15009	0.594	0.652	0.072	E/B/M	CNRIP1
0.86	1.09908	0.72	0.737	0.035	E/B/M	SLC45A3
0.822	1.08077	0.644	0.791	0.235	E/B/M	AC084033.3
0.838	1.04677	0.676	0.841	0.237	E/B/M	PRSS57
0.801	1.01986	0.602	0.68	0.111	E/B/M	TENT5A
0.844	1.01154	0.688	0.725	0.064	E/B/M	HPGDS
0.827	1.00217	0.654	0.937	0.536	E/B/M	ANXA1
0.813	0.99413	0.626	0.855	0.511	E/B/M	CALR
0.821	0.915311	0.642	0.861	0.392	E/B/M	P4HB
0.82	0.908754	0.64	0.68	0.057	E/B/M	RHEX
0.793	0.851177	0.586	0.81	0.214	E/B/M	ALOX5AP
0.786	0.845811	0.572	0.614	0.061	E/B/M	EXD3
0.803	0.843773	0.606	0.784	0.235	E/B/M	MYB
0.788	0.807973	0.576	0.83	0.301	E/B/M	CDK6
0.804	0.802701	0.608	0.867	0.4	E/B/M	CANX
0.759	0.800797	0.518	0.638	0.125	E/B/M	PCLAF
0.791	0.800103	0.582	0.866	0.551	E/B/M	PPIB
0.788	0.798295	0.576	0.849	0.399	E/B/M	GLUL
0.787	0.7918	0.574	0.822	0.369	E/B/M	CAMLG
0.78	0.789468	0.56	0.736	0.251	E/B/M	SNX5
0.758	0.785548	0.516	0.774	0.277	E/B/M	STMP1
0.765	0.744326	0.53	0.594	0.078	E/B/M	NLK
0.78	0.737464	0.56	0.788	0.271	E/B/M	CCDC88A
0.793	0.729493	0.586	0.747	0.17	E/B/M	CD84
0.774	0.722449	0.548	0.839	0.371	E/B/M	HMGA1
0.793	0.716736	0.586	0.777	0.267	E/B/M	MLEC
0.762	0.714665	0.524	0.765	0.266	E/B/M	GNAQ
0.777	0.714602	0.554	0.75	0.231	E/B/M	NFE2
0.785	0.714106	0.57	0.818	0.351	E/B/M	SSR3
0.754	0.71357	0.508	0.852	0.438	E/B/M	NUCB2
0.775	0.703531	0.55	0.801	0.328	E/B/M	ITGA4
0.769	0.689554	0.538	0.556	0.024	E/B/M	BACE2
0.784	0.662371	0.568	0.734	0.19	E/B/M	PDZD8
0.755	0.657852	0.51	0.722	0.241	E/B/M	CD82
0.802	0.657412	0.604	0.946	0.803	E/B/M	HMGB1
0.783	0.655114	0.566	0.821	0.325	E/B/M	RNF130
0.791	0.647418	0.582	0.635	0.056	E/B/M	IKZF2
0.763	0.64422	0.526	0.601	0.08	E/B/M	ERN1
0.767	0.643259	0.534	0.832	0.431	E/B/M	OSTC
0.764	0.641526	0.528	0.581	0.078	E/B/M	NT5DC2
0.763	0.6308	0.526	0.679	0.171	E/B/M	ITPR2
0.783	0.625636	0.566	0.753	0.233	E/B/M	SND1
0.757	0.623712	0.514	0.883	0.632	E/B/M	SSR4
0.781	0.623647	0.562	0.997	0.917	E/B/M	MT-ND1
0.762	0.62226	0.524	0.692	0.189	E/B/M	HSH2D
0.769	0.619683	0.538	0.668	0.163	E/B/M	ATP6V0A2
0.763	0.586703	0.526	0.79	0.304	E/B/M	FKBP2
0.761	0.582532	0.522	0.864	0.569	E/B/M	SEC61B
0.753	0.579425	0.506	0.706	0.203	E/B/M	RAB37
0.753	0.569568	0.506	0.623	0.134	E/B/M	CREB3L2
0.763	0.556627	0.526	0.583	0.055	E/B/M	KCNH2
0.756	0.548269	0.512	0.753	0.278	E/B/M	LMAN1
0.768	0.539434	0.536	0.686	0.174	E/B/M	ORAI3
0.752	0.524186	0.504	0.624	0.128	E/B/M	AL034397.3
0.757	0.522226	0.514	0.598	0.094	E/B/M	VAT1
0.752	0.517204	0.504	0.731	0.242	E/B/M	SLC39A3
0.754	0.481219	0.508	0.713	0.221	E/B/M	SLC40A1
0.761	0.480568	0.522	0.949	0.909	E/B/M	RPS11
0.752	0.476357	0.504	0.96	0.942	E/B/M	RPS24
0.761	0.450341	0.522	0.988	0.972	E/B/M	RPLP1
0.984	4.80913	0.968	0.978	0.396	Eryth	HBA1
0.983	4.74877	0.966	0.979	0.496	Eryth	HBB
0.983	4.68014	0.966	0.978	0.434	Eryth	HBA2
0.988	3.95131	0.976	0.989	0.252	Eryth	HBD
0.961	3.62892	0.922	0.946	0.116	Eryth	HBM
0.976	3.07938	0.952	0.974	0.143	Eryth	AHSP
0.939	2.88354	0.878	0.925	0.126	Eryth	CA1
0.981	2.78257	0.962	0.967	0.054	Eryth	ALAS2
0.983	2.42716	0.966	0.981	0.201	Eryth	SNCA
0.823	2.16164	0.646	0.667	0.033	Eryth	GYPA
0.93	2.08162	0.86	0.874	0.032	Eryth	SLC4A1
0.876	1.88176	0.752	0.814	0.156	Eryth	HEMGN
0.952	1.83036	0.904	0.979	0.27	Eryth	SLC25A37
0.858	1.80942	0.716	0.731	0.025	Eryth	GYPB
0.951	1.74026	0.902	0.949	0.25	Eryth	SLC25A39
0.939	1.72117	0.878	0.97	0.294	Eryth	BLVRB
0.811	1.61872	0.622	0.887	0.481	Eryth	PRDX2
0.88	1.59074	0.76	0.804	0.099	Eryth	BPGM
0.924	1.57186	0.848	0.877	0.101	Eryth	FECH
0.766	1.51208	0.532	0.538	0.009	Eryth	IFIT1B
0.801	1.49633	0.602	0.663	0.121	Eryth	HMBS
0.893	1.47631	0.786	0.914	0.366	Eryth	BNIP3L
0.918	1.41636	0.836	0.994	0.811	Eryth	UBB
0.898	1.3589	0.796	0.928	0.413	Eryth	BSG
0.891	1.35128	0.782	0.795	0.027	Eryth	SELENBP1
0.829	1.3198	0.658	0.807	0.298	Eryth	MKRN1
0.861	1.28527	0.722	0.741	0.027	Eryth	EPB42
0.885	1.27097	0.77	0.822	0.125	Eryth	STRADB
0.823	1.25424	0.646	0.702	0.118	Eryth	DCAF12
0.867	1.10363	0.734	0.888	0.326	Eryth	FBXO7
0.836	1.04269	0.672	0.743	0.145	Eryth	FAM210B
0.815	0.96225	0.63	0.651	0.028	Eryth	DMTN
0.815	0.951722	0.63	0.683	0.095	Eryth	GMPR
0.81	0.936117	0.62	0.748	0.127	Eryth	LGALS3
0.81	0.906648	0.62	0.823	0.346	Eryth	NCOA4
0.768	0.838964	0.536	0.667	0.193	Eryth	ADIPOR1
0.765	0.833466	0.53	0.662	0.192	Eryth	HAGH
0.814	0.815979	0.628	0.937	0.591	Eryth	GUK1
0.762	0.801916	0.524	0.555	0.041	Eryth	HBQ1
0.81	0.789444	0.62	0.898	0.475	Eryth	FKBP8
0.772	0.751862	0.544	0.927	0.574	Eryth	GYPC
0.751	0.748141	0.502	0.573	0.099	Eryth	BCL2L1
0.786	0.717163	0.572	0.758	0.272	Eryth	MPP1
0.752	0.646019	0.504	0.764	0.363	Eryth	CCNDBP1
0.222	-0.739442	0.556	0.919	0.931	Eryth	SERF2
0.244	-0.820864	0.512	0.519	0.78	Eryth	CHCHD2
0.237	-0.882769	0.526	0.403	0.747	Eryth	NDUFA4
0.25	-0.897214	0.5	0.272	0.653	Eryth	APRT
0.248	-0.906267	0.504	0.475	0.839	Eryth	HMGB1
0.247	-0.910097	0.506	0.231	0.638	Eryth	UXT
0.245	-0.920758	0.51	0.184	0.617	Eryth	EIF3G
0.232	-0.923086	0.536	0.373	0.742	Eryth	COX6C
0.231	-0.931887	0.538	0.73	0.926	Eryth	H3F3A
0.229	-0.934466	0.542	0.284	0.693	Eryth	EDF1
0.246	-0.935153	0.508	0.297	0.68	Eryth	EIF4A2
0.221	-0.935616	0.558	0.575	0.787	Eryth	CCNI
0.237	-0.936616	0.526	0.395	0.732	Eryth	MYL12B
0.242	-0.9414	0.516	0.449	0.747	Eryth	CDC42
0.236	-0.94266	0.528	0.31	0.69	Eryth	SNRPD2
0.239	-0.952015	0.522	0.211	0.642	Eryth	ERP29
0.248	-0.955339	0.504	0.226	0.646	Eryth	SEPT7
0.249	-0.960073	0.502	0.394	0.753	Eryth	HSP90AA1
0.229	-0.966029	0.542	0.383	0.74	Eryth	SUB1
0.222	-0.966339	0.556	0.329	0.749	Eryth	SUMO2
0.239	-0.969588	0.522	0.351	0.709	Eryth	UQCRH
0.245	-0.974645	0.51	0.328	0.707	Eryth	HSPA8
0.249	-0.980923	0.502	0.312	0.667	Eryth	SSR4
0.25	-0.990569	0.5	0.255	0.642	Eryth	SLC25A3
0.248	-0.99342	0.504	0.231	0.645	Eryth	HNRNPU
0.221	-0.993763	0.558	0.412	0.784	Eryth	HNRNPA2B1
0.239	-0.996199	0.522	0.137	0.606	Eryth	EIF4B
0.242	-1.00113	0.516	0.237	0.644	Eryth	EIF3L
0.227	-1.00688	0.546	0.257	0.685	Eryth	RBM3
0.106	-1.01164	0.788	0.941	0.959	Eryth	UBA52
0.221	-1.01576	0.558	0.276	0.695	Eryth	EIF3H
0.183	-1.02353	0.634	0.554	0.853	Eryth	RPL36AL
0.245	-1.02574	0.51	0.173	0.62	Eryth	AES
0.216	-1.02682	0.568	0.3	0.722	Eryth	HNRNPDL
0.242	-1.02982	0.516	0.119	0.593	Eryth	PRRC2C
0.24	-1.03059	0.52	0.258	0.659	Eryth	RHOA
0.183	-1.04604	0.634	0.485	0.838	Eryth	SRP14
0.205	-1.05028	0.59	0.253	0.719	Eryth	ATP6V1G1
0.181	-1.05237	0.638	0.527	0.876	Eryth	TMA7
0.248	-1.05984	0.504	0.211	0.623	Eryth	SNHG8
0.235	-1.06208	0.53	0.175	0.641	Eryth	LIMD2
0.239	-1.06293	0.522	0.127	0.607	Eryth	GPSM3
0.197	-1.06427	0.606	0.366	0.755	Eryth	EIF3K
0.21	-1.07333	0.58	0.179	0.673	Eryth	SSR2
0.211	-1.07687	0.578	0.242	0.693	Eryth	SERP1
0.221	-1.07995	0.558	0.207	0.677	Eryth	FUS
0.25	-1.09111	0.5	0.095	0.564	Eryth	ACTR2
0.164	-1.09795	0.672	0.607	0.866	Eryth	UQCRB
0.208	-1.0995	0.584	0.317	0.743	Eryth	RBM39
0.132	-1.11233	0.736	0.776	0.922	Eryth	PFDN5
0.218	-1.12126	0.564	0.184	0.671	Eryth	YWHAZ
0.161	-1.12168	0.678	0.788	0.89	Eryth	BTF3
0.224	-1.12203	0.552	0.237	0.67	Eryth	HMGN1
0.196	-1.12752	0.608	0.38	0.781	Eryth	CIRBP
0.198	-1.12966	0.604	0.235	0.712	Eryth	EIF3F
0.221	-1.13178	0.558	0.099	0.62	Eryth	RAC2
0.938	3.22554	0.876	0.906	0.098	GMP	MPO
0.838	2.9776	0.676	0.698	0.038	GMP	ELANE
0.814	2.96153	0.628	0.649	0.033	GMP	PRTN3
0.885	2.70752	0.77	0.791	0.038	GMP	AZU1
0.871	2.08438	0.742	0.764	0.034	GMP	CTSG
0.837	1.76429	0.674	0.927	0.352	GMP	LYZ
0.833	1.40828	0.666	0.786	0.224	GMP	PRSS57
0.792	1.38153	0.584	0.69	0.183	GMP	CLEC11A
0.777	1.37161	0.554	0.845	0.357	GMP	LGALS1
0.898	1.36731	0.796	0.849	0.056	GMP	RNASE2
0.806	1.34491	0.612	0.875	0.502	GMP	CALR
0.835	1.18712	0.67	0.779	0.132	GMP	CFD
0.777	1.17709	0.554	0.642	0.118	GMP	C1QTNF4
0.868	1.1108	0.736	0.842	0.188	GMP	MGST1
0.889	1.0493	0.778	0.977	0.542	GMP	GSTP1
0.843	1.04558	0.686	0.993	0.669	GMP	SRGN
0.834	0.975338	0.668	0.927	0.484	GMP	HSP90B1
0.796	0.908802	0.592	0.868	0.428	GMP	NUCB2
0.845	0.898378	0.69	0.861	0.26	GMP	FABP5
0.814	0.865834	0.628	0.776	0.115	GMP	CSTA
0.804	0.86105	0.608	0.642	0.03	GMP	MS4A3
0.826	0.856075	0.652	0.977	0.576	GMP	H2AFZ
0.805	0.847056	0.61	0.859	0.38	GMP	P4HB
0.859	0.841337	0.718	0.998	0.804	GMP	GAPDH
0.829	0.840307	0.658	0.96	0.548	GMP	ENO1
0.831	0.836422	0.662	0.945	0.496	GMP	PLAC8
0.853	0.824866	0.706	0.955	0.543	GMP	VAMP8
0.771	0.822757	0.542	0.605	0.081	GMP	NPW
0.788	0.785312	0.576	0.888	0.542	GMP	PPIB
0.81	0.784359	0.62	0.797	0.237	GMP	IGFBP7
0.839	0.720534	0.678	0.817	0.186	GMP	RAB32
0.78	0.691496	0.56	0.919	0.473	GMP	MIF
0.8	0.681357	0.6	0.917	0.389	GMP	NAA38
0.75	0.663966	0.5	0.657	0.172	GMP	SMIM24
0.773	0.663909	0.546	0.839	0.381	GMP	PDIA6
0.789	0.659228	0.578	0.986	0.688	GMP	HMGN2
0.891	0.639027	0.782	1	0.971	GMP	RPLP1
0.769	0.630461	0.538	0.762	0.258	GMP	NME1
0.797	0.622576	0.594	0.926	0.399	GMP	STMN1
0.76	0.61944	0.52	0.88	0.506	GMP	MTDH
0.76	0.615922	0.52	0.881	0.415	GMP	DUT
0.769	0.610828	0.538	0.848	0.389	GMP	CANX
0.832	0.610773	0.664	0.999	0.914	GMP	RPL37A
0.776	0.610398	0.552	0.924	0.478	GMP	SNRPE
0.759	0.60629	0.518	0.724	0.216	GMP	SDF2L1
0.759	0.605478	0.518	0.836	0.362	GMP	HSPB1
0.802	0.603607	0.604	0.983	0.74	GMP	PPIA
0.768	0.598186	0.536	0.835	0.354	GMP	APLP2
0.763	0.592146	0.526	0.734	0.255	GMP	MLEC
0.801	0.590372	0.602	0.778	0.185	GMP	TNFSF13B
0.782	0.589297	0.564	0.932	0.624	GMP	SSR4
0.758	0.582464	0.516	0.893	0.528	GMP	MZT2B
0.766	0.577929	0.532	0.943	0.553	GMP	TMEM258
0.769	0.576769	0.538	0.932	0.512	GMP	TPI1
0.759	0.568841	0.518	0.822	0.34	GMP	RNASEH2C
0.776	0.568835	0.552	0.813	0.292	GMP	PHPT1
0.822	0.567442	0.644	1	0.94	GMP	RPS24
0.765	0.567185	0.53	0.732	0.22	GMP	C20orf27
0.753	0.559107	0.506	0.867	0.397	GMP	RANBP1
0.76	0.558373	0.52	0.854	0.362	GMP	MRPL33
0.767	0.557229	0.534	0.954	0.671	GMP	NAP1L1
0.759	0.556071	0.518	0.895	0.459	GMP	COX5A
0.756	0.549525	0.512	0.901	0.483	GMP	SNRPF
0.788	0.541349	0.576	0.954	0.577	GMP	TUBA1B
0.759	0.536315	0.518	0.88	0.404	GMP	PKM
0.764	0.529198	0.528	0.745	0.236	GMP	EIF4EBP1
0.803	0.523182	0.606	1	0.911	GMP	RPL35
0.765	0.520136	0.53	0.965	0.666	GMP	UQCRH
0.759	0.516103	0.518	0.993	0.872	GMP	RPLP0
0.771	0.511445	0.542	0.885	0.387	GMP	PYCARD
0.769	0.507225	0.538	0.944	0.54	GMP	TXN
0.765	0.503734	0.53	0.927	0.56	GMP	SEC61B
0.765	0.49712	0.53	0.591	0.062	GMP	CITED4
0.75	0.494774	0.5	0.762	0.268	GMP	NUDT1
0.814	0.476416	0.628	1	0.924	GMP	PTMA
0.75	0.474969	0.5	0.576	0.078	GMP	CEBPA
0.758	0.468057	0.516	0.995	0.867	GMP	RPL23
0.751	0.463395	0.502	0.701	0.206	GMP	MRPL12
0.76	0.457997	0.52	0.996	0.907	GMP	RPS11
0.753	0.453979	0.506	0.772	0.25	GMP	GRN
0.758	0.431017	0.516	1	0.94	GMP	RPS23
0.756	0.411697	0.512	0.655	0.113	GMP	CEBPD
0.755	0.398179	0.51	0.667	0.153	GMP	CD302
0.171	-1.44624	0.658	0.995	0.984	GMP	MALAT1
0.239	-1.62304	0.522	0.43	0.723	GMP	CD52
0.872	1.5555	0.744	0.762	0.028	HSC/MPP	AVP
0.938	1.48209	0.876	0.95	0.108	HSC/MPP	SPINK2
0.879	1.24737	0.758	0.845	0.136	HSC/MPP	FAM30A
0.916	1.24717	0.832	0.959	0.222	HSC/MPP	ANKRD28
0.887	1.19654	0.774	0.988	0.413	HSC/MPP	SERPINB1
0.888	1.19186	0.776	0.805	0.04	HSC/MPP	CRHBP
0.867	1.12965	0.734	0.896	0.454	HSC/MPP	RACK1
0.891	1.09919	0.782	0.958	0.322	HSC/MPP	SNHG7
0.779	1.07273	0.558	0.981	0.708	HSC/MPP	VIM
0.914	1.07019	0.828	0.937	0.165	HSC/MPP	EGFL7
0.816	1.06425	0.632	0.884	0.318	HSC/MPP	H1FX
0.896	1.05995	0.792	0.874	0.122	HSC/MPP	LAPTM4B
0.918	1.05915	0.836	0.998	0.629	HSC/MPP	ZFAS1
0.857	0.976583	0.714	0.917	0.228	HSC/MPP	CDK6
0.875	0.976259	0.75	0.867	0.162	HSC/MPP	NRIP1
0.895	0.971716	0.79	0.841	0.088	HSC/MPP	NPR3
0.845	0.90974	0.69	0.94	0.251	HSC/MPP	SOX4
0.818	0.895962	0.636	0.715	0.104	HSC/MPP	FHL1
0.871	0.894459	0.742	0.915	0.157	HSC/MPP	PRSS57
0.873	0.874552	0.746	0.932	0.235	HSC/MPP	EBPL
0.858	0.865733	0.716	0.998	0.636	HSC/MPP	HSP90AB1
0.831	0.849528	0.662	0.798	0.169	HSC/MPP	PTMS
0.903	0.836512	0.806	0.999	0.756	HSC/MPP	HINT1
0.842	0.835004	0.684	0.987	0.507	HSC/MPP	ENO1
0.878	0.830963	0.756	0.999	0.771	HSC/MPP	NPM1
0.845	0.827843	0.69	0.792	0.111	HSC/MPP	SMIM24
0.809	0.824704	0.618	0.89	0.344	HSC/MPP	NOP53
0.771	0.819929	0.542	0.948	0.606	HSC/MPP	JUND
0.844	0.8187	0.688	0.751	0.08	HSC/MPP	NPDC1
0.93	0.813751	0.86	1	0.935	HSC/MPP	RPS24
0.854	0.80889	0.708	0.915	0.238	HSC/MPP	MSI2
0.793	0.799406	0.586	0.893	0.398	HSC/MPP	ATP5MC2
0.829	0.798959	0.658	0.79	0.151	HSC/MPP	MLLT3
0.839	0.798797	0.678	0.986	0.424	HSC/MPP	H2AFY
0.83	0.797847	0.66	0.802	0.166	HSC/MPP	FAM117A
0.758	0.784215	0.516	0.942	0.488	HSC/MPP	ANXA1
0.843	0.781202	0.686	0.904	0.263	HSC/MPP	IQGAP2
0.806	0.771894	0.612	0.801	0.169	HSC/MPP	AC084033.3
0.859	0.770287	0.718	0.785	0.1	HSC/MPP	MSRB3
0.862	0.764603	0.724	0.997	0.699	HSC/MPP	EIF3E
0.861	0.763652	0.722	0.812	0.112	HSC/MPP	CD34
0.895	0.760318	0.79	1	0.886	HSC/MPP	RPL5
0.872	0.754345	0.744	1	0.891	HSC/MPP	RPL7A
0.843	0.753835	0.686	0.799	0.12	HSC/MPP	CYTL1
0.85	0.748826	0.7	0.906	0.229	HSC/MPP	SERPINB6
0.85	0.74693	0.7	0.929	0.275	HSC/MPP	SYPL1
0.891	0.736448	0.782	1	0.922	HSC/MPP	RPS2
0.848	0.73289	0.696	0.999	0.816	HSC/MPP	EEF1B2
0.865	0.724292	0.73	1	0.86	HSC/MPP	RPLP0
0.834	0.715869	0.668	0.852	0.197	HSC/MPP	LMO2
0.82	0.71376	0.64	0.966	0.415	HSC/MPP	PRDX1
0.818	0.710278	0.636	0.723	0.115	HSC/MPP	MTURN
0.804	0.708636	0.608	0.677	0.078	HSC/MPP	MDK
0.878	0.707029	0.756	1	0.928	HSC/MPP	RPS4X
0.846	0.70557	0.692	0.795	0.134	HSC/MPP	IL18
0.819	0.703058	0.638	0.94	0.347	HSC/MPP	YBX3
0.823	0.699152	0.646	0.693	0.071	HSC/MPP	TFPI
0.849	0.697114	0.698	1	0.957	HSC/MPP	TPT1
0.843	0.69664	0.686	0.825	0.154	HSC/MPP	TSC22D1
0.812	0.692914	0.624	0.955	0.402	HSC/MPP	SEPT6
0.761	0.689104	0.522	0.722	0.207	HSC/MPP	PBXIP1
0.825	0.688673	0.65	0.882	0.254	HSC/MPP	LEPROT
0.845	0.688122	0.69	0.814	0.157	HSC/MPP	RAB13
0.834	0.68223	0.668	0.85	0.153	HSC/MPP	HOPX
0.816	0.682079	0.632	0.91	0.267	HSC/MPP	IMPDH2
0.868	0.676038	0.736	1	0.898	HSC/MPP	NACA
0.83	0.675942	0.66	0.998	0.776	HSC/MPP	EEF2
0.752	0.67233	0.504	0.702	0.204	HSC/MPP	LRRC75A
0.81	0.665097	0.62	0.933	0.345	HSC/MPP	BST2
0.897	0.664577	0.794	1	0.944	HSC/MPP	RPS3A
0.877	0.663409	0.754	1	0.865	HSC/MPP	BTF3
0.8	0.663124	0.6	0.937	0.348	HSC/MPP	APEX1
0.808	0.662258	0.616	0.984	0.534	HSC/MPP	SNHG8
0.766	0.661622	0.532	0.615	0.073	HSC/MPP	C1QTNF4
0.825	0.66006	0.65	0.739	0.12	HSC/MPP	ZNRF1
0.817	0.658347	0.634	0.803	0.188	HSC/MPP	ETV6
0.81	0.657876	0.62	0.836	0.228	HSC/MPP	LYL1
0.874	0.653192	0.748	1	0.925	HSC/MPP	RPS8
0.792	0.643284	0.584	0.999	0.816	HSC/MPP	HNRNPA1
0.762	0.643008	0.524	0.948	0.496	HSC/MPP	TAGLN2
0.828	0.634134	0.656	0.861	0.212	HSC/MPP	DDAH2
0.826	0.628906	0.652	0.916	0.278	HSC/MPP	SPINT2
0.833	0.624993	0.666	0.8	0.145	HSC/MPP	AKR1C3
0.77	0.623011	0.54	0.69	0.154	HSC/MPP	ARMH1
0.866	0.610784	0.732	1	0.911	HSC/MPP	RPL29
0.807	0.609013	0.614	0.737	0.126	HSC/MPP	SOCS2
0.815	0.60889	0.63	0.79	0.157	HSC/MPP	BEX3
0.778	0.60501	0.556	0.702	0.166	HSC/MPP	SEPT11
0.857	0.603113	0.714	1	0.954	HSC/MPP	EEF1A1
0.783	0.591357	0.566	0.628	0.072	HSC/MPP	ATP8B4
0.769	0.590068	0.538	0.854	0.283	HSC/MPP	ATP5F1A
0.759	0.587475	0.518	0.985	0.655	HSC/MPP	ZFP36L2
0.779	0.585504	0.558	0.992	0.641	HSC/MPP	NAP1L1
0.858	0.583645	0.716	1	0.941	HSC/MPP	RPS3
0.782	0.578176	0.564	0.986	0.578	HSC/MPP	PNISR
0.79	0.577977	0.58	0.736	0.165	HSC/MPP	ELMO1
0.778	0.574944	0.556	0.991	0.581	HSC/MPP	ANP32B
0.773	0.574154	0.546	0.858	0.29	HSC/MPP	RTRAF
0.79	0.573411	0.58	0.762	0.173	HSC/MPP	MYB
0.779	0.571765	0.558	0.959	0.377	HSC/MPP	NUCB2
0.791	4.35617	0.582	0.589	0.011	immature Neu	CAMP
0.895	4.34832	0.79	0.793	0.007	immature Neu	LTF
0.921	4.15041	0.842	0.847	0.022	immature Neu	LCN2
0.995	3.90468	0.99	0.999	0.308	immature Neu	S100A8
0.86	3.55168	0.72	0.742	0.056	immature Neu	RETN
0.914	3.54072	0.828	0.865	0.117	immature Neu	S100A12
0.989	3.35417	0.978	0.997	0.321	immature Neu	S100A9
0.829	3.05529	0.658	0.66	0.005	immature Neu	MMP8
0.856	2.75633	0.712	0.72	0.011	immature Neu	PGLYRP1
0.892	2.38757	0.784	0.804	0.027	immature Neu	S100P
0.782	2.25546	0.564	0.569	0.007	immature Neu	CD177
0.897	2.24128	0.794	0.857	0.232	immature Neu	GCA
0.941	2.1965	0.882	0.947	0.149	immature Neu	MNDA
0.843	2.16279	0.686	0.731	0.103	immature Neu	CYBB
0.797	2.09897	0.594	0.636	0.069	immature Neu	CD24
0.834	2.08169	0.668	0.688	0.031	immature Neu	ANXA3
0.94	2.05525	0.88	0.943	0.557	immature Neu	TSPO
0.824	2.05517	0.648	0.676	0.057	immature Neu	CKAP4
0.778	1.96492	0.556	0.598	0.083	immature Neu	PADI4
0.894	1.95344	0.788	0.857	0.201	immature Neu	ALOX5AP
0.803	1.8766	0.606	0.652	0.099	immature Neu	CYSTM1
0.773	1.80673	0.546	0.565	0.017	immature Neu	CYP4F3
0.781	1.80153	0.562	0.64	0.175	immature Neu	RFLNB
0.79	1.74763	0.58	0.673	0.18	immature Neu	BASP1
0.755	1.68696	0.51	0.627	0.229	immature Neu	SLC2A3
0.791	1.68174	0.582	0.621	0.055	immature Neu	CDA
0.816	1.58814	0.632	0.787	0.505	immature Neu	CAP1
0.9	1.58161	0.8	0.957	0.766	immature Neu	S100A6
0.762	1.56301	0.524	0.581	0.09	immature Neu	RAB31
0.941	1.51882	0.882	0.983	0.884	immature Neu	MYL6
0.842	1.46759	0.684	0.841	0.558	immature Neu	ARPC5
0.786	1.46176	0.572	0.681	0.199	immature Neu	NCF1
0.784	1.45351	0.568	0.727	0.263	immature Neu	FCER1G
0.902	1.38105	0.804	0.962	0.523	immature Neu	ATP5F1E
0.766	1.34866	0.532	0.686	0.324	immature Neu	BRI3
0.813	1.34729	0.626	0.813	0.392	immature Neu	S100A11
0.78	1.30288	0.56	0.753	0.493	immature Neu	LCP1
0.773	1.27675	0.546	0.78	0.571	immature Neu	IFITM2
0.775	1.27382	0.55	0.67	0.127	immature Neu	FCN1
0.862	1.21348	0.724	0.909	0.355	immature Neu	LYZ
0.909	1.18559	0.818	0.994	0.965	immature Neu	ACTB
0.78	1.13403	0.56	0.772	0.385	immature Neu	LST1
0.774	1.00868	0.548	0.792	0.33	immature Neu	TYROBP
0.812	0.969186	0.624	0.921	0.733	immature Neu	VIM
0.755	0.628184	0.51	0.902	0.883	immature Neu	OAZ1
0.229	-0.63909	0.542	0.809	0.953	immature Neu	FAU
0.25	-0.740614	0.5	0.161	0.694	immature Neu	HNRNPDL
0.249	-0.743901	0.502	0.381	0.852	immature Neu	UQCRB
0.232	-0.771329	0.536	0.729	0.971	immature Neu	EIF1
0.239	-0.773346	0.522	0.354	0.841	immature Neu	COX7C
0.221	-0.781086	0.558	0.917	0.973	immature Neu	RPLP1
0.243	-0.782155	0.514	0.174	0.719	immature Neu	COX6C
0.247	-0.792535	0.506	0.142	0.667	immature Neu	EIF3H
0.226	-0.811198	0.548	0.663	0.91	immature Neu	RPL27
0.243	-0.852335	0.514	0.069	0.603	immature Neu	GPX4
0.243	-0.873147	0.514	0.115	0.646	immature Neu	FXYD5
0.193	-0.894346	0.614	0.84	0.947	immature Neu	RPS28
0.218	-0.899691	0.564	0.167	0.757	immature Neu	CIRBP
0.224	-0.901428	0.552	0.096	0.667	immature Neu	SNRPD2
0.238	-0.91957	0.524	0.143	0.683	immature Neu	HSPA8
0.222	-0.925942	0.556	0.057	0.63	immature Neu	APRT
0.202	-0.964009	0.596	0.819	0.938	immature Neu	RPL37
0.219	-0.967676	0.562	0.107	0.679	immature Neu	EIF3F
0.172	-0.977208	0.656	0.889	0.959	immature Neu	RPL28
0.239	-0.991064	0.522	0.031	0.561	immature Neu	C12orf57
0.246	-0.996136	0.508	0.069	0.586	immature Neu	NCL
0.212	-0.999141	0.576	0.067	0.657	immature Neu	EIF4A2
0.24	-1.00878	0.52	0.014	0.539	immature Neu	C6orf48
0.218	-1.0154	0.564	0.049	0.625	immature Neu	SRSF7
0.249	-1.02167	0.502	0.016	0.52	immature Neu	PEBP1
0.246	-1.02209	0.508	0.075	0.588	immature Neu	SLC25A5
0.206	-1.02978	0.588	0.033	0.63	immature Neu	SOD1
0.224	-1.03107	0.552	0.03	0.59	immature Neu	AES
0.216	-1.03961	0.568	0.206	0.76	immature Neu	PPIA
0.194	-1.05714	0.612	0.5	0.88	immature Neu	RPL23
0.189	-1.06423	0.622	0.621	0.916	immature Neu	NACA
0.203	-1.07966	0.594	0.572	0.883	immature Neu	RPS10
0.238	-1.12193	0.524	0.494	0.864	immature Neu	RPS26
0.215	-1.13498	0.57	0.044	0.622	immature Neu	GYPC
0.198	-1.13964	0.604	0.127	0.745	immature Neu	SARAF
0.176	-1.14132	0.648	0.792	0.946	immature Neu	RPS24
0.167	-1.15781	0.666	0.569	0.918	immature Neu	RPS11
0.223	-1.15911	0.554	0.038	0.596	immature Neu	SNHG8
0.207	-1.16118	0.586	0.104	0.693	immature Neu	NAP1L1
0.146	-1.16464	0.708	0.717	0.949	immature Neu	RPS9
0.186	-1.17628	0.628	0.056	0.698	immature Neu	PPDPF
0.198	-1.19423	0.604	0.159	0.746	immature Neu	EIF3E
0.239	-1.20581	0.522	0.012	0.535	immature Neu	CD99
0.159	-1.21773	0.682	0.489	0.907	immature Neu	RPL22
0.187	-1.22517	0.626	0.187	0.783	immature Neu	RPL17
0.214	-1.25554	0.572	0.132	0.705	immature Neu	ZFP36L2
0.144	-1.26912	0.712	0.731	0.951	immature Neu	RPLP2
0.144	-1.27254	0.712	0.649	0.934	immature Neu	RPS7
0.148	-1.27954	0.704	0.791	0.958	immature Neu	RPL30
0.176	-1.28677	0.648	0.182	0.797	immature Neu	HINT1
0.137	-1.30526	0.726	0.679	0.948	immature Neu	RPL35A
0.178	-1.31648	0.644	0.193	0.8	immature Neu	YBX1
0.245	-1.3204	0.51	0.02	0.533	immature Neu	PRDX2
0.144	-1.32073	0.712	0.666	0.939	immature Neu	RPL9
0.173	-1.33401	0.654	0.666	0.953	immature Neu	TMSB10
0.815	1.57861	0.63	0.965	0.43	LMPP	HIST1H4C
0.772	1.53454	0.544	0.641	0.103	LMPP	MPO
0.909	1.3635	0.818	0.999	0.573	LMPP	TUBA1B
0.895	1.30265	0.79	0.925	0.176	LMPP	SPINK2
0.916	1.29391	0.832	0.997	0.395	LMPP	STMN1
0.861	1.21716	0.722	0.805	0.11	LMPP	C1QTNF4
0.886	1.21453	0.772	0.921	0.217	LMPP	PRSS57
0.886	1.16717	0.772	0.857	0.103	LMPP	PCLAF
0.902	1.14926	0.804	0.927	0.156	LMPP	TYMS
0.913	1.09951	0.826	0.993	0.422	LMPP	NUCB2
0.855	1.07134	0.71	0.992	0.448	LMPP	TUBB
0.855	1.04088	0.71	0.988	0.496	LMPP	CALR
0.866	1.0383	0.732	0.995	0.574	LMPP	H2AFZ
0.882	1.0224	0.764	0.903	0.165	LMPP	IGLL1
0.895	0.998244	0.79	0.995	0.54	LMPP	GSTP1
0.868	0.995373	0.736	0.987	0.41	LMPP	DUT
0.91	0.977803	0.82	0.999	0.803	LMPP	GAPDH
0.893	0.962508	0.786	0.906	0.161	LMPP	SMIM24
0.878	0.951804	0.756	0.99	0.545	LMPP	ENO1
0.792	0.924089	0.584	0.739	0.179	LMPP	CLEC11A
0.89	0.918047	0.78	0.94	0.229	LMPP	IGFBP7
0.9	0.912107	0.8	0.974	0.253	LMPP	FABP5
0.864	0.89187	0.728	0.874	0.184	LMPP	MGST1
0.781	0.83692	0.562	0.691	0.123	LMPP	CENPF
0.865	0.836227	0.73	0.972	0.35	LMPP	NASP
0.8	0.833422	0.6	0.956	0.487	LMPP	RACK1
0.829	0.824917	0.658	0.997	0.686	LMPP	HMGN2
0.84	0.822532	0.68	0.945	0.282	LMPP	CDK6
0.854	0.821612	0.708	0.981	0.397	LMPP	HSPD1
0.826	0.821369	0.652	0.954	0.435	LMPP	ATP5MC2
0.845	0.808348	0.69	0.999	0.797	LMPP	HMGB1
0.854	0.792376	0.708	0.984	0.352	LMPP	HMGA1
0.835	0.778414	0.67	0.736	0.075	LMPP	NPW
0.856	0.773116	0.712	0.993	0.552	LMPP	RAN
0.821	0.768807	0.642	0.989	0.47	LMPP	NUCKS1
0.84	0.765315	0.68	0.948	0.344	LMPP	ATP5MC3
0.879	0.754468	0.758	1	0.9	LMPP	RPL7A
0.852	0.748901	0.704	0.99	0.523	LMPP	MZT2B
0.842	0.745937	0.684	0.924	0.214	LMPP	AC084033.3
0.859	0.7459	0.718	0.918	0.229	LMPP	ATP5MC1
0.836	0.744344	0.672	0.992	0.468	LMPP	H2AFY
0.839	0.743978	0.678	0.992	0.54	LMPP	VAMP8
0.856	0.740168	0.712	0.999	0.83	LMPP	EEF1B2
0.808	0.730005	0.616	0.991	0.664	LMPP	HSP90AB1
0.789	0.72237	0.578	0.899	0.32	LMPP	TUBB4B
0.857	0.721285	0.714	0.895	0.19	LMPP	ARMH1
0.859	0.711247	0.718	0.955	0.26	LMPP	PPP1R14B
0.828	0.697472	0.656	0.987	0.468	LMPP	DEK
0.825	0.69658	0.65	0.996	0.709	LMPP	HSP90AA1
0.853	0.695136	0.706	0.938	0.25	LMPP	NME1
0.812	0.695022	0.624	0.718	0.109	LMPP	AC002454.1
0.83	0.693231	0.66	0.956	0.316	LMPP	IMPDH2
0.821	0.693221	0.642	0.821	0.176	LMPP	CKS1B
0.804	0.691932	0.608	0.972	0.458	LMPP	PRDX1
0.858	0.68396	0.716	0.999	0.871	LMPP	RPLP0
0.816	0.678567	0.632	0.944	0.325	LMPP	ATP5F1B
0.843	0.674888	0.686	0.958	0.285	LMPP	HNRNPAB
0.822	0.670426	0.644	0.991	0.562	LMPP	SLC25A5
0.822	0.661924	0.644	0.944	0.321	LMPP	SELENOH
0.815	0.66083	0.63	0.987	0.562	LMPP	GNAS
0.821	0.658912	0.642	0.942	0.302	LMPP	ATP5F1D
0.841	0.652002	0.682	0.933	0.236	LMPP	ITM2C
0.848	0.650105	0.696	0.891	0.19	LMPP	MCM7
0.836	0.647634	0.672	0.997	0.738	LMPP	PPIA
0.803	0.64612	0.606	0.968	0.424	LMPP	RPL22L1
0.81	0.644211	0.62	0.976	0.393	LMPP	APEX1
0.817	0.64215	0.634	0.975	0.391	LMPP	RANBP1
0.797	0.639593	0.594	0.996	0.825	LMPP	MT-ND5
0.842	0.636047	0.684	0.806	0.127	LMPP	HELLS
0.789	0.63515	0.578	0.99	0.56	LMPP	NCL
0.801	0.630259	0.602	0.992	0.536	LMPP	SET
0.83	0.629856	0.66	0.997	0.775	LMPP	HINT1
0.817	0.627997	0.634	0.841	0.19	LMPP	PCNA
0.81	0.625463	0.62	0.974	0.415	LMPP	C1QBP
0.765	0.625278	0.53	0.645	0.107	LMPP	NUSAP1
0.8	0.615521	0.6	0.996	0.614	LMPP	ANP32B
0.848	0.611381	0.696	1	0.94	LMPP	RPS24
0.813	0.608843	0.626	0.983	0.445	LMPP	SNRPD1
0.846	0.607555	0.692	0.897	0.204	LMPP	BEX3
0.83	0.607336	0.66	0.938	0.282	LMPP	PRKDC
0.809	0.602843	0.618	0.985	0.478	LMPP	SNRPB
0.801	0.600929	0.602	0.981	0.492	LMPP	PEBP1
0.804	0.599776	0.608	0.906	0.282	LMPP	TMPO
0.873	0.594091	0.746	0.844	0.103	LMPP	PHGDH
0.81	0.593988	0.62	0.887	0.245	LMPP	CKS2
0.811	0.593278	0.622	0.933	0.29	LMPP	EBPL
0.791	0.591703	0.582	0.942	0.325	LMPP	ATP5F1A
0.778	0.590642	0.556	0.973	0.459	LMPP	SERPINB1
0.83	0.589487	0.66	0.926	0.266	LMPP	NME4
0.768	0.588566	0.536	0.974	0.48	LMPP	HSP90B1
0.807	0.587354	0.614	0.944	0.346	LMPP	ATP5PF
0.797	0.584864	0.594	0.997	0.668	LMPP	NAP1L1
0.789	0.582953	0.578	0.983	0.461	LMPP	H2AFV
0.762	0.581297	0.524	0.733	0.196	LMPP	HIST1H1D
0.876	0.581061	0.752	1	0.971	LMPP	RPLP1
0.835	0.580779	0.67	0.931	0.26	LMPP	NUDT1
0.826	0.579364	0.652	0.83	0.173	LMPP	MCM3
0.828	0.578253	0.656	0.888	0.224	LMPP	SRM
0.813	0.576123	0.626	0.936	0.305	LMPP	SEM1
0.839	0.575413	0.678	0.927	0.247	LMPP	MLEC
0.949	4.00797	0.898	0.903	0.035	macrophage	APOE
0.937	3.85703	0.874	0.875	0.006	macrophage	C1QB
0.946	3.83113	0.892	0.893	0.011	macrophage	C1QA
0.936	3.75153	0.872	0.877	0.03	macrophage	HMOX1
0.999	3.74418	0.998	1	0.984	macrophage	FTL
0.965	3.64346	0.93	0.939	0.105	macrophage	SELENOP
0.956	3.39864	0.912	0.918	0.063	macrophage	APOC1
0.845	2.96682	0.69	0.693	0.006	macrophage	FABP4
0.86	2.89869	0.72	0.72	0.003	macrophage	C1QC
0.763	2.81021	0.526	0.526	0.002	macrophage	CCL18
0.882	2.75676	0.764	0.781	0.059	macrophage	MS4A7
0.874	2.67076	0.748	0.806	0.266	macrophage	FCGRT
0.813	2.63688	0.626	0.705	0.256	macrophage	CTSB
0.858	2.53799	0.716	0.748	0.107	macrophage	CD68
0.82	2.52727	0.64	0.705	0.201	macrophage	CTSZ
0.885	2.47165	0.77	0.867	0.375	macrophage	CST3
0.791	2.41384	0.582	0.583	0.002	macrophage	CD5L
0.933	2.33614	0.866	0.927	0.35	macrophage	BLVRB
0.884	2.24164	0.768	0.844	0.324	macrophage	BRI3
0.829	2.21545	0.658	0.72	0.195	macrophage	RAB32
0.798	2.18988	0.596	0.723	0.38	macrophage	CTSD
0.861	2.08768	0.722	0.817	0.394	macrophage	GLUL
0.761	2.07508	0.522	0.524	0.003	macrophage	CXCL12
0.933	2.05928	0.866	0.947	0.484	macrophage	AIF1
0.775	2.01696	0.55	0.658	0.271	macrophage	FABP5
0.805	1.99867	0.61	0.659	0.092	macrophage	MS4A6A
0.838	1.97101	0.676	0.787	0.42	macrophage	NPC2
0.752	1.96376	0.504	0.506	0.004	macrophage	OTOA
0.804	1.88455	0.608	0.74	0.413	macrophage	CSTB
0.944	1.82535	0.888	0.998	0.976	macrophage	FTH1
0.775	1.76118	0.55	0.712	0.454	macrophage	CD63
0.751	1.75449	0.502	0.554	0.081	macrophage	IGSF6
0.796	1.61569	0.592	0.753	0.47	macrophage	PRDX1
0.865	1.55384	0.73	0.892	0.58	macrophage	SAT1
0.844	1.53461	0.688	0.863	0.333	macrophage	TYROBP
0.773	1.45265	0.546	0.744	0.588	macrophage	GPX4
0.804	1.36506	0.608	0.816	0.531	macrophage	HLA-DPB1
0.862	1.35585	0.724	0.905	0.527	macrophage	ATP5F1E
0.836	1.3397	0.672	0.875	0.583	macrophage	TUBA1B
0.793	1.30598	0.586	0.801	0.697	macrophage	CALM2
0.775	1.25736	0.55	0.773	0.551	macrophage	GSTP1
0.77	1.18019	0.54	0.769	0.573	macrophage	GNAS
0.918	1.11437	0.836	0.999	0.989	macrophage	TMSB4X
0.901	1.08719	0.802	0.997	0.945	macrophage	TMSB10
0.796	1.0733	0.592	0.874	0.784	macrophage	YBX1
0.847	0.826034	0.694	0.998	0.961	macrophage	TPT1
0.778	0.795676	0.556	0.896	0.931	macrophage	SERF2
0.753	0.714813	0.506	0.871	0.884	macrophage	OAZ1
0.237	-0.726931	0.526	0.128	0.68	macrophage	SON
0.245	-0.747572	0.51	0.877	0.933	macrophage	RPL3
0.245	-0.762759	0.51	0.749	0.91	macrophage	RPL10A
0.218	-0.763227	0.564	0.896	0.958	macrophage	RPS15A
0.246	-0.768071	0.508	0.694	0.907	macrophage	RPS5
0.217	-0.802319	0.566	0.877	0.946	macrophage	RPS19
0.213	-0.805661	0.574	0.859	0.944	macrophage	RPL18A
0.231	-0.807522	0.538	0.826	0.948	macrophage	RPLP2
0.242	-0.814289	0.516	0.897	0.946	macrophage	RPS6
0.233	-0.836234	0.534	0.156	0.711	macrophage	RBM39
0.243	-0.836753	0.514	0.65	0.885	macrophage	RPSA
0.249	-0.849235	0.502	0.182	0.687	macrophage	NAP1L1
0.241	-0.863604	0.518	0.111	0.64	macrophage	FUS
0.239	-0.863975	0.522	0.258	0.777	macrophage	RPL17
0.226	-0.876989	0.548	0.883	0.944	macrophage	RPL13A
0.225	-0.886042	0.55	0.463	0.874	macrophage	RPL4
0.241	-0.889167	0.518	0.087	0.613	macrophage	SF1
0.211	-0.891069	0.578	0.865	0.948	macrophage	RPS3
0.245	-0.909603	0.51	0.409	0.906	macrophage	HLA-C
0.239	-0.913581	0.522	0.057	0.583	macrophage	CCNL1
0.238	-0.932129	0.524	0.494	0.935	macrophage	HLA-B
0.231	-0.949977	0.538	0.056	0.605	macrophage	LIMD2
0.247	-0.952462	0.506	0.177	0.682	macrophage	LDHB
0.242	-1.03567	0.516	0.185	0.699	macrophage	ZFP36L2
0.196	-1.04655	0.608	0.141	0.75	macrophage	SRSF5
0.183	-1.11439	0.634	0.237	0.867	macrophage	DDX5
0.22	-1.13532	0.56	0.074	0.632	macrophage	PNISR
0.187	-1.18901	0.626	0.686	0.938	macrophage	RPL7
0.221	-1.22197	0.558	0.037	0.597	macrophage	EMP3
0.226	-1.24808	0.548	0.1	0.652	macrophage	TSC22D3
0.212	-1.37234	0.576	0.09	0.662	macrophage	PTPRC
0.19	-1.39177	0.62	0.031	0.653	macrophage	CORO1A
0.173	-1.47951	0.654	0.021	0.677	macrophage	CD37
0.219	-1.57391	0.562	0.175	0.735	macrophage	JUNB
0.2	-1.67893	0.6	0.263	0.819	macrophage	RPS17
0.202	-1.75734	0.596	0.089	0.705	macrophage	NEAT1
0.133	-1.78879	0.734	0.047	0.777	macrophage	BTG1
0.143	-2.15964	0.714	0.015	0.726	macrophage	CD52
0.129	-2.31074	0.742	0.04	0.782	macrophage	S100A6
0.137	-2.43286	0.726	0.038	0.757	macrophage	S100A4
0.032	-3.37613	0.936	0.38	0.994	macrophage	MALAT1
0.938	3.34115	0.876	0.91	0.25	mature Neu	NAMPT
0.838	3.25586	0.676	0.705	0.072	mature Neu	G0S2
0.874	3.24834	0.748	0.754	0.014	mature Neu	FCGR3B
0.959	3.15027	0.918	0.956	0.561	mature Neu	IFITM2
0.873	2.97592	0.746	0.797	0.212	mature Neu	CSF3R
0.94	2.88802	0.88	0.916	0.139	mature Neu	MNDA
0.897	2.72388	0.794	0.909	0.687	mature Neu	NEAT1
0.941	2.64709	0.882	0.934	0.381	mature Neu	S100A11
0.817	2.55132	0.634	0.656	0.052	mature Neu	FPR1
0.754	2.51612	0.508	0.514	0.012	mature Neu	CXCR2
0.905	2.49735	0.81	0.886	0.376	mature Neu	LST1
0.801	2.48126	0.602	0.668	0.173	mature Neu	BASP1
0.779	2.47847	0.558	0.644	0.223	mature Neu	CEBPB
0.781	2.42882	0.562	0.679	0.345	mature Neu	SOD2
0.774	2.30492	0.548	0.638	0.215	mature Neu	RGS2
0.764	2.28472	0.528	0.607	0.117	mature Neu	S100A12
0.805	2.28436	0.61	0.696	0.23	mature Neu	GCA
0.961	2.26539	0.922	0.997	0.298	mature Neu	S100A8
0.949	2.25635	0.898	0.994	0.312	mature Neu	S100A9
0.843	2.2373	0.686	0.834	0.576	mature Neu	SAT1
0.814	2.1415	0.628	0.745	0.4	mature Neu	LITAF
0.89	2.01057	0.78	0.905	0.627	mature Neu	DUSP1
0.884	1.98089	0.768	0.916	0.765	mature Neu	S100A6
0.913	1.94454	0.826	0.98	0.976	mature Neu	FTH1
0.933	1.88865	0.866	0.961	0.668	mature Neu	SRGN
0.839	1.79918	0.678	0.842	0.79	mature Neu	ITM2B
0.801	1.72665	0.602	0.769	0.445	mature Neu	CTSS
0.829	1.67339	0.658	0.813	0.323	mature Neu	TYROBP
0.883	1.66541	0.766	0.894	0.52	mature Neu	ATP5F1E
0.954	1.64591	0.908	0.988	0.904	mature Neu	H3F3A
0.765	1.59114	0.53	0.746	0.649	mature Neu	PTPRC
0.809	1.39922	0.618	0.867	0.741	mature Neu	S100A4
0.75	1.08256	0.5	0.793	0.89	mature Neu	MYL6
0.77	1.01653	0.54	0.827	0.886	mature Neu	OAZ1
0.774	0.957886	0.548	0.891	0.898	mature Neu	HLA-C
0.759	0.949839	0.518	0.884	0.929	mature Neu	H3F3B
0.902	0.936395	0.804	0.992	0.984	mature Neu	FTL
0.758	0.813956	0.516	0.93	0.928	mature Neu	HLA-B
0.813	0.807051	0.626	0.981	0.965	mature Neu	ACTB
0.248	-0.561774	0.504	0.074	0.616	mature Neu	ARL6IP4
0.24	-0.600294	0.52	0.082	0.646	mature Neu	SSR2
0.248	-0.610104	0.504	0.529	0.973	mature Neu	UBA52
0.247	-0.61403	0.506	0.069	0.61	mature Neu	GPX4
0.25	-0.617559	0.5	0.064	0.595	mature Neu	NDUFB11
0.242	-0.647149	0.516	0.054	0.597	mature Neu	RSL24D1
0.239	-0.652746	0.522	0.097	0.673	mature Neu	SRSF3
0.234	-0.676324	0.532	0.085	0.665	mature Neu	RBM3
0.218	-0.702477	0.564	0.09	0.704	mature Neu	HNRNPDL
0.244	-0.710601	0.512	0.039	0.57	mature Neu	GTF3A
0.235	-0.717388	0.53	0.059	0.619	mature Neu	UXT
0.235	-0.729573	0.53	0.296	0.932	mature Neu	PFDN5
0.241	-0.737668	0.518	0.05	0.592	mature Neu	NDUFS5
0.248	-0.739954	0.504	0.027	0.544	mature Neu	HNRNPA0
0.216	-0.742133	0.568	0.07	0.675	mature Neu	EDF1
0.246	-0.743427	0.508	0.04	0.567	mature Neu	EID1
0.25	-0.762634	0.5	0.026	0.538	mature Neu	CUTA
0.247	-0.763914	0.506	0.645	0.955	mature Neu	MT-CYB
0.234	-0.778307	0.532	0.044	0.597	mature Neu	ST13
0.25	-0.797906	0.5	0.032	0.546	mature Neu	EIF5A
0.243	-0.799946	0.514	0.16	0.74	mature Neu	HSP90AA1
0.245	-0.803087	0.51	0.023	0.543	mature Neu	EIF3D
0.204	-0.821358	0.592	0.093	0.737	mature Neu	NDUFA4
0.21	-0.826031	0.58	0.192	0.866	mature Neu	UQCRB
0.225	-0.83881	0.55	0.032	0.596	mature Neu	EIF3G
0.221	-0.840419	0.558	0.064	0.655	mature Neu	FXYD5
0.245	-0.840935	0.51	0.032	0.556	mature Neu	LSM7
0.208	-0.845734	0.584	0.053	0.666	mature Neu	EIF4A2
0.246	-0.847167	0.508	0.779	0.968	mature Neu	TPT1
0.205	-0.847611	0.59	0.163	0.832	mature Neu	TOMM7
0.234	-0.851596	0.532	0.029	0.573	mature Neu	SMDT1
0.243	-0.861569	0.514	0.023	0.544	mature Neu	EIF3M
0.193	-0.877302	0.614	0.099	0.767	mature Neu	CIRBP
0.217	-0.882792	0.566	0.038	0.621	mature Neu	ERP29
0.198	-0.884501	0.604	0.087	0.741	mature Neu	EIF3K
0.223	-0.890934	0.554	0.065	0.65	mature Neu	HMGN1
0.239	-0.944101	0.522	0.037	0.574	mature Neu	VAMP8
0.235	-0.95249	0.53	0.04	0.587	mature Neu	RAN
0.23	-0.958148	0.54	0.528	0.962	mature Neu	TMSB10
0.234	-0.973216	0.532	0.025	0.568	mature Neu	C12orf57
0.202	-0.973455	0.596	0.03	0.639	mature Neu	SOD1
0.233	-0.976986	0.534	0.043	0.596	mature Neu	SLC25A5
0.203	-1.00189	0.594	0.069	0.693	mature Neu	HSPA8
0.232	-1.00745	0.536	0.042	0.594	mature Neu	NCL
0.214	-1.01656	0.572	0.037	0.627	mature Neu	EIF3L
0.201	-1.02848	0.598	0.039	0.655	mature Neu	SSR4
0.204	-1.02893	0.592	0.073	0.697	mature Neu	UQCRH
0.215	-1.02961	0.57	0.054	0.648	mature Neu	ANP32B
0.233	-1.03023	0.534	0.009	0.546	mature Neu	C6orf48
0.193	-1.03601	0.614	0.043	0.678	mature Neu	EIF3H
0.165	-1.03822	0.67	0.677	0.987	mature Neu	MT-CO1
0.216	-1.04835	0.568	0.022	0.598	mature Neu	AES
0.198	-1.06374	0.604	0.024	0.639	mature Neu	APRT
0.156	-1.07688	0.688	0.506	0.96	mature Neu	RPS9
0.201	-1.07865	0.598	0.025	0.633	mature Neu	SRSF7
0.241	-1.11668	0.518	0.019	0.542	mature Neu	CD99
0.171	-1.12273	0.658	0.049	0.731	mature Neu	COX6C
0.181	-1.15801	0.638	0.036	0.69	mature Neu	EIF3F
0.203	-1.15854	0.594	0.027	0.631	mature Neu	GYPC
0.18	-1.18544	0.64	0.027	0.677	mature Neu	SNRPD2
0.212	-1.1907	0.576	0.021	0.605	mature Neu	SNHG8
0.837	1.16064	0.674	0.793	0.196	MEP	AC084033.3
0.876	1.07652	0.752	0.931	0.318	MEP	TMEM14C
0.886	1.02991	0.772	0.969	0.328	MEP	HMGA1
0.891	1.02672	0.782	0.993	0.651	MEP	HSP90AB1
0.877	1.00535	0.754	0.774	0.021	MEP	CNRIP1
0.792	0.984691	0.584	0.724	0.163	MEP	MYC
0.87	0.983441	0.74	0.813	0.077	MEP	KLF1
0.869	0.980345	0.738	0.967	0.375	MEP	HSPD1
0.844	0.957782	0.688	0.906	0.258	MEP	CDK6
0.849	0.939186	0.698	0.814	0.147	MEP	CYTL1
0.882	0.916461	0.764	0.876	0.141	MEP	TPM1
0.772	0.895529	0.544	0.817	0.289	MEP	SOX4
0.814	0.895464	0.628	0.722	0.107	MEP	GATA2
0.857	0.875202	0.714	0.906	0.262	MEP	HNRNPAB
0.83	0.87301	0.66	0.944	0.363	MEP	NAA38
0.775	0.852666	0.55	0.577	0.032	MEP	AL157895.1
0.77	0.845224	0.54	0.83	0.478	MEP	RACK1
0.82	0.8393	0.64	0.901	0.352	MEP	MPC2
0.804	0.835224	0.608	0.747	0.147	MEP	PDLIM1
0.846	0.829264	0.692	0.868	0.21	MEP	TUBA1C
0.838	0.820446	0.676	0.874	0.244	MEP	NME4
0.868	0.817996	0.736	0.999	0.789	MEP	HMGB1
0.809	0.815422	0.618	0.951	0.389	MEP	DUT
0.845	0.801982	0.69	0.812	0.146	MEP	PDZD8
0.775	0.801868	0.55	0.698	0.168	MEP	IL1B
0.81	0.801672	0.62	0.94	0.404	MEP	RPL22L1
0.864	0.801574	0.728	0.837	0.133	MEP	ALDH1A1
0.822	0.797672	0.644	0.994	0.698	MEP	HSP90AA1
0.806	0.794395	0.612	0.826	0.26	MEP	REXO2
0.798	0.792925	0.596	0.953	0.429	MEP	TUBB
0.859	0.791017	0.718	0.995	0.781	MEP	NPM1
0.837	0.79008	0.674	0.871	0.223	MEP	LMO2
0.849	0.789329	0.698	0.891	0.252	MEP	UROD
0.822	0.780902	0.644	0.997	0.77	MEP	YBX1
0.809	0.778407	0.618	0.977	0.536	MEP	RAN
0.771	0.772722	0.542	0.685	0.143	MEP	TYMS
0.838	0.771812	0.676	0.935	0.292	MEP	IMPDH2
0.75	0.768703	0.5	0.786	0.32	MEP	ATP5IF1
0.869	0.75664	0.738	0.89	0.195	MEP	SLC39A3
0.808	0.75624	0.616	0.973	0.544	MEP	NCL
0.808	0.751171	0.616	0.959	0.495	MEP	EIF5A
0.84	0.746321	0.68	0.997	0.823	MEP	EEF1B2
0.772	0.741967	0.544	0.563	0.02	MEP	ITGA2B
0.846	0.741059	0.692	0.749	0.077	MEP	PRKAR2B
0.842	0.734087	0.684	0.997	0.824	MEP	HNRNPA1
0.816	0.733176	0.632	0.944	0.394	MEP	C1QBP
0.822	0.73239	0.644	0.851	0.228	MEP	NME1
0.806	0.729565	0.612	0.745	0.17	MEP	CYTOR
0.868	0.727604	0.736	0.788	0.048	MEP	GATA1
0.779	0.721248	0.558	0.808	0.31	MEP	ATP5F1B
0.757	0.718271	0.514	0.974	0.558	MEP	TUBA1B
0.824	0.701135	0.648	0.98	0.545	MEP	SERBP1
0.823	0.692244	0.646	0.795	0.188	MEP	MPST
0.82	0.690945	0.64	0.923	0.329	MEP	CCT6A
0.827	0.690798	0.654	0.817	0.188	MEP	CTNNBL1
0.761	0.687538	0.522	0.543	0.021	MEP	KCNH2
0.819	0.686401	0.638	0.988	0.599	MEP	ANP32B
0.838	0.686272	0.676	0.999	0.896	MEP	RPL7A
0.817	0.6789	0.634	0.888	0.284	MEP	RNF130
0.819	0.677187	0.638	0.927	0.333	MEP	TIMM13
0.845	0.674907	0.69	0.998	0.866	MEP	RPLP0
0.822	0.673682	0.644	0.936	0.339	MEP	CCT2
0.793	0.671839	0.586	0.806	0.197	MEP	PRSS57
0.8	0.67071	0.6	0.821	0.224	MEP	CKS2
0.769	0.6685	0.538	0.733	0.215	MEP	ATP5MC1
0.81	0.66766	0.62	0.815	0.194	MEP	MYB
0.783	0.667636	0.566	0.906	0.372	MEP	RANBP1
0.811	0.666231	0.622	0.993	0.65	MEP	LDHB
0.79	0.665857	0.58	0.919	0.414	MEP	EIF3A
0.797	0.664278	0.594	0.831	0.254	MEP	LYL1
0.828	0.660307	0.656	0.826	0.192	MEP	CDK4
0.841	0.658523	0.682	0.84	0.176	MEP	SLC40A1
0.79	0.655066	0.58	0.941	0.443	MEP	PA2G4
0.826	0.6519	0.652	0.968	0.373	MEP	STMN1
0.788	0.64851	0.576	0.886	0.31	MEP	LIMS1
0.77	0.645503	0.54	0.918	0.428	MEP	HSPE1
0.806	0.645045	0.612	0.996	0.728	MEP	PPIA
0.786	0.645034	0.572	0.969	0.519	MEP	SET
0.762	0.643892	0.524	0.804	0.311	MEP	ATP5F1A
0.857	0.643602	0.714	0.806	0.103	MEP	PKIG
0.79	0.639501	0.58	0.945	0.426	MEP	SNRPD1
0.767	0.639234	0.534	0.909	0.455	MEP	PNN
0.782	0.63719	0.564	0.97	0.49	MEP	TPI1
0.812	0.634715	0.624	0.992	0.65	MEP	UQCRH
0.794	0.633566	0.588	0.941	0.386	MEP	CAT
0.829	0.627663	0.658	0.789	0.147	MEP	PARVB
0.792	0.624697	0.584	0.949	0.372	MEP	APEX1
0.766	0.623979	0.532	0.705	0.166	MEP	LAPTM4B
0.796	0.620718	0.592	0.683	0.08	MEP	SMIM1
0.801	0.614747	0.602	0.829	0.229	MEP	MARCKSL1
0.788	0.609893	0.576	0.899	0.33	MEP	NASP
0.76	0.609548	0.52	0.889	0.407	MEP	TMEM14B
0.757	0.605506	0.514	0.8	0.307	MEP	SELENOH
0.804	0.598071	0.608	0.892	0.299	MEP	CCT5
0.833	0.597443	0.666	0.75	0.082	MEP	MINPP1
0.816	0.596952	0.632	0.816	0.183	MEP	TSC22D1
0.794	0.593165	0.588	0.956	0.392	MEP	YWHAE
0.771	0.589879	0.542	0.951	0.456	MEP	SNRPE
0.814	0.588185	0.628	0.793	0.176	MEP	PAICS
0.804	0.584982	0.608	0.762	0.167	MEP	FKBP4
0.972	5.2706	0.944	0.951	0.04	MK	PPBP
0.965	4.62359	0.93	0.941	0.086	MK	NRGN
0.962	4.42721	0.924	0.932	0.031	MK	PF4
0.909	3.88274	0.818	0.822	0.018	MK	TUBB1
0.904	3.82611	0.808	0.832	0.123	MK	CAVIN2
0.938	3.82173	0.876	0.886	0.045	MK	GNG11
0.871	3.37305	0.742	0.78	0.11	MK	RGS18
0.871	3.23795	0.742	0.795	0.17	MK	HIST1H2AC
0.831	3.20655	0.662	0.708	0.132	MK	CLU
0.841	3.14173	0.682	0.687	0.013	MK	GP9
0.826	3.05732	0.652	0.663	0.029	MK	ACRBP
0.75	2.85542	0.5	0.606	0.225	MK	TSC22D1
0.852	2.83975	0.704	0.783	0.197	MK	TUBA4A
0.793	2.7519	0.586	0.739	0.39	MK	NCOA4
0.833	2.74963	0.666	0.781	0.349	MK	LIMS1
0.81	2.72368	0.62	0.622	0.006	MK	TREML1
0.775	2.70067	0.55	0.56	0.019	MK	MYL9
0.778	2.67157	0.556	0.608	0.122	MK	PRKAR2B
0.814	2.61449	0.628	0.773	0.401	MK	TLN1
0.765	2.60808	0.53	0.535	0.009	MK	PTCRA
0.76	2.6073	0.52	0.522	0.003	MK	TMEM40
0.889	2.60295	0.778	0.886	0.436	MK	RGS10
0.794	2.60056	0.588	0.595	0.014	MK	CMTM5
0.806	2.58695	0.612	0.646	0.087	MK	SPARC
0.784	2.53042	0.568	0.581	0.028	MK	MAP3K7CL
0.771	2.36937	0.542	0.629	0.201	MK	CTSA
0.768	2.36367	0.536	0.669	0.305	MK	TPM4
0.77	2.35544	0.54	0.575	0.071	MK	MMD
0.779	2.3444	0.558	0.573	0.031	MK	F13A1
0.758	2.33788	0.516	0.583	0.148	MK	RUFY1
0.774	2.32803	0.548	0.605	0.124	MK	MARCH2
0.761	2.2898	0.522	0.53	0.018	MK	CTTN
0.821	2.28009	0.642	0.832	0.519	MK	RAP1B
0.795	2.2753	0.59	0.629	0.07	MK	GRAP2
0.769	2.26925	0.538	0.67	0.316	MK	FERMT3
0.766	2.25651	0.532	0.602	0.161	MK	PGRMC1
0.781	2.21088	0.562	0.708	0.359	MK	TGFB1
0.85	2.20872	0.7	0.896	0.544	MK	TAGLN2
0.757	2.15602	0.514	0.602	0.187	MK	PDLIM1
0.866	2.12332	0.732	0.865	0.196	MK	CCL5
0.769	2.11976	0.538	0.667	0.294	MK	KIF2A
0.752	2.07605	0.504	0.629	0.248	MK	CDKN2D
0.752	2.0217	0.504	0.639	0.296	MK	MAX
0.828	1.97248	0.656	0.969	0.883	MK	OAZ1
0.874	1.88258	0.748	0.965	0.787	MK	MYL12A
0.779	1.85241	0.558	0.811	0.575	MK	GNAS
0.772	1.84759	0.544	0.743	0.458	MK	CALM3
0.795	1.80177	0.59	0.937	0.838	MK	SH3BGRL3
0.832	1.69452	0.664	0.929	0.776	MK	OST4
0.776	1.58059	0.552	0.832	0.631	MK	ARPC1B
0.837	1.50799	0.674	0.935	0.791	MK	ITM2B
0.801	1.45009	0.602	0.987	0.906	MK	H3F3A
0.773	1.41044	0.546	0.863	0.678	MK	NAP1L1
0.754	1.37701	0.508	0.975	0.965	MK	ACTB
0.825	1.29179	0.65	0.937	0.82	MK	HLA-E
0.808	1.29139	0.616	0.997	0.989	MK	TMSB4X
0.247	-0.753768	0.506	0.563	0.947	MK	RPS6
0.248	-0.767176	0.504	0.611	0.945	MK	RPL13A
0.24	-0.788067	0.52	0.488	0.915	MK	RPL35
0.235	-0.883818	0.53	0.539	0.936	MK	RPL7
0.242	-1.14475	0.516	0.351	0.812	MK	RPS17
0.242	-1.33156	0.516	0.262	0.748	MK	S100A4
0.231	-1.39182	0.538	0.161	0.687	MK	FOS
0.246	-1.57528	0.508	0.203	0.667	MK	CD74
0.855	1.40538	0.71	0.89	0.314	naive T	LTB
0.789	1.33573	0.578	0.656	0.089	naive T	IL7R
0.824	1.3269	0.648	0.768	0.146	naive T	TRAC
0.757	1.17604	0.514	0.858	0.683	naive T	JUNB
0.821	1.102	0.642	0.798	0.165	naive T	CD3D
0.797	1.05936	0.594	0.736	0.148	naive T	CD3E
0.917	1.05275	0.834	0.997	0.949	naive T	RPS27
0.809	1.02535	0.618	0.982	0.865	naive T	RPL31
0.828	1.00078	0.656	0.908	0.673	naive T	SARAF
0.888	0.927268	0.776	0.996	0.952	naive T	RPL21
0.871	0.907204	0.742	0.996	0.926	naive T	RPS29
0.763	0.848032	0.526	0.741	0.202	naive T	IL32
0.882	0.838389	0.764	0.998	0.951	naive T	RPL34
0.868	0.807432	0.736	0.997	0.93	naive T	RPLP2
0.891	0.775214	0.782	0.996	0.913	naive T	RPS25
0.856	0.730206	0.712	0.995	0.897	naive T	RPL23A
0.827	0.717513	0.654	0.999	0.979	naive T	MALAT1
0.83	0.716655	0.66	0.997	0.926	naive T	RPL13A
0.788	0.694316	0.576	0.994	0.915	naive T	RPL7
0.806	0.691845	0.612	0.991	0.88	naive T	RPS20
0.762	0.685577	0.524	0.919	0.721	naive T	RPL17
0.8	0.674811	0.6	0.994	0.903	naive T	RPL27A
0.753	0.663297	0.506	0.909	0.719	naive T	BTG1
0.763	0.660452	0.526	0.921	0.77	naive T	TOMM7
0.877	0.658204	0.754	0.998	0.943	naive T	RPS15A
0.872	0.651441	0.744	0.998	0.944	naive T	RPL32
0.879	0.645258	0.758	0.997	0.944	naive T	RPS27A
0.821	0.643488	0.642	0.994	0.895	naive T	RPS16
0.776	0.637578	0.552	0.984	0.862	naive T	RPL38
0.819	0.619522	0.638	0.994	0.901	naive T	RPL36
0.841	0.60082	0.682	0.997	0.953	naive T	RPS14
0.777	0.594424	0.554	0.987	0.878	naive T	RPL27
0.797	0.594387	0.594	0.997	0.929	naive T	RPS6
0.773	0.577952	0.546	0.974	0.858	naive T	EEF1D
0.854	0.577481	0.708	0.998	0.942	naive T	RPL10
0.832	0.577349	0.664	0.999	0.945	naive T	RPL13
0.815	0.572052	0.63	0.996	0.924	naive T	RPL35A
0.775	0.5712	0.55	0.997	0.94	naive T	RPL30
0.815	0.567893	0.63	0.996	0.918	naive T	RPS13
0.793	0.567557	0.586	0.997	0.912	naive T	RPL3
0.826	0.564736	0.652	0.997	0.928	naive T	RPS28
0.786	0.564431	0.572	0.996	0.912	naive T	RPL9
0.809	0.530119	0.618	0.997	0.942	naive T	RPL39
0.806	0.529231	0.612	0.997	0.935	naive T	RPL11
0.827	0.521915	0.654	0.998	0.971	naive T	RPL41
0.772	0.511084	0.544	0.998	0.933	naive T	RPS18
0.772	0.507851	0.544	0.997	0.928	naive T	RPS19
0.784	0.49537	0.568	0.997	0.924	naive T	RPL18A
0.753	0.424355	0.506	0.997	0.932	naive T	RPS15
0.221	-0.954589	0.558	0.839	0.928	naive T	H3F3A
0.245	-1.00986	0.51	0.189	0.658	naive T	TALDO1
0.24	-1.42402	0.52	0.173	0.653	naive T	HLA-DPB1
0.237	-1.4363	0.526	0.117	0.62	naive T	HLA-DPA1
0.234	-1.46084	0.532	0.077	0.599	naive T	HLA-DRB1
0.248	-1.70029	0.504	0.399	0.751	naive T	CD74
0.211	-2.09711	0.578	0.145	0.666	naive T	HLA-DRA
0.906	2.82294	0.812	0.871	0.165	NK	GNLY
0.967	2.54925	0.934	0.984	0.282	NK	NKG7
0.905	2.34446	0.81	0.853	0.078	NK	GZMB
0.91	2.21251	0.82	0.859	0.07	NK	PRF1
0.828	2.17377	0.656	0.718	0.097	NK	CCL4
0.852	2.12796	0.704	0.731	0.058	NK	SPON2
0.861	2.11513	0.722	0.77	0.068	NK	FGFBP2
0.925	2.10469	0.85	0.914	0.115	NK	GZMA
0.906	2.0277	0.812	0.86	0.07	NK	KLRD1
0.847	2.01112	0.694	0.723	0.05	NK	CLIC3
0.868	1.90348	0.736	0.751	0.025	NK	KLRF1
0.904	1.87442	0.808	0.887	0.287	NK	CTSW
0.886	1.82949	0.772	0.851	0.109	NK	KLRB1
0.904	1.81584	0.808	0.9	0.177	NK	CST7
0.85	1.75325	0.7	0.828	0.182	NK	CCL5
0.862	1.72671	0.724	0.799	0.148	NK	CD247
0.837	1.59925	0.674	0.776	0.214	NK	HOPX
0.815	1.59463	0.63	0.669	0.043	NK	TRDC
0.865	1.57406	0.73	0.848	0.251	NK	CD7
0.811	1.54848	0.622	0.686	0.07	NK	FCGR3A
0.75	1.52579	0.5	0.614	0.219	NK	CMC1
0.787	1.48015	0.574	0.65	0.077	NK	GZMH
0.775	1.42446	0.55	0.573	0.032	NK	IL2RB
0.819	1.3682	0.638	0.747	0.166	NK	GZMM
0.857	1.27325	0.714	0.919	0.51	NK	HCST
0.823	1.20303	0.646	0.847	0.404	NK	ITGB2
0.771	1.14959	0.542	0.732	0.3	NK	ID2
0.759	1.0879	0.518	0.718	0.387	NK	RARRES3
0.812	1.08648	0.624	0.825	0.258	NK	FCER1G
0.832	0.983988	0.664	0.977	0.867	NK	PFN1
0.87	0.98254	0.74	0.995	0.895	NK	HLA-C
0.855	0.95614	0.71	0.99	0.884	NK	HLA-A
0.814	0.951719	0.628	0.926	0.737	NK	CALM1
0.877	0.942805	0.754	0.998	0.926	NK	HLA-B
0.767	0.938459	0.534	0.797	0.5	NK	PLAC8
0.905	0.936582	0.81	1	0.991	NK	B2M
0.815	0.885014	0.63	0.941	0.784	NK	MYL12A
0.824	0.836395	0.648	0.976	0.816	NK	HLA-E
0.799	0.822945	0.598	0.95	0.744	NK	CYBA
0.808	0.809164	0.616	0.891	0.326	NK	TYROBP
0.791	0.763154	0.582	0.929	0.768	NK	ARPC2
0.782	0.70766	0.564	0.955	0.821	NK	CFL1
0.761	0.672522	0.522	0.997	0.964	NK	ACTB
0.759	0.58864	0.518	1	0.988	NK	TMSB4X
0.828	0.564715	0.656	0.91	0.566	NK	IFITM2
0.772	0.556382	0.544	1	0.984	NK	MALAT1
0.249	-0.593673	0.502	0.992	0.954	NK	RPL39
0.241	-0.814764	0.518	0.979	0.932	NK	RPS8
0.977	2.45429	0.954	0.981	0.075	non-classical monocyte	FCGR3A
0.979	2.27321	0.958	1	0.387	non-classical monocyte	LST1
0.943	2.13957	0.886	0.947	0.284	non-classical monocyte	IFITM3
0.971	2.13342	0.942	0.996	0.265	non-classical monocyte	FCER1G
0.966	2.00482	0.932	0.993	0.41	non-classical monocyte	COTL1
0.972	1.96367	0.944	0.996	0.485	non-classical monocyte	AIF1
0.972	1.95846	0.944	0.995	0.429	non-classical monocyte	PSAP
0.935	1.92842	0.87	0.928	0.141	non-classical monocyte	CFD
0.957	1.89549	0.914	0.997	0.45	non-classical monocyte	CTSS
0.96	1.88848	0.92	0.998	0.58	non-classical monocyte	SAT1
0.938	1.85825	0.876	0.911	0.06	non-classical monocyte	MS4A7
0.95	1.75969	0.9	0.974	0.101	non-classical monocyte	SERPINA1
0.944	1.73025	0.888	0.994	0.375	non-classical monocyte	CST3
0.94	1.71219	0.88	0.998	0.333	non-classical monocyte	TYROBP
0.895	1.66153	0.79	0.904	0.13	non-classical monocyte	FCN1
0.883	1.60633	0.766	0.805	0.05	non-classical monocyte	IFI30
0.897	1.5794	0.794	0.895	0.272	non-classical monocyte	TIMP1
0.906	1.54711	0.812	0.92	0.222	non-classical monocyte	TYMP
0.836	1.54401	0.672	0.697	0.062	non-classical monocyte	CDKN1C
0.921	1.52894	0.842	0.905	0.107	non-classical monocyte	CD68
0.946	1.48843	0.892	1	0.976	non-classical monocyte	FTH1
0.934	1.47975	0.868	0.999	0.742	non-classical monocyte	S100A4
0.936	1.46937	0.872	0.995	0.394	non-classical monocyte	S100A11
0.75	1.4617	0.5	0.515	0.02	non-classical monocyte	LINC01272
0.868	1.44965	0.736	0.806	0.159	non-classical monocyte	RHOC
0.892	1.44255	0.784	0.892	0.271	non-classical monocyte	STXBP2
0.873	1.41195	0.746	0.788	0.057	non-classical monocyte	LILRB2
0.87	1.39988	0.74	0.828	0.131	non-classical monocyte	TNFRSF1B
0.88	1.37315	0.76	0.868	0.251	non-classical monocyte	SPI1
0.837	1.34374	0.674	0.692	0.032	non-classical monocyte	CSF1R
0.874	1.33845	0.748	0.786	0.047	non-classical monocyte	PILRA
0.956	1.31405	0.912	1	0.984	non-classical monocyte	FTL
0.863	1.31382	0.726	0.761	0.046	non-classical monocyte	LRRC25
0.906	1.30587	0.812	0.945	0.419	non-classical monocyte	NPC2
0.809	1.27923	0.618	0.659	0.042	non-classical monocyte	MAFB
0.894	1.27626	0.788	0.977	0.491	non-classical monocyte	HLA-DPA1
0.883	1.24286	0.766	0.968	0.363	non-classical monocyte	LGALS1
0.817	1.21743	0.634	0.67	0.075	non-classical monocyte	TCF7L2
0.873	1.21373	0.746	0.891	0.363	non-classical monocyte	ASAH1
0.819	1.20352	0.638	0.689	0.094	non-classical monocyte	WARS
0.794	1.20257	0.588	0.7	0.177	non-classical monocyte	POU2F2
0.875	1.19482	0.75	0.88	0.29	non-classical monocyte	LYN
0.902	1.17863	0.804	0.998	0.767	non-classical monocyte	S100A6
0.845	1.17331	0.69	0.761	0.071	non-classical monocyte	CLEC7A
0.841	1.16289	0.682	0.835	0.239	non-classical monocyte	ANXA2
0.838	1.15847	0.676	0.778	0.197	non-classical monocyte	PECAM1
0.837	1.15696	0.674	0.763	0.112	non-classical monocyte	CFP
0.753	1.15541	0.506	0.541	0.042	non-classical monocyte	TMEM176B
0.822	1.14921	0.644	0.735	0.097	non-classical monocyte	FGL2
0.813	1.14906	0.626	0.66	0.04	non-classical monocyte	SLC7A7
0.844	1.14316	0.688	0.794	0.232	non-classical monocyte	BID
0.859	1.14157	0.718	0.893	0.412	non-classical monocyte	CSTB
0.766	1.09353	0.532	0.741	0.335	non-classical monocyte	MT2A
0.893	1.08937	0.786	0.991	0.692	non-classical monocyte	NEAT1
0.82	1.08636	0.64	0.699	0.07	non-classical monocyte	HCK
0.841	1.07169	0.682	0.833	0.28	non-classical monocyte	ANXA5
0.791	1.07054	0.582	0.666	0.097	non-classical monocyte	PLAUR
0.844	1.06671	0.688	0.943	0.466	non-classical monocyte	HLA-DRB1
0.828	1.04388	0.656	0.728	0.06	non-classical monocyte	C5AR1
0.842	1.04025	0.684	0.887	0.454	non-classical monocyte	PRELID1
0.905	1.03545	0.81	1	0.965	non-classical monocyte	ACTB
0.783	1.03529	0.566	0.627	0.081	non-classical monocyte	MTSS1
0.794	1.03224	0.588	0.631	0.041	non-classical monocyte	LILRA5
0.852	1.02593	0.704	0.956	0.584	non-classical monocyte	EMP3
0.792	1.02137	0.584	0.734	0.247	non-classical monocyte	NFKBIZ
0.806	1.01715	0.612	0.709	0.119	non-classical monocyte	BCL2A1
0.823	1.01085	0.646	0.832	0.292	non-classical monocyte	C1orf162
0.817	1.00264	0.634	0.738	0.107	non-classical monocyte	FGR
0.775	0.997276	0.55	0.578	0.028	non-classical monocyte	CXCL16
0.77	0.993221	0.54	0.631	0.109	non-classical monocyte	KLF4
0.796	0.990558	0.592	0.709	0.164	non-classical monocyte	CASP1
0.871	0.987573	0.742	0.978	0.675	non-classical monocyte	NAP1L1
0.847	0.976577	0.694	0.911	0.462	non-classical monocyte	RNASET2
0.766	0.974458	0.532	0.612	0.096	non-classical monocyte	CLEC12A
0.814	0.970051	0.628	0.81	0.298	non-classical monocyte	CARD16
0.77	0.967013	0.54	0.592	0.054	non-classical monocyte	ABI3
0.792	0.962658	0.584	0.765	0.319	non-classical monocyte	PTPN6
0.917	0.960221	0.834	0.998	0.882	non-classical monocyte	OAZ1
0.77	0.954468	0.54	0.63	0.134	non-classical monocyte	NAAA
0.87	0.947757	0.74	1	0.989	non-classical monocyte	TMSB4X
0.778	0.941648	0.556	0.814	0.444	non-classical monocyte	LY6E
0.792	0.938823	0.584	0.761	0.306	non-classical monocyte	ZFAND5
0.793	0.934936	0.586	0.655	0.076	non-classical monocyte	SLC11A1
0.783	0.932896	0.566	0.757	0.329	non-classical monocyte	CTSC
0.811	0.92179	0.622	0.92	0.456	non-classical monocyte	S100A10
0.8	0.91903	0.6	0.74	0.184	non-classical monocyte	LYST
0.852	0.915444	0.704	0.963	0.628	non-classical monocyte	ARPC1B
0.821	0.911932	0.642	0.9	0.41	non-classical monocyte	ITGB2
0.82	0.906704	0.64	0.86	0.395	non-classical monocyte	PYCARD
0.808	0.905608	0.616	0.802	0.325	non-classical monocyte	VASP
0.777	0.90383	0.554	0.616	0.089	non-classical monocyte	C19orf38
0.765	0.898096	0.53	0.731	0.237	non-classical monocyte	HLA-DRB5
0.772	0.873939	0.544	0.711	0.181	non-classical monocyte	LGALS3
0.83	0.872181	0.66	0.915	0.53	non-classical monocyte	FKBP1A
0.75	0.871397	0.5	0.532	0.037	non-classical monocyte	CD86
0.76	0.869398	0.52	0.55	0.036	non-classical monocyte	SIGLEC10
0.763	0.864008	0.526	0.605	0.077	non-classical monocyte	MPEG1
0.758	0.857087	0.516	0.584	0.079	non-classical monocyte	STX11
0.858	0.854104	0.716	0.973	0.758	non-classical monocyte	ARPC3
0.787	0.847873	0.574	0.693	0.111	non-classical monocyte	CYBB
0.986	2.49979	0.972	0.985	0.088	pDC	IRF8
0.975	2.3376	0.95	0.967	0.109	pDC	IRF7
0.978	2.27006	0.956	0.967	0.082	pDC	PLD4
0.973	2.16753	0.946	0.973	0.091	pDC	JCHAIN
0.965	2.12328	0.93	0.947	0.095	pDC	CCDC50
0.977	2.10812	0.954	0.979	0.25	pDC	ITM2C
0.961	2.02599	0.922	0.969	0.258	pDC	TCF4
0.828	2.01593	0.656	0.726	0.092	pDC	GZMB
0.948	1.93858	0.896	0.901	0.009	pDC	LILRA4
0.934	1.86624	0.868	0.903	0.085	pDC	UGCG
0.961	1.8381	0.922	0.979	0.213	pDC	C12orf75
0.943	1.77289	0.886	0.924	0.178	pDC	APP
0.964	1.77076	0.928	0.994	0.503	pDC	PLAC8
0.944	1.73084	0.888	0.928	0.092	pDC	RNASE6
0.973	1.71691	0.946	0.991	0.565	pDC	SEC61B
0.875	1.67799	0.75	0.757	0.016	pDC	SERPINF1
0.865	1.66571	0.73	0.734	0.005	pDC	SCT
0.881	1.65571	0.762	0.877	0.275	pDC	PPP1R14B
0.949	1.63347	0.898	1	0.661	pDC	CD74
0.906	1.60055	0.812	0.894	0.177	pDC	MZB1
0.894	1.59918	0.788	0.805	0.058	pDC	IL3RA
0.905	1.59574	0.81	0.834	0.036	pDC	SPIB
0.911	1.52825	0.822	0.972	0.42	pDC	NPC2
0.896	1.50982	0.792	0.888	0.273	pDC	BCL11A
0.816	1.46688	0.632	0.651	0.042	pDC	TPM2
0.911	1.36712	0.822	0.954	0.208	pDC	ALOX5AP
0.917	1.36316	0.834	0.942	0.344	pDC	PLP2
0.912	1.35633	0.824	0.989	0.376	pDC	CST3
0.935	1.35174	0.87	0.976	0.549	pDC	SPCS1
0.889	1.34991	0.778	0.923	0.318	pDC	HERPUD1
0.899	1.31536	0.798	0.955	0.548	pDC	PPIB
0.824	1.30666	0.648	0.653	0.006	pDC	SMPD3
0.796	1.29947	0.592	0.652	0.061	pDC	CLIC3
0.859	1.28424	0.718	0.786	0.147	pDC	MAPKAPK2
0.842	1.26338	0.684	0.716	0.061	pDC	DERL3
0.877	1.21016	0.754	0.942	0.491	pDC	HSP90B1
0.868	1.20705	0.736	0.78	0.049	pDC	TGFBI
0.896	1.19986	0.792	0.983	0.492	pDC	HLA-DPA1
0.901	1.19696	0.802	0.999	0.534	pDC	HLA-DRA
0.83	1.17172	0.66	0.663	0.003	pDC	CLEC4C
0.85	1.1654	0.7	0.741	0.047	pDC	FAM129C
0.84	1.15078	0.68	0.763	0.153	pDC	CYB561A3
0.827	1.13929	0.654	0.723	0.138	pDC	TSPAN13
0.829	1.13814	0.658	0.73	0.077	pDC	MPEG1
0.906	1.13334	0.812	0.979	0.629	pDC	SSR4
0.882	1.13115	0.764	0.979	0.466	pDC	HLA-DRB1
0.793	1.12259	0.586	0.712	0.137	pDC	GPR183
0.837	1.11908	0.674	0.767	0.189	pDC	GAPT
0.84	1.11186	0.68	0.701	0.03	pDC	LILRB4
0.873	1.10657	0.746	0.956	0.558	pDC	SEC61G
0.869	1.08109	0.738	0.916	0.367	pDC	HLA-DMA
0.813	1.07731	0.626	0.769	0.268	pDC	CCDC88A
0.887	1.06425	0.774	0.964	0.55	pDC	VAMP8
0.887	1.05017	0.774	0.955	0.596	pDC	ERP29
0.881	1.04994	0.762	0.99	0.531	pDC	HLA-DPB1
0.794	1.04129	0.588	0.668	0.092	pDC	FCER1A
0.821	1.04006	0.642	0.817	0.222	pDC	SAMHD1
0.844	1.03268	0.688	0.836	0.204	pDC	PTPRE
0.806	1.02579	0.612	0.745	0.229	pDC	CDK2AP2
0.849	1.01939	0.698	0.899	0.427	pDC	OSTC
0.876	1.0159	0.752	0.992	0.747	pDC	CYBA
0.821	1.0037	0.642	0.837	0.3	pDC	PLEK
0.846	0.999024	0.692	0.862	0.258	pDC	GRN
0.867	0.997496	0.734	0.956	0.462	pDC	RNASET2
0.806	0.994769	0.612	0.738	0.203	pDC	CTSZ
0.796	0.990049	0.592	0.712	0.205	pDC	RRBP1
0.853	0.987178	0.706	0.945	0.266	pDC	FCER1G
0.816	0.977075	0.632	0.95	0.547	pDC	TXN
0.876	0.976796	0.752	0.951	0.558	pDC	PARK7
0.813	0.966895	0.626	0.684	0.084	pDC	SLC15A4
0.839	0.965717	0.678	0.855	0.34	pDC	CNPY3
0.818	0.957667	0.636	0.771	0.184	pDC	HLA-DMB
0.823	0.953214	0.646	0.815	0.3	pDC	FKBP2
0.817	0.944392	0.634	0.894	0.482	pDC	UCP2
0.781	0.938708	0.562	0.834	0.32	pDC	SOX4
0.897	0.920155	0.794	0.993	0.802	pDC	SRP14
0.817	0.903528	0.634	0.781	0.222	pDC	CAPG
0.784	0.903057	0.568	0.624	0.088	pDC	RUNX2
0.824	0.897477	0.648	0.819	0.286	pDC	UBE2J1
0.786	0.896938	0.572	0.631	0.095	pDC	IDH3A
0.816	0.887208	0.632	0.832	0.359	pDC	TMED10
0.77	0.870251	0.54	0.679	0.195	pDC	CCDC186
0.786	0.868364	0.572	0.622	0.056	pDC	BLNK
0.768	0.847406	0.536	0.591	0.076	pDC	UNC93B1
0.824	0.838797	0.648	0.951	0.541	pDC	TAGLN2
0.774	0.835536	0.548	0.651	0.166	pDC	CD2AP
0.753	0.832611	0.506	0.685	0.255	pDC	OFD1
0.811	0.831493	0.622	0.892	0.451	pDC	LSP1
0.786	0.829421	0.572	0.782	0.331	pDC	PHB
0.79	0.823993	0.58	0.768	0.252	pDC	HLA-DQA1
0.793	0.820925	0.586	0.619	0.036	pDC	LGMN
0.782	0.819078	0.564	0.784	0.329	pDC	CTSC
0.818	0.814065	0.636	0.748	0.11	pDC	CD68
0.81	0.807353	0.62	0.753	0.141	pDC	JAML
0.761	0.803809	0.522	0.58	0.087	pDC	RPS6KA4
0.761	0.799772	0.522	0.542	0.028	pDC	TNFRSF21
0.763	0.797735	0.526	0.588	0.073	pDC	SEL1L3
0.771	0.796385	0.542	0.67	0.183	pDC	SFT2D2
0.799	0.795691	0.598	0.841	0.318	pDC	HLA-DQB1
0.771	0.793951	0.542	0.692	0.203	pDC	PPM1K
0.857	5.894	0.714	0.901	0.449	plasma B	IGKC
0.786	5.64646	0.572	0.745	0.228	plasma B	IGLC2
0.825	5.51154	0.65	0.697	0.082	plasma B	IGHG1
0.843	5.4887	0.686	0.813	0.209	plasma B	IGHA1
0.809	5.09627	0.618	0.669	0.085	plasma B	IGHG3
0.75	4.68412	0.5	0.526	0.037	plasma B	IGHG2
0.769	4.5491	0.538	0.574	0.058	plasma B	IGHG4
0.832	4.32487	0.664	0.708	0.097	plasma B	JCHAIN
0.753	4.28367	0.506	0.521	0.02	plasma B	IGHA2
0.993	2.76458	0.986	0.997	0.179	plasma B	MZB1
0.979	2.03728	0.958	0.999	0.63	plasma B	SSR4
0.957	1.92561	0.914	0.958	0.259	plasma B	SEC11C
0.939	1.75019	0.878	0.896	0.062	plasma B	DERL3
0.947	1.72897	0.894	0.947	0.193	plasma B	FKBP11
0.91	1.65563	0.82	0.972	0.493	plasma B	HSP90B1
0.904	1.55745	0.808	0.951	0.32	plasma B	HERPUD1
0.917	1.51079	0.834	0.931	0.254	plasma B	ITM2C
0.876	1.46612	0.752	0.757	0.006	plasma B	TNFRSF17
0.778	1.30426	0.556	0.917	0.549	plasma B	PPIB
0.87	1.22813	0.74	0.918	0.392	plasma B	XBP1
0.886	1.22168	0.772	0.866	0.207	plasma B	PRDX4
0.862	1.15313	0.724	0.889	0.322	plasma B	MYDGF
0.878	1.12756	0.756	0.91	0.301	plasma B	FKBP2
0.768	1.12076	0.536	0.944	0.704	plasma B	SUB1
0.859	1.07089	0.718	0.86	0.226	plasma B	SDF2L1
0.871	1.03626	0.742	0.94	0.487	plasma B	SPCS2
0.832	1.02959	0.664	0.866	0.349	plasma B	SSR3
0.831	1.02308	0.662	0.792	0.196	plasma B	PDIA4
0.827	1.00787	0.654	0.895	0.319	plasma B	ISG20
0.836	1.00008	0.672	0.82	0.227	plasma B	MANF
0.857	0.976662	0.714	0.941	0.551	plasma B	SPCS1
0.807	0.92654	0.614	0.88	0.39	plasma B	PDIA6
0.807	0.897821	0.614	0.805	0.288	plasma B	UBE2J1
0.82	0.896936	0.64	0.856	0.332	plasma B	SPCS3
0.792	0.881211	0.584	0.925	0.567	plasma B	SEC61B
0.799	0.867569	0.598	0.712	0.158	plasma B	CD38
0.83	0.854959	0.66	0.785	0.184	plasma B	ERLEC1
0.78	0.853772	0.56	0.76	0.277	plasma B	LMAN1
0.806	0.831226	0.612	0.787	0.149	plasma B	CD27
0.813	0.807271	0.626	0.731	0.135	plasma B	CRELD2
0.798	0.754757	0.596	0.936	0.561	plasma B	TMEM258
0.769	0.743366	0.538	0.697	0.206	plasma B	EAF2
0.804	0.727915	0.608	0.863	0.364	plasma B	LMAN2
0.785	0.699404	0.57	0.837	0.349	plasma B	TMED9
0.786	0.676621	0.572	0.783	0.277	plasma B	KDELR2
0.813	0.675392	0.626	0.792	0.136	plasma B	CD79A
0.77	0.665772	0.54	0.869	0.406	plasma B	KRTCAP2
0.802	0.639437	0.604	0.725	0.151	plasma B	PLPP5
0.784	0.613322	0.568	0.689	0.13	plasma B	GNG7
0.783	0.600395	0.566	0.578	0.009	plasma B	TNFRSF13B
0.767	0.599015	0.534	0.709	0.179	plasma B	DNAJB9
0.769	0.580445	0.538	0.835	0.36	plasma B	TMED10
0.759	0.566757	0.518	0.533	0.011	plasma B	FCRL5
0.775	0.557216	0.55	0.592	0.031	plasma B	SLAMF7
0.753	0.546932	0.506	0.546	0.033	plasma B	POU2AF1
0.779	0.545774	0.558	0.685	0.137	plasma B	TPD52
0.755	0.505265	0.51	0.59	0.082	plasma B	TXNDC11
0.751	0.462994	0.502	0.616	0.123	plasma B	TXNDC15
0.233	-0.614417	0.534	0.999	0.977	plasma B	RPL41
0.24	-0.619355	0.52	0.994	0.955	plasma B	RPL10
0.235	-0.633441	0.53	0.988	0.948	plasma B	RPS15
0.215	-0.644661	0.57	0.974	0.95	plasma B	FAU
0.238	-0.687587	0.524	0.981	0.933	plasma B	RPL15
0.241	-0.708352	0.518	0.993	0.945	plasma B	RPS19
0.229	-0.723165	0.542	0.99	0.942	plasma B	RPL18A
0.25	-0.734315	0.5	0.951	0.9	plasma B	RPL24
0.217	-0.745628	0.566	0.986	0.944	plasma B	RPS28
0.225	-0.751686	0.55	0.983	0.956	plasma B	RPS15A
0.224	-0.762717	0.552	0.915	0.908	plasma B	PFDN5
0.219	-0.763387	0.562	0.972	0.927	plasma B	RPL6
0.241	-0.766316	0.518	0.963	0.926	plasma B	PTMA
0.234	-0.770775	0.532	0.965	0.927	plasma B	RPS7
0.232	-0.777889	0.536	0.979	0.946	plasma B	RPLP2
0.213	-0.780386	0.574	0.975	0.943	plasma B	RPS9
0.21	-0.79323	0.58	0.997	0.963	plasma B	RPS14
0.245	-0.800075	0.51	0.99	0.943	plasma B	RPL13A
0.173	-0.800916	0.654	0.957	0.957	plasma B	UBA52
0.213	-0.820008	0.574	0.981	0.957	plasma B	RPL28
0.227	-0.82016	0.546	0.93	0.904	plasma B	RPL27
0.214	-0.831287	0.572	0.97	0.937	plasma B	RPS13
0.22	-0.841335	0.56	0.965	0.938	plasma B	RPL12
0.234	-0.861068	0.532	0.97	0.907	plasma B	RPL10A
0.224	-0.865203	0.552	0.971	0.92	plasma B	RPL29
0.221	-0.867532	0.558	0.95	0.912	plasma B	RPL14
0.234	-0.867767	0.532	0.934	0.909	plasma B	NACA
0.228	-0.87434	0.544	0.874	0.88	plasma B	BTF3
0.202	-0.875002	0.596	0.976	0.941	plasma B	RPL35A
0.236	-0.87771	0.528	0.981	0.933	plasma B	RPS8
0.204	-0.883678	0.592	0.999	0.957	plasma B	RPL13
0.231	-0.899431	0.538	0.954	0.906	plasma B	RPS20
0.247	-0.899499	0.506	0.92	0.881	plasma B	RPSA
0.193	-0.914818	0.614	0.992	0.95	plasma B	RPL11
0.204	-0.918679	0.592	0.976	0.933	plasma B	RPS25
0.193	-0.921442	0.614	0.987	0.943	plasma B	RPL19
0.249	-0.924855	0.502	0.853	0.907	plasma B	H3F3A
0.23	-0.929984	0.54	0.909	0.87	plasma B	RPL23
0.221	-0.934544	0.558	0.987	0.963	plasma B	RPL21
0.241	-0.94647	0.518	0.904	0.876	plasma B	RPS10
0.231	-0.960858	0.538	0.975	0.961	plasma B	TPT1
0.234	-0.967221	0.532	0.984	0.943	plasma B	RPS29
0.979	4.87942	0.958	0.964	0.031	preNeu	DEFA3
0.954	4.01677	0.908	0.911	0.007	preNeu	DEFA4
0.983	3.39466	0.966	0.995	0.677	preNeu	SRGN
0.821	3.34433	0.642	0.653	0.013	preNeu	OLFM4
0.863	3.24347	0.726	0.753	0.046	preNeu	PRTN3
0.923	3.21824	0.846	0.893	0.117	preNeu	MPO
0.892	3.04368	0.784	0.812	0.053	preNeu	ELANE
0.966	2.88195	0.932	0.95	0.078	preNeu	CD24
0.878	2.7799	0.756	0.79	0.055	preNeu	AZU1
0.921	2.69378	0.842	0.884	0.068	preNeu	RETN
0.968	2.57347	0.936	0.944	0.043	preNeu	MS4A3
0.934	2.44397	0.868	0.879	0.016	preNeu	BPI
0.931	2.30092	0.862	0.885	0.074	preNeu	RNASE2
0.875	1.90001	0.75	0.762	0.013	preNeu	SLPI
0.9	1.88644	0.8	0.834	0.042	preNeu	ANXA3
0.907	1.87554	0.814	0.95	0.321	preNeu	S100A8
0.865	1.84471	0.73	0.745	0.013	preNeu	CEACAM8
0.862	1.82501	0.724	0.77	0.091	preNeu	UGCG
0.758	1.76336	0.516	0.555	0.039	preNeu	LCN2
0.855	1.75888	0.71	0.713	0.004	preNeu	CEACAM6
0.893	1.64796	0.786	0.95	0.334	preNeu	S100A9
0.934	1.58286	0.868	0.969	0.695	preNeu	HMGN2
0.751	1.55605	0.502	0.567	0.096	preNeu	TOP2A
0.897	1.53363	0.794	0.92	0.164	preNeu	MNDA
0.881	1.48617	0.762	0.816	0.041	preNeu	S100P
0.837	1.47583	0.674	0.748	0.203	preNeu	GPI
0.879	1.46709	0.758	0.868	0.243	preNeu	GCA
0.82	1.45331	0.64	0.66	0.028	preNeu	SERPINB10
0.844	1.45265	0.688	0.779	0.232	preNeu	PGD
0.797	1.43864	0.594	0.607	0.022	preNeu	RNASE3
0.776	1.43458	0.552	0.607	0.111	preNeu	TENT5A
0.812	1.42457	0.624	0.768	0.194	preNeu	CST7
0.824	1.38195	0.648	0.743	0.183	preNeu	RFLNB
0.82	1.37765	0.64	0.753	0.288	preNeu	YWHAH
0.783	1.36191	0.566	0.631	0.096	preNeu	MKI67
0.821	1.36011	0.642	0.824	0.438	preNeu	NUCB2
0.859	1.31534	0.718	0.871	0.517	preNeu	ACTR2
0.785	1.30954	0.57	0.709	0.27	preNeu	STOM
0.755	1.3066	0.51	0.518	0.009	preNeu	ABCA13
0.793	1.3028	0.586	0.688	0.227	preNeu	FBXO9
0.876	1.29197	0.752	0.912	0.506	preNeu	PLAC8
0.772	1.2897	0.544	0.72	0.392	preNeu	P4HB
0.882	1.26813	0.764	0.932	0.565	preNeu	TSPO
0.822	1.26086	0.644	0.773	0.255	preNeu	FAM107B
0.784	1.25582	0.568	0.724	0.366	preNeu	RPN2
0.821	1.24648	0.642	0.751	0.215	preNeu	ACTN1
0.811	1.24117	0.622	0.761	0.285	preNeu	EMB
0.817	1.24007	0.634	0.714	0.099	preNeu	RAB31
0.804	1.23428	0.608	0.683	0.109	preNeu	CYSTM1
0.784	1.20383	0.568	0.667	0.174	preNeu	GYG1
0.831	1.20242	0.662	0.815	0.213	preNeu	ALOX5AP
0.778	1.16896	0.556	0.61	0.087	preNeu	B4GALT5
0.826	1.16332	0.652	0.835	0.514	preNeu	MTDH
0.903	1.15542	0.806	0.989	0.917	preNeu	MT-ND1
0.827	1.15298	0.654	0.773	0.188	preNeu	BASP1
0.77	1.14316	0.54	0.651	0.213	preNeu	SYK
0.774	1.13583	0.548	0.703	0.314	preNeu	ANP32E
0.787	1.12103	0.574	0.685	0.177	preNeu	RAB27A
0.751	1.10923	0.502	0.542	0.049	preNeu	AP003086.1
0.788	1.10465	0.576	0.69	0.197	preNeu	GSN
0.778	1.10462	0.556	0.733	0.361	preNeu	SPN
0.756	1.10385	0.512	0.626	0.202	preNeu	MAPK14
0.776	1.10207	0.552	0.637	0.101	preNeu	MARCKS
0.761	1.0787	0.522	0.638	0.196	preNeu	ATP2A3
0.759	1.07489	0.518	0.704	0.4	preNeu	CANX
0.76	1.0577	0.52	0.692	0.213	preNeu	XIST
0.77	1.0491	0.54	0.783	0.557	preNeu	MT-ND4L
0.758	1.04505	0.516	0.672	0.274	preNeu	GRK2
0.83	1.03476	0.66	0.789	0.231	preNeu	CSF3R
0.802	1.01952	0.604	0.798	0.383	preNeu	CTSD
0.765	1.01149	0.53	0.79	0.464	preNeu	TUBB
0.79	1.00684	0.58	0.804	0.484	preNeu	DEK
0.762	0.998167	0.524	0.613	0.127	preNeu	MSRB1
0.768	0.997882	0.536	0.672	0.188	preNeu	LYST
0.797	0.994741	0.594	0.724	0.13	preNeu	CSTA
0.788	0.98405	0.576	0.819	0.51	preNeu	CAP1
0.754	0.975877	0.508	0.704	0.363	preNeu	IRF2BP2
0.851	0.918905	0.702	0.971	0.531	preNeu	ATP5F1E
0.783	0.913749	0.566	0.873	0.474	preNeu	SERPINB1
0.775	0.903257	0.55	0.749	0.232	preNeu	FYB1
0.797	0.883937	0.594	0.861	0.637	preNeu	TPM3
0.835	0.860678	0.67	0.985	0.965	preNeu	ACTB
0.758	0.858	0.516	0.799	0.456	preNeu	CD63
0.778	0.845105	0.556	0.846	0.563	preNeu	ARPC5
0.754	0.831001	0.508	0.783	0.476	preNeu	H2AFV
0.766	0.813286	0.532	0.811	0.48	preNeu	GNAI2
0.766	0.810954	0.532	0.855	0.558	preNeu	ENO1
0.774	0.737588	0.548	0.882	0.586	preNeu	TUBA1B
0.86	0.73133	0.72	0.996	0.976	preNeu	MT-CO2
0.85	0.713523	0.7	0.996	0.975	preNeu	MT-CO3
0.77	0.700713	0.54	0.974	0.93	preNeu	MT-ND2
0.808	0.685177	0.616	0.989	0.936	preNeu	MT-ND3
0.752	0.674639	0.504	0.84	0.56	preNeu	HMGB2
0.755	0.671324	0.51	0.904	0.741	preNeu	CALM1
0.772	0.660222	0.544	0.966	0.808	preNeu	GAPDH
0.781	0.613097	0.562	0.956	0.803	preNeu	HMGB1
0.844	0.542009	0.688	0.944	0.365	preNeu	LYZ
0.754	0.512551	0.508	0.967	0.886	preNeu	MYL6
0.813	0.503436	0.626	0.875	0.298	preNeu	NKG7
0.753	0.488726	0.506	0.961	0.93	preNeu	SERF2
0.99	3.40488	0.98	0.987	0.079	pro B	DNTT
0.993	3.19953	0.986	0.993	0.054	pro B	VPREB1
0.989	3.06848	0.978	0.987	0.061	pro B	VPREB3
0.958	2.89026	0.916	0.952	0.173	pro B	IGLL1
0.981	2.58027	0.962	0.986	0.196	pro B	CD79B
0.948	2.5596	0.896	0.916	0.105	pro B	CD9
0.943	2.26487	0.886	0.891	0.016	pro B	ARPP21
0.941	2.20477	0.882	0.93	0.269	pro B	PPP1R14B
0.915	2.12087	0.83	0.839	0.02	pro B	AKAP12
0.917	1.85019	0.834	0.858	0.035	pro B	MME
0.936	1.80352	0.872	0.925	0.17	pro B	MZB1
0.922	1.79679	0.844	0.902	0.268	pro B	TOP2B
0.941	1.71473	0.882	0.965	0.4	pro B	YBX3
0.954	1.67302	0.908	0.999	0.53	pro B	HLA-DRA
0.918	1.65933	0.836	0.92	0.124	pro B	CD79A
0.915	1.65582	0.83	0.908	0.316	pro B	CD81
0.831	1.64639	0.662	0.736	0.161	pro B	MT1X
0.881	1.64279	0.762	0.908	0.369	pro B	H1FX
0.926	1.62988	0.852	0.971	0.313	pro B	SOX4
0.888	1.6292	0.776	0.836	0.213	pro B	HPS4
0.807	1.58217	0.614	0.647	0.068	pro B	CMTM8
0.908	1.57121	0.816	0.902	0.253	pro B	TCF4
0.88	1.53554	0.76	0.822	0.18	pro B	SOCS2
0.87	1.4632	0.74	0.878	0.386	pro B	XBP1
0.786	1.45593	0.572	0.583	0.022	pro B	DEPP1
0.868	1.41054	0.736	0.818	0.239	pro B	SSBP2
0.836	1.37052	0.672	0.811	0.36	pro B	VDAC1
0.925	1.34482	0.85	0.999	0.658	pro B	CD74
0.78	1.34188	0.56	0.566	0.01	pro B	RAG1
0.886	1.32204	0.772	0.949	0.514	pro B	CD99
0.796	1.3168	0.592	0.597	0.009	pro B	LINC01013
0.853	1.31611	0.706	0.797	0.211	pro B	CMTM7
0.775	1.31214	0.55	0.575	0.036	pro B	NEIL1
0.869	1.28976	0.738	0.871	0.331	pro B	RCSD1
0.795	1.2569	0.59	0.613	0.031	pro B	EBF1
0.823	1.24251	0.646	0.76	0.259	pro B	MLXIP
0.77	1.23832	0.54	0.545	0.008	pro B	HMHB1
0.814	1.2213	0.628	0.73	0.205	pro B	ZCCHC7
0.811	1.21413	0.622	0.755	0.27	pro B	BCL11A
0.822	1.21057	0.644	0.716	0.069	pro B	CD24
0.905	1.18204	0.81	0.984	0.714	pro B	LAPTM5
0.768	1.1701	0.536	0.595	0.099	pro B	TP53INP1
0.771	1.16446	0.542	0.615	0.15	pro B	SMIM3
0.834	1.16012	0.668	0.844	0.389	pro B	MDM4
0.781	1.15958	0.562	0.699	0.246	pro B	HIST1H1C
0.852	1.14617	0.704	0.881	0.403	pro B	GLRX
0.823	1.14448	0.646	0.785	0.32	pro B	ZNF22
0.756	1.13954	0.512	0.668	0.234	pro B	HLA-DRB5
0.786	1.12808	0.572	0.644	0.144	pro B	CALHM6
0.78	1.12656	0.56	0.662	0.202	pro B	SIAH2
0.884	1.11186	0.768	0.984	0.526	pro B	HLA-DPB1
0.817	1.10535	0.634	0.776	0.253	pro B	TMEM243
0.781	1.09199	0.562	0.638	0.154	pro B	TCF3
0.792	1.0677	0.584	0.743	0.284	pro B	MEF2C
0.765	1.04189	0.53	0.606	0.124	pro B	GNG7
0.761	1.04146	0.522	0.644	0.205	pro B	HIST1H1D
0.81	1.01842	0.62	0.783	0.331	pro B	SNX2
0.834	1.01372	0.668	0.922	0.493	pro B	TKT
0.844	1.00739	0.688	0.927	0.467	pro B	ATP5MG
0.794	0.997613	0.588	0.732	0.285	pro B	SELENOF
0.812	0.981885	0.624	0.826	0.363	pro B	HLA-DMA
0.763	0.977464	0.526	0.684	0.282	pro B	S1PR4
0.754	0.965469	0.508	0.624	0.192	pro B	ADA
0.841	0.959782	0.682	0.958	0.616	pro B	PNISR
0.768	0.955051	0.536	0.673	0.235	pro B	LAT2
0.77	0.94289	0.54	0.727	0.305	pro B	TLE4
0.75	0.94252	0.5	0.619	0.193	pro B	GBP4
0.762	0.914648	0.524	0.689	0.24	pro B	EGFL7
0.75	0.910907	0.5	0.662	0.293	pro B	MTF2
0.797	0.907847	0.594	0.838	0.444	pro B	LUC7L3
0.78	0.898543	0.56	0.815	0.382	pro B	SNHG7
0.75	0.855068	0.5	0.807	0.468	pro B	PRDX1
0.827	0.816176	0.654	0.954	0.488	pro B	HLA-DPA1
0.807	0.802206	0.614	0.933	0.569	pro B	GNAS
0.768	0.798847	0.536	0.777	0.357	pro B	ATP5PF
0.847	0.798013	0.694	0.839	0.226	pro B	IGHM
0.752	0.797301	0.504	0.727	0.331	pro B	ATP5F1C
0.775	0.786999	0.55	0.774	0.314	pro B	HLA-DQB1
0.82	0.764963	0.64	0.963	0.72	pro B	GMFG
0.752	0.747631	0.504	0.722	0.344	pro B	YPEL3
0.765	0.741517	0.53	0.948	0.493	pro B	RACK1
0.761	0.734642	0.522	0.901	0.442	pro B	ATP5MC2
0.752	0.731581	0.504	0.854	0.56	pro B	ARGLU1
0.75	0.718454	0.5	0.779	0.398	pro B	TRIR
0.839	0.700088	0.678	1	0.961	pro B	TPT1
0.816	0.688475	0.632	0.98	0.794	pro B	ARHGDIB
0.819	0.66299	0.638	0.977	0.8	pro B	SRP14
0.778	0.635945	0.556	0.987	0.884	pro B	HLA-A
0.755	0.613809	0.51	0.944	0.736	pro B	SRSF5
0.83	0.553587	0.66	0.997	0.905	pro B	H3F3A
0.799	0.547365	0.598	0.998	0.908	pro B	RPS11
0.756	0.541284	0.512	0.881	0.463	pro B	HLA-DRB1
0.8	0.524074	0.6	1	0.925	pro B	PTMA
0.761	0.496736	0.522	0.993	0.877	pro B	BTF3
0.751	0.479781	0.502	0.995	0.926	pro B	H3F3B
0.242	-1.11243	0.516	0.056	0.56	pro B	CD44
0.228	-1.24961	0.544	0.068	0.599	pro B	EMP3
0.241	-1.54911	0.518	0.043	0.548	pro B	ANXA1
0.204	-1.89805	0.592	0.146	0.696	pro B	FOS
0.212	-2.05673	0.576	0.181	0.689	pro B	SRGN
0.936	4.50459	0.872	0.877	0.015	stromal	FABP4
0.931	3.95429	0.862	0.863	0.012	stromal	DNASE1L3
0.949	2.84249	0.898	0.927	0.117	stromal	SELENOP
0.913	2.80548	0.826	0.843	0.045	stromal	RBP7
0.949	2.73185	0.898	0.9	0.008	stromal	IGFBP4
0.918	2.73178	0.836	0.863	0.129	stromal	CD36
0.847	2.70465	0.694	0.727	0.079	stromal	ID1
0.905	2.62273	0.81	0.81	0	stromal	NR2F1
0.873	2.54875	0.746	0.747	0.004	stromal	CLEC4G
0.893	2.4733	0.786	0.79	0.01	stromal	CLDN5
0.884	2.42641	0.768	0.793	0.055	stromal	ID3
0.92	2.35837	0.84	0.84	0.001	stromal	NNMT
0.883	2.35077	0.766	0.767	0	stromal	ADGRL4
0.95	2.32488	0.9	0.933	0.103	stromal	MARCKS
0.882	2.27507	0.764	0.79	0.056	stromal	CTSL
0.907	2.27023	0.814	0.837	0.099	stromal	ENG
0.904	2.26124	0.808	0.81	0.004	stromal	NRP2
0.879	2.23158	0.758	0.79	0.048	stromal	MAFB
0.862	2.22601	0.724	0.8	0.248	stromal	EGFL7
0.937	2.21651	0.874	0.91	0.141	stromal	TGFBR2
0.931	2.20398	0.862	0.897	0.123	stromal	IL6ST
0.852	2.19522	0.704	0.71	0.016	stromal	RNASE1
0.903	2.15037	0.806	0.827	0.041	stromal	LGMN
0.837	2.13638	0.674	0.737	0.12	stromal	RHOB
0.92	2.1352	0.84	0.867	0.075	stromal	DAB2
0.903	2.12581	0.806	0.873	0.251	stromal	IGFBP7
0.899	2.07615	0.798	0.8	0.005	stromal	PLPP3
0.851	2.05956	0.702	0.703	0.001	stromal	BTNL9
0.87	2.02097	0.74	0.743	0.004	stromal	MRC1
0.915	2.02031	0.83	0.86	0.137	stromal	TFPI
0.859	2.00497	0.718	0.723	0.006	stromal	A2M
0.869	2.00301	0.738	0.747	0.021	stromal	STAB1
0.848	1.98304	0.696	0.7	0.011	stromal	C11orf96
0.844	1.98183	0.688	0.697	0.008	stromal	VCAM1
0.837	1.97603	0.674	0.73	0.122	stromal	CRHBP
0.845	1.94714	0.69	0.69	0.002	stromal	FAM167B
0.931	1.94713	0.862	0.94	0.291	stromal	IFITM3
0.838	1.93068	0.676	0.723	0.125	stromal	CAVIN2
0.941	1.92821	0.882	0.92	0.185	stromal	APP
0.838	1.92064	0.676	0.677	0	stromal	C7
0.832	1.91913	0.664	0.68	0.044	stromal	HYAL2
0.9	1.89685	0.8	0.823	0.047	stromal	GNG11
0.868	1.88536	0.736	0.737	0	stromal	NR2F2
0.901	1.88081	0.802	0.827	0.088	stromal	SPARC
0.797	1.88061	0.594	0.797	0.401	stromal	KLF2
0.867	1.8603	0.734	0.78	0.048	stromal	IFI27
0.838	1.85792	0.676	0.683	0.019	stromal	CXADR
0.853	1.85713	0.706	0.713	0.021	stromal	TGM2
0.879	1.84783	0.758	0.783	0.048	stromal	LPAR6
0.923	1.82621	0.846	0.92	0.273	stromal	FCGRT
0.909	1.80398	0.818	0.917	0.408	stromal	BST2
0.836	1.78452	0.672	0.673	0	stromal	CCL14
0.918	1.76266	0.836	0.927	0.327	stromal	CD81
0.873	1.76227	0.746	0.797	0.153	stromal	PRCP
0.83	1.7382	0.66	0.683	0.058	stromal	TM4SF1
0.781	1.70887	0.562	0.573	0.009	stromal	TFF3
0.841	1.70736	0.682	0.73	0.092	stromal	CEMIP2
0.86	1.69877	0.72	0.763	0.081	stromal	CD4
0.807	1.68761	0.614	0.617	0.007	stromal	EFNB2
0.83	1.68605	0.66	0.66	0.002	stromal	RAMP2
0.861	1.6852	0.722	0.813	0.257	stromal	CD59
0.843	1.67821	0.686	0.687	0	stromal	KDR
0.842	1.65738	0.684	0.69	0.014	stromal	TSPAN7
0.807	1.65508	0.614	0.617	0.006	stromal	SOX18
0.832	1.65463	0.664	0.667	0.006	stromal	PLVAP
0.778	1.64774	0.556	0.557	0	stromal	LPL
0.806	1.63031	0.612	0.693	0.201	stromal	ETS2
0.805	1.59597	0.61	0.643	0.074	stromal	PLTP
0.757	1.59148	0.514	0.523	0.011	stromal	THBD
0.87	1.58736	0.74	0.867	0.324	stromal	ZFP36L1
0.878	1.58147	0.756	0.883	0.375	stromal	HSPB1
0.814	1.58075	0.628	0.63	0.002	stromal	FLT1
0.822	1.57175	0.644	0.643	0	stromal	TM4SF18
0.829	1.54742	0.658	0.66	0.003	stromal	ARHGAP29
0.813	1.53424	0.626	0.64	0.031	stromal	SLC9A3R2
0.764	1.52164	0.528	0.61	0.139	stromal	DUSP6
0.797	1.50912	0.594	0.6	0.009	stromal	CLEC14A
0.846	1.50864	0.692	0.78	0.169	stromal	TNFSF10
0.788	1.50318	0.576	0.783	0.432	stromal	FOSB
0.815	1.4983	0.63	0.63	0.001	stromal	LDB2
0.804	1.48664	0.608	0.693	0.1	stromal	MS4A6A
0.832	1.48611	0.664	0.733	0.152	stromal	NPDC1
0.79	1.45421	0.58	0.58	0.001	stromal	SEMA3A
0.811	1.43679	0.622	0.663	0.052	stromal	CD93
0.838	1.43476	0.676	0.68	0.006	stromal	NRP1
0.85	1.42989	0.7	0.813	0.271	stromal	STOM
0.78	1.42687	0.56	0.56	0	stromal	GPR182
0.822	1.42132	0.644	0.647	0.003	stromal	EPAS1
0.802	1.41943	0.604	0.62	0.035	stromal	TIMP3
0.815	1.41857	0.63	0.667	0.083	stromal	PPFIBP1
0.836	1.41688	0.672	0.797	0.27	stromal	MARCKSL1
0.838	1.41576	0.676	0.71	0.035	stromal	AKAP12
0.798	1.40866	0.596	0.597	0	stromal	MMRN2
0.861	1.39367	0.722	0.853	0.319	stromal	VAMP5
0.806	1.38506	0.612	0.89	0.643	stromal	JUND
0.774	1.38218	0.548	0.717	0.276	stromal	FABP5
0.785	1.37585	0.57	0.577	0.01	stromal	PDK4
0.819	1.35877	0.638	0.707	0.094	stromal	UGCG
0.812	1.35644	0.624	0.673	0.066	stromal	KCTD12
0.788	1.35604	0.576	0.577	0	stromal	CD300LG
