# Supplementary material for: Single-cell transcriptomics reveals multiple chemoresistant properties in leukemic stem and progenitor cells in pediatric AML
Source: Genome Biol. 2023 Aug 31;24:199. doi: 10.1186/s13059-023-03031-7 (PMC10472599; doi:10.1186/s13059-023-03031-7)
Supplement: Supplementary file 4 — Additional file 4: Table S3. Patient information for all samples in this study. [file 13059_2023_3031_MOESM4_ESM.xls]

## Sheet: clinical information
Sample	Tissue	Gender	Age	FAB	Cytogenetics	leukemia associated immunophenotype（LAIP）	Fusion Gene	Mutations	pre-therapy Blast count% (morphology)	pre-therapy Blast count% (flow cytometry)	induction chemotherapy regimen	post-therapy Blast count% (morphology)	post-therapy Blast count% (flow cytometry)	Remission status (post-therapy)	transplantation	relapse	follow up
szN001	PB	M	3	NA	NA	NA	NA	NA	NA	NA	NA	NA	NA	NA	NA	NA	NA
szN002	PB	M	6	NA	NA	NA	NA	NA	NA	NA	NA	NA	NA	NA	NA	NA	NA
szN003	PB	M	11	NA	NA	NA	NA	NA	NA	NA	NA	NA	NA	NA	NA	NA	NA
szN004	BM	unknown	12	NA	NA	NA	NA	NA	NA	NA	NA	NA	NA	NA	NA	NA	NA
szN005	CD34+ PB	unknown	12	NA	NA	NA	NA	NA	NA	NA	NA	NA	NA	NA	NA	NA	NA
lyyN003	CD34+ BM	M	48	NA	NA	NA	NA	NA	NA	NA	NA	NA	NA	NA	NA	NA	NA
lyyN004	CD34+ BM	F	24	NA	NA	NA	NA	NA	NA	NA	NA	NA	NA	NA	NA	NA	NA
lyyN005	CD34+ BM	M	29	NA	NA	NA	NA	NA	NA	NA	NA	NA	NA	NA	NA	NA	NA
lyyN006	CD34+ BM	M	42	NA	NA	NA	NA	NA	NA	NA	NA	NA	NA	NA	NA	NA	NA
P105	BM	M	5	unclassified	45,X,-Y[20]	CD7/CD34/CD117/CD33/HLA-DR/CD38/CD45	negative	PTPN11:NM_002834:exon3:c.A182T:p.D61V /// FLT3:NM_004119:exon20:c.G2503T:p.D835Y	22	29.8	LDC/G-CSF	9	1.4	PR	Y	N	2022-03-30
P106	BM	M	8	M4	46,XY,inv(16)(p13q22)[18]/46,XY[2]	NA	CBFB-MYH11	NRAS:NM_002524:exon3:c.A182G:p.Q61R	30	56.7	SDC	8	2.39	PR	Y	N	2022-03-30
P108	BM	M	13	M2	46,XY[20]	CD7/CD117/CD33/HLA-DR/CD38/CD45	negative	KIT:NM_000222:exon17:c.G2446C:p.D816H /// NRAS:NM_002524:exon2:c.G35A:p.G12D /// CEBPA:NM_004364:exon1:c.64_74del:p.P22fs /// CEBPA:NM_004364:exon1:c.912_913insTTG:p.K304_Q305insL /// EP300:NM_001429:exon18:c.G3491A:p.C1164Y	67	57.9	LDC/G-CSF	1	<0.1	CR with MRD negtive	N	N	2022-03-30
P114	BM	F	12	M5	46,XX[1]	CD7/CD34/CD117/CD33/HLA-DR/CD38/CD45	negative	CEBPA:NM_004364:exon1:c.927_928insGAG:p.p.E309_T310insE /// CEBPA:NM_004364:exon1:c.213delC:p.A72fs /// NRAS:NM_002524:exon3:c.A183T:p.Q61H	84	56.5	LDC/G-CSF	2	NA	CR	Y	Y	2022-03-30
P115	BM	M	13	M2	45,X,-Y,t(2;21)(q21;q22)[19]/46,XY[1]	NA	RUNX1-RUNX1T1	CEBPA:NM_004364:exon1:c.289_290insGAAGTGGGCC:p.P97fs /// KIT:NM_000222:exon17:c.A2447T:p.D816V	64.5	49.4	SDC	4	2	CR with MRD positive	Y	N	2022-03-30
P116	BM	F	8	M2	46,XX,t(8;21)(q22;q22)[8]/46,XX[1]	CD123/CD34/CD117/CD33/HLA-DR/CD38/CD45 CD56/CD34/CD117/CD33/HLA-DR/CD38/CD45	RUNX1-RUNX1T1	None detected	69	63.2	LDC/G-CSF	2	5.37	PR	N	Y	2020-08-26
P117	BM	M	8	M5	92<4n>,XXYY,t(9;22)(q34;q11)×2[20]	CD2/CD34/CD117/CD33/HLA-DR/CD38/CD45 CD4/CD34/CD117/CD33/HLA-DR/CD38/CD45 CD14/CD34/CD117/CD300e/HLA-DR/CD38/CD45	BCR-ABL	RUNX1:NM_001754:exon6:c.G602A:p.R201Q	91	91.1	SDC	3	1.33	CR with MRD positive	Y	N	2022-03-30
P118	BM	M	7	M4	46,XY,inv(16)(p13q22)[20]	CD15/CD34/CD117/CD33/HLA-DR/CD38/CD45 CD123/CD34/CD117/CD33/HLA-DR/CD38/CD45	CBFB-MYH11	FLT3:NM_004119:exon14:c.1826_1827insGGGCAGAGAATATGAATATGATCTCAA ATGGGAGTTTCCAAGAGAAAA:p.E608_N609insKGREYEYDLKWEFPREN /// MPL:NM_005373:exon3:c.C367T:p.R123X	92	84.5	SDC	3	0.69	CR with MRD positive	Y	N	2022-03-30
P119	BM	F	14	M2	46,XX,t(3;8;21)(q11;q22;q22)[13]	CD13/CD34/CD117/CD33/HLA-DR/CD38/CD45	RUNX1-RUNX1T1	NRAS:NM_002524:exon2:c.G38T:p.G13V /// KIT:NM_000222:exon17:c.G2446C:p.D816H /// SMC1A:NM_006306:exon2:c.T194A:p.I65N /// ANK3:NM_020987:exon1:c.C85T:p.R29C /// CUX1:NM_181552:exon17:c.G1961A:p.G654D /// ADAMTS12:NM_030955:exon19:c.G3958A:p.G1320R	75	71.5	SDC	3	<0.1	CR with MRD negtive	Y	N	2022-03-30
P120	BM	F	12	M2	45,X,-X,der(8)t(8;21)(q22;q22)t(8;21)(p21;q22)t(8;21)(q22;q22),der(21)t(8;21)(p21;q22)[13]	CD56/CD34/CD117/CD33/HLA-DR/CD38/CD45 CD13/CD34/CD117/CD33/HLA-DR/CD38/CD45	RUNX1-RUNX1T1	CSF3R:NM_156039:exon17:c.2427dupC:p.S810fs /// NRAS:NM_002524:exon2:c.G34A:p.G12S /// NRAS:NM_002524:exon3:c.A182G:p.Q61R /// CBL:NM_005188:exon8:c.1222_1227del:p.W408_Q409del /// JAK1:NM_002227:exon16:c.G2171A:p.R724H /// CCND2:NM_001759:exon5:c.C839T:p.T280I /// BNC1:NM_001717:exon4:c.G642T:p.R214S	38	21.7	SDC	NA	<0.1	CR with MRD negtive	Y	Y	2022-03-30
P122	BM	F	11	unclassified	46,XX,del(4)(p16),del(11)(q23),inc[3]	CD123/CD34/CD117/CD33/HLA-DR/CD38/CD45 CD13/CD34/CD117/CD33/HLA-DR/CD38/CD45 CD14/CD34/CD117/CD300e/HLA-DR/CD38/CD45	MLL-PDS5A	RUNX1:NM_001754:exon5:c.508+2T>C /// RUNX1:NM_001754:exon5:c.415_458del:p.N139fs /// MTOR:NM_004958:exon49:c.G6931A:p.E2311K /// WT1:NM_024426:exon7:c.1147_1169CTTGTACGGTCGGCATCTGAGAC>T:p.L383 fs	46.5	56.7	SDC	4	<0.1	CR with MRD negtive	Y	N	2022-03-30
P123	BM	M	1	M4	46,XY,inv(16)(p13q22)[20]	CD123/CD34/CD117/CD33/HLA-DR/CD38/CD45 CD15/CD34/CD117/CD33/HLA-DR/CD38/CD45 CD2/CD34/CD117/CD33/HLA-DR/CD38/CD45 CD4/CD34/CD117/CD33/HLA-DR/CD38/CD45	CBFB-MYH11	NRAS:NM_002524:exon3:c.C181A:p.Q61K /// NRAS:NM_002524:exon3:c.A182G:p.Q61R	71.9	34.6	SDC	2	<0.1	CR with MRD negative	N	N	2022-03-30
P124	BM	F	10	M2	46,XX[20]	CD15/CD34/CD117/CD33/HLA-DR/CD38/CD45 CD123/CD34/CD117/CD33/HLA-DR/CD38/CD45	negative	FLT3:NM_004119:exon14:c.1825_1826insCCTCAGATAATGAGTACTTCTACGTTGA TTTCAGAGAATATGAATATGATCTCAAATGGGAGTTTCCAAGAGAAA:p.E608_N609i nsTSDNEYFYVDFREYEYDLKWEFPRE /// CEBPA:NM_004364:exon1:c.951_952insCTG:p.L317_T318insL /// CEBPA:NM_004364:exon1:c.68dupC:p.H24fs /// MYO15A:NM_016239:exon7:c.G4000A:p.A1334T	91	96.3	SDC	2	0.45	CR with MRD positive	Y	N	2022-03-30
						Notice: representative LAIP were highlight in bold

## Sheet: captured genes by TGS
1205 captured genes
RB1
RUNX1
KRAS
NRAS
PTPN11
NF1
TP53
PAX5
BCL6
ABL1
IL7R
WHSC1
IKZF1
MYC
IDH1
NOTCH1
EZH2
ETV6
TAL1
JAK1
EP300
ASXL1
CREBBP
ARID1A
PHF6
CCND3
FBXW7
DDX3X
JAK2
U2AF1
NPM1
CBL
SF3B1
KIT
WT1
GATA2
DNMT3A
IDH2
TET2
CYLD
BRAF
ATM
TRAF3
CRLF2
RAB27A
FANCA
BCL2
NOTCH2
GATA3
FGFR3
BIRC3
PIK3CA
ZRSR2
MPL
PDGFRB
SH2B3
JAK3
EGFR
SUZ12
ECT2L
DNM2
FAT1
RELN
EPHA7
EED
SETBP1
ABCB1
ID3
CDKN2B
BTG1
NT5C
HLA-DRA
BTLA
HOXC13
HOXB1
DCK
PRPS2
PRPS1
NT5C1A
CDKN2A
DNAJB6
C20orf94
XBP1
HOXA3
PAG1
SPRED1
ZFP36L2
FBLN7
MSI2
TOX
GPBP1
TBL1XR1
MLLT3
FPGS
EBF1
VRTN
ELF4
CHM
NT5C2
CTCF
PRKCZ
ADD3
CAPN9
NR3C1
CDH18
UHRF1
TP63
PIK3R1
F13A1
STT3B
PMS2
NTRK1
JAKMIP1
NR3C2
GRIK3
ADAMTS1
PDE4B
MSH2
GRIA1
GRIK1
GRID2
ERN2
SEMA6A
PTPRN2
ARID5B
PTK2B
RBP3
CIITA
SENP6
ADCY2
USP7
ZEB2
SEMA5B
TBC1D9
ATF7IP
MSH6
CCNB3
ASXL2
MYO6
GRIN2A
RPGRIP1
XDH
C1orf173
SHROOM2
KDM6A
LRP6
PTPRM
KDM5B
SMARCA4
FMN1
MYO16
KIF1A
GREB1
GTF3C1
CACNA1H
DOCK9
JMJD1C
SETD2
ATRX
PCDH15
ODZ3
NSD1
ODZ2
ITPR3
NIPBL
MGA
FBN2
BPTF
ZFHX4
CSMD1
SPTBN5
DMD
FAT2
VPS13B
PKHD1
FAT3
DNHD1
FAT4
DNAH5
MLL3
USH2A
AHNAK2
MUC5B
HMCN1
SYNE1
OBSCN
DST
MUC16
BCOR
RUNX1T1
NTRK3
TERT
FOXP1
FLT1
MTA2
ABCG2
DNMT3B
KSR2
MED12
STAG2
RYR1
PTCH1
TYK2
DRD2
CRISPLD1
ZC3H18
EPHA10
ERBB4
RIMS1
TRPM3
CHD4
CACNA1E
USP9X
VCAN
CSMD3
PKHD1L1
DNAH9
LRP1B
HYDIN
KIF2B
COL12A1
MAP2
NAV3
CACNA1B
BSN
GALNT18
TTN
KMT2D
BCL11B
KAT6B
HDAC7
HDAC4
MAGI1
COL18A1
COL7A1
PPP1R9A
UBR4
CSMD2
CHD5
TET3
ERCC5
PDE4DIP
SIRT1
FLT4
TET1
PCLO
TRRAP
RECQL4
ASTN1
DICER1
CIC
TPR
ANK3
ABCC1
N4BP2
DOPEY1
ABCB5
ABCC2
KMT2B
KMT2A
MECP2
ING1
RPL10
CHD1
WRAP73
UGGT1
SMARCA2
SMYD3
SS18
TCF3
MECOM
GLB1
BLZF1
KDM5A
CHD6
GRM2
PRKCB
FCRL3
CHD3
AOX1
APC
KMT2C
ACSL3
FUBP1
ETV1
ELN
MN1
IKZF3
LRP2
ANPEP
CD96
CFAP47
EBP
IGF1R
KDM6B
KIF1B
NUP214
COL1A1
AFF1
ERBB2
ERCC2
WRN
TSC2
TSC1
BRIP1
RAF1
NBN
RET
CDK4
CDH1
BRCA2
BRCA1
ALK
SMARCB1
NF2
CBLB
BCL9
CDH11
GNAS
BCR
CARD11
SMO
FGFR2
IKZF2
FLNC
FRAS1
CNTNAP5
MTOR
HDAC5
MYB
MCAM
KDM4C
DNMT1
ERG
ATXN1
MTRR
LCK
MDM2
MAP2K4
SPRR3
LNP1
SOCS1
VHL
HRAS
RIT1
LMO2
FRG2C
HLF
CD79A
RPL5
GNB1
UPP2
PIM1
GATA1
ATXN3
RAG2
LEF1
CGREF1
STK11
FAM151A
NFIB
UBA2
CTNNB1
MLH1
FANCB
LRRD1
EVI5L
TMTC2
PRICKLE2
ASPSCR1
CDH13
ANO5
FGFR1
DENND2A
DGKQ
PDGFRA
THBS2
DSPP
PER3
ADCY8
ZNF804B
GRM5
EPHA6
WDR17
MET
ASTN2
MYO3B
IGSF9B
LPHN2
BAI3
LAMC3
ROBO2
KDM5C
BCORL1
C3
CHD2
RP1L1
MPDZ
FREM1
SVIL
SPAG17
FAM208B
SPTB
SPEF2
MUC6
MXRA5
FLNA
CELSR1
MKI67
DCHS1
LAMA1
LAMA5
DNAH3
DNAH17
ABCA13
MUC4
RYR2
FSIP2
PTPN2
CSF1R
TSLP
HIST1H1B
CDKN1B
SPRY3
SPRY4
PLCXD3
ATOH1
LEFTY1
PRSS22
SOX4
PLEKHO2
UPF3A
ACADM
FRK
ZSCAN30
MBTPS2
SLC7A3
EPOR
IL2RB
SLC20A1
SLC25A23
RTN1
DYRK1A
TMTC1
NFKB1
ALS2CL
RIMBP2
TMEM132D
RBM20
DGKH
STAG1
PTPRG
GLTSCR1
LTBP1
SCN5A
TRIOBP
PDZD2
NFKBIA
DCLRE1C
ITPA
BTK
DPYD
CYP2B6
DHFR
ABL2
FUS
ROS1
SLCO1B1
HPRT1
GART
PCM1
AKAP9
BRD4
MLLT6
ZNF521
ERC1
HOXC11
GOPC
GPHN
POU2AF1
AFF3
ZNF384
ADAM29
ANKS1A
APC2
CEP57L1
CNTN4
COL4A2
CTAGE9
DDC
DENND5A
DRD5
FAM109B
FOXB2
GOLGA4
GPR137C
GPR45
GRM7
GRXCR1
HEATR4
HIP1R
IL1RL1
KCNV1
KDM4E
KIF26A
KLHDC4
LPHN3
LRRC15
MAPT
MEGF9
MYO7B
PCDHA8
PHGR1
PPEF2
PROKR1
PSTPIP1
RGS19
SATL1
SEC16B
SEC24D
SHROOM3
SLC22A6
SLCO4C1
SMC4
SOX5
SYN3
TDO2
TMEM132A
UHRF1BP1L
ADARB1
AFAP1
AGAP3
ANKRD36
ARHGEF28
ARHGEF37
ASNA1
ATP2C2
BMPR2
BTBD9
C16orf3
C1orf127
CASK
CCDC157
CCDC180
CD3EAP
CDC42BPB
CDC42BPG
CDH9
CDK16
CDK5RAP2
CEP170B
CHST9
CILP2
CLDN22
COL5A2
CSNK1A1L
CTNNA3
CXCR7
DLG5
DOCK5
EDNRA
EPHA8
FAM13C
FAM186A
FARS2
FBRSL1
GAB3
GPC5
GPR162
GREB1L
GSE1
HCN2
HIST1H2AG
HS3ST4
IL1RAPL1
INSRR
JMY
KCNH3
KCNMA1
KCNT2
KIAA0391
KIAA1045
KIAA1958
KNDC1
LAMB2
LEKR1
LY75-CD302
MMP13
MS4A2
MYH7B
NAALADL2
NCBP2
NCKAP5
NEK6
NRXN1
NUP107
NUP210L
OPLAH
OR5B12
P4HA2
PABPC3
PARP4
PCDH8
PCK1
PCSK2
PDE1A
PLCH1
PLXNA4
PPFIA2
PPP1R26
PSG1
RFC2
RNASE3
RRN3
SLAIN2
SLC1A6
SLC29A4
SLITRK3
SOGA3
SOX6
ST6GAL2
TMPO
TNKS
TRAF7
TRPC7
TTLL11
UBE2D3
USP35
WNK2
XAB2
JPH2
ANKEF1
BACE2
BIRC7
CCNA2
CHD1L
COL6A2
IDH3G
MTR
MTTP
PLA1A
SLC11A2
SLC4A10
STIL
TOP2A
CNOT6L
ASXL3
ME1
H3F3A
DDX5
DAAM2
ADGRL1
DAPK1
FARSA
HELLS
ZMIZ1
FLT3
PTEN
KDR
SMC3
DIS3
SMC1A
SRSF2
CEBPA
FANCC
FANCG
U2AF2
SF1
SF3A1
PRPF40B
CUX1
ELF1
CMYA5
MLLT4
ARHGEF12
CD74
RNF213
THRAP3
CBFB
RAD50
PHACTR1
MTMR8
DDX11
SPEG
FLG
RAD21
WAC
PTPRT
SI
ANK2
PCDHA13
XIRP1
SHC1
AKAP13
HNRNPK
FAM5C
CBLC
KDM2B
NOP10
NHP2
FANCF
RAD51C
FANCL
FANCE
DAXX
ABCD1
ARHGAP26
PALB2
FANCI
FANCD2
NUP98
FANCM
DDX18
DDX4
MUC2
ZAN
PRUNE2
CSF2
FAM195A
PRDX2
MMD2
IRF1
SPI1
STK17B
FAM175B
MTAP
LILRA3
CHGA
NR5A1
MAP2K5
ACTR5
RORC
LCORL
TGM2
PCDHB10
EZH1
ABCB7
RINT1
SRPK2
PKP3
OCA2
CD101
CTNNA1
ATXN7L1
TCF4
ANKRD18A
INVS
PHF12
HIPK2
ITGAX
NRD1
KIAA1199
CYFIP1
NLRP1
MYOM2
MLL5
TMEM131
TECTA
ABCA12
CDH23
TERC
TINF2
DDR2
CALR
PRPF8
MLLT11
SBDS
SFPQ
RABEP1
SOS1
STAT5B
STAT3
ROBO1
ANKRD11
RPS14
SPARC
BRCC3
SRSF6
DPF2
TDG
CSNK1A1
GCAT
ZNF354C
HEPACAM2
TIMM50
LILRA2
LUC7L2
AEBP2
ACOX1
ITIH3
CDH3
PHF14
SALL4
SAP130
PLEKHG5
EIF5B
DHX9
JARID2
ENSG00000091592
UMODL1
PHLPP1
LAMB4
PTPRD
GPR179
SON
NCOR1
U2AF1L4
HCFC1
MARK2
ETNK1
CSF3R
IRF4
MAPK1
NFKB2
CD28
BRD9
PRKG1
ZEB1
TNFAIP3
PRDM1
TNFRSF14
CD79B
FOXO1
MEF2BNB
HIST1H1C
GNA13
FGFRL1
TRAF5
ALDH3A2
SLC22A16
SEC14L5
TRIM2
MYO19
KIF1C
KIAA1614
C10ORF12
DIAPH2
HEPH
FBLN2
BAI1
CD58
SDK2
MYD88
HERC2
CCND1
PPM1D
S1PR1
MEF2B
CCM2L
PPIG
CHSY3
SLITRK5
DGKB
ACTN2
ARHGAP32
YLPM1
ANKRD17
FAM46C
CDKN1A
UNC80
SCN9A
RPL17
CCDC144NL
CELA1
CIDEC
HLA-DQA1
FAM166B
SRRM5
ZNF598
ATR
TCF12
COL19A1
CHEK2
B2M
CD300C
TMEM51
TSKU
CCR8
WNT7B
TRMT12
IL2RG
FEZF1
SLC16A14
WWOX
FYN
STXBP3
DMKN
NUTM2G
ANAPC2
PCDHGA9
PCDHGA11
ADAM28
NOP2
DLGAP3
DNM3
ENAM
FBXW10
KCNH8
INTS8
CACNA2D1
RASAL2
ADAMTS12
CASP8AP2
MYH7
ARFGEF1
PCSK5
PTPRF
SRRM2
UNC79
FBN3
FBN1
DNAH7
SLC13A5
TNFRSF19
DPY19L2
MYL2
STK11IP
ZZEF1
RHOA
FAS
PLCG1
PRSS1
KLF2
SMYD1
MAF
MAFB
DHX32
CDKN2C
ARID2
LTB
ACTG1
SP140
OR6S1
FUT9
EFNB2
TGDS
NECAB3
SNX7
EGR1
ICAM1
AGMO
LGMN
FBXL2
COASY
BIRC2
MPEG1
ZNF607
ABCG8
PCSK9
SP3
SEL1L2
ADAM18
USP29
EPB41L5
RASA2
PRKD2
EIF4G2
ASAP2
PLD1
BMP2K
SEC31A
SPATA31D1
PEG3
LRRC16A
ANKRD30A
SCN7A
ADAMTSL3
AKAP11
ADAMTS20
DSCAML1
MYO10
F8
ALMS1
LRRIQ1
ERCC3
SDHC
PHOX2B
MUTYH
TMEM127
SDHAF2
SDHD
SDHB
CDKN1C
XPA
MAX
MAP2K2
MAP2K1
DDB2
PRKAR1A
EPCAM
FH
BMPR1A
SUFU
SHOC2
CDC73
MEN1
SMAD4
SDHA
BAP1
ERCC4
XPC
BLM
ERCC1
FOXO4
FOXO3
IGF2R
CAMTA1
CBFA2T3
LRIG3
PML
NDRG1
EXT2
BUB1B
BARD1
PBRM1
SYK
PMS1
FLCN
NCOA4
AXIN2
EXT1
MUC1
TRIM24
FHIT
GPC3
MPO
ESR1
HIST1H1E
XPO1
SAMHD1
ZMYM3
POT1
RPS15
EGR2
TRAF2
KLHL6
ITPKB
ZNF292
NPAT
ACAN
KLHDC8B
ARAF
ERBB3
AKT1
OR6V1
TMUB2
TCF19
THAP3
CDSN
C6orf10
KIFC2
ZC3H7B
BRD2
USP48
PITRM1
KIF16B
TNRC6C
WDR81
MYH10
USP9Y
DMBT1
TNRC18
HOXA9
PRF1
SH2D1A
STXBP2
STX11
WAS
UNC13D
NIN
HMGA2
CDK6
EML4
XRCC2
NUMA1
PRDM16
PER1
TRIP11
CLTCL1
ATIC
USP6
POLE
KIAA1549
SPECC1
MKL1
CASC5
TSHR
DDX10
CARS
DIP2B
SLC34A2
RHPN2
HIP1
POLD1
RALGDS
CDK12
PINK1
ALDH2
CREB3L2
EPS15
NCOA2
FCRL4
POLD3
TGFBR2
PCSK7
NCKIPSD
ACSL6
LIFR
NCOA1
NACA
ELANE
CREB3L1
RPN1
LPP
PATZ1
TAF15
TFRC
SRGAP3
AFF4
KTN1
SSX1
TFPT
PDCD1LG2
HAX1
HOXA13
SEPT6
C2ORF44
SEPT9
RANBP17
GAR1
HOXA11
G6PC3
OMD
SH3GL1
BMP4
CLP1
CANT1
PAX8
ETV4
IL21R
CDC25A
MYNN
EZR
ETV5
ELL
CRTC3
GOLGA5
HSP90AB1
IL6ST
KIF5B
MAML2
TAL2
DDIT3
PRRX1
LASP1
KLK2
SS18L1
TGFBR1
PAX7
MDM4
PSIP1
AKT2
HOOK3
BCL11A
ARNT
RBM15
CLTC
FIP1L1
MLLT10
PICALM
TPM4
CD274
HERPUD1
MALT1
MITF
REL
TMPRSS2
TOP1
HSP90AA1
CNBP
CRTC1
FGFR1OP
FNBP1
FSTL3
GAS7
KDSR
LCP1
LHFP
PLAG1
PRCC
RPS7
SLC45A3
SMAD7
SNX29
TCEA1
TCL1A
TNFRSF17
GMPS
MYCN
GNAQ
MRE11A
RARA
PDGFB
SLC22A1
AXL

## Sheet: mutation detection
	patient	time	mut	wt	no Coverage	genotyped Cell Number	total Cell Number	genotyped Ratio	mut in Tumor Cluster
P105_112450362_PTPN11_p.D61V	P105	pre-therapy	47	58	8607	105	8712	1.20523	31
P105_28018505_FLT3_p.D835Y	P105	pre-therapy	2	1	8709	3	8712	0.0344353	2
P105_87864100_PTEN_p.R52del	P105	pre-therapy	0	0	8712	0	8712	0	0
P105_112450362_PTPN11_p.D61V	P105	post-therapy	11	32	2604	43	2647	1.62448	6
P105_28018505_FLT3_p.D835Y	P105	post-therapy	1	0	2646	1	2647	0.0377786	0
P105_87864100_PTEN_p.R52del	P105	post-therapy	0	0	2647	0	2647	0	0
P106_114713908_NRAS_p.Q61R	P106	pre-therapy	4	5	7963	9	7972	0.112895	4
P106_fusion	P106	pre-therapy	5	117	7850	122	7972	1.53036	5
P106_114713908_NRAS_p.Q61R	P106	post-therapy	0	5	3911	5	3916	0.127681	0
P106_fusion	P106	post-therapy	0	170	3746	170	3916	4.34116	0
P108_114716126_NRAS_p.G12D	P108	pre-therapy	1	1	6747	2	6749	0.029634	1
P108_152111489_TCHH_p.D576E	P108	pre-therapy	0	1	6748	1	6749	0.014817	0
P108_33301502_CEBPA_p.K304_Q305insL	P108	pre-therapy	1	5	6743	6	6749	0.0889021	0
P108_33301812_CEBPA_p.L201L	P108	pre-therapy	0	2	6747	2	6749	0.029634	0
P108_33302340_CEBPA_p.P22Afs.82	P108	pre-therapy	3	2	6744	5	6749	0.074085	1
P108_41157398_EP300_p.C1164Y	P108	pre-therapy	6	7	6736	13	6749	0.192621	5
P108_4299951_CCND2_p.S271X	P108	pre-therapy	23	398	6328	421	6749	6.23796	22
P108_47789311_HDAC7_p.R729W	P108	pre-therapy	0	1	6748	1	6749	0.014817	0
P108_54733154_KIT_p.D812H	P108	pre-therapy	0	12	6737	12	6749	0.177804	0
P108_8058529_GATA3_p.T156P	P108	pre-therapy	0	0	6749	0	6749	0	0
P108_114716126_NRAS_p.G12D	P108	post-therapy	0	13	5663	13	5676	0.229035	0
P108_152111489_TCHH_p.D576E	P108	post-therapy	0	0	5676	0	5676	0	0
P108_33301502_CEBPA_p.K304_Q305insL	P108	post-therapy	0	1	5675	1	5676	0.017618	0
P108_33301812_CEBPA_p.L201L	P108	post-therapy	0	0	5676	0	5676	0	0
P108_33302340_CEBPA_p.P22Afs.82	P108	post-therapy	0	5	5671	5	5676	0.0880902	0
P108_41157398_EP300_p.C1164Y	P108	post-therapy	0	58	5618	58	5676	1.02185	0
P108_4299951_CCND2_p.S271X	P108	post-therapy	3	253	5420	256	5676	4.51022	0
P108_47789311_HDAC7_p.R729W	P108	post-therapy	0	1	5675	1	5676	0.017618	0
P108_54733154_KIT_p.D812H	P108	post-therapy	0	0	5676	0	5676	0	0
P108_8058529_GATA3_p.T156P	P108	post-therapy	0	1	5675	1	5676	0.017618	0
P114_114713907_NRAS_p.Q61H	P114	pre-therapy	5	48	9055	53	9108	0.581906	5
P114_33301487_CEBPA_p.E309_T310insE	P114	pre-therapy	7	11	9090	18	9108	0.197628	7
P114_33302201_CEBPA_p.A72Pfs.88	P114	pre-therapy	5	1	9102	6	9108	0.0658762	3
P114_48970102_KCND1_p.T57M	P114	pre-therapy	0	0	9108	0	9108	0	0
P114_114713907_NRAS_p.Q61H	P114	post-therapy	0	77	13130	77	13207	0.583024	0
P114_33301487_CEBPA_p.E309_T310insE	P114	post-therapy	0	3	13204	3	13207	0.0227152	0
P114_33302201_CEBPA_p.A72Pfs.88	P114	post-therapy	0	3	13204	3	13207	0.0227152	0
P114_48970102_KCND1_p.T57M	P114	post-therapy	0	1	13206	1	13207	0.00757174	0
P115_141905534_MAGEC1_p.S44G	P115	pre-therapy	0	0	3541	0	3541	0	0
P115_33302125_CEBPA_p.P97Rfs.14	P115	pre-therapy	2	0	3539	2	3541	0.0564812	2
P115_54733155_KIT_p.D812V	P115	pre-therapy	0	16	3525	16	3541	0.45185	0
P115_fusion	P115	pre-therapy	422	357	2762	779	3541	21.9994	415
P115_141905534_MAGEC1_p.S44G	P115	post-therapy	0	0	11541	0	11541	0	0
P115_33302125_CEBPA_p.P97Rfs.14	P115	post-therapy	0	1	11540	1	11541	0.00866476	0
P115_54733155_KIT_p.D812V	P115	post-therapy	0	1	11540	1	11541	0.00866476	0
P115_fusion	P115	post-therapy	32	179	11330	211	11541	1.82826	29
P116_fusion	P116	pre-therapy	114	342	5705	456	6161	7.4014	112
P116_fusion	P116	post-therapy	56	218	11822	274	12096	2.26521	53
P117_34859485_RUNX1_p.R201Q	P117	pre-therapy	212	3	6824	215	7039	3.05441	210
P117_fusion	P117	pre-therapy	13	262	6764	275	7039	3.9068	12
P117_34859485_RUNX1_p.R201Q	P117	post-therapy	0	21	8816	21	8837	0.237637	0
P117_fusion	P117	post-therapy	1	185	8651	186	8837	2.10479	0
P118_152351410_FLG2_p.Y2126H	P118	pre-therapy	0	0	8235	0	8235	0	0
P118_28034093_FLT3_p.E608_N609insKGREYEYDLKWEFPREN	P118	pre-therapy	95	108	8032	203	8235	2.46509	94
P118_30705043_MDC1_p.E1380D	P118	pre-therapy	1	10	8224	11	8235	0.133576	1
P118_33301813_CEBPA_p.P192_H200del	P118	pre-therapy	0	18	8217	18	8235	0.218579	0
P118_6601978_CHD4_p.E139del	P118	pre-therapy	25	110	8100	135	8235	1.63934	25
P118_fusion	P118	pre-therapy	65	364	7806	429	8235	5.20947	64
P118_152351410_FLG2_p.Y2126H	P118	post-therapy	0	0	9021	0	9021	0	0
P118_28034093_FLT3_p.E608_N609insKGREYEYDLKWEFPREN	P118	post-therapy	0	5	9016	5	9021	0.0554262	0
P118_30705043_MDC1_p.E1380D	P118	post-therapy	0	3	9018	3	9021	0.0332557	0
P118_33301813_CEBPA_p.P192_H200del	P118	post-therapy	0	6	9015	6	9021	0.0665115	0
P118_6601978_CHD4_p.E139del	P118	post-therapy	3	24	8994	27	9021	0.299302	0
P118_fusion	P118	post-therapy	0	225	8796	225	9021	2.49418	0
P119_102200071_CUX1_p.G654D	P119	pre-therapy	3	3	5097	6	5103	0.117578	3
P119_110375464_SVEP1_c.splicing	P119	pre-therapy	0	0	5103	0	5103	0	0
P119_114716123_NRAS_p.G13V	P119	pre-therapy	0	9	5094	9	5103	0.176367	0
P119_137744079_EHMT1_p.R387C	P119	pre-therapy	15	93	4995	108	5103	2.1164	14
P119_30704388_MDC1_p.C1599G	P119	pre-therapy	0	3	5100	3	5103	0.0587889	0
P119_30705626_MDC1_p.V1186A	P119	pre-therapy	0	3	5100	3	5103	0.0587889	0
P119_33576068_ADAMTS12_p.G1320R	P119	pre-therapy	0	0	5103	0	5103	0	0
P119_400076_PKP3_p.L479Sfs.183	P119	pre-therapy	0	0	5103	0	5103	0	0
P119_53415085_SMC1A_p.I43N	P119	pre-therapy	44	17	5042	61	5103	1.19538	43
P119_54733154_KIT_p.D812H	P119	pre-therapy	0	4	5099	4	5103	0.0783853	0
P119_60389454_ANK3_p.R29C	P119	pre-therapy	0	1	5102	1	5103	0.0195963	0
P119_75130854_COL12A1_p.T2022M	P119	pre-therapy	0	0	5103	0	5103	0	0
P119_82956076_PCLO_p.R1626H	P119	pre-therapy	0	0	5103	0	5103	0	0
P119_fusion	P119	pre-therapy	58	126	4919	184	5103	3.60572	57
P119_102200071_CUX1_p.G654D	P119	post-therapy	0	6	9696	6	9702	0.0618429	0
P119_110375464_SVEP1_c.splicing	P119	post-therapy	0	1	9701	1	9702	0.0103072	0
P119_114716123_NRAS_p.G13V	P119	post-therapy	0	14	9688	14	9702	0.1443	0
P119_137744079_EHMT1_p.R387C	P119	post-therapy	0	53	9649	53	9702	0.546279	0
P119_30704388_MDC1_p.C1599G	P119	post-therapy	0	1	9701	1	9702	0.0103072	0
P119_30705626_MDC1_p.V1186A	P119	post-therapy	0	0	9702	0	9702	0	0
P119_33576068_ADAMTS12_p.G1320R	P119	post-therapy	0	0	9702	0	9702	0	0
P119_400076_PKP3_p.L479Sfs.183	P119	post-therapy	0	0	9702	0	9702	0	0
P119_53415085_SMC1A_p.I43N	P119	post-therapy	0	184	9518	184	9702	1.89652	0
P119_54733154_KIT_p.D812H	P119	post-therapy	0	1	9701	1	9702	0.0103072	0
P119_60389454_ANK3_p.R29C	P119	post-therapy	0	0	9702	0	9702	0	0
P119_75130854_COL12A1_p.T2022M	P119	post-therapy	0	0	9702	0	9702	0	0
P119_82956076_PCLO_p.R1626H	P119	post-therapy	0	0	9702	0	9702	0	0
P119_fusion	P119	post-therapy	0	83	9619	83	9702	0.855494	0
P120_114713908_NRAS_p.Q61R	P120	pre-therapy	1	13	6892	14	6906	0.202722	1
P120_114716127_NRAS_p.G12S	P120	pre-therapy	1	10	6895	11	6906	0.159282	1
P120_119278291_CBL_p.W408_Q409del	P120	pre-therapy	0	3	6903	3	6906	0.0434405	0
P120_36466521_CSF3R_p.S810Qfs.6	P120	pre-therapy	18	28	6860	46	6906	0.666087	17
P120_4299978_CCND2_p.T280I	P120	pre-therapy	203	271	6432	474	6906	6.8636	202
P120_56099974_ERBB3_p.T1025I	P120	pre-therapy	0	0	6906	0	6906	0	0
P120_64844834_JAK1_p.R724H	P120	pre-therapy	1	9	6896	10	6906	0.144802	1
P120_83264609_BNC1_p.R214S	P120	pre-therapy	0	0	6906	0	6906	0	0
P120_fusion	P120	pre-therapy	62	110	6734	172	6906	2.49059	61
P120_114713908_NRAS_p.Q61R	P120	post-therapy	0	24	8884	24	8908	0.269421	0
P120_114716127_NRAS_p.G12S	P120	post-therapy	0	8	8900	8	8908	0.0898069	0
P120_119278291_CBL_p.W408_Q409del	P120	post-therapy	0	0	8908	0	8908	0	0
P120_36466521_CSF3R_p.S810Qfs.6	P120	post-therapy	0	27	8881	27	8908	0.303098	0
P120_4299978_CCND2_p.T280I	P120	post-therapy	0	421	8487	421	8908	4.72609	0
P120_56099974_ERBB3_p.T1025I	P120	post-therapy	0	0	8908	0	8908	0	0
P120_64844834_JAK1_p.R724H	P120	post-therapy	0	7	8901	7	8908	0.0785811	0
P120_83264609_BNC1_p.R214S	P120	post-therapy	0	0	8908	0	8908	0	0
P120_fusion	P120	post-therapy	0	53	8855	53	8908	0.594971	0
P122_11121248_MTOR_p.E2311K	P122	pre-therapy	2	9	8265	11	8276	0.132914	2
P122_32396351_WT1_p.E384Qfs.2	P122	pre-therapy	0	4	8272	4	8276	0.0483325	0
P122_32396351_WT1_p.L378Pfs.64	P122	pre-therapy	0	4	8272	4	8276	0.0483325	0
P122_32396357_WT1_p.L378.	P122	pre-therapy	0	4	8272	4	8276	0.0483325	0
P122_32396374_WT1_p.L378F	P122	pre-therapy	0	3	8273	3	8276	0.0362494	0
P122_34880555_RUNX1_c.splicing	P122	pre-therapy	252	43	7981	295	8276	3.56452	247
P122_34880606_RUNX1_p.N139Pfs.6	P122	pre-therapy	137	26	8113	163	8276	1.96955	134
P122_94711818_SOX21_p.R78W	P122	pre-therapy	0	0	8276	0	8276	0	0
P122_fusion	P122	pre-therapy	3	627	7646	630	8276	7.61237	3
P122_11121248_MTOR_p.E2311K	P122	post-therapy	0	4	17508	4	17512	0.0228415	0
P122_32396351_WT1_p.E384Qfs.2	P122	post-therapy	0	1	17511	1	17512	0.00571037	0
P122_32396351_WT1_p.L378Pfs.64	P122	post-therapy	0	1	17511	1	17512	0.00571037	0
P122_32396357_WT1_p.L378.	P122	post-therapy	0	1	17511	1	17512	0.00571037	0
P122_32396374_WT1_p.L378F	P122	post-therapy	0	1	17511	1	17512	0.00571037	0
P122_34880555_RUNX1_c.splicing	P122	post-therapy	0	151	17361	151	17512	0.862266	0
P122_34880606_RUNX1_p.N139Pfs.6	P122	post-therapy	0	109	17403	109	17512	0.62243	0
P122_94711818_SOX21_p.R78W	P122	post-therapy	0	0	17512	0	17512	0	0
P122_fusion	P122	post-therapy	0	661	16851	661	17512	3.77455	0
P123_114713908_NRAS_p.Q61R	P123	pre-therapy	6	27	7345	33	7378	0.447276	6
P123_114713909_NRAS_p.Q61K	P123	pre-therapy	7	26	7345	33	7378	0.447276	7
P123_fusion	P123	pre-therapy	15	318	7045	333	7378	4.51342	14
P123_114713908_NRAS_p.Q61R	P123	post-therapy	0	108	11290	108	11398	0.947535	0
P123_114713909_NRAS_p.Q61K	P123	post-therapy	0	107	11291	107	11398	0.938761	0
P123_fusion	P123	post-therapy	0	206	11192	206	11398	1.80733	0
P124_18127133_MYO15A_p.A1334T	P124	pre-therapy	0	0	12849	0	12849	0	0
P124_28034093_FLT3_p.E608_N609insTSDNEYFYVDFREYEYDLKWEFPRE	P124	pre-therapy	46	30	12773	76	12849	0.591486	45
P124_33301463_CEBPA_p.L317_T318insL	P124	pre-therapy	16	15	12818	31	12849	0.241264	16
P124_33302346_CEBPA_p.H24Afs.84	P124	pre-therapy	11	4	12834	15	12849	0.116741	11
P124_18127133_MYO15A_p.A1334T	P124	post-therapy	0	0	15352	0	15352	0	0
P124_28034093_FLT3_p.E608_N609insTSDNEYFYVDFREYEYDLKWEFPRE	P124	post-therapy	0	13	15339	13	15352	0.0846795	0
P124_33301463_CEBPA_p.L317_T318insL	P124	post-therapy	0	0	15352	0	15352	0	0
P124_33302346_CEBPA_p.H24Afs.84	P124	post-therapy	0	1	15351	1	15352	0.00651381	0
