# Supplementary material for: Single-cell transcriptomics reveals multiple chemoresistant properties in leukemic stem and progenitor cells in pediatric AML
Source: Genome Biol. 2023 Aug 31;24:199. doi: 10.1186/s13059-023-03031-7 (PMC10472599; doi:10.1186/s13059-023-03031-7)
Supplement: Supplementary file 5 — Additional file 5: Table S4. List of chemo-resistance-related gene expression signatures derived from mouse model studies. [file 13059_2023_3031_MOESM5_ESM.xls]

## Sheet: Sheet1
NG_LSC_POSITIVE_2016NATURE	EPPERT_CE_HSC_LSC	EPPERT_LSC_R	LEUKEMIC_REGENERATING_CELL_2018CANCERCELL	FARGE_HIGHOXIPHOS_2017CANCERDISCOVERY	Pribluda_SENESCENCE_INFLAMMATORY_GENES	FRIDMAN_SENESCENCE_UP
CD34	RBPMS	NIPAL2	IFNA13	ABCB10	ANG	ALDH1A3
SPINK2	HLF	RBPMS	OR4D10	ACBD3	ATF4	AOPEP
LAPTM4B	GUCY1A1	TRAF3IP2	KRT6B	ACSL3	ATF5	CCN2
HOXA5	FAM30A	PPP1R10	OR1S2	AIF1	AXL	CCND1
GUCYlA3	ERG	ATP1B1	FDCSP	AKAP1	BHLHE40	CD44
SHANK4	CACNB2	NF1	ZSCAN5C	ALDOC	CCDC33	CDKN1A
ANGPT1	SOCS2	KLF3-AS1	OR52J3	ALG1	CCL20	CDKN1C
ARHGAP22	SPINK2	ABCG1	KIR2DS4	ARHGEF18	CCL3	CDKN2A
LOC284422	CRHBP	CLN5	CSN3	ARL4D	CD14	CDKN2B
MYCN	MYO5C	LRRC8B	SLC2A2	ATP5G1	CD276	CDKN2D
MAMDC2	YES1	FRMD4B	OR52E6	ATP6V1G2-DDX39B	CD40	CITED2
PRSSL1	HTR1F	ZFP30	OR5AP2	AURKAIP1	CD55	CLTB
KIAA0125	MEIS1	SNHG20	SSX4B	B4GALT2	CD9	COL1A2
GPSM1	PPP1R16B	CDIP1	OR6Q1	BCCIP	CDKN1A	CREG1
HOXA9	FRMD4B	TGIF2	OR10J5	BNIP3	CDKN1B	CRYAB
MMRN1	RNF125	RABGAP1	KRTAP21-2	BRCA2	CDKN2B	CXCL14
FSCN1	ABCB1	PPIG	KRTAP9-8	BRMS1	CPA2	CYP1B1
DNMT3B	TCEAL9	ADGRG1	KRTAP2-2	BUB3	CPE	EIF2S2
HOXA6	MECOM	EIF2S3	ZP4	C10orf125	CSF2	ESM1
AIF1L	ZNF165	NAB1	MS4A18	C16orf80	CSF2RB	F3
SOCS2	HOXB2	LRRC61	TXNDC8	C16orf91	CXCL1	FILIP1L
CDK6	ADGRG6	ZNF500	GAREM	C1orf112	CXCL10	FN1
FAM69B	INPP4B	CSDE1	ADAMTS16	C6orf223	CXCL2	GSN
NGFRAP1	HOXB3	C2CD2	RP11-500M8.7	CALR	CXCL3	GUK1
C3orf54	SPTBN1	PAQR6	OR5L2	CBR1	CXCL5	HBS1L
CPXM1	TFPI	EEF1AKMT3	ACSS3	CCSAP	CXCL9	HPS5
TNFRSF4	BCL11A	ARPP19	C1QTNF9	CCT3	ETS1	HSPA2
ZBTB46	TMEM38B	SETDB1	TP53TG3	CD151	ETS2	HTATIP2
DPYSL3	ALCAM	ZBTB39	TMEM74B	CD320	ETV5	IFI16
NYNRIN	DAPK1	SLC9A7	SYNGR2	CDC45	FAIM2	IFNG
COL24A1	SMARCA1	MAP3K7	GPR148	CDC6	FAM129A	IGFBP1
FAM30A	BAALC	ARL3	KCNJ10	CDK1	FAS	IGFBP2
C10orf140	PLSCR4	AC005261.1	OR9Q2	CDK2	GEM	IGFBP3
SPNS2	HOXA5	ATXN7L3B	SSX7	CERK	GMFG	IGFBP4
GPR56	FLT3	VGLL4	ARNT2	CHML	HAMP	IGFBP5
AKR1C3	HLA-DRB4	UBR5	OR6P1	CHTF8	HGF	IGFBP6
FLT3	DRAM1	PTCD2	OR6K2	CLIC1	HIF3A	IGFBP7
TFPI	PRKCH	IQGAP2	LYPD4	COG8	ICAM1	IGSF3
KCNK17	ELK3	PLCH1	SLAMF1	COMMD8	ID1	ING1
EPDR1	SLC25A36	ARFGEF1	C9orf57	COMMD9	IFIT1	IRF5
C1ort150	KAT6A	PNPLA4	OTOL1	COPB2	IFIT2	IRF7
BIVM			OR11H2	CRELD2	IFIT3	ISG15
H2AFY2			FASLG	CSNK1G1	IFITM3	MAP1LC3B
VWF			B3GALT5	CXXC1	IGF1	MAP2K3
EMP1			GTF2IRD1	DAXX	IGF2BP1	MDM2
RAGE			IFNL1	DEPDC7	IGF2R	MMP1
ATP8B4			BCL11B	DERL3	IGFBP1	NDN
GATA2			OR2AG1	DGCR8	IGFBP3	NME2
			LCE1A	DHX9	IGFBP4	NRG1
			LOC388282	DNAJA1	IGFBP5	OPTN
			LPAR3	DNAJB11	IGFBP6	PEA15
			ESPNL	DNTTIP1	IGFBP7	RAB13
			LELP1	DPM1	IL1A	RAB31
			ZNF793	DTL	IL1B	RAB5B
			OR5M8	DTYMK	IL1F9	RABGGTA
			IL18RAP	DUS3L	IL1RN	RAC1
			PARK2	DUSP23	IL6	RBL2
			OR8D4	DVL2	IL7	RGL2
			OR6V1	E2F7	IL8	RHOB
			IGSF11	ECRP	IL13	RRAS
			MAS1L	EIF4A3	IL15	S100A11
			GPR139	EIF4EBP2	IQGAP2	SERPINB2
			TP53TG3B	EIF4G1	ITGA2	SERPINE1
			PITX2	EPX	ITPKA	SMPD1
			KRTAP1-3	EXO1	JUN	SMURF2
			SLC36A2	FARSA	LASS3	SOD1
			MOG	FASN	LPO	SPARC
			OR1N1	FBXO16	LSG15	STAT1
			CXCL12	FKBPL	MAPK11	TES
			DRD2	FPGS	MCP2	TFAP2A
			CARTPT	GDF11	MCP4	TGFB1I1
			LY6G6C	GINS3	MIF	THBS1
			SHE	GLYR1	MSX2	TNFAIP2
			PAFAH1B3	GNA11	MX1	TNFAIP3
			PCLO	GPR183	MX2	TP53
			MBD3L5	GTSE1	NXN	TSPYL5
			C16orf92	H3F3B	OAS2	VIM
			OPALIN	HIST1H2BG	OAS3
			PLG	HIST1H3J	OLR1
			RASGRF2	HIST1H4D	PECAM1
			GPR1	HIST2H2AA4	PHLDA1
			ACCSL	HIST2H3D	PIGF
			SOX6	HIST2H4B	PLA2G2A
			FUT3	HLA-DMA	PLA2G2F
			PRR29	HMGB3P1	PRSS22
			EVPLL	HSP90B1	PTGES
			OR8A1	HSPA5	REL
			HEPHL1	HSPH1	RPS6KA5
			OMD	IL17RA	RUNX1
			OR4E2	ISG20L2	SERPINE1
			KRTAP5-1	ISOC1	SLC7A11
			ZNF578	KIF11	SOX17
			KRT25	KIF20B	SOX4
			MUC3A	KIF24	TGFB1
			PGLYRP4	KIFC1	TIMP2
			SYN2	KITLG	TIRAP
			TMC7	KLHDC3	TLR2
			UNC13C	KLK3	TNFRSF10B
			TEX19	LGR4	TNFRSF19
			KRTAP4-7	LINC00467	TNFRSF8
			ZNF454	LINC00514	TNIP2
			SMLR1	LMNB1	USP18
			KRT36	LOC100129048	WWC2
			CFHR5	LOC100289061	XAF1
			RGR	LOC100506165
			SHISA4	LOC727803
			GRM5	LRRC26
			IFNL3	LRRC49
			ADAM18	LRRC59
			LOC101927531	MARCKSL1
			GAGE12C	MAZ
			TPTE	MED31
			PRR32	METTL13
			OR6C3	MICAL2
			HTR4	MKI67
			KCNA10	MOGAT3
			C12orf54	MRPL12
			CELA2B	MRPS12
			UNC79	MRPS34
			VWC2L	MRPS7
			NALCN	MRTO4
			COL3A1	MS4A4A
			RTDR1	MVK
			HOPX	MYL6
			TUSC3	NAT8L
			C11orf40	NCAPG
			TMEM202	NCOA5
			ACTL7B	NDC80
			OR7C1	NETO2
			VIPR2	NFYB
			GML	NOC4L
			C6orf52	NRARP
			BAAT	NUTF2
			BDKRB1	NXT2
			ST8SIA1	ORMDL2
			OSBP2	P2RY2
			KRTAP25-1	PDE4A
			C12orf56	PDIA4
			SPATA3	PI4K2A
			TMEM249	PIH1D1
			ZNF683	PIM2
			OR6C2	PKMYT1
			KRTAP9-2	PLCXD2-AS1
			CSNK1A1L	PLK2
			HTR1B	POLE3
			LCNL1	POLR2A
			G6PC	POLR2B
			C6orf222	POLR2C
			NIPAL4	POLR3K
			STATH	POMP
			FN1	POP4
			OR51H1P	POP7
			TMPRSS11E	PRMT7
			OR11A1	PSMC3
			POM121L2	PSME3
			CTXN3	PTBP1
			DEFB115	PXMP2
			WBSCR28	QRICH1
			TWIST2	RAB35
			OR52D1	RBM19
			KRTAP29-1	RFC3
			KCNA4	RFC5
			CLPS	RNF5
			TMEM252	RNPS1
			CCDC177	RPS26
			IFNA17	SCD
			LRRC66	SDF2L1
			FGFR2	SEH1L
			VEPH1	SF3A1
			GFRA3	SF3B5
			ROR2	SFXN5
			C3orf70	SIRT6
			DEFA5	SKAP1
			AADAC	SKP2
			PRR9	SLC25A1
			LYPD6	SLC25A10
			LRRN1	SLC25A19
			OR8H1	SLC29A1
			OR52A1	SMARCD2
			SPINK9	SNRPD1
			STMND1	SPAG5
			PRSS37	SPN
			ADAMTS12	SREBF1
			NR0B2	SRSF2
			SNAI2	ST3GAL6-AS1
			ATXN3L	STRA13
			FAM132A	SUPT4H1
			ARMC3	SWSAP1
			HMGCS2	SYNCRIP
			HRASLS5	TAC1
			KLHL25	TECR
				THOC6
				TIMM13
				TIMM21
				TK1
				TLCD1
				TMEM8A
				TNPO2
				TRA2B
				TREX1
				TRIAP1
				TRIM28
				TRIP13
				TUBB
				TULP3
				TXNDC17
				TXNIP
				TYMS
				UBAP2L
				UBE2C
				UBL5
				UHRF1
				UNC93B1
				UNG
				UTP20
				VPS25
				XRCC6BP1
				YDJC
				ZBTB40
				ZBTB9
				ZWINT
