# Supplementary material for: Single-cell transcriptomics reveals multiple chemoresistant properties in leukemic stem and progenitor cells in pediatric AML
Source: Genome Biol. 2023 Aug 31;24:199. doi: 10.1186/s13059-023-03031-7 (PMC10472599; doi:10.1186/s13059-023-03031-7)
Supplement: Supplementary file 6 — Additional file 6: Table S5. 117 scRNA Differential Expressed Genes (DEGs) in HSC-like cells between resistant and sensitive groups. These genes met with the differential expression criteria (min.pct ≥ 0.3, log-transformed fold change (FC) ≥ 0.3 or ≤ -0.3, p < 10-10 and q < 0.01), and exhibited consistent expression behaviors in at least two patients from the same group. [file 13059_2023_3031_MOESM6_ESM.xls]

## Sheet: note
sheet	description
differential stat of all genes	The statistic value of differential expression analysis for all genes between 2 resistant vs 5 sensitive HSC-like cell populations with LSC signature from pediatric AML patients
117 DEGs	117 Differential Expressed Genes (DEGs) in HSC-like cells between resistant and sensitive groups. These genes met with the differential expression criteria (min.pct ≥ 0.3,_log-transformed fold change (FC) ≥ 0.3 or ≤ -0.3, p < 10-10 and q < 0.01), and exhibited consistent expression behaviors in at least two patients from the same group.

## Sheet: differential stat of all genes
gene	p_val	avg_logFC	pct.1	pct.2	p_val_adj
IFI44L	0	0.658633	0.523	0.055	0
B2M	0	0.644006	0.999	0.999	0
CLEC5A	0	0.610182	0.433	0.02	0
IFI6	3.45897e-295	0.854233	0.748	0.279	8.36864e-291
FBLN5	6.57053e-278	0.495957	0.448	0.041	1.58967e-273
EPSTI1	4.22482e-247	0.460006	0.484	0.075	1.02215e-242
DLK1	4.33002e-243	0.503782	0.304	0.001	1.04761e-238
ARMH1	1.1874e-238	0.660981	0.846	0.486	2.87279e-234
HLA-C	3.16663e-233	0.604076	0.986	0.988	7.66135e-229
HLA-E	2.82395e-227	0.608688	0.964	0.938	6.83226e-223
CD69	2.15824e-222	0.805969	0.899	0.526	5.22166e-218
BEX3	3.05621e-221	0.699075	0.301	0.009	7.3942e-217
SH3BGRL3	4.88109e-219	-0.527202	0.968	0.996	1.18093e-214
HBG2	1.92956e-211	0.742218	0.29	0.008	4.66838e-207
MTURN	6.21314e-202	-0.657496	0.354	0.741	1.50321e-197
DSTN	1.93486e-201	-0.450105	0.102	0.538	4.6812e-197
C19orf33	2.05959e-199	0.48497	0.31	0.021	4.98298e-195
RPS4Y1	9.4613e-194	-1.04625	0.016	0.424	2.28907e-189
CLEC9A	4.81889e-192	0.673763	0.257	0.005	1.16588e-187
MT-CYB	9.47877e-192	-0.421831	0.998	0.999	2.29329e-187
SPINT2	3.16689e-190	0.515948	0.877	0.501	7.66197e-186
DEFA3	2.85788e-186	0.455222	0.278	0.014	6.91435e-182
XAF1	1.19446e-182	0.758937	0.745	0.476	2.88988e-178
PPP1R14A	1.88732e-179	0.484019	0.495	0.136	4.56617e-175
LYPD8	2.06462e-178	0.180478	0.227	0	4.99514e-174
TMEM176B	3.48806e-177	0.337918	0.308	0.03	8.43901e-173
GIMAP7	9.50934e-177	0.555046	0.51	0.145	2.30069e-172
EMB	1.93745e-170	-0.595844	0.358	0.698	4.68746e-166
S100A8	1.1263e-169	1.27407	0.671	0.278	2.72498e-165
NCAM1	1.41909e-169	0.331567	0.411	0.08	3.43336e-165
GIMAP4	8.9831e-168	0.42246	0.337	0.047	2.17337e-163
MX1	2.0978e-165	0.473036	0.463	0.123	5.07543e-161
CD7	2.82e-165	1.03836	0.367	0.076	6.82271e-161
LINC01088	7.78043e-165	0.169141	0.226	0.005	1.8824e-160
HLA-DRB5	3.14857e-164	-0.999812	0.069	0.428	7.61766e-160
JCHAIN	4.90272e-163	1.40818	0.302	0.038	1.18616e-158
PNMT	3.69301e-156	0.257544	0.248	0.016	8.93486e-152
COBLL1	4.31511e-156	-0.655479	0.028	0.382	1.044e-151
HLA-F	1.98544e-155	0.346815	0.492	0.15	4.80357e-151
HBA1	6.0137e-155	1.43455	0.386	0.098	1.45496e-150
LINC00221	6.55948e-152	0.139042	0.195	0	1.587e-147
FCMR	1.26259e-151	0.333145	0.378	0.078	3.05471e-147
RPL23A	1.55508e-151	0.266752	0.999	0.999	3.76236e-147
AL157895.1	6.72085e-151	-0.455138	0.014	0.354	1.62604e-146
RGS10	1.01525e-150	0.486063	0.862	0.638	2.4563e-146
GNG11	6.48189e-150	0.660427	0.569	0.227	1.56823e-145
ANXA1	1.26326e-149	-0.567883	0.614	0.961	3.05632e-145
SPAG6	4.97664e-147	0.537185	0.261	0.028	1.20405e-142
RUNX1	1.84477e-144	-0.538502	0.58	0.845	4.46323e-140
POU4F1	3.88635e-144	0.707147	0.596	0.229	9.40263e-140
KRT18	2.81841e-142	-0.559349	0.013	0.334	6.81886e-138
MT-ND4	1.48476e-140	-0.29458	0.999	1	3.59223e-136
CASC15	4.74894e-140	0.297952	0.413	0.1	1.14896e-135
HNRNPD	1.20552e-139	-0.429303	0.675	0.878	2.91665e-135
HBA2	1.06884e-138	1.59658	0.402	0.129	2.58595e-134
MT-ND6	8.35198e-137	-0.539295	0.357	0.652	2.02068e-132
BEX2	3.92184e-135	0.341697	0.196	0.007	9.4885e-131
SPARC	4.92556e-135	-0.466624	0.153	0.484	1.19169e-130
AIF1	7.36251e-135	0.777051	0.907	0.769	1.78129e-130
RBPMS	2.00271e-134	0.343843	0.574	0.231	4.84536e-130
APP	1.30276e-130	-0.344077	0.116	0.489	3.15191e-126
HBB	7.11018e-130	1.50209	0.414	0.148	1.72024e-125
KLF10	9.62669e-129	0.408697	0.51	0.2	2.32908e-124
RPL35	2.26005e-127	0.286092	0.999	0.997	5.46796e-123
RPL27	4.99335e-124	0.285501	0.997	0.996	1.20809e-119
AL356275.1	1.31644e-123	0.367699	0.494	0.184	3.185e-119
DLGAP2	6.97632e-123	0.181044	0.212	0.017	1.68785e-118
RPL27A	7.51792e-123	0.337699	0.998	0.999	1.81889e-118
MT-CO2	9.8812e-123	-0.359591	1	1	2.39066e-118
DUSP1	1.16587e-122	0.574055	0.751	0.443	2.8207e-118
AK5	1.80744e-122	-0.412434	0.007	0.288	4.37292e-118
ZNF667-AS1	2.60768e-122	0.189456	0.232	0.025	6.30902e-118
IL5RA	2.78212e-122	0.482921	0.463	0.149	6.73107e-118
SERPINB1	5.77881e-122	-0.460194	0.931	0.988	1.39813e-117
SLC5A10	8.89017e-122	0.172955	0.236	0.028	2.15089e-117
IL2RA	2.52303e-121	0.210668	0.21	0.017	6.10423e-117
CTHRC1	2.11338e-120	0.456987	0.2	0.015	5.11312e-116
MGST3	7.30491e-120	-0.393865	0.495	0.759	1.76735e-115
TPSAB1	2.96062e-119	0.936566	0.563	0.274	7.16293e-115
RPLP1	2.31803e-118	-0.284528	0.999	1	5.60824e-114
F13A1	3.9674e-115	-0.456075	0.049	0.335	9.59872e-111
LTB	1.99011e-114	1.33875	0.378	0.131	4.81487e-110
TYROBP	2.13597e-114	-0.682901	0.692	0.828	5.16775e-110
S100P	8.40576e-114	0.355024	0.224	0.027	2.03369e-109
CYTL1	3.2618e-113	0.473294	0.768	0.521	7.89161e-109
EEF1B2	4.33795e-111	-0.261518	0.988	0.996	1.04952e-106
RPL10A	9.84637e-111	0.219337	0.998	0.998	2.38223e-106
MAMDC2	3.30061e-110	-0.29207	0.003	0.257	7.98548e-106
TM4SF1	1.04869e-109	-0.319985	0.001	0.252	2.5372e-105
RPL17	8.35052e-107	0.342494	0.988	0.968	2.02033e-102
EIF1AY	1.48749e-106	-0.304551	0.007	0.259	3.59884e-102
CD79A	2.95496e-106	0.475087	0.455	0.173	7.14924e-102
HEMGN	2.07641e-105	0.557276	0.505	0.221	5.02366e-101
RPL22L1	7.60182e-105	0.407893	0.892	0.774	1.83919e-100
TEX30	1.92244e-103	0.307667	0.53	0.234	4.65116e-99
APLP2	4.79663e-103	-0.441536	0.648	0.899	1.1605e-98
MECOM	6.38603e-103	0.25221	0.134	0	1.54504e-98
SLC38A1	2.38556e-102	-0.487006	0.422	0.671	5.77163e-98
TLR10	5.14714e-102	0.150804	0.189	0.018	1.2453e-97
IGFBP7	1.28802e-101	-0.390185	0.452	0.705	3.11624e-97
FXYD5	2.53887e-101	0.397249	0.954	0.933	6.14253e-97
PRSS2	3.00716e-100	0.725315	0.133	0.001	7.27552e-96
TMSB10	3.11562e-100	-0.25051	0.996	0.999	7.53794e-96
EIF4A2	7.06252e-100	0.358025	0.961	0.92	1.7087e-95
GAMT	1.32733e-99	0.317188	0.569	0.3	3.21135e-95
SRSF5	3.65668e-99	0.266806	0.975	0.979	8.84698e-95
TCEAL9	4.00733e-99	0.184308	0.129	0	9.69533e-95
RPL32	4.32641e-99	0.154059	0.999	1	1.04673e-94
GAPDH	1.59124e-98	-0.283316	0.987	0.997	3.84986e-94
ITGB1	2.24727e-98	-0.352125	0.534	0.77	5.43704e-94
ALDH1A1	5.85689e-98	0.27056	0.154	0.008	1.41702e-93
KRT8	2.75186e-97	-0.304824	0.013	0.251	6.65786e-93
LTC4S	5.19791e-97	-0.318179	0.022	0.269	1.25758e-92
CD164	7.1992e-97	0.654112	0.879	0.714	1.74177e-92
IFITM2	9.70007e-97	0.479696	0.802	0.59	2.34683e-92
CPA3	2.01355e-96	-0.439733	0.07	0.352	4.87158e-92
MGAM	4.38155e-96	0.105892	0.149	0.007	1.06007e-91
XXYLT1-AS2	4.39359e-96	0.236153	0.136	0.003	1.06299e-91
SHE	8.8919e-96	0.106235	0.149	0.007	2.15131e-91
HOPX	1.13904e-95	1.13651	0.546	0.295	2.75579e-91
HOXA7	5.77149e-95	0.206276	0.125	0	1.39635e-90
DBI	1.13013e-94	-0.570577	0.819	0.92	2.73424e-90
S100A11	3.79104e-94	0.471111	0.81	0.587	9.17205e-90
MYH9	8.54109e-94	-0.384525	0.587	0.788	2.06643e-89
SIPA1L2	1.19357e-93	0.247462	0.408	0.148	2.88773e-89
ANXA2	1.90103e-93	-0.447311	0.47	0.763	4.59934e-89
GNA15	5.50677e-93	-0.373542	0.444	0.684	1.33231e-88
CNN3	1.27921e-92	0.177011	0.122	0	3.09493e-88
ARPC2	2.98903e-92	-0.245941	0.966	0.994	7.23165e-88
ACTN1	3.60874e-92	-0.237924	0.033	0.277	8.73098e-88
IRF7	8.90308e-92	0.369612	0.575	0.311	2.15401e-87
RPL9	1.19891e-91	0.137821	0.998	0.999	2.90064e-87
ZNF521	1.24097e-91	-0.279134	0.017	0.249	3.00239e-87
CAST	1.66207e-91	-0.32469	0.077	0.331	4.02122e-87
BMP3	3.80651e-91	0.124722	0.173	0.017	9.20947e-87
COMMD3	7.39492e-91	0.564411	0.828	0.648	1.78913e-86
DAAM1	1.17176e-90	-0.366209	0.096	0.357	2.83495e-86
AKAP13	1.57602e-90	-0.384219	0.63	0.808	3.81302e-86
HLA-B	1.63996e-90	0.376825	0.975	0.989	3.96773e-86
TPT1	3.72438e-90	-0.26359	0.999	1	9.01076e-86
SCRN1	5.31715e-90	0.13754	0.223	0.039	1.28643e-85
IFITM1	1.41113e-89	0.231903	0.365	0.125	3.4141e-85
UBB	4.15715e-89	0.306572	0.982	0.988	1.00578e-84
IGHM	4.28847e-89	1.03736	0.361	0.153	1.03755e-84
TMEM176A	4.55292e-89	0.127853	0.172	0.019	1.10153e-84
RPL7A	4.94872e-89	-0.155033	0.996	0.998	1.19729e-84
PARP8	6.13501e-89	-0.26297	0.06	0.319	1.4843e-84
GPAT2	8.27944e-89	0.102015	0.13	0.004	2.00313e-84
TCTEX1D1	1.11973e-88	-0.234475	0.024	0.253	2.70908e-84
ANKRD11	1.48557e-88	-0.399048	0.611	0.803	3.5942e-84
BST2	1.07226e-87	0.404016	0.79	0.558	2.59422e-83
S100A9	1.00576e-86	0.526905	0.68	0.391	2.43334e-82
PIK3R1	1.104e-86	-0.433754	0.512	0.733	2.67101e-82
CD44	2.95005e-86	-0.407047	0.83	0.968	7.13736e-82
MYEF2	3.97328e-86	0.115415	0.161	0.016	9.61296e-82
RPL36A	1.55659e-85	0.333985	0.993	0.99	3.76601e-81
CST7	1.56624e-85	-0.282232	0.064	0.309	3.78936e-81
ISG20	2.77082e-85	0.373108	0.609	0.366	6.70373e-81
RPL13	2.8727e-85	0.130413	0.999	1	6.9502e-81
IGFBP2	1.72969e-84	-0.355653	0	0.2	4.1848e-80
RASGRP3	1.96702e-84	0.162147	0.237	0.05	4.759e-80
ADGRA2	4.18729e-84	0.150332	0.254	0.061	1.01307e-79
TGFB1	4.27529e-84	-0.439259	0.525	0.736	1.03436e-79
GNAS	1.14557e-83	-0.32824	0.856	0.964	2.7716e-79
MGST1	2.66912e-83	-0.306446	0.546	0.878	6.45766e-79
FGD5	4.42948e-83	0.0819926	0.125	0.005	1.07167e-78
LINC00926	5.14776e-83	0.168675	0.272	0.07	1.24545e-78
RPS18	1.21761e-82	0.170566	1	1	2.94589e-78
AC004540.2	2.15294e-82	0.182166	0.11	0.001	5.20881e-78
CLECL1	3.27433e-82	0.553701	0.486	0.254	7.92192e-78
DTD1	6.20626e-82	0.198745	0.281	0.079	1.50154e-77
TPM4	6.3309e-82	-0.445394	0.684	0.849	1.5317e-77
MT-ND5	1.06279e-81	-0.324612	0.978	0.989	2.5713e-77
ST18	4.75494e-81	-0.670793	0.148	0.38	1.15041e-76
RPS17	8.57781e-81	0.567211	0.975	0.93	2.07531e-76
RAB13	2.75307e-80	-0.3744	0.369	0.619	6.66077e-76
CD9	4.18734e-80	-0.465049	0.181	0.441	1.01309e-75
FAM184B	6.37267e-80	0.116219	0.152	0.016	1.5418e-75
RHOBTB3	1.60329e-79	-0.287014	0.222	0.472	3.879e-75
RBM3	1.94608e-79	0.27631	0.946	0.904	4.70835e-75
CXCL8	4.29754e-79	0.666502	0.222	0.049	1.03975e-74
RUBCNL	6.49706e-79	0.0998528	0.154	0.017	1.5719e-74
GIMAP1	7.00365e-79	0.244918	0.32	0.107	1.69446e-74
LINC01122	9.75232e-79	0.181864	0.12	0.005	2.35948e-74
ITGB4	1.37863e-78	0.1451	0.242	0.058	3.33547e-74
ZFP36	1.69298e-78	0.400791	0.631	0.386	4.09599e-74
KCNK6	2.3467e-78	0.273882	0.448	0.196	5.67761e-74
FXYD6	6.35463e-78	0.177037	0.115	0.004	1.53744e-73
DDIT4	1.9123e-77	0.474556	0.222	0.052	4.62663e-73
TALDO1	3.11459e-77	-0.278712	0.923	0.966	7.53543e-73
RPL7	4.83362e-77	0.280078	0.997	0.998	1.16945e-72
AR	6.04769e-77	-0.241481	0.006	0.194	1.46318e-72
IGHG1	3.72041e-76	0.255598	0.213	0.049	9.00116e-72
SERPINA1	5.12812e-76	0.177289	0.21	0.044	1.2407e-71
DST	7.07454e-76	-0.240391	0.003	0.187	1.71161e-71
SATB1	3.93323e-75	-0.32815	0.596	0.776	9.51607e-71
LTK	1.00017e-74	0.148221	0.27	0.077	2.41982e-70
IFI44	1.1791e-74	0.303804	0.478	0.244	2.85271e-70
PFKP	1.47126e-73	-0.341268	0.255	0.494	3.55956e-69
JAML	1.52589e-73	0.277722	0.161	0.024	3.69175e-69
IGKC	1.17151e-72	1.09865	0.551	0.363	2.83436e-68
SLC18A2	1.69585e-72	0.162672	0.276	0.082	4.10295e-68
CLIP3	3.08559e-72	-0.265457	0.024	0.216	7.46529e-68
IMPA2	3.51082e-72	-0.262237	0.256	0.486	8.49407e-68
SH3BP5	2.95109e-71	0.236831	0.162	0.026	7.13987e-67
RANBP2	4.97088e-71	-0.622051	0.499	0.668	1.20266e-66
CAPNS1	6.98543e-71	-0.292318	0.621	0.829	1.69005e-66
TAGLN2	1.24914e-70	-0.352386	0.877	0.954	3.02216e-66
TMEM140	1.2651e-70	0.171926	0.318	0.11	3.06079e-66
RRBP1	1.54391e-70	-0.266997	0.227	0.462	3.73533e-66
FAM171A1	3.70714e-70	-0.191496	0.008	0.184	8.96905e-66
BMI1	1.21984e-69	0.312746	0.569	0.322	2.95128e-65
H3F3B	1.6761e-69	0.304169	0.996	0.998	4.05516e-65
RPL11	1.75995e-69	0.138069	0.999	0.999	4.25802e-65
TMEM273	2.90804e-69	0.163512	0.113	0.007	7.03572e-65
PTPRC	3.50242e-69	-0.317692	0.793	0.897	8.47375e-65
VPS13A	1.28749e-68	-0.166621	0.013	0.193	3.11496e-64
GNAQ	3.33184e-68	-0.301455	0.625	0.808	8.06106e-64
JUN	3.61394e-68	0.583904	0.467	0.233	8.74356e-64
CRNDE	5.91451e-68	-0.198259	0.019	0.199	1.43096e-63
TXNIP	5.96686e-68	0.361488	0.928	0.896	1.44362e-63
AP2A2	9.46991e-68	-0.216694	0.127	0.359	2.29115e-63
TAL1	9.8006e-68	0.130876	0.267	0.079	2.37116e-63
PKIG	1.13242e-67	-0.166863	0.026	0.211	2.73977e-63
ELF1	1.30382e-67	-0.273862	0.802	0.914	3.15447e-63
UBE2L6	2.59856e-67	0.345018	0.749	0.571	6.28696e-63
DAPK1	4.47425e-67	-0.268041	0.223	0.448	1.0825e-62
MAZ	5.24055e-67	-0.286271	0.6	0.8	1.2679e-62
IQGAP2	5.34055e-67	-0.489311	0.749	0.84	1.29209e-62
KLHDC7B	5.58408e-67	0.113367	0.171	0.031	1.35101e-62
RGL4	1.28622e-66	0.247846	0.187	0.043	3.11189e-62
CAVIN2	1.34459e-66	0.210384	0.13	0.014	3.25309e-62
LINC02470	1.63035e-66	0.114822	0.13	0.014	3.94446e-62
TESC	2.53349e-66	0.301494	0.267	0.09	6.12952e-62
PLIN3	2.60584e-66	-0.260314	0.53	0.723	6.30456e-62
ZMAT3	2.71952e-66	-0.349423	0.405	0.615	6.5796e-62
TTC3	2.79781e-66	-0.321389	0.769	0.902	6.76903e-62
AC090204.1	2.88124e-66	0.155875	0.17	0.032	6.97087e-62
RPS6	3.36607e-66	0.137174	0.999	0.999	8.14388e-62
STON2	1.12614e-65	-0.242237	0.137	0.356	2.72459e-61
RHOB	1.80446e-65	0.64307	0.527	0.339	4.36571e-61
ARHGAP5	2.95213e-65	-0.156751	0.002	0.162	7.14239e-61
SLC25A3	4.49153e-65	-0.211523	0.945	0.98	1.08668e-60
GLUL	1.0776e-64	-0.165295	0.63	0.833	2.60715e-60
CCNI	2.40955e-64	-0.222423	0.963	0.989	5.82967e-60
CD48	4.43878e-64	0.313101	0.586	0.353	1.07392e-59
TNFRSF25	6.20883e-64	0.177538	0.209	0.055	1.50216e-59
ANPEP	8.31495e-64	-0.239285	0.107	0.312	2.01172e-59
BIVM	1.03673e-63	0.16546	0.254	0.08	2.50826e-59
LRP3	1.46573e-63	0.166644	0.261	0.086	3.54619e-59
TAOK3	1.59961e-63	-0.291737	0.758	0.868	3.8701e-59
MIR4435-2HG	1.96328e-63	-0.239243	0.203	0.441	4.74996e-59
TSTD1	2.22836e-63	0.294721	0.759	0.596	5.3913e-59
DDX3Y	2.58785e-63	-0.160434	0.001	0.156	6.26105e-59
SUSD3	3.71575e-63	0.187258	0.146	0.024	8.98988e-59
CACNA1H	5.63618e-63	0.0773876	0.123	0.013	1.36362e-58
PROCR	1.95114e-62	0.111087	0.175	0.037	4.72058e-58
HMGA1	2.95171e-62	-0.287867	0.792	0.887	7.14136e-58
CCDC88A	3.94403e-62	-0.313983	0.617	0.775	9.54218e-58
AFF1	7.74421e-62	-0.260158	0.192	0.403	1.87363e-57
FAM118A	9.03285e-62	-0.204555	0.087	0.29	2.18541e-57
CSTB	1.03146e-61	0.275608	0.798	0.576	2.49551e-57
AC084033.3	1.66978e-61	-0.328114	0.768	0.881	4.03987e-57
CD99	2.15645e-61	-0.335268	0.879	0.992	5.2173e-57
PHACTR2	2.54105e-61	-0.237212	0.155	0.376	6.14783e-57
IGHG4	2.581e-61	0.227765	0.185	0.043	6.24448e-57
RFLNB	3.52003e-61	-0.417898	0.295	0.494	8.51636e-57
UBASH3B	4.10264e-61	0.292873	0.536	0.317	9.92592e-57
HMGA2	5.51719e-61	0.226968	0.134	0.02	1.33483e-56
CHD4	7.03398e-61	-0.306908	0.709	0.859	1.7018e-56
ISG15	1.13715e-60	0.432723	0.429	0.234	2.75121e-56
LY6E	2.01521e-60	0.268342	0.887	0.707	4.87559e-56
DDX17	2.36126e-60	-0.273486	0.845	0.957	5.71284e-56
ATP5F1D	2.55389e-60	-0.192093	0.793	0.902	6.17889e-56
HLA-A	4.37375e-60	0.211336	0.987	0.989	1.05819e-55
CCDC14	4.56224e-60	-0.235039	0.205	0.42	1.10379e-55
SLK	4.86922e-60	-0.28062	0.291	0.496	1.17806e-55
MMP2	5.61148e-60	-0.150288	0.002	0.149	1.35764e-55
LYZ	6.01143e-60	0.105026	0.761	0.595	1.4544e-55
PLSCR1	6.38927e-60	0.249095	0.505	0.288	1.54582e-55
BCAT1	8.37928e-60	-0.244119	0.302	0.522	2.02728e-55
EVL	8.87483e-60	0.391286	0.523	0.307	2.14718e-55
RPL21	1.27375e-59	0.241113	0.996	0.997	3.08172e-55
ALCAM	1.50302e-59	-0.162514	0.02	0.186	3.6364e-55
PCAT18	3.59454e-59	-0.182107	0.005	0.155	8.69663e-55
SLITRK4	4.44975e-59	-0.168745	0.001	0.145	1.07657e-54
HMGB3	4.9405e-59	-0.157513	0.028	0.2	1.19531e-54
ATP8B4	6.93814e-59	-0.331138	0.227	0.424	1.67861e-54
LINC02573	8.05201e-59	0.249388	0.487	0.263	1.9481e-54
ZNRF1	1.12894e-58	-0.276051	0.367	0.563	2.73136e-54
ANXA11	1.94505e-58	-0.267572	0.608	0.77	4.70584e-54
LINC01943	2.03631e-58	-0.266891	0.043	0.216	4.92665e-54
PPDPF	2.51808e-58	0.411353	0.911	0.844	6.09223e-54
LAPTM4B	2.71884e-58	0.288049	0.186	0.05	6.57795e-54
TRBVB	3.26531e-58	-0.259488	0.119	0.307	7.90009e-54
IGLC2	4.04465e-58	0.543607	0.261	0.097	9.78563e-54
SERINC5	8.42259e-58	0.275856	0.502	0.288	2.03776e-53
RPS8	1.00101e-57	-0.175345	0.998	0.999	2.42184e-53
WIPI1	1.26842e-57	0.101114	0.17	0.037	3.06882e-53
GRB10	1.78479e-57	-0.154086	0.029	0.196	4.31812e-53
NCOA4	1.83905e-57	-0.301535	0.61	0.755	4.4494e-53
LINC01410	2.09553e-57	0.203409	0.407	0.198	5.06992e-53
PMP22	2.12241e-57	-0.170038	0.004	0.147	5.13496e-53
ITM2B	2.36023e-57	0.262809	0.961	0.978	5.71033e-53
EMILIN1	3.78378e-57	-0.170747	0.043	0.222	9.15447e-53
ATP1B1	5.38603e-57	-0.22111	0.09	0.288	1.3031e-52
IGHA2	6.60544e-57	0.1781	0.082	0.002	1.59812e-52
ANKRD13D	8.28876e-57	-0.289501	0.448	0.626	2.00538e-52
AL034397.3	1.0439e-56	-0.303994	0.387	0.595	2.52562e-52
RPL38	1.0663e-56	0.186875	0.993	0.995	2.57982e-52
DEPTOR	1.14666e-56	0.252303	0.477	0.269	2.77422e-52
SHANK3	1.16605e-56	0.153069	0.321	0.13	2.82114e-52
RABL6	1.2811e-56	-0.235685	0.336	0.527	3.09949e-52
NKAIN2	2.33036e-56	0.106029	0.075	0	5.63807e-52
DNM1	3.51733e-56	0.181023	0.373	0.172	8.50983e-52
MYL6	6.54124e-56	-0.221751	0.98	0.993	1.58259e-51
ANXA5	7.20717e-56	-0.199463	0.054	0.231	1.7437e-51
XBP1	7.38088e-56	-0.283993	0.747	0.855	1.78573e-51
CAV1	8.27311e-56	0.162165	0.404	0.175	2.0016e-51
GIMAP6	1.77284e-55	0.205678	0.374	0.173	4.28922e-51
RPS15A	2.00195e-55	0.154758	0.998	0.999	4.84352e-51
RPS4X	3.94269e-55	0.131687	0.999	1	9.53893e-51
CTDNEP1	4.80105e-55	-0.241079	0.472	0.657	1.16157e-50
RPL13A	5.36788e-55	0.228225	0.999	0.999	1.2987e-50
RXFP1	5.97853e-55	-0.175976	0.001	0.136	1.44645e-50
MYCBP2	6.74241e-55	-0.267058	0.664	0.81	1.63126e-50
GTSF1	9.78174e-55	-0.265133	0.397	0.572	2.36659e-50
ADGRE2	9.87785e-55	-0.286188	0.194	0.394	2.38985e-50
HIST1H4C	1.0814e-54	-0.346886	0.666	0.779	2.61634e-50
SYNGAP1	1.16295e-54	0.202447	0.443	0.237	2.81365e-50
APBB1IP	1.27201e-54	-0.263371	0.572	0.738	3.07749e-50
AL035446.1	1.28888e-54	0.224429	0.152	0.034	3.11833e-50
PIM1	1.87882e-54	0.323408	0.537	0.316	4.54561e-50
HINT1	2.03113e-54	-0.165047	0.982	0.991	4.91411e-50
LSP1	3.16961e-54	0.723944	0.385	0.219	7.66855e-50
OSBPL1A	3.93528e-54	-0.149447	0.036	0.206	9.52102e-50
CLEC4E	4.71407e-54	0.198048	0.271	0.101	1.14052e-49
TNFSF10	5.71388e-54	0.165054	0.206	0.061	1.38242e-49
RNF24	6.21884e-54	-0.245255	0.469	0.654	1.50459e-49
TMEM200A	6.84149e-54	0.113356	0.081	0.003	1.65523e-49
IGHA1	2.1059e-53	0.394314	0.231	0.08	5.09501e-49
KDELC1	2.64603e-53	0.0675913	0.086	0.005	6.40181e-49
MYO1G	3.71624e-53	-0.288918	0.536	0.708	8.99106e-49
AKAP9	4.48806e-53	-0.267465	0.745	0.871	1.08584e-48
GRN	6.42469e-53	-0.256422	0.28	0.48	1.55439e-48
PIK3IP1	7.42868e-53	0.209153	0.445	0.239	1.79729e-48
INPP4B	8.5425e-53	0.142182	0.278	0.103	2.06677e-48
STAT1	9.97639e-53	0.307732	0.557	0.367	2.41369e-48
RDX	1.22197e-52	-0.16215	0.143	0.363	2.95642e-48
FKBP1A	1.33734e-52	0.291983	0.937	0.892	3.23557e-48
THY1	3.56873e-52	0.103085	0.068	0	8.6342e-48
FAM89B	3.91601e-52	-0.241618	0.345	0.53	9.4744e-48
PLXDC2	4.43631e-52	-0.132921	0.006	0.14	1.07332e-47
ODF3B	4.70757e-52	0.108616	0.193	0.055	1.13895e-47
IGHD	9.26368e-52	0.184359	0.111	0.015	2.24126e-47
SFPQ	9.50758e-52	-0.3191	0.841	0.926	2.30026e-47
AC004687.1	1.07993e-51	0.320537	0.518	0.325	2.61278e-47
DDT	1.50839e-51	-0.191596	0.711	0.828	3.64941e-47
C12orf75	2.11388e-51	0.244664	0.376	0.189	5.11433e-47
AC004556.1	2.59146e-51	-0.111815	0	0.126	6.26977e-47
FYB1	3.07614e-51	-0.268414	0.592	0.763	7.44241e-47
MEST	3.10731e-51	-0.466302	0.457	0.598	7.51782e-47
PRAM1	3.11245e-51	-0.29888	0.428	0.586	7.53027e-47
TAF10	5.8895e-51	-0.225962	0.421	0.602	1.4249e-46
ZNF667	9.21385e-51	0.0865071	0.126	0.022	2.2292e-46
ARHGAP26	1.36577e-50	-0.158316	0.059	0.225	3.30434e-46
ARHGEF12	1.63662e-50	0.13088	0.311	0.128	3.95963e-46
RPL34	2.47203e-50	0.157052	1	0.999	5.98084e-46
FOS	2.49721e-50	0.484599	0.596	0.414	6.04176e-46
PXDN	2.7656e-50	-0.12681	0.002	0.129	6.69109e-46
TCF4	3.52435e-50	-0.425852	0.319	0.504	8.5268e-46
PTX3	4.0871e-50	0.146621	0.131	0.025	9.88832e-46
ICA1	5.46247e-50	0.129911	0.305	0.126	1.32159e-45
PHIP	6.4788e-50	-0.275012	0.673	0.816	1.56748e-45
CORO1A	7.17116e-50	0.255037	0.953	0.885	1.73499e-45
IFIT1	1.06964e-49	0.190604	0.183	0.053	2.58789e-45
GATA3	1.57011e-49	0.167663	0.094	0.01	3.79872e-45
XRRA1	1.60123e-49	-0.180472	0.104	0.281	3.87402e-45
MT-CO1	1.73956e-49	-0.268775	0.999	1	4.20869e-45
ETV6	2.17751e-49	-0.273563	0.643	0.823	5.26828e-45
CMTM2	2.21853e-49	0.129672	0.208	0.066	5.36752e-45
KCNQ2	3.12549e-49	0.106227	0.072	0.002	7.56182e-45
PPP1R14B	4.90193e-49	-0.281559	0.611	0.824	1.18597e-44
ATOX1	7.80131e-49	-0.208918	0.387	0.582	1.88745e-44
ZNF618	1.0761e-48	-0.162296	0.083	0.253	2.60352e-44
JUNB	1.12177e-48	0.422831	0.773	0.672	2.71402e-44
MIR181A1HG	1.20368e-48	-0.251244	0.48	0.654	2.91218e-44
ANAPC16	1.73999e-48	0.271629	0.793	0.639	4.20973e-44
NAP1L1	3.23065e-48	-0.188393	0.965	0.986	7.81623e-44
RPL31	3.38094e-48	0.411895	0.997	0.993	8.17986e-44
HCST	3.39667e-48	-0.291922	0.89	0.935	8.2179e-44
AC002454.1	3.48895e-48	-0.343165	0.22	0.402	8.44117e-44
TPGS1	3.75118e-48	-0.210146	0.245	0.423	9.07559e-44
TBL1XR1	4.73143e-48	-0.237323	0.496	0.669	1.14472e-43
BTG1	6.81049e-48	0.225955	0.84	0.66	1.64773e-43
NDFIP1	8.98648e-48	0.254902	0.676	0.454	2.17419e-43
RPS13	9.23111e-48	0.126255	0.999	0.998	2.23337e-43
MAP1A	1.85332e-47	-0.215371	0.101	0.282	4.48391e-43
IFI16	1.96801e-47	0.255168	0.887	0.823	4.7614e-43
PHKB	2.51937e-47	-0.214763	0.383	0.561	6.09535e-43
OAS1	3.3762e-47	0.231264	0.388	0.206	8.16837e-43
SET	3.50106e-47	-0.195616	0.937	0.98	8.47046e-43
CD53	3.51541e-47	0.235429	0.87	0.767	8.50518e-43
KIAA0087	3.62343e-47	0.12761	0.061	0	8.76653e-43
GATD3A	7.86424e-47	-0.128196	0.028	0.168	1.90268e-42
ZEB2	8.25036e-47	-0.274761	0.651	0.886	1.99609e-42
ORAI1	9.1326e-47	-0.253402	0.416	0.579	2.20954e-42
CTSH	1.15957e-46	0.103191	0.128	0.025	2.80546e-42
PSMB8	1.21236e-46	0.229622	0.842	0.75	2.93319e-42
SYTL1	1.36202e-46	0.243851	0.558	0.366	3.29527e-42
ESAM	1.38972e-46	0.157388	0.399	0.2	3.36229e-42
KDM5D	1.41854e-46	-0.111116	0	0.115	3.43202e-42
PTEN	1.64798e-46	-0.266473	0.601	0.751	3.98713e-42
CTSB	1.87685e-46	-0.19552	0.203	0.397	4.54085e-42
FLT4	2.21618e-46	0.0669277	0.116	0.02	5.36183e-42
SMIM30	2.81514e-46	0.203733	0.562	0.362	6.81094e-42
TMEM123	3.22421e-46	0.228158	0.852	0.783	7.80065e-42
CLEC2B	3.45124e-46	0.318887	0.835	0.732	8.34994e-42
SGPP1	3.65158e-46	0.0689587	0.135	0.029	8.83463e-42
SETBP1	5.43641e-46	0.14748	0.093	0.011	1.31529e-41
ECI1	6.72035e-46	-0.188818	0.231	0.404	1.62592e-41
CIB1	7.23001e-46	-0.201444	0.533	0.694	1.74923e-41
GBP1	8.69244e-46	0.150197	0.17	0.049	2.10305e-41
PBX3	9.04194e-46	-0.140482	0.026	0.164	2.18761e-41
CDC42	1.33633e-45	0.215976	0.911	0.947	3.23312e-41
CAPN2	1.87254e-45	-0.208029	0.183	0.362	4.53042e-41
ABHD2	2.03787e-45	-0.212356	0.214	0.395	4.93042e-41
LUZP1	2.09142e-45	-0.243741	0.364	0.535	5.05999e-41
SELPLG	2.2162e-45	-0.181002	0.088	0.258	5.36187e-41
ACTG1	3.08342e-45	-0.213352	0.99	0.998	7.46004e-41
ELOVL5	3.50451e-45	0.206506	0.469	0.275	8.4788e-41
PRR15	3.84864e-45	0.0564333	0.105	0.016	9.31139e-41
ABI2	6.73046e-45	-0.143493	0.091	0.268	1.62837e-40
RALGPS2	7.35585e-45	-0.110728	0.005	0.121	1.77967e-40
NPTX2	8.45307e-45	-0.130542	0	0.11	2.04514e-40
BIN1	9.18571e-45	0.20491	0.482	0.284	2.22239e-40
CD300LF	1.01189e-44	0.134128	0.219	0.08	2.44817e-40
MT-ND3	1.65053e-44	-0.235848	0.996	0.999	3.99329e-40
SRSF6	1.71229e-44	0.23675	0.803	0.695	4.1427e-40
DHRS4	2.13467e-44	-0.16635	0.108	0.278	5.16463e-40
GNAI2	2.18008e-44	-0.233206	0.757	0.933	5.27449e-40
RCBTB1	3.1014e-44	0.200419	0.441	0.253	7.50354e-40
LILRA2	3.21733e-44	0.166531	0.372	0.193	7.78402e-40
NUCB2	3.84641e-44	-0.235903	0.789	0.852	9.30601e-40
PRSS21	3.99232e-44	0.202268	0.523	0.323	9.65902e-40
CUX1	4.02214e-44	-0.240692	0.565	0.733	9.73116e-40
ITPKA	4.07715e-44	0.0938732	0.207	0.071	9.86426e-40
TRIM56	4.85597e-44	-0.243954	0.589	0.75	1.17485e-39
RPUSD3	7.55936e-44	0.192249	0.537	0.349	1.82891e-39
EIF3E	8.05618e-44	0.149758	0.978	0.988	1.94911e-39
SPEN	8.29448e-44	-0.22082	0.389	0.555	2.00677e-39
WIPF3	1.00241e-43	0.0576932	0.103	0.016	2.42522e-39
PLCB4	1.03502e-43	0.0895108	0.075	0.005	2.50413e-39
IFIT3	1.03593e-43	0.262228	0.293	0.136	2.50633e-39
PRRC2C	1.0822e-43	-0.232719	0.823	0.911	2.61827e-39
SEMA6A	1.16334e-43	0.0933223	0.066	0.003	2.81459e-39
ROCK1	1.16904e-43	-0.240186	0.736	0.847	2.82838e-39
IPO11	1.25558e-43	0.199228	0.449	0.264	3.03776e-39
DCHS1	1.30021e-43	0.0742636	0.131	0.029	3.14572e-39
CRYBG3	1.53858e-43	-0.112606	0.005	0.119	3.72243e-39
GMPR	1.79429e-43	0.198281	0.366	0.184	4.3411e-39
PCM1	1.91442e-43	-0.238503	0.707	0.837	4.63176e-39
WASF2	2.18785e-43	-0.219297	0.847	0.933	5.29329e-39
GRB2	2.24036e-43	-0.231145	0.584	0.731	5.42033e-39
GIMAP2	2.2879e-43	0.221773	0.567	0.368	5.53534e-39
CLEC14A	4.53003e-43	-0.128121	0.009	0.124	1.09599e-38
ZAP70	6.36012e-43	0.145604	0.256	0.106	1.53877e-38
SF3B1	6.56968e-43	-0.233258	0.777	0.88	1.58947e-38
CD36	8.21885e-43	-0.328593	0.019	0.142	1.98847e-38
CDCA7	9.51945e-43	0.247081	0.55	0.374	2.30313e-38
EIF4B	1.45865e-42	-0.215731	0.795	0.869	3.52905e-38
CDK6	2.45053e-42	-0.310763	0.864	0.957	5.92881e-38
FCGR1B	2.7011e-42	0.0920276	0.171	0.052	6.53505e-38
MTPN	3.05304e-42	-0.206511	0.739	0.868	7.38652e-38
POLR2J3.1	3.08724e-42	-0.232193	0.702	0.797	7.46926e-38
DNTT	3.27959e-42	-0.625287	0.072	0.221	7.93464e-38
VIPR1	4.22847e-42	0.0533954	0.08	0.008	1.02304e-37
LCK	4.82647e-42	0.170773	0.143	0.038	1.16772e-37
ZNF609	5.15881e-42	-0.229672	0.349	0.51	1.24812e-37
AFAP1L2	5.74252e-42	0.0886328	0.079	0.008	1.38935e-37
TPO	6.82924e-42	0.117565	0.151	0.041	1.65227e-37
DAD1	6.83448e-42	0.291819	0.86	0.876	1.65353e-37
BAZ2B	1.02721e-41	-0.249098	0.523	0.667	2.48523e-37
SLC2A3	1.32976e-41	0.274506	0.528	0.363	3.21721e-37
ABHD4	1.75115e-41	0.146677	0.278	0.124	4.23673e-37
CRIP1	2.13545e-41	-0.61129	0.393	0.558	5.16652e-37
PARP9	2.19526e-41	0.181793	0.423	0.244	5.3112e-37
MSLN	3.00949e-41	0.175537	0.263	0.112	7.28116e-37
LHFPL2	3.75934e-41	-0.173097	0.103	0.258	9.09534e-37
TPSG1	3.90536e-41	0.0616583	0.067	0.004	9.44862e-37
NIPBL	4.41734e-41	-0.223538	0.586	0.728	1.06873e-36
DNAJC1	4.81712e-41	0.232791	0.779	0.637	1.16545e-36
EIF2AK4	5.95043e-41	-0.210923	0.451	0.603	1.43965e-36
CD19	7.67789e-41	0.114162	0.248	0.101	1.85759e-36
STT3B	8.09981e-41	-0.325677	0.634	0.727	1.95967e-36
PDE6G	8.80318e-41	0.189531	0.336	0.175	2.12984e-36
PRKAR2B	9.63663e-41	0.0682142	0.113	0.023	2.33149e-36
CD34	1.07698e-40	0.314104	0.839	0.791	2.60564e-36
WSB1	1.08281e-40	0.242076	0.83	0.784	2.61975e-36
FRMD3	1.20062e-40	0.0474127	0.07	0.005	2.90479e-36
ADAMTS3	1.2277e-40	0.0525905	0.064	0.003	2.9703e-36
ZFHX3	1.37787e-40	-0.148423	0.049	0.19	3.33362e-36
SNHG25	1.4141e-40	0.161018	0.423	0.239	3.42127e-36
BAIAP3	1.60962e-40	0.108069	0.195	0.068	3.89432e-36
CERS6	1.66258e-40	-0.205471	0.349	0.512	4.02244e-36
DPPA4	1.73663e-40	0.0659035	0.055	0.001	4.20161e-36
PYCARD	1.78641e-40	0.202575	0.869	0.753	4.32204e-36
SLC25A6	1.99565e-40	-0.205949	0.965	0.988	4.82827e-36
ARHGAP21	2.02018e-40	-0.111487	0.011	0.123	4.88761e-36
CPNE7	2.05266e-40	0.0694967	0.138	0.036	4.96621e-36
NTNG2	2.26821e-40	0.132369	0.338	0.166	5.4877e-36
DOCK8	3.39171e-40	-0.216674	0.604	0.747	8.20589e-36
H2AFJ	3.93809e-40	-0.229302	0.143	0.321	9.52782e-36
RSRC1	4.19056e-40	-0.194845	0.348	0.515	1.01386e-35
CEBPE	4.78412e-40	0.119251	0.234	0.093	1.15747e-35
RBFOX3	6.3019e-40	0.0540579	0.09	0.013	1.52468e-35
PTBP3	6.7743e-40	-0.222527	0.52	0.681	1.63897e-35
IRF9	7.47721e-40	0.196535	0.46	0.275	1.80904e-35
MCUB	8.0652e-40	0.104865	0.164	0.052	1.95129e-35
IGHG3	9.66388e-40	0.211593	0.122	0.03	2.33808e-35
HADHA	1.66189e-39	-0.187644	0.766	0.861	4.02077e-35
SRSF7	1.8002e-39	0.237166	0.846	0.78	4.35541e-35
SEPT1	1.86196e-39	0.202355	0.274	0.131	4.50483e-35
DNAJC21	2.0764e-39	-0.193404	0.416	0.577	5.02365e-35
FAM213B	3.14861e-39	0.0967785	0.209	0.078	7.61775e-35
RPS6KA2	3.80518e-39	-0.124259	0.031	0.156	9.20626e-35
MSN	4.0724e-39	-0.231902	0.793	0.913	9.85276e-35
CAP1	4.49495e-39	-0.202828	0.846	0.912	1.08751e-34
TRIB2	5.89962e-39	0.175872	0.099	0.018	1.42735e-34
FCGRT	8.18717e-39	0.202559	0.597	0.39	1.9808e-34
DYNC1H1	9.3925e-39	-0.235061	0.579	0.73	2.27242e-34
SOX15	9.91836e-39	0.117826	0.245	0.105	2.39965e-34
SEPT11	1.11149e-38	-0.26658	0.708	0.832	2.68913e-34
EPCAM	1.18486e-38	-0.100323	0.007	0.111	2.86666e-34
KANSL1L	1.39635e-38	-0.0943203	0.011	0.118	3.37833e-34
CACNB4	1.70918e-38	-0.191765	0.075	0.216	4.13519e-34
ZFP57	2.30941e-38	0.0460555	0.083	0.011	5.58738e-34
MAPKBP1	2.61142e-38	-0.171205	0.069	0.205	6.31806e-34
TRIR	3.10229e-38	-0.161502	0.898	0.957	7.50567e-34
ADGRG1	3.52524e-38	0.17949	0.143	0.043	8.52898e-34
AC004947.1	4.09845e-38	0.076741	0.049	0	9.91579e-34
SPINK2	6.14151e-38	0.93635	0.381	0.263	1.48588e-33
HGSNAT	6.29359e-38	-0.197611	0.29	0.446	1.52267e-33
TSC22D3	6.50405e-38	0.346344	0.817	0.753	1.57359e-33
HTATIP2	8.00232e-38	-0.160849	0.201	0.374	1.93608e-33
TOP1MT	8.60608e-38	-0.160951	0.147	0.313	2.08216e-33
KMT2C	9.92127e-38	-0.215911	0.506	0.647	2.40035e-33
GTF2I	1.18099e-37	-0.204258	0.702	0.848	2.85729e-33
RASD1	1.48755e-37	0.210973	0.097	0.018	3.59898e-33
RPL24	1.7799e-37	0.091667	0.996	0.998	4.30629e-33
NAPRT	1.8031e-37	-0.208511	0.388	0.536	4.36243e-33
S100A16	2.05839e-37	-0.331935	0.063	0.193	4.98008e-33
XRCC5	2.07016e-37	-0.203731	0.833	0.907	5.00855e-33
NR4A2	2.09366e-37	-0.139218	0.017	0.127	5.06539e-33
ITGAL	2.54542e-37	-0.162525	0.092	0.236	6.1584e-33
VIM	2.55353e-37	-0.532448	0.902	0.895	6.17801e-33
AMN	3.30714e-37	-0.157143	0.069	0.203	8.0013e-33
CLIC2	3.44471e-37	0.078074	0.07	0.007	8.33413e-33
GRASP	3.58081e-37	0.133809	0.272	0.125	8.6634e-33
RPS20	4.13748e-37	0.106578	0.995	0.999	1.00102e-32
HEBP2	6.92865e-37	-0.196105	0.427	0.578	1.67632e-32
CCDC92	7.52162e-37	-0.0886282	0.021	0.135	1.81978e-32
SCAF11	8.46076e-37	-0.209658	0.784	0.892	2.047e-32
CFAP97	8.75828e-37	-0.142085	0.166	0.338	2.11898e-32
RPS27L	9.21304e-37	-0.255624	0.817	0.877	2.229e-32
HLA-DPA1	1.1747e-36	0.192475	0.933	0.942	2.84207e-32
ECHDC2	1.17664e-36	-0.0821875	0.003	0.097	2.84677e-32
OAS3	1.17918e-36	0.119438	0.198	0.075	2.85292e-32
MMP14	1.31397e-36	-0.091034	0.001	0.093	3.17903e-32
PPA1	1.47015e-36	-0.174201	0.381	0.565	3.55687e-32
AP1S2	1.4703e-36	-0.175927	0.47	0.634	3.55724e-32
AHNAK	1.90723e-36	-0.2235	0.578	0.791	4.61435e-32
AAK1	1.93141e-36	-0.22002	0.296	0.454	4.67286e-32
MLXIP	2.09534e-36	-0.241749	0.607	0.743	5.06946e-32
C3orf80	2.93522e-36	-0.0918426	0.003	0.097	7.10148e-32
GPR183	3.02949e-36	-0.159578	0.045	0.174	7.32956e-32
HNRNPK	3.03305e-36	-0.136067	0.935	0.968	7.33817e-32
PAK2	3.45548e-36	-0.204172	0.684	0.828	8.36018e-32
PRX	3.58239e-36	0.0870133	0.146	0.044	8.66723e-32
P2RY14	4.00908e-36	-0.110354	0.005	0.101	9.69957e-32
YPEL3	4.97751e-36	-0.219006	0.666	0.805	1.20426e-31
ANXA6	5.1756e-36	0.213922	0.702	0.569	1.25218e-31
CEBPD	5.92478e-36	-0.213867	0.164	0.319	1.43344e-31
DDIT3	8.02852e-36	0.126849	0.254	0.114	1.94242e-31
APLN	8.34053e-36	-0.127529	0.004	0.098	2.01791e-31
HNRNPU	1.03157e-35	-0.223422	0.897	0.954	2.49578e-31
ICAM3	1.12073e-35	0.264184	0.787	0.668	2.7115e-31
KMT2A	1.12733e-35	-0.230906	0.662	0.82	2.72745e-31
JMJD1C	1.47221e-35	-0.240833	0.601	0.723	3.56186e-31
FGD4	1.47698e-35	0.0847674	0.17	0.059	3.57341e-31
DHRS3	1.48386e-35	-0.147559	0.031	0.147	3.59006e-31
GNPTAB	1.53916e-35	-0.228793	0.613	0.761	3.72384e-31
LCP1	1.73947e-35	-0.255525	0.451	0.608	4.20847e-31
MGRN1	1.80298e-35	-0.189293	0.323	0.472	4.36213e-31
CYP4V2	2.19586e-35	-0.102417	0.014	0.117	5.31267e-31
GPR12	2.29142e-35	-0.127476	0.04	0.158	5.54387e-31
TRA2B	3.14502e-35	0.197022	0.869	0.846	7.60906e-31
U2AF1L4	3.67763e-35	0.112662	0.278	0.131	8.89765e-31
BRI3BP	3.78325e-35	-0.166388	0.121	0.263	9.15318e-31
PLD1	4.30422e-35	-0.162585	0.141	0.287	1.04136e-30
FAM129A	5.02584e-35	-0.214324	0.254	0.41	1.21595e-30
TOP2B	5.24923e-35	-0.203166	0.54	0.684	1.27e-30
ZNF185	5.4702e-35	-0.147199	0.119	0.26	1.32346e-30
CTSF	5.6906e-35	0.0881557	0.127	0.035	1.37678e-30
CRY1	5.86515e-35	0.0626234	0.106	0.024	1.41901e-30
OAS2	6.02143e-35	0.160393	0.34	0.188	1.45682e-30
HNRNPDL	7.53107e-35	-0.152788	0.893	0.95	1.82207e-30
SRRM2	8.4605e-35	-0.21284	0.752	0.916	2.04693e-30
IL27RA	9.1222e-35	0.179692	0.47	0.306	2.20702e-30
ST3GAL6	9.31112e-35	0.10717	0.263	0.122	2.25273e-30
FABP5	9.39423e-35	-0.220588	0.472	0.621	2.27284e-30
MAPK15	1.15619e-34	0.0332652	0.061	0.005	2.79728e-30
AC044849.1	1.31573e-34	0.103612	0.19	0.072	3.18329e-30
THEM4	1.34906e-34	0.136502	0.313	0.161	3.26393e-30
SLC12A5	1.39898e-34	0.0725951	0.069	0.008	3.38469e-30
EIF3A	1.64546e-34	-0.201345	0.822	0.937	3.98102e-30
KCNK9	1.64841e-34	0.0913201	0.045	0	3.98816e-30
LINC00958	1.79576e-34	0.151188	0.452	0.271	4.34467e-30
ABCB1	1.82407e-34	0.108468	0.117	0.031	4.41315e-30
COX4I1	1.86872e-34	-0.123297	0.974	0.988	4.52117e-30
ARPC5	2.03822e-34	-0.172122	0.842	0.909	4.93128e-30
PTPN1	2.41539e-34	-0.166158	0.256	0.413	5.8438e-30
TMEM14A	2.43033e-34	0.135266	0.16	0.057	5.87994e-30
BISPR	2.85176e-34	0.102865	0.21	0.086	6.89956e-30
C19orf66	3.10302e-34	0.198732	0.525	0.363	7.50744e-30
FKBP5	3.13432e-34	-0.229042	0.332	0.474	7.58317e-30
SPAG16	3.49962e-34	0.106058	0.16	0.055	8.46698e-30
ERP29	4.32704e-34	-0.175729	0.847	0.903	1.04688e-29
USP34	4.54452e-34	-0.199904	0.455	0.6	1.0995e-29
C1orf21	5.35532e-34	-0.083735	0.006	0.097	1.29567e-29
ADRM1	5.92703e-34	0.248173	0.717	0.674	1.43399e-29
SREBF2	6.66936e-34	-0.103214	0.057	0.187	1.61358e-29
MAP4K4	7.07162e-34	-0.212014	0.435	0.577	1.71091e-29
CYTOR	7.15542e-34	-0.210365	0.494	0.639	1.73118e-29
WWC3	7.89709e-34	-0.08388	0.013	0.112	1.91062e-29
SCT	7.97808e-34	0.0795813	0.047	0.001	1.93022e-29
TLN1	8.22435e-34	-0.208249	0.645	0.789	1.9898e-29
ADAP2	8.30408e-34	0.0764723	0.158	0.053	2.00909e-29
FHIT	8.99459e-34	0.150653	0.355	0.199	2.17615e-29
DYRK1A	9.56692e-34	-0.183762	0.296	0.444	2.31462e-29
SEC31A	9.84767e-34	-0.180704	0.513	0.663	2.38255e-29
TNFAIP2	1.10639e-33	-0.151328	0.062	0.192	2.67679e-29
FBLN2	1.12105e-33	0.0459566	0.075	0.011	2.71226e-29
ARID1B	1.12931e-33	-0.25466	0.732	0.854	2.73225e-29
SLC27A2	1.67549e-33	-0.143197	0.035	0.146	4.05369e-29
PLEK	1.82697e-33	-0.235788	0.473	0.624	4.42018e-29
KIT	1.98749e-33	-0.192521	0.269	0.421	4.80853e-29
GRINA	2.08405e-33	0.140358	0.451	0.278	5.04216e-29
KLF11	2.10727e-33	0.0884481	0.255	0.116	5.09832e-29
CHMP5	2.15571e-33	0.206831	0.694	0.557	5.21552e-29
PSMB9	2.36706e-33	0.228396	0.787	0.684	5.72687e-29
GOLGB1	2.75592e-33	-0.232048	0.566	0.709	6.66767e-29
MDK	3.18206e-33	0.272239	0.514	0.35	7.69867e-29
LDOC1	3.68449e-33	0.0520778	0.043	0	8.91426e-29
LINC02506	3.83943e-33	0.0410789	0.056	0.004	9.28912e-29
ROCK2	4.3148e-33	-0.182896	0.319	0.462	1.04392e-28
STAR	5.15265e-33	0.0879791	0.229	0.099	1.24663e-28
SVIL	5.45947e-33	-0.208753	0.223	0.37	1.32086e-28
HIVEP2	5.67665e-33	-0.077271	0.014	0.111	1.37341e-28
CTSC	5.88793e-33	-0.183731	0.647	0.754	1.42453e-28
NR6A1	6.00063e-33	0.0736554	0.164	0.058	1.45179e-28
AL445209.1	6.41713e-33	0.0439715	0.098	0.021	1.55256e-28
SIPA1	7.01378e-33	-0.145498	0.216	0.385	1.69691e-28
NECTIN2	7.75934e-33	0.0883945	0.223	0.095	1.87729e-28
NREP	8.35288e-33	-0.166669	0.52	0.661	2.0209e-28
SLC9A3R2	9.08881e-33	0.33905	0.526	0.4	2.19895e-28
UTS2	9.37182e-33	0.0640076	0.13	0.038	2.26742e-28
ARHGAP18	1.02404e-32	-0.189332	0.206	0.355	2.47756e-28
CKLF	1.0308e-32	0.280518	0.675	0.524	2.49391e-28
RPL35A	1.09803e-32	0.105803	0.996	0.998	2.65658e-28
SNHG15	1.19593e-32	0.179172	0.516	0.351	2.89344e-28
IFI35	1.55334e-32	0.180233	0.448	0.289	3.75815e-28
CAPZA2	1.77379e-32	0.170299	0.757	0.632	4.2915e-28
ATP6V0E2	2.07723e-32	0.116292	0.151	0.054	5.02565e-28
C12orf57	2.15346e-32	-0.184114	0.591	0.717	5.21009e-28
UMODL1	2.46391e-32	-0.102	0.063	0.192	5.96118e-28
LCN6	2.61093e-32	-0.173958	0.061	0.182	6.31688e-28
GPR146	2.68074e-32	0.0935095	0.076	0.012	6.48579e-28
GRHPR	2.81024e-32	-0.191004	0.683	0.793	6.79909e-28
NENF	2.97542e-32	-0.17667	0.404	0.551	7.19874e-28
PRDX6	3.19715e-32	-0.161594	0.844	0.906	7.73519e-28
SASH3	4.3916e-32	-0.162179	0.236	0.395	1.0625e-27
ANTXR2	5.1843e-32	-0.196014	0.396	0.538	1.25429e-27
MYO5C	5.48353e-32	-0.0960487	0.035	0.143	1.32669e-27
MBOAT7	6.78581e-32	-0.199229	0.682	0.796	1.64176e-27
GLIPR2	7.02645e-32	-0.171655	0.149	0.311	1.69998e-27
MZT2B	7.12505e-32	-0.193666	0.864	0.914	1.72383e-27
ALS2	7.40738e-32	0.184722	0.484	0.316	1.79214e-27
GNB1	8.27551e-32	-0.180082	0.637	0.789	2.00218e-27
CSF1	8.72418e-32	0.0607807	0.072	0.011	2.11073e-27
SCARF1	9.45411e-32	0.128801	0.312	0.165	2.28733e-27
SPTBN1	1.05341e-31	0.207173	0.678	0.537	2.54862e-27
UTY	1.31835e-31	-0.0764317	0.001	0.081	3.18961e-27
FCHO2	1.42103e-31	-0.0911557	0.026	0.127	3.43803e-27
RPS14	1.47401e-31	0.0945485	0.999	0.999	3.56622e-27
AP2B1	1.48895e-31	-0.176826	0.402	0.541	3.60237e-27
FADS2	1.58807e-31	-0.0828928	0.04	0.156	3.84217e-27
P2RX5	1.63584e-31	0.142083	0.291	0.148	3.95776e-27
SUCNR1	2.4335e-31	-0.213107	0.163	0.308	5.88761e-27
CD63	2.46706e-31	-0.203718	0.887	0.957	5.96882e-27
CRIP2	2.64729e-31	-0.244363	0.217	0.366	6.40485e-27
MOB3B	2.72928e-31	-0.0939867	0.03	0.135	6.60322e-27
BRD4	2.7308e-31	-0.183787	0.543	0.67	6.6069e-27
RPL5	2.93301e-31	-0.100651	0.995	0.998	7.09612e-27
RAB29	3.05463e-31	0.130845	0.322	0.174	7.39036e-27
SIX3	3.52923e-31	-0.110116	0	0.077	8.53862e-27
PTP4A2	4.06708e-31	-0.189641	0.67	0.811	9.8399e-27
VCL	4.37661e-31	-0.177773	0.384	0.53	1.05888e-26
SLCO4A1	6.29832e-31	0.0696276	0.149	0.052	1.52381e-26
CITED4	6.6733e-31	0.148856	0.349	0.203	1.61454e-26
HP1BP3	6.91484e-31	-0.188949	0.673	0.786	1.67298e-26
PDZD8	7.19296e-31	0.154061	0.501	0.331	1.74027e-26
FOXP1	7.64233e-31	-0.195919	0.756	0.863	1.84899e-26
GIMAP8	7.73454e-31	0.0707095	0.137	0.045	1.87129e-26
FKBP9	8.43764e-31	0.0736573	0.067	0.009	2.0414e-26
ADD1	8.91564e-31	-0.19603	0.503	0.632	2.15705e-26
ADA2	8.9964e-31	0.124589	0.33	0.18	2.17659e-26
PHF3	9.0586e-31	-0.19877	0.578	0.704	2.19164e-26
RPL26	9.64207e-31	0.0704128	0.999	0.999	2.3328e-26
MAP2K2	1.18163e-30	-0.163593	0.509	0.665	2.85883e-26
PLTP	1.18397e-30	-0.159753	0.227	0.369	2.86449e-26
GALE	1.27295e-30	0.0964103	0.196	0.084	3.07978e-26
ELANE	1.32724e-30	-0.185588	0.349	0.177	3.21112e-26
RPS12	1.46653e-30	0.0940463	1	0.999	3.54813e-26
LRFN4	1.4867e-30	0.0986154	0.269	0.133	3.59692e-26
HELZ2	1.53176e-30	0.102971	0.22	0.098	3.70594e-26
MEF2D	1.53708e-30	-0.210217	0.208	0.342	3.71882e-26
CALCRL	1.6132e-30	0.115583	0.086	0.018	3.90298e-26
LPIN1	1.62022e-30	-0.157226	0.236	0.392	3.91996e-26
BASP1	1.83188e-30	0.174209	0.149	0.055	4.43205e-26
TTTY15	1.88126e-30	-0.070212	0	0.075	4.55152e-26
CEP350	2.05408e-30	-0.198169	0.445	0.585	4.96965e-26
RNF217	2.08517e-30	-0.0738601	0.005	0.086	5.04486e-26
LOX	2.183e-30	0.0752529	0.058	0.006	5.28155e-26
RNPEPL1	2.30301e-30	-0.153767	0.305	0.452	5.5719e-26
SSFA2	2.33602e-30	-0.193016	0.364	0.506	5.65178e-26
MTDH	2.5432e-30	-0.168624	0.863	0.943	6.15301e-26
MEF2A	2.69858e-30	-0.173558	0.322	0.467	6.52895e-26
SMAGP	2.7996e-30	0.13142	0.256	0.127	6.77336e-26
VEGFA	3.97077e-30	0.0849171	0.226	0.101	9.60689e-26
HIP1	4.57418e-30	-0.138877	0.082	0.204	1.10668e-25
TC2N	4.60564e-30	0.066156	0.122	0.036	1.11429e-25
CD302	5.27095e-30	-0.178857	0.325	0.464	1.27525e-25
DNAJC7	6.64314e-30	-0.187573	0.68	0.767	1.60724e-25
HOXB4	7.70115e-30	-0.0926483	0.036	0.144	1.86322e-25
MT-ND1	9.00393e-30	-0.14372	0.999	0.999	2.17841e-25
NUP214	9.88705e-30	-0.159834	0.237	0.375	2.39207e-25
PDE4A	1.18486e-29	0.0411755	0.1	0.025	2.86666e-25
DENND6B	1.21994e-29	-0.194471	0.313	0.462	2.95153e-25
CBWD5	1.23715e-29	0.121425	0.298	0.159	2.99315e-25
P2RX7	1.31452e-29	0.0807856	0.202	0.086	3.18035e-25
DSE	1.71845e-29	-0.117771	0.077	0.198	4.15763e-25
FAM215B	1.79616e-29	0.17256	0.353	0.21	4.34564e-25
ANAPC13	2.04468e-29	0.177343	0.502	0.345	4.94689e-25
SPNS1	2.06018e-29	-0.199353	0.315	0.449	4.98439e-25
LRP6	2.11905e-29	0.0937431	0.193	0.081	5.12683e-25
DCTN1	2.23615e-29	-0.140832	0.191	0.331	5.41014e-25
AC013470.2	2.56624e-29	0.0497627	0.041	0.001	6.20876e-25
CD226	2.91032e-29	0.148142	0.202	0.088	7.04123e-25
SDHD	3.10238e-29	0.17545	0.599	0.45	7.50589e-25
HPCAL1	3.51116e-29	-0.140829	0.399	0.554	8.4949e-25
SNHG7	3.63623e-29	0.196368	0.928	0.914	8.79748e-25
CENPV	3.74996e-29	-0.131818	0.086	0.205	9.07265e-25
SCAND1	3.9073e-29	-0.168479	0.649	0.759	9.45331e-25
CHRDL1	4.04615e-29	0.0471913	0.037	0	9.78925e-25
KLF2	4.44278e-29	0.899034	0.6	0.621	1.07489e-24
HAL	4.74097e-29	0.0772186	0.142	0.049	1.14703e-24
ATP2B1	5.42491e-29	-0.228424	0.409	0.557	1.3125e-24
MPO	5.85186e-29	-0.276069	0.625	0.803	1.4158e-24
SLC2A6	6.3586e-29	0.128145	0.227	0.109	1.5384e-24
APPL1	6.62293e-29	-0.177662	0.66	0.785	1.60235e-24
TIE1	7.3728e-29	0.099615	0.243	0.118	1.78377e-24
CAMK2D	7.68797e-29	0.0804593	0.063	0.009	1.86003e-24
AJ009632.2	7.96814e-29	0.183693	0.148	0.056	1.92781e-24
NPW	8.59979e-29	0.279889	0.422	0.287	2.08063e-24
LAMP2	8.95407e-29	-0.18358	0.523	0.641	2.16635e-24
CD244	9.1307e-29	0.125692	0.401	0.244	2.20908e-24
SMPDL3B	9.71564e-29	0.0573676	0.098	0.026	2.3506e-24
AC005838.2	1.04849e-28	-0.0729815	0.016	0.105	2.53671e-24
HOXB-AS1	1.11651e-28	-0.0799566	0.016	0.104	2.70128e-24
SUSD1	1.12451e-28	-0.108229	0.074	0.19	2.72065e-24
IDI1	1.13119e-28	0.174093	0.53	0.373	2.73681e-24
LINC00379	1.13596e-28	0.0675606	0.037	0	2.74834e-24
ATP11B	1.26896e-28	-0.114413	0.089	0.209	3.07011e-24
KIF1B	1.38684e-28	-0.0942168	0.039	0.14	3.35533e-24
RHPN1	2.29547e-28	-0.0887424	0.064	0.187	5.55365e-24
SELENOH	2.51176e-28	0.204041	0.914	0.885	6.07694e-24
ATP6V0B	2.60842e-28	-0.17437	0.769	0.865	6.31081e-24
YY1	3.03536e-28	-0.173038	0.698	0.809	7.34376e-24
ATXN1	3.61065e-28	-0.10564	0.05	0.159	8.73561e-24
DNMT3B	3.81915e-28	0.140284	0.118	0.038	9.24004e-24
FOCAD	3.98301e-28	-0.109888	0.088	0.205	9.6365e-24
TP53I3	4.39787e-28	-0.181878	0.363	0.495	1.06402e-23
L3MBTL4	4.84616e-28	-0.0637488	0	0.069	1.17248e-23
AC019197.1	4.84616e-28	-0.0748597	0	0.069	1.17248e-23
CEBPA	7.08392e-28	-0.177396	0.143	0.269	1.71388e-23
TUBA4A	8.78031e-28	0.147179	0.123	0.042	2.12431e-23
PLK2	8.81342e-28	0.0909725	0.085	0.02	2.13232e-23
H1F0	8.82106e-28	0.245372	0.518	0.354	2.13417e-23
DUSP23	8.84833e-28	-0.154717	0.29	0.423	2.14077e-23
MSRB3	8.86591e-28	-0.219457	0.371	0.495	2.14502e-23
SMAD1	1.00216e-27	-0.0944603	0.06	0.174	2.42462e-23
MXRA7	1.15198e-27	-0.0901592	0.048	0.153	2.78711e-23
ARID3A	1.22223e-27	0.171298	0.532	0.383	2.95706e-23
OGT	1.23156e-27	-0.18579	0.537	0.664	2.97962e-23
FXYD7	1.29774e-27	0.088861	0.046	0.003	3.13976e-23
KLHL33	1.3894e-27	0.0574913	0.104	0.03	3.3615e-23
ZFY	1.42199e-27	-0.0612533	0.001	0.07	3.44036e-23
RASGRP4	1.43642e-27	0.11048	0.337	0.193	3.47528e-23
MARVELD1	1.63215e-27	-0.125579	0.129	0.253	3.94882e-23
SMARCA2	1.74659e-27	-0.17701	0.615	0.764	4.2257e-23
MDFI	1.75089e-27	0.0360772	0.073	0.014	4.23611e-23
FUT1	1.75848e-27	0.0504229	0.111	0.033	4.25446e-23
CARS2	2.63538e-27	-0.135819	0.266	0.402	6.37604e-23
SRD5A3	2.88145e-27	-0.102599	0.139	0.272	6.97138e-23
AC116407.2	2.93057e-27	0.0737154	0.112	0.034	7.09023e-23
VPS13C	3.04536e-27	-0.173279	0.496	0.638	7.36795e-23
ZNF117	3.23942e-27	-0.157101	0.125	0.247	7.83746e-23
MT2A	3.3564e-27	0.192906	0.451	0.304	8.12047e-23
ATP2B4	3.78634e-27	-0.164264	0.251	0.384	9.16066e-23
BOD1L1	3.83785e-27	-0.196794	0.626	0.754	9.28529e-23
PBRM1	4.06393e-27	-0.178464	0.468	0.596	9.83228e-23
NSA2	4.41265e-27	-0.180385	0.796	0.878	1.0676e-22
SLC38A11	4.41407e-27	-0.099615	0	0.067	1.06794e-22
MAP4K5	4.64502e-27	-0.155713	0.233	0.365	1.12382e-22
MBOAT2	4.79358e-27	-0.0680522	0.019	0.107	1.15976e-22
RANBP9	5.18585e-27	-0.144966	0.221	0.348	1.25466e-22
RILPL2	5.87629e-27	-0.175455	0.604	0.707	1.42171e-22
WDFY4	6.09785e-27	-0.0662949	0.02	0.107	1.47531e-22
IFI27L2	6.52435e-27	0.21928	0.336	0.211	1.5785e-22
SMC1A	6.55709e-27	-0.17412	0.305	0.44	1.58642e-22
CD84	6.59933e-27	-0.177213	0.277	0.427	1.59664e-22
TOMM20	6.72051e-27	-0.16235	0.776	0.894	1.62596e-22
SHISA5	7.12395e-27	0.181875	0.545	0.406	1.72357e-22
TMEM154	7.29868e-27	0.121544	0.172	0.074	1.76584e-22
RAB6B	7.86387e-27	-0.0736646	0.015	0.096	1.90258e-22
LPP	8.00137e-27	-0.163779	0.284	0.426	1.93585e-22
C4orf48	8.4187e-27	-0.155841	0.311	0.45	2.03682e-22
BCL2A1	8.60703e-27	0.136068	0.201	0.096	2.08239e-22
FRMD4B	8.83536e-27	-0.0944394	0.071	0.186	2.13763e-22
USP22	8.96918e-27	-0.180309	0.5	0.616	2.17e-22
NACA	8.99134e-27	-0.0943432	0.995	0.999	2.17536e-22
AC025569.1	9.5816e-27	-0.061695	0.001	0.068	2.31817e-22
GNG5	1.01082e-26	-0.133347	0.86	0.913	2.44559e-22
RRAS2	1.02846e-26	-0.0940431	0.042	0.145	2.48827e-22
KCNMB1	1.11613e-26	0.101301	0.131	0.048	2.70036e-22
CFAP36	1.15551e-26	-0.140065	0.208	0.341	2.79564e-22
NUDT14	1.17423e-26	0.110873	0.214	0.104	2.84094e-22
EPRS	1.41215e-26	-0.166713	0.534	0.656	3.41655e-22
SFXN1	1.69165e-26	0.0987935	0.167	0.071	4.09279e-22
KIF21A	1.83765e-26	-0.0842286	0.001	0.068	4.44601e-22
MLEC	2.01518e-26	-0.171737	0.583	0.693	4.87553e-22
NCALD	2.1143e-26	0.0796413	0.184	0.08	5.11534e-22
LPAR1	2.84156e-26	-0.0616916	0.001	0.066	6.87487e-22
GCSAML	3.02208e-26	-0.111791	0.055	0.165	7.31162e-22
UPK3BL1	3.40724e-26	0.0829298	0.099	0.029	8.24348e-22
MFSD6	3.84758e-26	-0.10879	0.085	0.198	9.30884e-22
TBX1	4.3738e-26	0.0425962	0.101	0.029	1.0582e-21
AC090673.1	4.38696e-26	0.124066	0.086	0.022	1.06138e-21
UBE2J1	4.46406e-26	-0.188154	0.566	0.663	1.08003e-21
PTPN12	5.16681e-26	-0.107718	0.096	0.216	1.25006e-21
DCK	5.52541e-26	0.179102	0.612	0.48	1.33682e-21
SUMO1	6.04882e-26	0.168629	0.82	0.764	1.46345e-21
NIN	6.21749e-26	-0.173579	0.418	0.543	1.50426e-21
ATL1	6.37842e-26	-0.0898973	0.064	0.173	1.54319e-21
NRP1	6.92202e-26	-0.0621598	0	0.064	1.67471e-21
RPL41	7.73634e-26	0.218922	0.999	0.999	1.87173e-21
SLCO3A1	7.8894e-26	-0.16065	0.193	0.316	1.90876e-21
RERE	8.28611e-26	-0.164303	0.371	0.503	2.00474e-21
COPA	9.1113e-26	-0.166846	0.46	0.569	2.20439e-21
PJA2	9.98965e-26	-0.161538	0.493	0.618	2.4169e-21
CSF2RB	1.00197e-25	0.0561817	0.173	0.073	2.42417e-21
GPAT3	1.07819e-25	-0.0959288	0.037	0.133	2.60858e-21
PEBP1	1.16095e-25	-0.142106	0.866	0.928	2.8088e-21
M1AP	1.38804e-25	0.0446972	0.095	0.026	3.35823e-21
MACC1	1.44113e-25	-0.0714967	0.023	0.11	3.48668e-21
AC036108.4	1.64446e-25	0.0402087	0.052	0.006	3.97861e-21
STAT5A	1.68177e-25	0.193967	0.631	0.533	4.06888e-21
MRPL41	1.71402e-25	-0.146037	0.403	0.539	4.1469e-21
CALM3	1.83849e-25	-0.143742	0.689	0.776	4.44805e-21
NT5M	1.93519e-25	-0.101891	0.061	0.163	4.68201e-21
CAPN11	2.07383e-25	-0.0866994	0.047	0.145	5.01744e-21
DNAJA1	2.15515e-25	0.171538	0.829	0.785	5.21417e-21
GAS7	2.25942e-25	-0.181697	0.281	0.413	5.46644e-21
TNFRSF1B	2.56464e-25	-0.101762	0.056	0.159	6.2049e-21
SH3BP2	3.19325e-25	-0.105728	0.083	0.193	7.72574e-21
AEBP1	3.92556e-25	0.093289	0.305	0.171	9.49749e-21
CDC42EP3	4.51146e-25	0.126406	0.43	0.276	1.0915e-20
LAMTOR1	4.82025e-25	-0.153576	0.808	0.881	1.16621e-20
DNAJC12	4.99183e-25	-0.0654624	0.022	0.106	1.20772e-20
PSME2	5.08164e-25	0.231848	0.83	0.727	1.22945e-20
TMX4	5.2746e-25	-0.134215	0.328	0.458	1.27614e-20
RGS19	5.32481e-25	0.197284	0.593	0.451	1.28829e-20
CD300A	5.472e-25	0.19458	0.215	0.115	1.3239e-20
ARSG	6.40461e-25	0.0463898	0.063	0.011	1.54953e-20
PSD	6.42371e-25	0.026956	0.051	0.006	1.55415e-20
MMEL1	6.43017e-25	0.0700813	0.104	0.033	1.55572e-20
SERF2	6.44295e-25	-0.100904	0.987	0.994	1.55881e-20
XRN2	6.57047e-25	-0.1564	0.735	0.813	1.58966e-20
SLC44A2	6.58015e-25	0.109665	0.277	0.153	1.592e-20
AC068491.3	7.17105e-25	-0.0862777	0.043	0.138	1.73496e-20
CDK13	7.3312e-25	-0.178705	0.452	0.566	1.77371e-20
IGF1R	7.62389e-25	0.0894425	0.232	0.116	1.84452e-20
NEGR1	7.90071e-25	-0.147866	0.032	0.122	1.9115e-20
PPM1F	8.13134e-25	0.148535	0.448	0.301	1.9673e-20
GCHFR	8.35738e-25	0.149603	0.204	0.102	2.02198e-20
LRRFIP1	8.46121e-25	-0.160583	0.884	0.964	2.0471e-20
CLTC	8.81581e-25	-0.153342	0.449	0.568	2.1329e-20
BCL11A	9.16384e-25	-0.20099	0.583	0.693	2.2171e-20
METRN	9.33826e-25	-0.147919	0.104	0.211	2.2593e-20
ETS1	1.12681e-24	-0.101349	0.038	0.131	2.7262e-20
EP300	1.15007e-24	-0.148036	0.373	0.499	2.78249e-20
AC016717.2	1.21622e-24	0.0173	0.031	0	2.94251e-20
FAM210B	1.27125e-24	-0.127493	0.133	0.249	3.07566e-20
SMIM3	1.32046e-24	-0.211412	0.454	0.566	3.19471e-20
INSR	1.35389e-24	-0.126507	0.089	0.194	3.27559e-20
IFITM3	1.54498e-24	0.339376	0.726	0.654	3.73793e-20
TRIM69	1.59655e-24	0.0870074	0.23	0.118	3.8627e-20
MACF1	1.63788e-24	-0.181892	0.778	0.9	3.96268e-20
OCIAD2	1.81935e-24	0.327912	0.467	0.362	4.40174e-20
PRRG4	1.83176e-24	-0.077264	0.021	0.101	4.43176e-20
CERS4	1.91422e-24	0.108337	0.317	0.185	4.63126e-20
CEP170	2.0883e-24	-0.192246	0.537	0.645	5.05244e-20
MAML2	2.1024e-24	0.0796547	0.212	0.103	5.08653e-20
HERC5	2.27005e-24	0.0686463	0.098	0.03	5.49215e-20
USP18	2.32442e-24	0.0779255	0.116	0.041	5.62371e-20
PACS1	2.37333e-24	-0.131357	0.23	0.356	5.74204e-20
KCNE5	2.42646e-24	0.0495389	0.138	0.052	5.87059e-20
EIF2AK2	2.54267e-24	0.224124	0.64	0.55	6.15174e-20
NFATC3	2.66828e-24	-0.155775	0.354	0.476	6.45564e-20
MS4A6A	2.69893e-24	-0.197082	0.069	0.172	6.52979e-20
GPATCH2L	2.94918e-24	-0.162856	0.52	0.645	7.13525e-20
DIAPH1	3.08679e-24	-0.176557	0.568	0.708	7.46818e-20
FCGR2A	3.09785e-24	-0.0856872	0.031	0.116	7.49495e-20
MS4A4A	3.12388e-24	0.0461205	0.068	0.014	7.55791e-20
ARSD	3.20144e-24	-0.178676	0.35	0.469	7.74557e-20
CTCF	3.30094e-24	-0.158299	0.418	0.534	7.9863e-20
PDZRN4	3.40573e-24	0.0422183	0.031	0	8.23983e-20
AP5Z1	3.41896e-24	0.0940159	0.284	0.158	8.27184e-20
CIRBP	3.68947e-24	0.219065	0.961	0.934	8.9263e-20
PAM	3.92236e-24	-0.077172	0.047	0.144	9.48975e-20
ADRA2C	3.94729e-24	0.0497483	0.115	0.039	9.55008e-20
LOXL1-AS1	3.95806e-24	0.0441301	0.058	0.01	9.57613e-20
PHPT1	4.017e-24	-0.165051	0.54	0.648	9.71872e-20
UBE2R2	4.14682e-24	-0.156478	0.618	0.744	1.00328e-19
CYP2E1	4.2542e-24	-0.0591199	0.005	0.071	1.02926e-19
NMT2	4.55663e-24	-0.100935	0.049	0.146	1.10243e-19
CYBA	5.06547e-24	0.150573	0.973	0.989	1.22554e-19
TRIM71	5.4063e-24	-0.138974	0.128	0.241	1.308e-19
ARL16	6.07541e-24	0.132665	0.49	0.347	1.46989e-19
AC136475.5	6.3998e-24	0.0510457	0.04	0.003	1.54837e-19
DGKD	6.46712e-24	-0.135794	0.196	0.317	1.56466e-19
CNST	6.59407e-24	-0.165201	0.554	0.699	1.59537e-19
RPL3	6.65778e-24	0.105098	0.999	0.999	1.61078e-19
AC025159.1	7.19114e-24	0.11587	0.325	0.192	1.73982e-19
MAVS	7.57936e-24	-0.163012	0.436	0.552	1.83375e-19
MT-CO3	7.86045e-24	-0.174097	0.999	1	1.90176e-19
RPLP2	8.09702e-24	0.112268	1	0.998	1.95899e-19
NT5DC3	8.3283e-24	0.0552019	0.181	0.081	2.01495e-19
FBN1	8.67489e-24	-0.0910081	0.003	0.065	2.0988e-19
LRRC28	8.68769e-24	-0.119637	0.139	0.26	2.1019e-19
MYO18A	9.14128e-24	-0.136056	0.164	0.281	2.21164e-19
RASAL2	1.10443e-23	-0.0667891	0.002	0.062	2.67206e-19
CLEC4D	1.20078e-23	0.0366402	0.07	0.015	2.90516e-19
ARHGEF7	1.30209e-23	-0.106206	0.108	0.221	3.15028e-19
RPS19	1.32687e-23	0.105119	0.999	0.999	3.21023e-19
STAG2	1.40796e-23	-0.151499	0.58	0.712	3.40642e-19
ACP6	1.46742e-23	0.0695201	0.161	0.07	3.55028e-19
CBWD1	1.55203e-23	0.134127	0.445	0.307	3.75498e-19
CALHM6	1.63017e-23	0.166451	0.437	0.3	3.94404e-19
FKBP4	1.65831e-23	0.138625	0.495	0.344	4.01211e-19
PRDM8	1.70974e-23	-0.174756	0.18	0.295	4.13655e-19
RSAD2	1.72995e-23	0.14997	0.324	0.197	4.18544e-19
MALAT1	1.74489e-23	0.163982	1	1	4.22159e-19
NORAD	2.1076e-23	-0.184661	0.572	0.7	5.09913e-19
IFRD1	2.12558e-23	0.148982	0.475	0.332	5.14262e-19
RPL29	2.33504e-23	0.0681625	0.994	0.998	5.6494e-19
LGALS1	2.46577e-23	-0.466526	0.667	0.74	5.96568e-19
AUTS2	2.64426e-23	-0.121488	0.103	0.208	6.39753e-19
OR14I1	2.66883e-23	0.0177339	0.03	0	6.45698e-19
FTH1	2.70549e-23	0.178272	0.998	0.999	6.54565e-19
MN1	3.12582e-23	-0.141274	0.125	0.243	7.5626e-19
KMT2E	3.14335e-23	-0.178167	0.731	0.814	7.60501e-19
FAM43A	3.16404e-23	0.103357	0.158	0.07	7.65507e-19
ICAM4	3.18651e-23	-0.148436	0.169	0.279	7.70945e-19
PAK1	3.3018e-23	-0.0863094	0.137	0.261	7.98837e-19
RPS27	3.91014e-23	0.131068	0.999	0.998	9.4602e-19
ADGRG3	4.30858e-23	0.0633012	0.106	0.036	1.04242e-18
JAG1	4.32908e-23	-0.05466	0.001	0.058	1.04738e-18
UFC1	4.36356e-23	-0.131424	0.867	0.914	1.05572e-18
CUTA	4.70924e-23	0.202793	0.867	0.815	1.13935e-18
S100A4	5.48755e-23	0.143625	0.963	0.942	1.32766e-18
ATF7IP	5.60634e-23	-0.173555	0.442	0.557	1.3564e-18
GFOD1	5.61763e-23	0.153138	0.316	0.197	1.35913e-18
ARHGAP10	5.72498e-23	-0.0649739	0.018	0.093	1.3851e-18
MARCH1	5.73036e-23	-0.189411	0.103	0.207	1.3864e-18
WASL	6.26562e-23	-0.0730396	0.041	0.131	1.5159e-18
HOXA5	7.4686e-23	0.0466516	0.029	0	1.80695e-18
IL17RA	7.56216e-23	-0.164951	0.178	0.291	1.82959e-18
ZNF638	7.85357e-23	-0.157856	0.498	0.603	1.90009e-18
RCAN1	7.86969e-23	-0.177342	0.108	0.21	1.90399e-18
PRMT2	8.37942e-23	-0.155579	0.595	0.699	2.02732e-18
CDC42BPB	8.40092e-23	-0.0611385	0.013	0.082	2.03252e-18
PCDH9	8.48109e-23	0.150991	0.038	0.003	2.05191e-18
HSPBAP1	8.4831e-23	0.0984843	0.311	0.183	2.0524e-18
LIMA1	8.54167e-23	-0.099863	0.094	0.201	2.06657e-18
MAPKAPK2	9.11335e-23	-0.149263	0.248	0.36	2.20488e-18
CCSER2	9.64873e-23	-0.12041	0.189	0.307	2.33441e-18
HNRNPUL1	1.01934e-22	-0.148052	0.584	0.686	2.46619e-18
CDH26	1.06371e-22	0.0526136	0.131	0.051	2.57355e-18
TCTEX1D2	1.11845e-22	-0.0868267	0.08	0.186	2.70598e-18
CD40	1.25705e-22	0.0567553	0.127	0.048	3.04132e-18
ACTA2	1.3358e-22	-0.145632	0.16	0.273	3.23184e-18
SLC11A1	1.35612e-22	0.0697983	0.141	0.058	3.281e-18
MAFK	1.40664e-22	-0.107683	0.093	0.199	3.40323e-18
CETP	1.44734e-22	0.0570527	0.151	0.064	3.5017e-18
CRIM1	1.54506e-22	-0.126082	0.103	0.208	3.73813e-18
CCNY	1.57323e-22	-0.153337	0.47	0.58	3.80628e-18
SNORC	1.58819e-22	-0.0531703	0.006	0.068	3.84247e-18
UAP1	1.59945e-22	-0.0548598	0.01	0.077	3.86971e-18
MMP28	1.60762e-22	0.0941698	0.264	0.147	3.88948e-18
TSPAN2	1.63073e-22	-0.0545846	0.073	0.183	3.94538e-18
RAB7B	1.63276e-22	-0.163635	0.227	0.341	3.95029e-18
CRBN	1.69178e-22	0.159236	0.758	0.712	4.09308e-18
SDR39U1	1.69619e-22	0.139779	0.396	0.262	4.10375e-18
CEACAM4	1.69826e-22	0.114837	0.289	0.171	4.10877e-18
EZR	1.72759e-22	0.239803	0.604	0.513	4.17974e-18
UAP1L1	1.7899e-22	0.0629878	0.154	0.066	4.33047e-18
DACH1	1.98303e-22	-0.118513	0.072	0.173	4.79774e-18
FAM81A	2.06674e-22	-0.0730224	0.001	0.058	5.00027e-18
COPB1	2.11887e-22	-0.155144	0.498	0.594	5.1264e-18
TMEM205	2.20998e-22	0.145824	0.438	0.303	5.34683e-18
AC104794.2	2.26168e-22	0.0468557	0.125	0.047	5.4719e-18
TAP1	2.5388e-22	0.136058	0.477	0.339	6.14237e-18
HOMER3-AS1	2.5713e-22	0.0248882	0.052	0.008	6.22099e-18
ELAVL4	2.86483e-22	0.0550763	0.049	0.007	6.93117e-18
HIST2H2BE	3.07076e-22	0.161523	0.444	0.307	7.42939e-18
SERPINB9	3.15627e-22	0.11409	0.426	0.284	7.63629e-18
HOOK1	3.21832e-22	0.0576028	0.038	0.003	7.78639e-18
LPAR6	3.32593e-22	0.0700855	0.482	0.322	8.04675e-18
NUMA1	3.38096e-22	-0.142921	0.423	0.545	8.1799e-18
SSX2IP	3.50511e-22	-0.0588068	0.019	0.092	8.48026e-18
ARF3	3.51215e-22	-0.124363	0.392	0.521	8.49731e-18
EIF3L	3.59809e-22	-0.128986	0.934	0.969	8.70522e-18
TOP1	3.64381e-22	-0.152142	0.675	0.767	8.81584e-18
TWSG1	3.72498e-22	0.0785731	0.301	0.173	9.01222e-18
CCDC26	3.73853e-22	0.0470396	0.083	0.023	9.045e-18
TMEM219	4.19069e-22	-0.131043	0.65	0.741	1.0139e-17
STAT4	4.63047e-22	-0.0599819	0.013	0.08	1.1203e-17
TDRD10	4.89925e-22	0.0177317	0.03	0.001	1.18533e-17
TPM1	4.93574e-22	-0.0710667	0.027	0.106	1.19415e-17
ZNF662	5.06893e-22	0.0451785	0.121	0.046	1.22638e-17
IL6R	5.10139e-22	-0.129455	0.149	0.263	1.23423e-17
ACADSB	5.28125e-22	0.0568753	0.202	0.099	1.27775e-17
CELF2	5.47417e-22	-0.169477	0.87	0.925	1.32442e-17
PLXNB2	6.00153e-22	-0.128227	0.176	0.288	1.45201e-17
SOCS2	6.0119e-22	0.418319	0.456	0.351	1.45452e-17
NRDC	6.20226e-22	-0.169496	0.508	0.611	1.50058e-17
RPH3AL	6.39176e-22	-0.074129	0.033	0.116	1.54642e-17
TRIM28	6.87168e-22	-0.149344	0.551	0.688	1.66253e-17
AQP3	7.31737e-22	-0.0649635	0.011	0.076	1.77036e-17
CFL1	8.42908e-22	-0.0988508	0.981	0.992	2.03933e-17
UCK2	9.54708e-22	-0.103468	0.112	0.216	2.30982e-17
SCN2A	9.79066e-22	-0.0704679	0	0.053	2.36875e-17
TXK	1.05432e-21	0.0618411	0.149	0.064	2.55082e-17
COL6A3	1.1697e-21	0.0400712	0.073	0.019	2.82998e-17
RPS15	1.26197e-21	0.131511	0.999	0.999	3.05322e-17
NAIP	1.28841e-21	-0.115712	0.149	0.259	3.11718e-17
AC114760.2	1.32407e-21	0.148904	0.227	0.122	3.20345e-17
VPS51	1.45016e-21	-0.132987	0.607	0.711	3.50851e-17
SYTL4	1.53589e-21	0.043505	0.028	0	3.71594e-17
CEP68	1.54145e-21	-0.132347	0.246	0.369	3.72938e-17
BANK1	1.61471e-21	0.116375	0.17	0.08	3.90663e-17
EMX2	1.63488e-21	0.021874	0.027	0	3.95542e-17
AC017002.3	1.66464e-21	-0.0682587	0.01	0.073	4.02744e-17
STK24	1.81336e-21	-0.14735	0.36	0.466	4.38725e-17
IL17RE	1.83494e-21	0.0698735	0.101	0.035	4.43945e-17
DTX3	1.93817e-21	0.0472931	0.039	0.004	4.68921e-17
RPS25	2.05481e-21	0.163091	0.997	0.999	4.97141e-17
UBE2M	2.07256e-21	-0.143246	0.467	0.592	5.01436e-17
DUSP27	2.45826e-21	-0.0766658	0.038	0.118	5.94752e-17
ASH1L	2.84682e-21	-0.169732	0.495	0.604	6.88759e-17
CFD	2.89232e-21	-0.877576	0.382	0.485	6.99768e-17
KCNK5	2.89708e-21	-0.0426645	0	0.052	7.00919e-17
BDP1	2.98255e-21	-0.158746	0.538	0.654	7.21598e-17
CLNK	3.33052e-21	0.0773507	0.06	0.013	8.05786e-17
TSPOAP1	3.61825e-21	0.0540074	0.277	0.152	8.754e-17
PIK3CB	3.64785e-21	-0.107504	0.1	0.198	8.8256e-17
S100A12	4.35832e-21	0.380227	0.089	0.029	1.05445e-16
RFPL1S	4.39628e-21	0.0217607	0.032	0.002	1.06364e-16
SETD2	4.49727e-21	-0.145334	0.413	0.533	1.08807e-16
KCTD15	5.21728e-21	0.0409561	0.137	0.057	1.26227e-16
TRIM38	5.66293e-21	-0.151184	0.378	0.491	1.37009e-16
MX2	5.79646e-21	0.10939	0.167	0.08	1.4024e-16
NUDT7	6.01039e-21	-0.0725665	0.042	0.127	1.45415e-16
UBQLN1	6.16114e-21	-0.11399	0.272	0.392	1.49063e-16
ELOVL7	6.79315e-21	0.0371676	0.075	0.02	1.64354e-16
MFNG	7.29406e-21	0.155767	0.634	0.528	1.76473e-16
ENG	7.34289e-21	0.116979	0.264	0.154	1.77654e-16
JARID2	7.36002e-21	-0.174469	0.51	0.608	1.78068e-16
LTF	7.84192e-21	0.056817	0.033	0.002	1.89727e-16
TYMP	7.97054e-21	0.166075	0.429	0.3	1.92839e-16
ARHGAP12	8.49407e-21	-0.0578094	0.028	0.106	2.05506e-16
RASSF2	8.62395e-21	-0.108218	0.124	0.231	2.08648e-16
MGP	9.05278e-21	-0.15774	0.005	0.061	2.19023e-16
ST8SIA6	9.41358e-21	-0.0549257	0.009	0.071	2.27752e-16
H2AFV	9.47611e-21	-0.109379	0.804	0.865	2.29265e-16
SOX4	1.04445e-20	-0.368393	0.907	0.931	2.52694e-16
EIF4G1	1.05472e-20	-0.14778	0.379	0.484	2.55179e-16
WASIR2	1.06135e-20	0.0885147	0.088	0.029	2.56784e-16
ALDH2	1.13893e-20	0.112812	0.13	0.056	2.75552e-16
PRPS2	1.17151e-20	-0.085781	0.103	0.201	2.83434e-16
MPRIP	1.20625e-20	-0.116082	0.245	0.357	2.9184e-16
IGSF10	1.26597e-20	-0.0803984	0.111	0.219	3.06289e-16
PTPN7	1.26798e-20	0.187814	0.726	0.684	3.06776e-16
ITGAX	1.27994e-20	0.0737821	0.163	0.076	3.09669e-16
SCHIP1	1.28038e-20	-0.0544983	0.01	0.073	3.09775e-16
NT5DC1	1.31698e-20	-0.0796349	0.056	0.144	3.18631e-16
HLF	1.47222e-20	0.048242	0.03	0.001	3.56188e-16
ETS2	1.50206e-20	-0.173663	0.404	0.503	3.63407e-16
BLVRB	1.51858e-20	-0.111449	0.179	0.292	3.67405e-16
GPD2	1.54896e-20	-0.0746739	0.06	0.151	3.74756e-16
CTSA	1.55716e-20	-0.173417	0.552	0.655	3.76738e-16
SUPT16H	1.56369e-20	-0.141166	0.511	0.621	3.78319e-16
ZC3H12C	1.70833e-20	-0.0607537	0.007	0.066	4.13312e-16
RBM38	1.72861e-20	-0.107349	0.044	0.127	4.1822e-16
RFX8	1.79666e-20	-0.0490559	0.002	0.054	4.34685e-16
LINC01252	1.8297e-20	0.0467246	0.084	0.026	4.42678e-16
FNBP1L	1.8875e-20	-0.083291	0.054	0.143	4.56663e-16
RSU1	1.91551e-20	-0.132274	0.37	0.486	4.63439e-16
TPR	1.97352e-20	-0.160003	0.765	0.82	4.77473e-16
RAB4A	1.97685e-20	-0.125852	0.478	0.591	4.7828e-16
CHCHD2	2.11156e-20	-0.0945036	0.956	0.977	5.1087e-16
ALDH3B1	2.14603e-20	-0.106466	0.12	0.222	5.1921e-16
MACROD1	2.18632e-20	0.0908525	0.206	0.108	5.28959e-16
DICER1	2.27729e-20	-0.140605	0.446	0.561	5.50967e-16
PFKM	2.28187e-20	0.0315681	0.043	0.006	5.52076e-16
HSBP1	2.31203e-20	-0.133541	0.741	0.808	5.59372e-16
AC027031.2	2.35233e-20	0.0546124	0.044	0.006	5.69123e-16
APMAP	2.43127e-20	-0.101373	0.344	0.46	5.88221e-16
OLFML2A	2.50056e-20	0.0231144	0.043	0.006	6.04985e-16
GATAD1	2.52675e-20	-0.14479	0.458	0.574	6.11322e-16
TUBB4A	2.68478e-20	0.0392785	0.051	0.009	6.49555e-16
TMEM59	2.69196e-20	0.130795	0.893	0.861	6.51293e-16
ABCC4	2.72919e-20	-0.0833767	0.061	0.149	6.603e-16
RTN4R	2.762e-20	-0.0731843	0.042	0.121	6.68239e-16
NPIPB5	2.8966e-20	-0.136296	0.193	0.301	7.00803e-16
FADS1	2.92447e-20	-0.0540764	0.117	0.24	7.07546e-16
KRT17	3.01089e-20	-0.0918458	0.018	0.084	7.28456e-16
TLR7	3.07086e-20	-0.0605692	0.007	0.064	7.42964e-16
MAP4K2	3.09629e-20	0.10906	0.5	0.358	7.49117e-16
CPD	3.3244e-20	-0.121125	0.15	0.251	8.04305e-16
KANK3	3.46184e-20	0.0351702	0.059	0.013	8.37556e-16
CYCS	3.56099e-20	0.161733	0.662	0.559	8.61546e-16
PSMB8-AS1	3.71443e-20	0.144088	0.393	0.27	8.98669e-16
KDM1A	3.76177e-20	-0.117454	0.305	0.418	9.10123e-16
CCL5	3.76438e-20	0.185274	0.42	0.296	9.10754e-16
UBTF	3.89242e-20	-0.147528	0.381	0.486	9.41733e-16
CDV3	3.91755e-20	-0.141712	0.587	0.708	9.47812e-16
RACK1	3.97319e-20	0.0579031	0.995	0.998	9.61274e-16
UBE2F	3.97501e-20	-0.132871	0.387	0.503	9.61714e-16
HIST1H1D	4.17414e-20	0.0953635	0.295	0.176	1.00989e-15
TPPP3	4.21342e-20	-0.401031	0.239	0.349	1.01939e-15
FAM120A	4.52854e-20	-0.124202	0.449	0.561	1.09563e-15
AK6	4.95168e-20	0.142715	0.486	0.35	1.19801e-15
NT5C3B	5.18573e-20	0.0692745	0.178	0.088	1.25463e-15
FAM117A	5.40652e-20	0.226516	0.61	0.575	1.30805e-15
QSOX1	5.41185e-20	-0.107942	0.161	0.271	1.30934e-15
RUNX1T1	5.52879e-20	0.114328	0.58	0.399	1.33763e-15
CCR9	5.68533e-20	0.0416721	0.028	0.001	1.37551e-15
LAMB4	5.863e-20	0.0579805	0.046	0.008	1.41849e-15
IFIT5	6.16059e-20	0.0843017	0.201	0.105	1.49049e-15
CD79B	6.22407e-20	0.213045	0.565	0.441	1.50585e-15
TGFB1I1	6.31943e-20	0.114478	0.334	0.215	1.52892e-15
YLPM1	6.38073e-20	-0.128403	0.327	0.434	1.54375e-15
CREBBP	6.44653e-20	-0.142734	0.302	0.411	1.55967e-15
FBL	6.68162e-20	-0.135639	0.692	0.783	1.61655e-15
TNRC18	7.21218e-20	-0.166444	0.434	0.542	1.74492e-15
ARID1A	7.38987e-20	-0.133601	0.595	0.701	1.7879e-15
RRAGD	7.56663e-20	-0.0995811	0.137	0.241	1.83067e-15
STX3	7.62341e-20	0.0897437	0.328	0.203	1.84441e-15
RBM6	7.84984e-20	-0.115191	0.431	0.538	1.89919e-15
CLN8	8.2375e-20	-0.127694	0.186	0.293	1.99298e-15
CD47	8.99287e-20	-0.128516	0.721	0.804	2.17574e-15
TFRC	9.56843e-20	-0.140537	0.211	0.321	2.31499e-15
CBR1	1.06111e-19	-0.0880878	0.157	0.271	2.56726e-15
AC074327.1	1.08202e-19	-0.0538984	0.016	0.081	2.61785e-15
PTGR1	1.0985e-19	-0.0576294	0.023	0.091	2.65772e-15
PGAM5	1.14444e-19	0.139467	0.411	0.286	2.76887e-15
RREB1	1.15668e-19	-0.1357	0.392	0.503	2.79848e-15
PSMD2	1.21359e-19	-0.128098	0.489	0.586	2.93615e-15
CHST13	1.24471e-19	0.124575	0.247	0.146	3.01145e-15
TBC1D10C	1.30154e-19	0.17404	0.558	0.443	3.14895e-15
TMEM88	1.32536e-19	0.0370889	0.079	0.024	3.20657e-15
DGKZ	1.36303e-19	-0.13293	0.508	0.619	3.29771e-15
AL139384.1	1.36961e-19	0.056028	0.172	0.083	3.31365e-15
TMEM51	1.48693e-19	-0.0547438	0.011	0.071	3.59747e-15
UTRN	1.49705e-19	-0.182846	0.488	0.587	3.62196e-15
ALOX5AP	1.63123e-19	-0.112572	0.059	0.148	3.94661e-15
ETFB	1.64546e-19	0.163836	0.651	0.542	3.98102e-15
VANGL1	1.65057e-19	-0.0772676	0.049	0.13	3.99338e-15
SH3BP1	1.67568e-19	0.127303	0.299	0.187	4.05414e-15
PRRC2A	1.7004e-19	-0.130324	0.377	0.477	4.11394e-15
KDM2A	1.72878e-19	-0.140198	0.396	0.508	4.18261e-15
BCL7C	1.76028e-19	-0.125284	0.352	0.463	4.25883e-15
ADA	1.99281e-19	-0.109093	0.47	0.587	4.82141e-15
NLRC5	1.99844e-19	0.100795	0.351	0.223	4.83503e-15
C5orf63	2.01678e-19	0.0680924	0.158	0.075	4.87939e-15
CLU	2.04342e-19	-0.0583918	0.002	0.053	4.94385e-15
UCP2	2.04585e-19	0.185936	0.781	0.737	4.94973e-15
HDX	2.12631e-19	0.0279509	0.06	0.014	5.14439e-15
ADGRD1	2.18594e-19	0.0414527	0.027	0.001	5.28866e-15
RPL37A	2.28415e-19	-0.222848	0.996	0.998	5.52628e-15
IFNAR2	2.43903e-19	-0.108901	0.182	0.292	5.901e-15
HOXA9	2.49857e-19	0.0892656	0.075	0.023	6.04504e-15
TXNL4A	2.50046e-19	-0.112978	0.562	0.662	6.04961e-15
RENBP	2.50292e-19	0.0744074	0.265	0.154	6.05557e-15
SRSF10	2.5736e-19	-0.144671	0.734	0.819	6.22657e-15
AL353622.1	2.77364e-19	0.0642499	0.157	0.073	6.71055e-15
ENAM	2.79128e-19	0.0551324	0.024	0	6.75323e-15
CNBP	2.92761e-19	0.167604	0.887	0.859	7.08307e-15
DOCK5	2.93534e-19	-0.102279	0.178	0.281	7.10175e-15
ARL10	3.0977e-19	0.0562616	0.146	0.066	7.49457e-15
ZG16B	3.38074e-19	0.131892	0.451	0.32	8.17937e-15
NEFH	3.49409e-19	0.0320771	0.043	0.007	8.4536e-15
ZNF385C	3.7296e-19	0.0507231	0.135	0.059	9.02339e-15
GALNT1	3.89707e-19	-0.16314	0.566	0.709	9.42858e-15
TTC24	3.94437e-19	-0.0421886	0.003	0.054	9.543e-15
CCT3	3.98045e-19	0.142513	0.817	0.767	9.63031e-15
DOCK7	3.99771e-19	-0.101211	0.101	0.197	9.67207e-15
MAP7D3	4.12824e-19	-0.135905	0.31	0.424	9.98788e-15
TACC1	4.43831e-19	-0.136395	0.457	0.567	1.07381e-14
SMARCC1	5.04136e-19	-0.162654	0.69	0.771	1.21971e-14
NFIC	5.11493e-19	-0.124887	0.444	0.562	1.23751e-14
CALHM2	5.22483e-19	0.0954996	0.245	0.141	1.2641e-14
GNAI1	5.37727e-19	0.25712	0.513	0.402	1.30098e-14
DECR1	5.70905e-19	-0.11111	0.414	0.529	1.38125e-14
BRD3	5.88804e-19	-0.12537	0.41	0.519	1.42455e-14
HDLBP	6.12711e-19	-0.125227	0.403	0.514	1.48239e-14
ZBED3	6.41158e-19	-0.10881	0.181	0.288	1.55122e-14
ADAM28	6.82296e-19	-0.0880395	0.201	0.33	1.65075e-14
PKP4	6.88837e-19	-0.0826266	0.071	0.157	1.66657e-14
RAB11A	7.17291e-19	0.145394	0.772	0.723	1.73541e-14
SEC24D	7.54855e-19	-0.0543081	0.019	0.084	1.8263e-14
PSMC5	8.08311e-19	0.138126	0.781	0.736	1.95563e-14
KPNA6	8.81971e-19	-0.124584	0.34	0.451	2.13384e-14
HLA-DQA1	9.31744e-19	-0.384943	0.555	0.632	2.25426e-14
AC108488.1	9.84008e-19	0.0312747	0.04	0.006	2.38071e-14
RABAC1	1.03817e-18	0.179601	0.796	0.701	2.51175e-14
ME1	1.1017e-18	-0.0398128	0	0.046	2.66545e-14
CHD3	1.11142e-18	-0.164003	0.248	0.348	2.68897e-14
MED28	1.14758e-18	0.156821	0.745	0.648	2.77645e-14
VSTM1	1.23011e-18	0.106697	0.315	0.201	2.97613e-14
AMDHD2	1.25593e-18	0.0608787	0.175	0.088	3.0386e-14
HSD17B14	1.28539e-18	0.0384708	0.034	0.003	3.10986e-14
SMARCA4	1.28927e-18	-0.144924	0.511	0.606	3.11926e-14
H3F3A	1.32261e-18	-0.0976708	0.995	0.999	3.19991e-14
TM6SF1	1.37297e-18	0.0550081	0.173	0.086	3.32176e-14
RAB32	1.39649e-18	-0.10364	0.531	0.693	3.37867e-14
GGA1	1.45543e-18	0.126284	0.507	0.373	3.52126e-14
CAMP	1.46139e-18	0.225057	0.036	0.004	3.53569e-14
QKI	1.47212e-18	-0.122015	0.431	0.539	3.56164e-14
GABBR1	1.53325e-18	0.0367169	0.052	0.011	3.70954e-14
ODC1	1.58704e-18	-0.0934153	0.293	0.414	3.83969e-14
RPS24	1.59533e-18	0.0517896	0.999	1	3.85973e-14
ARAP3	1.62269e-18	0.0289125	0.07	0.02	3.92595e-14
RNF220	1.62883e-18	-0.112214	0.552	0.66	3.94078e-14
COL5A1	1.67972e-18	0.0450965	0.032	0.003	4.06392e-14
NETO2	1.70827e-18	-0.0360793	0.001	0.048	4.13298e-14
IRS2	1.70969e-18	-0.116089	0.114	0.208	4.13642e-14
KANSL1	1.75596e-18	-0.150199	0.571	0.673	4.24837e-14
EIF3F	1.7611e-18	-0.0700495	0.939	0.972	4.2608e-14
PSMA8	1.77404e-18	0.0368529	0.03	0.002	4.29212e-14
TRNP1	1.80498e-18	0.0167819	0.034	0.003	4.36696e-14
SUPT5H	1.8075e-18	-0.118596	0.328	0.427	4.37305e-14
TMEM128	1.85276e-18	0.105342	0.248	0.148	4.48257e-14
SLC3A2	1.96657e-18	0.138628	0.517	0.398	4.75793e-14
IL17RB	2.00808e-18	0.0860475	0.03	0.002	4.85834e-14
SP110	2.04003e-18	0.177956	0.648	0.564	4.93566e-14
LIN28B	2.17951e-18	0.0298128	0.023	0	5.2731e-14
CAPN12	2.33311e-18	0.0444012	0.142	0.064	5.64471e-14
MFSD10	2.33684e-18	0.214842	0.699	0.696	5.65375e-14
ARHGDIB	2.36391e-18	0.135157	0.987	0.995	5.71924e-14
SELENOF	2.41473e-18	0.149719	0.798	0.73	5.84219e-14
ARC	2.60499e-18	0.0402851	0.1	0.038	6.30252e-14
STN1	2.62295e-18	-0.125343	0.264	0.373	6.34596e-14
AL357060.1	3.00911e-18	-0.0766858	0.034	0.106	7.28025e-14
ECHDC3	3.01868e-18	0.0358949	0.053	0.012	7.30339e-14
FAM234A	3.06868e-18	0.10721	0.411	0.288	7.42437e-14
WDR1	3.11718e-18	-0.116555	0.54	0.641	7.54171e-14
PHB2	3.20838e-18	-0.13828	0.786	0.856	7.76237e-14
SLC35G2	3.23229e-18	-0.056187	0.021	0.085	7.82019e-14
ACTN4	3.39172e-18	-0.135348	0.589	0.685	8.20592e-14
ULK3	3.41265e-18	0.0893764	0.279	0.169	8.25657e-14
PRCP	3.51392e-18	-0.0709975	0.131	0.238	8.50159e-14
MAGEF1	4.08058e-18	0.141518	0.327	0.219	9.87256e-14
PGM1	4.19071e-18	-0.0378294	0.025	0.094	1.0139e-13
HSP90AB1	4.41903e-18	-0.126972	0.983	0.99	1.06914e-13
LRG1	4.42175e-18	0.0347109	0.063	0.017	1.0698e-13
TMF1	4.45404e-18	-0.131767	0.496	0.604	1.07761e-13
PGLS	4.46209e-18	-0.126886	0.761	0.836	1.07956e-13
KLF9	4.47167e-18	0.0609473	0.15	0.071	1.08188e-13
SSBP1	4.53546e-18	0.141895	0.864	0.837	1.09731e-13
TBC1D9B	4.72277e-18	-0.101924	0.236	0.34	1.14263e-13
SDCCAG8	4.99415e-18	-0.485012	0.647	0.688	1.20828e-13
FHL3	5.23579e-18	0.127902	0.508	0.383	1.26675e-13
PTH1R	5.34508e-18	0.0384599	0.048	0.009	1.29319e-13
HUWE1	5.57311e-18	-0.144615	0.434	0.526	1.34836e-13
CARNS1	5.65753e-18	0.0284153	0.043	0.007	1.36878e-13
LAP3	5.78126e-18	0.130941	0.466	0.338	1.39872e-13
ADAMTS6	5.88881e-18	-0.0800629	0.034	0.103	1.42474e-13
CD180	5.95489e-18	-0.0945122	0.114	0.208	1.44073e-13
DBN1	5.97959e-18	0.0710172	0.357	0.226	1.4467e-13
C8orf37-AS1	6.08948e-18	0.0330735	0.022	0	1.47329e-13
AL512625.1	6.26981e-18	0.0572591	0.151	0.072	1.51692e-13
IMPACT	6.37331e-18	-0.0626528	0.106	0.205	1.54196e-13
RGS2	6.57535e-18	0.21082	0.15	0.076	1.59084e-13
TINAGL1	7.35659e-18	0.0624406	0.144	0.067	1.77985e-13
HSBP1L1	7.69983e-18	0.0754323	0.216	0.121	1.8629e-13
RETN	7.84561e-18	0.0654394	0.089	0.032	1.89817e-13
PLB1	8.01259e-18	0.0311154	0.084	0.028	1.93857e-13
PDS5B	8.58641e-18	-0.116818	0.29	0.395	2.0774e-13
IL15RA	8.69379e-18	0.0526249	0.142	0.066	2.10338e-13
PAIP2	9.00749e-18	0.139474	0.827	0.775	2.17927e-13
LPXN	9.11831e-18	-0.0878614	0.121	0.217	2.20608e-13
USP9X	9.17239e-18	-0.119931	0.289	0.386	2.21917e-13
AC125603.1	9.66197e-18	-0.116902	0.148	0.241	2.33762e-13
ARMT1	9.80708e-18	0.0889311	0.186	0.1	2.37273e-13
LY96	1.01926e-17	0.0851209	0.095	0.036	2.466e-13
TP53I11	1.02425e-17	0.0721533	0.191	0.102	2.47806e-13
TMEM101	1.05871e-17	0.15191	0.369	0.263	2.56143e-13
P4HB	1.07272e-17	-0.122432	0.651	0.746	2.59533e-13
NPAS1	1.08873e-17	0.0308254	0.046	0.009	2.63408e-13
PYHIN1	1.10598e-17	-0.113253	0.186	0.286	2.67582e-13
EMP3	1.13907e-17	0.350552	0.81	0.884	2.75585e-13
FRYL	1.14459e-17	-0.128484	0.342	0.446	2.76921e-13
ILF3	1.1496e-17	-0.133913	0.58	0.676	2.78135e-13
C9orf139	1.18813e-17	-0.0721474	0.025	0.089	2.87456e-13
RNASE2	1.21719e-17	-0.128665	0.039	0.11	2.94486e-13
AK3	1.22999e-17	-0.119778	0.422	0.523	2.97584e-13
SLC8A1-AS1	1.25621e-17	0.0394887	0.024	0.001	3.03928e-13
LY86	1.26497e-17	-0.138203	0.186	0.282	3.06046e-13
SLC5A3	1.32919e-17	-0.189879	0.345	0.439	3.21584e-13
ZFAS1	1.38927e-17	0.119514	0.962	0.989	3.36121e-13
IQSEC2	1.41921e-17	-0.0440096	0.009	0.061	3.43363e-13
TRIM16	1.47568e-17	-0.0811926	0.073	0.158	3.57027e-13
ATP6AP1	1.49231e-17	-0.117815	0.438	0.535	3.61049e-13
TMEM170B	1.55738e-17	-0.0449621	0.004	0.052	3.76792e-13
NIPAL2	1.66896e-17	-0.0402715	0.03	0.098	4.03789e-13
TFDP2	1.68401e-17	-0.132371	0.639	0.734	4.07429e-13
RAVER2	1.76038e-17	-0.0465483	0.026	0.091	4.25906e-13
CARD8	1.77056e-17	0.13227	0.563	0.454	4.28368e-13
KCNJ16	1.82572e-17	0.0379927	0.026	0.001	4.41714e-13
TMEM92	1.84945e-17	0.0319985	0.026	0.001	4.47455e-13
RCBTB2	1.8524e-17	0.0789675	0.204	0.113	4.4817e-13
MORN2	1.86154e-17	-0.0567686	0.034	0.102	4.5038e-13
FAH	2.05325e-17	-0.110788	0.211	0.314	4.96763e-13
HIC2	2.06839e-17	-0.076356	0.054	0.13	5.00427e-13
SMARCA5	2.07116e-17	-0.123949	0.518	0.612	5.01096e-13
SELENOK	2.40803e-17	0.130464	0.526	0.404	5.82599e-13
AGO1	2.47439e-17	-0.131702	0.243	0.34	5.98653e-13
CENPF	2.53533e-17	-0.115511	0.052	0.128	6.13397e-13
CHD8	2.73072e-17	-0.127288	0.341	0.44	6.60671e-13
STK26	2.74509e-17	0.153752	0.566	0.459	6.64148e-13
HOXA10	2.76504e-17	-0.0474486	0	0.042	6.68975e-13
ZEB1	2.80899e-17	-0.0701707	0.075	0.165	6.79606e-13
FXR1	2.81252e-17	-0.129531	0.702	0.803	6.80462e-13
CD58	2.82512e-17	0.128076	0.527	0.407	6.83508e-13
GSR	2.91369e-17	-0.0677166	0.048	0.123	7.04938e-13
PDE2A	2.96133e-17	0.0174259	0.037	0.005	7.16464e-13
PARP4	3.04327e-17	-0.113346	0.34	0.448	7.36289e-13
LINC01268	3.11379e-17	0.0859903	0.206	0.117	7.53351e-13
KCMF1	3.13538e-17	-0.115968	0.28	0.375	7.58574e-13
MYO5A	3.30719e-17	-0.0961229	0.099	0.185	8.00141e-13
LOXL3	3.41705e-17	0.0494018	0.11	0.046	8.26721e-13
EVI2A	3.58001e-17	0.124094	0.449	0.326	8.66147e-13
LOXHD1	3.77298e-17	0.0152068	0.027	0.002	9.12834e-13
TSPAN4	3.83246e-17	0.110215	0.472	0.346	9.27225e-13
DOCK1	3.93488e-17	-0.0509053	0.005	0.054	9.52005e-13
ADAM9	4.11827e-17	-0.0409565	0.01	0.062	9.96375e-13
TMEM38A	4.25352e-17	0.0295896	0.038	0.006	1.0291e-12
ATAD2B	4.36508e-17	-0.113597	0.204	0.304	1.05609e-12
DOK1	4.59827e-17	0.143407	0.458	0.346	1.11251e-12
POLR2A	4.60639e-17	-0.120718	0.452	0.552	1.11447e-12
SIAH2	4.63303e-17	-0.119966	0.246	0.338	1.12091e-12
BTBD7	4.71683e-17	-0.118868	0.281	0.387	1.14119e-12
NFIX	4.83851e-17	-0.113867	0.191	0.287	1.17063e-12
EPB41L4A-AS1	4.84179e-17	0.149181	0.673	0.568	1.17142e-12
CTNNBIP1	4.84414e-17	-0.107194	0.294	0.401	1.17199e-12
HNRNPM	4.84788e-17	-0.1299	0.793	0.833	1.1729e-12
KIAA1324L	4.86383e-17	-0.0414369	0.002	0.046	1.17675e-12
GSN	4.89728e-17	0.195165	0.787	0.737	1.18485e-12
MARK2	5.25341e-17	-0.105266	0.236	0.335	1.27101e-12
CCNB1IP1	5.25776e-17	-0.119316	0.47	0.578	1.27206e-12
CEP41	5.28016e-17	-0.115348	0.235	0.334	1.27748e-12
PDS5A	5.28487e-17	-0.135911	0.438	0.539	1.27862e-12
SQOR	5.53342e-17	-0.100656	0.244	0.344	1.33875e-12
DNMT1	5.57762e-17	-0.142309	0.371	0.467	1.34945e-12
DAB2	5.71372e-17	-0.106629	0.161	0.258	1.38238e-12
AADAT	5.75658e-17	-0.0371866	0.002	0.047	1.39275e-12
SOD2	5.78499e-17	-0.324508	0.436	0.495	1.39962e-12
CEBPB	5.86538e-17	0.107991	0.484	0.357	1.41907e-12
AFAP1L1	5.91808e-17	0.0260386	0.058	0.015	1.43182e-12
AP2M1	5.98013e-17	-0.124129	0.773	0.843	1.44683e-12
LEPROT	6.19626e-17	-0.169628	0.683	0.76	1.49912e-12
ORMDL1	6.3938e-17	0.129786	0.724	0.646	1.54692e-12
BET1	6.50582e-17	0.133579	0.323	0.216	1.57402e-12
GLG1	7.10792e-17	-0.0862211	0.302	0.415	1.71969e-12
ZDHHC2	7.33361e-17	-0.107016	0.244	0.347	1.77429e-12
CD93	7.36121e-17	-0.087796	0.084	0.168	1.78097e-12
SREBF1	7.49616e-17	-0.0687733	0.078	0.163	1.81362e-12
EIF3B	7.4975e-17	-0.127943	0.507	0.62	1.81395e-12
NCKAP1L	7.61459e-17	-0.147443	0.671	0.737	1.84227e-12
BIN2	7.71264e-17	0.138337	0.752	0.66	1.866e-12
GOLGA2	8.18463e-17	-0.103295	0.231	0.334	1.98019e-12
AF064858.1	8.40065e-17	-0.0422292	0.004	0.05	2.03245e-12
GABPB1-AS1	9.13479e-17	-0.195843	0.677	0.748	2.21007e-12
TSPAN32	9.26505e-17	0.149033	0.169	0.096	2.24159e-12
LAMC1	9.54651e-17	-0.0428371	0.001	0.042	2.30968e-12
SPACA9	9.60146e-17	-0.0867061	0.099	0.188	2.32298e-12
SMARCA1	9.69977e-17	0.0300206	0.023	0.001	2.34676e-12
SLC4A5	1.04872e-16	0.0257783	0.075	0.025	2.53728e-12
TMEM136	1.07652e-16	0.0556612	0.127	0.058	2.60454e-12
MEIS1	1.11593e-16	-0.0479896	0.093	0.193	2.69989e-12
LAPTM5	1.13002e-16	-0.0766126	0.538	0.692	2.73398e-12
WT1	1.1549e-16	-0.0738056	0.045	0.114	2.79417e-12
DRAM1	1.20722e-16	0.129422	0.458	0.349	2.92074e-12
IL2RG	1.24806e-16	0.125189	0.813	0.71	3.01955e-12
KIF25-AS1	1.273e-16	0.0289726	0.07	0.022	3.0799e-12
SPAG17	1.32778e-16	0.0281631	0.02	0	3.21243e-12
WWP1	1.39573e-16	-0.0683284	0.055	0.13	3.37683e-12
DIAPH2	1.43459e-16	-0.131848	0.245	0.338	3.47085e-12
SRSF8	1.4638e-16	0.139046	0.575	0.459	3.54152e-12
ELN	1.47486e-16	0.0322823	0.025	0.001	3.56828e-12
PTMS	1.51011e-16	-0.174184	0.205	0.297	3.65357e-12
BNIP3L	1.51455e-16	0.0989367	0.758	0.671	3.66431e-12
A1BG	1.54792e-16	0.138683	0.553	0.435	3.74503e-12
TMEM44	1.63149e-16	0.0907699	0.441	0.317	3.94722e-12
AP2S1	1.76801e-16	-0.103474	0.705	0.772	4.27753e-12
GLRX5	1.77316e-16	-0.123164	0.469	0.564	4.28998e-12
LRP11	1.80211e-16	-0.0452855	0	0.04	4.36002e-12
OAT	1.95952e-16	-0.0608049	0.097	0.189	4.74087e-12
KDM5A	1.985e-16	-0.132904	0.572	0.68	4.80252e-12
SIGLEC14	2.18224e-16	0.0239379	0.049	0.011	5.27971e-12
PSME4	2.2369e-16	-0.110344	0.246	0.346	5.41195e-12
CRYBG1	2.29195e-16	-0.111184	0.154	0.244	5.54515e-12
LOXL1	2.4626e-16	0.0220213	0.034	0.005	5.95802e-12
TSPAN7	2.6138e-16	0.0697999	0.387	0.26	6.32382e-12
KIF9	2.63219e-16	-0.0870746	0.139	0.229	6.36831e-12
SNTB1	2.64259e-16	-0.0683422	0.047	0.118	6.39348e-12
ANAPC5	2.88241e-16	-0.118075	0.662	0.735	6.97371e-12
BAMBI	2.98428e-16	0.0188163	0.046	0.01	7.22016e-12
TNS3	3.02105e-16	-0.0838518	0.11	0.199	7.30912e-12
ARF5	3.11e-16	-0.105509	0.465	0.558	7.52433e-12
HDGFL2	3.17547e-16	-0.108329	0.281	0.378	7.68273e-12
ARMCX2	3.25997e-16	0.0342012	0.032	0.004	7.88717e-12
ANKRD17	3.37129e-16	-0.113626	0.461	0.557	8.1565e-12
CHPT1	3.52146e-16	-0.118221	0.211	0.301	8.51982e-12
TUT7	3.52739e-16	-0.105283	0.234	0.329	8.53418e-12
ATP8A1	3.59281e-16	-0.0627355	0.078	0.162	8.69244e-12
SNHG9	3.89154e-16	0.101948	0.29	0.186	9.4152e-12
NIPSNAP3A	3.94865e-16	-0.116587	0.449	0.542	9.55337e-12
C9orf72	4.0031e-16	-0.0633866	0.043	0.113	9.68511e-12
PWP2	4.01934e-16	-0.0301027	0	0.039	9.72438e-12
GPM6B	4.09416e-16	-0.093504	0.101	0.188	9.90542e-12
SMC5	4.13776e-16	-0.130978	0.357	0.451	1.00109e-11
AGTRAP	4.14633e-16	0.119527	0.361	0.249	1.00316e-11
RYR1	4.18081e-16	0.0171184	0.032	0.004	1.01151e-11
ARL6IP6	4.26599e-16	0.110312	0.431	0.316	1.03211e-11
LYST	4.44666e-16	-0.167664	0.278	0.364	1.07582e-11
CETN3	4.47265e-16	0.0833513	0.257	0.159	1.08211e-11
RSRP1	4.54784e-16	0.148979	0.842	0.854	1.1003e-11
TMEM165	4.78143e-16	-0.1037	0.489	0.584	1.15682e-11
ZBTB46	4.84589e-16	0.0536453	0.14	0.068	1.17241e-11
RBM15B	4.99295e-16	-0.115674	0.284	0.376	1.20799e-11
HES6	5.09466e-16	-0.0789252	0.049	0.119	1.2326e-11
TANC2	5.13006e-16	0.046659	0.104	0.044	1.24117e-11
HLX	5.13416e-16	-0.0253864	0.096	0.192	1.24216e-11
ISCU	5.16671e-16	0.127487	0.689	0.58	1.25003e-11
SMC6	5.23633e-16	-0.123974	0.184	0.274	1.26688e-11
SPRY2	5.2681e-16	-0.0469049	0.019	0.077	1.27456e-11
DHX9	5.38058e-16	-0.108866	0.436	0.537	1.30178e-11
WDR74	5.52491e-16	0.118086	0.435	0.318	1.3367e-11
CCDC42	5.53581e-16	0.0280495	0.048	0.011	1.33933e-11
BZW2	5.90499e-16	0.131235	0.783	0.702	1.42865e-11
GFI1	6.12279e-16	-0.144611	0.192	0.277	1.48135e-11
CCNT1	6.32902e-16	-0.144667	0.29	0.38	1.53124e-11
TP53BP1	6.47606e-16	-0.106237	0.231	0.327	1.56682e-11
SELL	6.51322e-16	0.20094	0.705	0.546	1.57581e-11
PRELID2	6.60298e-16	-0.111618	0.192	0.283	1.59752e-11
KMT5B	6.66478e-16	-0.117155	0.34	0.438	1.61248e-11
IL16	6.76153e-16	0.154332	0.44	0.339	1.63588e-11
APC	6.77376e-16	-0.112415	0.237	0.328	1.63884e-11
TIMP1	6.89087e-16	-0.220639	0.802	0.841	1.66718e-11
POLR2C	6.92093e-16	0.124533	0.427	0.311	1.67445e-11
PGRMC1	6.92901e-16	-0.0687158	0.111	0.203	1.6764e-11
EBI3	6.93232e-16	0.0127841	0.036	0.006	1.67721e-11
EVPL	6.96337e-16	0.0522	0.183	0.099	1.68472e-11
RAP1B	7.2821e-16	-0.0994988	0.857	0.914	1.76183e-11
ZNF207	7.57352e-16	-0.116017	0.736	0.823	1.83234e-11
PRDM1	7.6161e-16	-0.0415263	0.005	0.049	1.84264e-11
RBMS3	7.63553e-16	0.0307748	0.022	0.001	1.84734e-11
MEX3B	7.77124e-16	-0.107024	0.069	0.143	1.88017e-11
GPA33	7.88828e-16	0.0653127	0.233	0.137	1.90849e-11
SDF2L1	7.99403e-16	0.116751	0.223	0.136	1.93407e-11
LCN2	8.16924e-16	0.0406989	0.025	0.002	1.97647e-11
CLEC10A	8.37455e-16	-0.0828778	0.007	0.054	2.02614e-11
CLEC1B	8.71856e-16	-0.0393368	0.002	0.042	2.10937e-11
ZMAT2	8.78611e-16	-0.103132	0.493	0.582	2.12571e-11
YWHAZ	8.82179e-16	-0.134221	0.83	0.91	2.13434e-11
DYNC1I2	8.85024e-16	-0.126499	0.601	0.678	2.14123e-11
RGS1	9.01012e-16	0.24059	0.097	0.042	2.17991e-11
TBC1D10A	9.26779e-16	0.062205	0.142	0.071	2.24225e-11
GAS2L1	9.44107e-16	-0.0641567	0.033	0.095	2.28417e-11
C5AR1	9.65814e-16	0.0471078	0.051	0.013	2.33669e-11
DDHD1	9.85753e-16	-0.133832	0.302	0.393	2.38493e-11
PRRC2B	1.01407e-15	-0.135318	0.402	0.494	2.45345e-11
HOXA3	1.03629e-15	0.0354462	0.019	0	2.50719e-11
C6orf141	1.03629e-15	0.0248146	0.019	0	2.50719e-11
EMX2OS	1.03629e-15	0.0146843	0.019	0	2.50719e-11
TBXA2R	1.04147e-15	0.0742157	0.317	0.207	2.51972e-11
PGGHG	1.05563e-15	0.0644578	0.122	0.057	2.55399e-11
ABHD15	1.0957e-15	-0.0705281	0.065	0.139	2.65093e-11
DEGS2	1.1137e-15	-0.0548599	0.018	0.073	2.69448e-11
ARL6IP5	1.13536e-15	-0.119342	0.883	0.913	2.74689e-11
MACROD2	1.1541e-15	0.0484003	0.08	0.029	2.79222e-11
CLDND1	1.17149e-15	0.089478	0.404	0.288	2.83431e-11
GSK3B	1.18618e-15	-0.0913835	0.243	0.342	2.86983e-11
ARL17A	1.18873e-15	-0.0893768	0.139	0.228	2.87602e-11
SIPA1L1	1.21933e-15	0.0808924	0.308	0.2	2.95004e-11
COTL1	1.22789e-15	-0.164264	0.689	0.802	2.97076e-11
IL18	1.24137e-15	-0.126446	0.631	0.709	3.00337e-11
INHBA	1.27589e-15	-0.0644898	0.002	0.043	3.08688e-11
TMEM150A	1.31287e-15	0.0596721	0.232	0.137	3.17635e-11
GRAP2	1.31441e-15	-0.058236	0.02	0.076	3.18009e-11
DHRS7	1.32419e-15	-0.11881	0.558	0.659	3.20376e-11
SAMD9L	1.33039e-15	0.143928	0.517	0.415	3.21874e-11
HERC2	1.36916e-15	-0.117383	0.364	0.464	3.31254e-11
DAPP1	1.39508e-15	0.0911312	0.343	0.231	3.37526e-11
CENPC	1.40634e-15	-0.130727	0.451	0.546	3.4025e-11
TRIM47	1.43058e-15	0.0849845	0.295	0.19	3.46115e-11
DPYSL2	1.46095e-15	0.088635	0.375	0.257	3.53463e-11
PTAR1	1.5534e-15	-0.123943	0.327	0.42	3.7583e-11
HSD17B8	1.56234e-15	0.0943694	0.167	0.093	3.77993e-11
MRC1	1.56248e-15	-0.076209	0.005	0.049	3.78026e-11
PHLDA3	1.58776e-15	-0.0487653	0.016	0.069	3.84144e-11
HMGB2	1.61316e-15	0.164429	0.782	0.743	3.90288e-11
UNC13D	1.62357e-15	0.125867	0.493	0.385	3.92807e-11
EP400	1.6455e-15	-0.108105	0.211	0.307	3.98113e-11
AP3B1	1.67457e-15	-0.113609	0.339	0.437	4.05147e-11
TAB2	1.68318e-15	-0.149171	0.33	0.418	4.07229e-11
NUDT18	1.68463e-15	-0.0578256	0.068	0.146	4.07578e-11
STAG1	1.69552e-15	-0.117324	0.243	0.336	4.10214e-11
DEFA4	1.69901e-15	0.0591224	0.043	0.009	4.11059e-11
RHOF	1.7386e-15	0.140885	0.393	0.288	4.20638e-11
SBDS	1.7551e-15	0.109962	0.449	0.336	4.24628e-11
MTF2	1.81137e-15	-0.130656	0.618	0.695	4.38243e-11
FMC1	1.89495e-15	0.1408	0.519	0.412	4.58464e-11
HERC1	1.93634e-15	-0.146356	0.342	0.437	4.68478e-11
RPL36	1.99056e-15	0.0841603	0.996	0.999	4.81595e-11
LTBP4	2.0096e-15	-0.0778919	0.075	0.153	4.86202e-11
SNX9	2.07291e-15	-0.0468218	0.036	0.102	5.0152e-11
EBF1	2.19962e-15	0.0424465	0.037	0.007	5.32177e-11
HEBP1	2.27396e-15	-0.113257	0.333	0.426	5.50162e-11
VNN2	2.38381e-15	0.0575736	0.051	0.013	5.76738e-11
HHIP-AS1	2.40618e-15	-0.0456231	0.009	0.055	5.82152e-11
NFE2	2.55907e-15	-0.114979	0.448	0.541	6.19143e-11
LAT	2.5685e-15	-0.116943	0.073	0.151	6.21424e-11
JADE2	2.62723e-15	-0.0937879	0.198	0.293	6.35633e-11
TAOK1	2.62936e-15	-0.129053	0.428	0.524	6.36148e-11
CHD1	2.66033e-15	-0.145876	0.533	0.613	6.4364e-11
GNG7	2.76784e-15	0.0901784	0.371	0.256	6.6965e-11
SESN1	2.77907e-15	0.109432	0.321	0.22	6.72367e-11
SMAD6	2.9736e-15	0.0208222	0.049	0.012	7.19433e-11
LSM4	3.00481e-15	0.181272	0.564	0.468	7.26984e-11
TTLL7	3.01196e-15	0.0318533	0.027	0.002	7.28713e-11
COX20	3.04714e-15	-0.108327	0.546	0.628	7.37226e-11
HYAL3	3.14274e-15	0.0901941	0.367	0.254	7.60354e-11
YWHAG	3.18819e-15	-0.148869	0.563	0.647	7.71351e-11
MED12	3.22596e-15	-0.0965507	0.186	0.276	7.80488e-11
RNASET2	3.35625e-15	0.150227	0.836	0.753	8.12011e-11
COX11	3.36981e-15	0.094371	0.378	0.264	8.15291e-11
EHD3	3.37248e-15	-0.0597924	0.04	0.105	8.15937e-11
DKK2	3.40162e-15	-0.0372153	0	0.036	8.22989e-11
CHD7	3.48426e-15	-0.0556559	0.014	0.064	8.42982e-11
PPIL1	3.67218e-15	0.0623594	0.149	0.078	8.88448e-11
PCBP1	3.68454e-15	-0.120448	0.848	0.931	8.91439e-11
RBMX	3.73676e-15	-0.103594	0.822	0.878	9.04071e-11
CPT1A	3.75767e-15	-0.103938	0.33	0.432	9.0913e-11
LBX2-AS1	3.8098e-15	0.0283449	0.067	0.022	9.21743e-11
BIRC6	3.92452e-15	-0.119555	0.447	0.533	9.49499e-11
MED13L	3.98659e-15	-0.127645	0.614	0.728	9.64514e-11
SPN	4.02087e-15	-0.12136	0.792	0.9	9.72809e-11
GALNT2	4.07616e-15	0.103542	0.439	0.322	9.86186e-11
FBXO6	4.50208e-15	0.0537124	0.151	0.078	1.08923e-10
MTIF3	4.53595e-15	-0.118485	0.564	0.652	1.09743e-10
TTC17	4.59043e-15	-0.11472	0.45	0.544	1.11061e-10
ELF2	4.60113e-15	-0.153554	0.397	0.474	1.1132e-10
MFSD14C	4.63671e-15	-0.109144	0.291	0.385	1.1218e-10
CAMK1D	4.71516e-15	-0.177144	0.424	0.516	1.14079e-10
PAG1	5.3525e-15	-0.137134	0.361	0.455	1.29498e-10
MAP3K2	5.37956e-15	-0.141002	0.378	0.461	1.30153e-10
AL137186.2	5.39154e-15	0.0279797	0.052	0.014	1.30443e-10
DNAJC15	5.4846e-15	0.112652	0.634	0.533	1.32694e-10
PRR5L	5.63224e-15	-0.072345	0.072	0.148	1.36266e-10
NSD2	5.72423e-15	-0.0942367	0.171	0.26	1.38492e-10
FSIP2	5.77673e-15	-0.046581	0.005	0.048	1.39762e-10
EDA2R	5.79757e-15	-0.036384	0	0.036	1.40266e-10
SAT2	5.8766e-15	0.114792	0.456	0.346	1.42178e-10
ANXA4	5.99668e-15	-0.126539	0.439	0.523	1.45084e-10
SIGLEC15	6.0131e-15	-0.0473704	0.02	0.074	1.45481e-10
WDR11	6.38714e-15	-0.111734	0.342	0.431	1.54531e-10
NT5C	6.39692e-15	-0.150604	0.593	0.659	1.54767e-10
B3GALT6	6.71092e-15	-0.080981	0.108	0.188	1.62364e-10
LILRB2	6.83367e-15	0.0651291	0.075	0.028	1.65334e-10
PDLIM2	7.00217e-15	0.135679	0.319	0.223	1.69411e-10
SOS2	7.04071e-15	-0.108284	0.228	0.319	1.70343e-10
CDIP1	7.259e-15	-0.0980879	0.246	0.344	1.75624e-10
LINC02415	7.38483e-15	0.0182587	0.019	0	1.78669e-10
LINC01436	7.39651e-15	-0.0383986	0.004	0.044	1.78951e-10
CCNL1	7.77187e-15	0.148619	0.778	0.764	1.88033e-10
EFHC2	7.84756e-15	-0.0466893	0.018	0.071	1.89864e-10
AKT3	7.85506e-15	-0.0453273	0.01	0.057	1.90045e-10
CORO2A	8.20166e-15	0.0596386	0.196	0.113	1.98431e-10
AC005224.3	8.41483e-15	-0.0465723	0.005	0.047	2.03588e-10
AP1S1	8.73376e-15	-0.0888729	0.233	0.329	2.11305e-10
ASAH1	8.86398e-15	0.156579	0.686	0.666	2.14455e-10
MICU3	8.88409e-15	0.0373734	0.088	0.035	2.14942e-10
LRIF1	8.97173e-15	0.105169	0.339	0.235	2.17062e-10
CTNND1	9.38903e-15	-0.0854361	0.139	0.226	2.27158e-10
FAM84B	9.48437e-15	0.0354848	0.046	0.011	2.29465e-10
MIDN	9.5988e-15	-0.149043	0.451	0.543	2.32233e-10
OASL	9.70416e-15	0.0302136	0.043	0.01	2.34782e-10
BAZ1B	1.01582e-14	-0.110958	0.436	0.526	2.45769e-10
MFSD2B	1.02598e-14	-0.0414838	0.013	0.06	2.48227e-10
RTF1	1.03098e-14	-0.122712	0.686	0.766	2.49434e-10
NLRP3	1.07286e-14	-0.0719691	0.078	0.152	2.59567e-10
LINC02256	1.08989e-14	-0.077143	0.086	0.161	2.63687e-10
TMC6	1.09924e-14	0.129611	0.522	0.416	2.6595e-10
TRDC	1.1088e-14	0.265518	0.057	0.017	2.68263e-10
IFNG-AS1	1.13332e-14	0.0325397	0.027	0.003	2.74195e-10
LRRC25	1.14819e-14	0.0628446	0.117	0.056	2.77792e-10
GNA12	1.16126e-14	-0.150161	0.111	0.188	2.80955e-10
MYO9B	1.19448e-14	-0.125259	0.311	0.395	2.88993e-10
VPS35	1.19755e-14	-0.114245	0.64	0.717	2.89736e-10
DPM1	1.20256e-14	0.123484	0.399	0.297	2.90948e-10
CDC42EP2	1.21272e-14	0.0238721	0.046	0.011	2.93406e-10
EPS15	1.23796e-14	-0.120627	0.493	0.584	2.99511e-10
LCP2	1.26296e-14	-0.102938	0.41	0.502	3.0556e-10
PRPF6	1.27432e-14	-0.109403	0.504	0.594	3.08309e-10
SVIP	1.33011e-14	-0.0546597	0.154	0.252	3.21807e-10
GLRX	1.33178e-14	0.157688	0.584	0.496	3.22212e-10
BCL3	1.3595e-14	-0.090783	0.066	0.137	3.28918e-10
GALNT11	1.37806e-14	-0.0710184	0.069	0.14	3.33409e-10
MRC2	1.39043e-14	0.0254496	0.064	0.021	3.364e-10
BBX	1.44312e-14	-0.109606	0.422	0.519	3.49148e-10
G0S2	1.55135e-14	0.0723717	0.023	0.002	3.75334e-10
EDEM2	1.58504e-14	0.0970604	0.486	0.37	3.83484e-10
HMGN3	1.58522e-14	-0.12055	0.841	0.934	3.83529e-10
CNTLN	1.59299e-14	-0.0760609	0.092	0.171	3.85408e-10
TM9SF3	1.60459e-14	-0.116095	0.44	0.533	3.88213e-10
ADGRE5	1.60717e-14	-0.136	0.479	0.583	3.88838e-10
FUT6	1.63179e-14	0.0246496	0.02	0.001	3.94796e-10
AC022568.1	1.68264e-14	-0.0441334	0	0.035	4.07098e-10
UBE2E2	1.68962e-14	-0.0967703	0.186	0.272	4.08787e-10
FLNA	1.70117e-14	-0.0971567	0.536	0.649	4.1158e-10
RNF144A	1.72632e-14	-0.0688156	0.079	0.153	4.17667e-10
DPP7	1.76861e-14	-0.0831507	0.331	0.448	4.27897e-10
SLAIN1	1.78611e-14	-0.0306383	0.005	0.045	4.32133e-10
RPS6KA4	1.92623e-14	0.0929808	0.386	0.276	4.66032e-10
C7orf50	1.9399e-14	0.139031	0.207	0.13	4.69339e-10
SNX5	1.99723e-14	-0.16439	0.542	0.624	4.8321e-10
UBR5	2.01082e-14	-0.126448	0.383	0.471	4.86499e-10
GAS6-AS1	2.02017e-14	0.0593423	0.214	0.127	4.8876e-10
MSRB2	2.05086e-14	-0.0905512	0.316	0.412	4.96185e-10
THRAP3	2.05229e-14	-0.126081	0.773	0.839	4.96532e-10
WAC	2.10877e-14	-0.117769	0.617	0.705	5.10197e-10
FNDC3B	2.10895e-14	-0.131596	0.371	0.477	5.10239e-10
DPYSL3	2.19584e-14	-0.032124	0	0.034	5.31262e-10
CHD9	2.23929e-14	-0.119932	0.748	0.802	5.41774e-10
GPR32	2.2606e-14	0.0114451	0.017	0	5.46931e-10
CSDE1	2.28645e-14	-0.112694	0.878	0.923	5.53184e-10
PRKCH	2.4205e-14	-0.0830275	0.142	0.231	5.85616e-10
TRIB3	2.47916e-14	0.0383021	0.09	0.037	5.99808e-10
HNRNPF	2.51149e-14	0.105197	0.87	0.853	6.0763e-10
RNF130	2.52843e-14	-0.126645	0.703	0.876	6.11727e-10
ASAP2	2.55011e-14	-0.0433129	0.012	0.058	6.16973e-10
TRH	2.62063e-14	-0.0386836	0.509	0.391	6.34036e-10
OLIG1	2.62795e-14	-0.0407261	0.007	0.049	6.35807e-10
NDE1	2.66241e-14	0.0884118	0.392	0.28	6.44142e-10
RPLP0	2.67456e-14	-0.0747467	0.996	0.998	6.47082e-10
YPEL2	2.68757e-14	0.129139	0.464	0.357	6.50231e-10
VAMP5	2.85222e-14	0.144076	0.723	0.647	6.90065e-10
S100A10	2.88184e-14	0.448509	0.799	0.799	6.97233e-10
HBM	2.94148e-14	0.0654309	0.026	0.003	7.11662e-10
XKR3	3.18792e-14	0.0459801	0.044	0.011	7.71286e-10
SRSF4	3.20854e-14	-0.133487	0.64	0.725	7.76274e-10
GSK3A	3.29436e-14	-0.106009	0.222	0.308	7.97038e-10
MAP3K20	3.32617e-14	-0.104124	0.168	0.252	8.04733e-10
TIMM9	3.45109e-14	0.113363	0.55	0.444	8.34956e-10
LRRCC1	3.53445e-14	-0.0303788	0.024	0.08	8.55124e-10
ANO9	3.58758e-14	0.033699	0.024	0.002	8.67979e-10
PRKCA	3.65147e-14	-0.0494176	0.038	0.101	8.83436e-10
STK10	3.75467e-14	0.0906684	0.395	0.285	9.08404e-10
MANSC1	3.86788e-14	0.0736294	0.064	0.022	9.35795e-10
POLD4	3.87074e-14	0.140037	0.305	0.218	9.36486e-10
UBXN4	4.12376e-14	-0.103219	0.756	0.837	9.97702e-10
NAP1L4	4.14213e-14	-0.109555	0.549	0.624	1.00215e-09
SCCPDH	4.33787e-14	0.121102	0.746	0.736	1.0495e-09
MKLN1	4.39811e-14	-0.110988	0.316	0.407	1.06408e-09
AC108463.3	4.41399e-14	-0.0485715	0.023	0.076	1.06792e-09
AL591848.2	4.50991e-14	0.0281009	0.064	0.021	1.09113e-09
EVA1B	4.56197e-14	-0.108079	0.527	0.696	1.10372e-09
AL357054.4	4.57152e-14	-0.0315502	0.001	0.035	1.10603e-09
COL6A1	4.666e-14	0.032783	0.06	0.02	1.12889e-09
TNFRSF14	4.67768e-14	0.104059	0.374	0.265	1.13172e-09
SUDS3	4.70236e-14	-0.109297	0.249	0.336	1.13769e-09
TPI1	4.83854e-14	-0.100771	0.901	0.925	1.17064e-09
AC141928.1	4.99503e-14	0.0128941	0.027	0.003	1.2085e-09
ATP6V0A1	5.1685e-14	-0.0654819	0.058	0.128	1.25047e-09
SOWAHD	5.18831e-14	-0.0684236	0.061	0.128	1.25526e-09
ITPR1	5.35479e-14	-0.106514	0.291	0.38	1.29554e-09
LRRC29	5.37253e-14	0.0357477	0.095	0.041	1.29983e-09
MATK	5.52752e-14	0.137695	0.329	0.235	1.33733e-09
ACSS2	5.63801e-14	-0.0625121	0.055	0.121	1.36406e-09
LAT2	5.71171e-14	0.253061	0.29	0.208	1.38189e-09
CLIC4	5.77801e-14	-0.0756872	0.114	0.193	1.39793e-09
RAB37	5.81654e-14	0.0973177	0.687	0.574	1.40725e-09
ECM1	5.87294e-14	-0.067245	0.079	0.151	1.4209e-09
RPS11	6.15463e-14	0.0652584	0.996	0.998	1.48905e-09
LINC01637	6.19289e-14	-0.0570357	0.037	0.095	1.49831e-09
SSRP1	6.26639e-14	-0.0806018	0.4	0.497	1.51609e-09
L3MBTL4-AS1	6.36419e-14	-0.02812	0	0.033	1.53975e-09
KAT6A	6.44078e-14	-0.106392	0.437	0.53	1.55828e-09
TRAF4	6.53378e-14	-0.0631662	0.06	0.13	1.58078e-09
RARRES1	7.05938e-14	0.0168121	0.041	0.009	1.70795e-09
CBFA2T3	7.249e-14	-0.136538	0.362	0.452	1.75382e-09
EFHD2	7.36071e-14	-0.102089	0.354	0.443	1.78085e-09
GPR171	7.59694e-14	-0.0453852	0.007	0.047	1.838e-09
NIT2	7.88717e-14	0.125541	0.53	0.429	1.90822e-09
ZDHHC24	7.92139e-14	-0.0834775	0.37	0.464	1.9165e-09
HOXB2	7.98036e-14	-0.0487768	0.065	0.142	1.93077e-09
TRAM1	8.53596e-14	-0.112591	0.561	0.635	2.06519e-09
IDE	9.08888e-14	-0.0541501	0.056	0.123	2.19896e-09
SYNE1	9.38532e-14	-0.0642881	0.102	0.184	2.27069e-09
PKP3	9.53406e-14	0.0124801	0.02	0.001	2.30667e-09
AGXT	9.56054e-14	-0.0749045	0.041	0.099	2.31308e-09
CSGALNACT1	1.01256e-13	-0.056083	0.055	0.123	2.44978e-09
KLF13	1.01598e-13	-0.141503	0.345	0.431	2.45805e-09
PDZK1IP1	1.02383e-13	0.0205699	0.032	0.005	2.47705e-09
SUGP2	1.03506e-13	-0.117606	0.448	0.524	2.50421e-09
GIGYF2	1.05304e-13	-0.114	0.393	0.477	2.54772e-09
TTC39B	1.05492e-13	0.054233	0.088	0.037	2.55227e-09
SFT2D1	1.05805e-13	0.166584	0.496	0.4	2.55984e-09
AXL	1.08303e-13	-0.0352858	0	0.033	2.62028e-09
SLC25A5	1.09091e-13	0.189571	0.927	0.929	2.63935e-09
IMPDH1	1.09637e-13	-0.0967243	0.297	0.382	2.65255e-09
ANP32A	1.1099e-13	-0.110228	0.801	0.874	2.6853e-09
NUDT1	1.16151e-13	-0.102897	0.431	0.525	2.81015e-09
KCNJ12	1.19738e-13	0.0157038	0.028	0.004	2.89693e-09
PELI2	1.22333e-13	0.0594651	0.289	0.189	2.95973e-09
OAZ1	1.25751e-13	0.0854737	0.978	0.988	3.04241e-09
CD151	1.28055e-13	-0.119908	0.275	0.361	3.09816e-09
FAM193A	1.28189e-13	-0.100138	0.19	0.273	3.10141e-09
C2orf54	1.28264e-13	0.0318143	0.096	0.042	3.10322e-09
OSBP	1.30835e-13	-0.0977529	0.207	0.288	3.16542e-09
AC020911.2	1.30894e-13	0.0136663	0.026	0.003	3.16684e-09
ZNF154	1.33227e-13	0.035264	0.093	0.04	3.22331e-09
DCTN4	1.39485e-13	-0.0939237	0.172	0.255	3.3747e-09
MDM4	1.4286e-13	-0.133306	0.713	0.776	3.45636e-09
C3AR1	1.43825e-13	0.103113	0.263	0.173	3.4797e-09
NKG7	1.49024e-13	0.125571	0.311	0.212	3.60549e-09
SPATA13	1.5381e-13	-0.0661473	0.069	0.138	3.72128e-09
PABPC4	1.55227e-13	-0.104843	0.455	0.544	3.75555e-09
CNOT1	1.5558e-13	-0.120937	0.357	0.439	3.76411e-09
MSANTD3	1.55929e-13	-0.0540167	0.049	0.111	3.77254e-09
HMGN1	1.56936e-13	-0.0834238	0.955	0.978	3.7969e-09
CDKN2D	1.60765e-13	-0.13353	0.212	0.295	3.88955e-09
GPATCH11	1.66437e-13	-0.0939027	0.245	0.332	4.02678e-09
SIN3A	1.68934e-13	-0.11132	0.272	0.352	4.08719e-09
RBM39	1.69345e-13	-0.128155	0.928	0.96	4.09714e-09
AVEN	1.69528e-13	-0.0932941	0.161	0.238	4.10155e-09
CPEB2	1.74588e-13	-0.0593334	0.024	0.075	4.22398e-09
CCDC86	1.80092e-13	0.0479849	0.177	0.1	4.35714e-09
ERV3-1	1.80331e-13	-0.116546	0.278	0.367	4.36292e-09
JPT1	1.80756e-13	-0.141016	0.62	0.688	4.3732e-09
OBSL1	1.82071e-13	-0.0425123	0.023	0.074	4.40503e-09
VNN1	1.88572e-13	-0.0824951	0.036	0.093	4.56231e-09
EIF3J	1.89596e-13	-0.122947	0.584	0.662	4.58708e-09
MT-ATP6	1.92994e-13	-0.145455	0.998	1	4.66929e-09
PHF6	2.01931e-13	-0.10294	0.284	0.37	4.88551e-09
SND1	2.1121e-13	-0.111992	0.49	0.566	5.11001e-09
C1orf162	2.16759e-13	0.156018	0.243	0.167	5.24426e-09
PRKACB	2.25432e-13	-0.106877	0.493	0.588	5.45411e-09
SMAP2	2.28737e-13	-0.0974919	0.481	0.571	5.53407e-09
UHRF1	2.28844e-13	-0.112941	0.098	0.173	5.53666e-09
SNRPF	2.31518e-13	-0.0900119	0.761	0.81	5.60135e-09
DNAJB9	2.41566e-13	0.0604925	0.199	0.12	5.84444e-09
NUDT3	2.45183e-13	-0.115789	0.605	0.696	5.93196e-09
SESTD1	2.4938e-13	-0.0321992	0.002	0.037	6.03349e-09
RAP2A	2.57826e-13	-0.0700634	0.073	0.142	6.23785e-09
KCNJ2-AS1	2.58008e-13	0.0240769	0.019	0.001	6.24224e-09
MSMP	2.62487e-13	0.0263102	0.023	0.002	6.3506e-09
EIF4EBP2	2.67553e-13	-0.0885799	0.308	0.402	6.47318e-09
FP565260.1	2.67694e-13	0.0333421	0.081	0.033	6.4766e-09
ATRX	2.68942e-13	-0.127849	0.819	0.889	6.50677e-09
C11orf21	2.70471e-13	0.118032	0.149	0.086	6.54377e-09
KIDINS220	2.74406e-13	-0.103201	0.33	0.417	6.63897e-09
FDFT1	2.78706e-13	-0.0629387	0.53	0.621	6.74301e-09
PTRHD1	2.79912e-13	-0.086358	0.578	0.654	6.7722e-09
UBE2K	2.89294e-13	-0.104027	0.489	0.555	6.99919e-09
HOXB3	2.93067e-13	-0.0322035	0.006	0.045	7.09047e-09
AQP1	3.11221e-13	-0.0326556	0.002	0.036	7.52969e-09
SYDE2	3.134e-13	-0.0306069	0	0.031	7.58239e-09
RPS6KA3	3.26291e-13	-0.104302	0.49	0.586	7.89429e-09
CERK	3.28569e-13	-0.0873706	0.136	0.215	7.9494e-09
NBPF12	3.33237e-13	-0.077452	0.1	0.175	8.06233e-09
LINC00987	3.5841e-13	0.0381842	0.035	0.007	8.67136e-09
USF1	3.63522e-13	0.0440436	0.151	0.081	8.79505e-09
ERP27	3.80248e-13	0.0242062	0.071	0.027	9.19973e-09
TES	3.96014e-13	-0.13762	0.463	0.532	9.58115e-09
CLCF1	3.98199e-13	0.0150891	0.033	0.006	9.63402e-09
LIMD2	3.98931e-13	0.104819	0.932	0.942	9.65174e-09
MYRF	3.99487e-13	0.0354944	0.129	0.065	9.66518e-09
FAAH	4.00121e-13	-0.061921	0.037	0.093	9.68054e-09
ABO	4.06851e-13	-0.0434589	0.009	0.049	9.84335e-09
MRPL10	4.09629e-13	0.113059	0.402	0.303	9.91057e-09
PDCD5	4.15024e-13	0.120593	0.671	0.597	1.00411e-08
CLEC12A	4.19767e-13	0.17249	0.507	0.421	1.01558e-08
AL355922.1	4.21698e-13	-0.0381521	0.002	0.036	1.02026e-08
PCDH15	4.27424e-13	0.0136854	0.026	0.003	1.03411e-08
GPR35	4.32488e-13	-0.0364354	0.008	0.049	1.04636e-08
TMEM260	4.48843e-13	0.0851458	0.259	0.17	1.08593e-08
GJC2	4.55477e-13	0.0281007	0.057	0.019	1.10198e-08
CTNNBL1	4.58999e-13	0.11996	0.589	0.495	1.1105e-08
HNRNPA2B1	4.61184e-13	0.0855038	0.976	0.985	1.11579e-08
MYL12A	4.62898e-13	-0.0709619	0.96	0.973	1.11994e-08
SLCO5A1	4.70083e-13	-0.110147	0.18	0.261	1.13732e-08
SBNO1	4.85771e-13	-0.0978477	0.472	0.558	1.17528e-08
C1QTNF4	4.87181e-13	0.264992	0.598	0.565	1.17869e-08
PIAS1	5.01663e-13	-0.114175	0.472	0.55	1.21372e-08
SMARCC2	5.10481e-13	-0.105559	0.423	0.502	1.23506e-08
ACKR3	5.27614e-13	0.0260769	0.048	0.014	1.27651e-08
LINC01833	5.32925e-13	-0.0237881	0	0.031	1.28936e-08
BNIP2	5.52015e-13	-0.102355	0.613	0.721	1.33554e-08
RAD21	5.55149e-13	-0.129313	0.636	0.707	1.34313e-08
CENPJ	5.72932e-13	-0.078561	0.086	0.155	1.38615e-08
F2RL1	5.73747e-13	0.0255681	0.042	0.011	1.38812e-08
UBE2Z	6.22807e-13	-0.102959	0.387	0.474	1.50682e-08
AHSP	6.29604e-13	0.060108	0.032	0.006	1.52326e-08
ARID5B	6.48677e-13	0.104612	0.464	0.355	1.56941e-08
ENOSF1	6.75005e-13	-0.0905098	0.164	0.244	1.63311e-08
RALBP1	7.06716e-13	-0.107908	0.702	0.82	1.70983e-08
ATP6V0A2	7.16428e-13	-0.101817	0.26	0.344	1.73333e-08
MAP3K1	7.27394e-13	-0.139613	0.425	0.5	1.75986e-08
NOP53	7.38887e-13	0.116997	0.962	0.951	1.78766e-08
AC020916.1	7.41773e-13	-0.143442	0.198	0.281	1.79464e-08
LTBP1	7.48965e-13	0.0236274	0.022	0.002	1.81204e-08
PRKCZ	7.62024e-13	0.0227227	0.02	0.002	1.84364e-08
USP3	7.63992e-13	-0.0887744	0.265	0.356	1.8484e-08
URI1	7.6836e-13	-0.10625	0.481	0.567	1.85897e-08
LCN8	7.69546e-13	-0.0338849	0.004	0.038	1.86184e-08
SP100	7.71571e-13	0.117616	0.695	0.621	1.86674e-08
CMPK2	7.73217e-13	0.0999365	0.211	0.133	1.87072e-08
PLEKHB2	7.94844e-13	-0.0923595	0.399	0.482	1.92305e-08
CCDC148	7.97605e-13	-0.0279292	0.005	0.042	1.92973e-08
LMNA	8.11561e-13	-0.207317	0.359	0.46	1.96349e-08
PNN	8.21199e-13	0.123875	0.888	0.932	1.98681e-08
HAGHL	8.26866e-13	-0.1175	0.281	0.364	2.00052e-08
HYAL2	8.2982e-13	0.0796688	0.382	0.274	2.00767e-08
AL591845.1	8.45664e-13	-0.0591449	0.045	0.102	2.046e-08
PSTPIP2	8.45671e-13	-0.0789621	0.091	0.161	2.04602e-08
COX8A	8.54604e-13	-0.0753227	0.817	0.851	2.06763e-08
GHRL	8.56769e-13	0.0521836	0.111	0.055	2.07287e-08
NDUFB3	8.71646e-13	0.143212	0.683	0.596	2.10886e-08
SFSWAP	9.00703e-13	-0.0992383	0.376	0.461	2.17916e-08
PTPRE	9.0144e-13	-0.183648	0.311	0.397	2.18094e-08
LRRFIP2	9.03364e-13	-0.105403	0.488	0.574	2.1856e-08
LNPEP	9.03661e-13	-0.11822	0.454	0.539	2.18632e-08
WNK1	9.45069e-13	-0.109173	0.414	0.494	2.2865e-08
OVCH1-AS1	9.64838e-13	-0.0730107	0.028	0.079	2.33433e-08
RPL4	9.70398e-13	0.0548065	0.991	0.997	2.34778e-08
SLC35E4	9.75583e-13	0.0263644	0.082	0.034	2.36033e-08
TAPBPL	9.90327e-13	0.102417	0.304	0.215	2.396e-08
TIPARP	1.06868e-12	-0.0754401	0.111	0.188	2.58557e-08
SUZ12	1.09628e-12	-0.117127	0.464	0.546	2.65234e-08
BLNK	1.1146e-12	-0.0569401	0.009	0.049	2.69667e-08
TBC1D13	1.18314e-12	-0.0745027	0.14	0.217	2.86249e-08
RPL36AL	1.18711e-12	0.100273	0.962	0.974	2.87208e-08
MLLT11	1.23792e-12	-0.0613629	0.189	0.285	2.99503e-08
GDI2	1.25071e-12	-0.113227	0.863	0.911	3.02598e-08
DNASE1	1.25431e-12	-0.0893765	0.189	0.273	3.03469e-08
GGT5	1.25617e-12	0.0582207	0.193	0.115	3.03918e-08
CD37	1.29499e-12	0.143212	0.947	0.908	3.13309e-08
RAP1GAP2	1.31326e-12	-0.0389781	0.057	0.123	3.17729e-08
NEAT1	1.32015e-12	-0.0717339	0.854	0.989	3.19396e-08
NOP10	1.34648e-12	0.170734	0.794	0.762	3.25768e-08
SUN1	1.36604e-12	0.0620012	0.248	0.161	3.305e-08
PREX2	1.38116e-12	0.0243212	0.015	0	3.34157e-08
AC023481.1	1.38116e-12	0.0184359	0.015	0	3.34157e-08
FIBCD1	1.38289e-12	0.00962656	0.021	0.002	3.34576e-08
DERA	1.42624e-12	-0.102939	0.367	0.445	3.45065e-08
ALOX12	1.45108e-12	0.0357485	0.072	0.029	3.51074e-08
SH2D1A	1.4946e-12	0.140686	0.319	0.229	3.61603e-08
ZNF431	1.50686e-12	-0.108845	0.342	0.428	3.64571e-08
WAPL	1.52937e-12	-0.083486	0.427	0.522	3.70016e-08
TTTY14	1.53989e-12	-0.0276377	0	0.03	3.72562e-08
JCAD	1.55027e-12	-0.0541669	0.015	0.059	3.75071e-08
SMC4	1.57112e-12	-0.0794791	0.468	0.561	3.80118e-08
NIPA1	1.57379e-12	-0.0273224	0.007	0.045	3.80762e-08
CTDSP2	1.58169e-12	-0.106421	0.475	0.549	3.82674e-08
AL050341.2	1.58355e-12	0.0628495	0.189	0.115	3.83125e-08
RALGAPA1	1.58372e-12	-0.0784034	0.163	0.241	3.83164e-08
SFT2D2	1.60725e-12	-0.111492	0.337	0.418	3.88859e-08
DEAF1	1.61637e-12	-0.0822279	0.155	0.234	3.91064e-08
NSD1	1.62511e-12	-0.0891985	0.444	0.525	3.93178e-08
PRKAR1B	1.64131e-12	0.0480524	0.128	0.067	3.97098e-08
NPM1	1.64676e-12	0.099395	0.989	0.995	3.98418e-08
CYB5R4	1.68906e-12	-0.116295	0.451	0.523	4.08652e-08
DDX27	1.72871e-12	-0.0998584	0.437	0.52	4.18243e-08
MED13	1.73491e-12	-0.101219	0.33	0.412	4.19744e-08
HTT	1.76424e-12	-0.0962495	0.15	0.224	4.26841e-08
ZNF292	1.79278e-12	-0.118349	0.62	0.711	4.33744e-08
MARF1	1.81341e-12	-0.0880759	0.27	0.356	4.38736e-08
AVP	1.8231e-12	0.0258628	0.022	0.002	4.41081e-08
XPNPEP2	1.84486e-12	-0.0297757	0.001	0.031	4.46345e-08
NSUN5	1.86277e-12	0.100885	0.307	0.218	4.50678e-08
P2RY13	1.89164e-12	0.049025	0.113	0.057	4.57664e-08
RAB27A	1.98145e-12	0.0920803	0.411	0.306	4.79393e-08
GPCPD1	2.01282e-12	-0.0987249	0.266	0.345	4.86981e-08
KLF6	2.03871e-12	0.285919	0.855	0.855	4.93244e-08
FHDC1	2.052e-12	0.0112208	0.018	0.001	4.96462e-08
RNF166	2.09438e-12	-0.0871386	0.257	0.343	5.06713e-08
AC009318.4	2.11273e-12	0.0834518	0.118	0.062	5.11153e-08
ITPR2	2.21256e-12	-0.0930162	0.508	0.635	5.35306e-08
KIAA0100	2.2469e-12	-0.0943622	0.246	0.323	5.43614e-08
MAFG	2.2479e-12	-0.111009	0.332	0.42	5.43858e-08
VWCE	2.27069e-12	-0.0393181	0.016	0.06	5.4937e-08
PRKAG2	2.28763e-12	-0.0975724	0.243	0.322	5.53469e-08
TFAP4	2.32246e-12	0.0638498	0.223	0.142	5.61896e-08
ZBTB7A	2.3791e-12	-0.116831	0.484	0.578	5.756e-08
COX5A	2.4916e-12	-0.0663095	0.888	0.919	6.02818e-08
SAMD4B	2.50379e-12	-0.0991558	0.31	0.387	6.05766e-08
DEF8	2.50623e-12	0.0525598	0.19	0.115	6.06358e-08
OXCT1	2.54092e-12	-0.027213	0.008	0.045	6.14751e-08
TUBGCP2	2.62776e-12	-0.0878719	0.358	0.448	6.35759e-08
MCTP1	2.66044e-12	0.0663932	0.246	0.158	6.43667e-08
ANXA2R	2.66507e-12	0.0559195	0.154	0.087	6.44787e-08
AL845472.1	2.70219e-12	0.018369	0.028	0.005	6.53769e-08
MADD	2.73226e-12	-0.0830061	0.202	0.281	6.61043e-08
HSPA5	2.76404e-12	0.117517	0.657	0.58	6.68733e-08
HSPE1	2.80356e-12	0.1645	0.799	0.732	6.78294e-08
DCAF7	2.83155e-12	-0.112768	0.619	0.69	6.85065e-08
NLK	2.97243e-12	-0.0856012	0.14	0.217	7.1915e-08
PDLIM1	2.99466e-12	-0.133724	0.59	0.766	7.24529e-08
AC060780.1	3.12051e-12	-0.107167	0.234	0.319	7.54976e-08
GOLIM4	3.15008e-12	-0.108221	0.433	0.515	7.62131e-08
RLF	3.19736e-12	-0.0781401	0.136	0.212	7.73568e-08
WDR41	3.22764e-12	-0.0732226	0.281	0.365	7.80895e-08
F12	3.24147e-12	0.048104	0.04	0.011	7.84242e-08
CD27	3.27323e-12	0.0552572	0.066	0.026	7.91926e-08
SNAP29	3.30387e-12	-0.0828265	0.298	0.387	7.99337e-08
AAMDC	3.33103e-12	-0.0670993	0.214	0.3	8.05911e-08
ENPEP	3.44865e-12	0.0189712	0.041	0.011	8.34367e-08
RGPD2	3.52215e-12	0.00963901	0.016	0	8.5215e-08
SPAG9	3.56091e-12	-0.105968	0.331	0.418	8.61526e-08
TRBC2	3.69749e-12	0.271676	0.309	0.249	8.94571e-08
CUL1	3.74072e-12	-0.0974532	0.243	0.323	9.0503e-08
NFIA-AS2	3.86419e-12	0.0269525	0.014	0	9.34903e-08
RAI14	3.86419e-12	0.0137394	0.014	0	9.34903e-08
TPK1	3.91706e-12	0.065405	0.213	0.135	9.47694e-08
TOMM7	3.98128e-12	-0.107582	0.923	0.94	9.63231e-08
NPRL3	4.01579e-12	0.0557882	0.25	0.163	9.7158e-08
SREK1	4.08021e-12	-0.10133	0.608	0.685	9.87165e-08
METRNL	4.17062e-12	-0.0496588	0.023	0.07	1.00904e-07
USF3	4.17699e-12	-0.0777823	0.151	0.23	1.01058e-07
TENT5A	4.19517e-12	-0.25073	0.425	0.492	1.01498e-07
CBX6	4.24895e-12	-0.0559391	0.103	0.179	1.02799e-07
SPATC1L	4.31665e-12	0.0869672	0.423	0.323	1.04437e-07
NF1	4.34477e-12	-0.101482	0.267	0.347	1.05117e-07
COX7C	4.35215e-12	0.153405	0.983	0.982	1.05296e-07
GALNT10	4.41779e-12	-0.0605706	0.093	0.163	1.06884e-07
RBM25	4.52667e-12	-0.122764	0.809	0.892	1.09518e-07
STXBP5	4.62008e-12	-0.138754	0.36	0.437	1.11778e-07
CEACAM1	4.65092e-12	0.0365981	0.037	0.009	1.12524e-07
TRIM66	4.67856e-12	0.043412	0.201	0.122	1.13193e-07
ZNF124	4.71635e-12	-0.0848151	0.184	0.265	1.14107e-07
TCIRG1	4.75329e-12	-0.0976079	0.257	0.337	1.15001e-07
PTPRD	4.8363e-12	0.0189334	0.031	0.006	1.1701e-07
CLMN	4.84782e-12	-0.0416349	0.022	0.068	1.17288e-07
DGKA	4.92257e-12	0.0703304	0.255	0.171	1.19097e-07
CDKN2A	4.92488e-12	-0.039112	0.003	0.035	1.19153e-07
RNASEK	4.97794e-12	0.0477873	0.211	0.131	1.20436e-07
DAXX	5.18835e-12	-0.0842712	0.262	0.344	1.25527e-07
NUDT8	5.19889e-12	0.114777	0.189	0.122	1.25782e-07
NDUFA8	5.32632e-12	0.107959	0.621	0.549	1.28865e-07
PVR	5.32685e-12	0.0236072	0.052	0.017	1.28878e-07
LACC1	5.35641e-12	-0.0445173	0.022	0.068	1.29593e-07
CDK2AP1	5.47144e-12	-0.0823873	0.251	0.339	1.32376e-07
[truncated: 16,151 more rows]

## Sheet: 117 DEGs
gene	p_val	avg_logFC	pct.1	pct.2	p_val_adj
IFI44L	0	0.658633	0.523	0.055	0
B2M	0	0.644006	0.999	0.999	0
IFI6	3.45897e-295	0.854233	0.748	0.279	8.36864e-291
FBLN5	6.57053e-278	0.495957	0.448	0.041	1.58967e-273
EPSTI1	4.22482e-247	0.460006	0.484	0.075	1.02215e-242
ARMH1	1.1874e-238	0.660981	0.846	0.486	2.87279e-234
HLA-C	3.16663e-233	0.604076	0.986	0.988	7.66135e-229
HLA-E	2.82395e-227	0.608688	0.964	0.938	6.83226e-223
CD69	2.15824e-222	0.805969	0.899	0.526	5.22166e-218
SH3BGRL3	4.88109e-219	-0.527202	0.968	0.996	1.18093e-214
MTURN	6.21314e-202	-0.657496	0.354	0.741	1.50321e-197
DSTN	1.93486e-201	-0.450105	0.102	0.538	4.6812e-197
RPS4Y1	9.4613e-194	-1.04625	0.016	0.424	2.28907e-189
MT-CYB	9.47877e-192	-0.421831	0.998	0.999	2.29329e-187
SPINT2	3.16689e-190	0.515948	0.877	0.501	7.66197e-186
GIMAP7	9.50934e-177	0.555046	0.51	0.145	2.30069e-172
EMB	1.93745e-170	-0.595844	0.358	0.698	4.68746e-166
MX1	2.0978e-165	0.473036	0.463	0.123	5.07543e-161
HLA-DRB5	3.14857e-164	-0.999812	0.069	0.428	7.61766e-160
COBLL1	4.31511e-156	-0.655479	0.028	0.382	1.044e-151
HLA-F	1.98544e-155	0.346815	0.492	0.15	4.80357e-151
AL157895.1	6.72085e-151	-0.455138	0.014	0.354	1.62604e-146
RGS10	1.01525e-150	0.486063	0.862	0.638	2.4563e-146
ANXA1	1.26326e-149	-0.567883	0.614	0.961	3.05632e-145
RUNX1	1.84477e-144	-0.538502	0.58	0.845	4.46323e-140
KRT18	2.81841e-142	-0.559349	0.013	0.334	6.81886e-138
HNRNPD	1.20552e-139	-0.429303	0.675	0.878	2.91665e-135
MT-ND6	8.35198e-137	-0.539295	0.357	0.652	2.02068e-132
SPARC	4.92556e-135	-0.466624	0.153	0.484	1.19169e-130
RBPMS	2.00271e-134	0.343843	0.574	0.231	4.84536e-130
APP	1.30276e-130	-0.344077	0.116	0.489	3.15191e-126
KLF10	9.62669e-129	0.408697	0.51	0.2	2.32908e-124
AL356275.1	1.31644e-123	0.367699	0.494	0.184	3.185e-119
MT-CO2	9.8812e-123	-0.359591	1	1	2.39066e-118
DUSP1	1.16587e-122	0.574055	0.751	0.443	2.8207e-118
SERPINB1	5.77881e-122	-0.460194	0.931	0.988	1.39813e-117
MGST3	7.30491e-120	-0.393865	0.495	0.759	1.76735e-115
F13A1	3.9674e-115	-0.456075	0.049	0.335	9.59872e-111
TYROBP	2.13597e-114	-0.682901	0.692	0.828	5.16775e-110
CYTL1	3.2618e-113	0.473294	0.768	0.521	7.89161e-109
CD79A	2.95496e-106	0.475087	0.455	0.173	7.14924e-102
HEMGN	2.07641e-105	0.557276	0.505	0.221	5.02366e-101
RPL22L1	7.60182e-105	0.407893	0.892	0.774	1.83919e-100
TEX30	1.92244e-103	0.307667	0.53	0.234	4.65116e-99
APLP2	4.79663e-103	-0.441536	0.648	0.899	1.1605e-98
SLC38A1	2.38556e-102	-0.487006	0.422	0.671	5.77163e-98
IGFBP7	1.28802e-101	-0.390185	0.452	0.705	3.11624e-97
EIF4A2	7.06252e-100	0.358025	0.961	0.92	1.7087e-95
GAMT	1.32733e-99	0.317188	0.569	0.3	3.21135e-95
ITGB1	2.24727e-98	-0.352125	0.534	0.77	5.43704e-94
CPA3	2.01355e-96	-0.439733	0.07	0.352	4.87158e-92
DBI	1.13013e-94	-0.570577	0.819	0.92	2.73424e-90
S100A11	3.79104e-94	0.471111	0.81	0.587	9.17205e-90
MYH9	8.54109e-94	-0.384525	0.587	0.788	2.06643e-89
ANXA2	1.90103e-93	-0.447311	0.47	0.763	4.59934e-89
GNA15	5.50677e-93	-0.373542	0.444	0.684	1.33231e-88
IRF7	8.90308e-92	0.369612	0.575	0.311	2.15401e-87
CAST	1.66207e-91	-0.32469	0.077	0.331	4.02122e-87
DAAM1	1.17176e-90	-0.366209	0.096	0.357	2.83495e-86
AKAP13	1.57602e-90	-0.384219	0.63	0.808	3.81302e-86
UBB	4.15715e-89	0.306572	0.982	0.988	1.00578e-84
ANKRD11	1.48557e-88	-0.399048	0.611	0.803	3.5942e-84
BST2	1.07226e-87	0.404016	0.79	0.558	2.59422e-83
PIK3R1	1.104e-86	-0.433754	0.512	0.733	2.67101e-82
CD44	2.95005e-86	-0.407047	0.83	0.968	7.13736e-82
TGFB1	4.27529e-84	-0.439259	0.525	0.736	1.03436e-79
GNAS	1.14557e-83	-0.32824	0.856	0.964	2.7716e-79
MGST1	2.66912e-83	-0.306446	0.546	0.878	6.45766e-79
TPM4	6.3309e-82	-0.445394	0.684	0.849	1.5317e-77
MT-ND5	1.06279e-81	-0.324612	0.978	0.989	2.5713e-77
ST18	4.75494e-81	-0.670793	0.148	0.38	1.15041e-76
RAB13	2.75307e-80	-0.3744	0.369	0.619	6.66077e-76
CD9	4.18734e-80	-0.465049	0.181	0.441	1.01309e-75
ZFP36	1.69298e-78	0.400791	0.631	0.386	4.09599e-74
SATB1	3.93323e-75	-0.32815	0.596	0.776	9.51607e-71
IFI44	1.1791e-74	0.303804	0.478	0.244	2.85271e-70
PFKP	1.47126e-73	-0.341268	0.255	0.494	3.55956e-69
RANBP2	4.97088e-71	-0.622051	0.499	0.668	1.20266e-66
TAGLN2	1.24914e-70	-0.352386	0.877	0.954	3.02216e-66
H3F3B	1.6761e-69	0.304169	0.996	0.998	4.05516e-65
PTPRC	3.50242e-69	-0.317692	0.793	0.897	8.47375e-65
GNAQ	3.33184e-68	-0.301455	0.625	0.808	8.06106e-64
UBE2L6	2.59856e-67	0.345018	0.749	0.571	6.28696e-63
IQGAP2	5.34055e-67	-0.489311	0.749	0.84	1.29209e-62
ZMAT3	2.71952e-66	-0.349423	0.405	0.615	6.5796e-62
TTC3	2.79781e-66	-0.321389	0.769	0.902	6.76903e-62
CCDC88A	3.94403e-62	-0.313983	0.617	0.775	9.54218e-58
AC084033.3	1.66978e-61	-0.328114	0.768	0.881	4.03987e-57
CD99	2.15645e-61	-0.335268	0.879	0.992	5.2173e-57
RFLNB	3.52003e-61	-0.417898	0.295	0.494	8.51636e-57
CHD4	7.03398e-61	-0.306908	0.709	0.859	1.7018e-56
ISG15	1.13715e-60	0.432723	0.429	0.234	2.75121e-56
ATP8B4	6.93814e-59	-0.331138	0.227	0.424	1.67861e-54
NCOA4	1.83905e-57	-0.301535	0.61	0.755	4.4494e-53
AL034397.3	1.0439e-56	-0.303994	0.387	0.595	2.52562e-52
HIST1H4C	1.0814e-54	-0.346886	0.666	0.779	2.61634e-50
PIM1	1.87882e-54	0.323408	0.537	0.316	4.54561e-50
STAT1	9.97639e-53	0.307732	0.557	0.367	2.41369e-48
SFPQ	9.50758e-52	-0.3191	0.841	0.926	2.30026e-47
MEST	3.10731e-51	-0.466302	0.457	0.598	7.51782e-47
TCF4	3.52435e-50	-0.425852	0.319	0.504	8.5268e-46
JUNB	1.12177e-48	0.422831	0.773	0.672	2.71402e-44
AC002454.1	3.48895e-48	-0.343165	0.22	0.402	8.44117e-44
CLEC2B	3.45124e-46	0.318887	0.835	0.732	8.34994e-42
CDK6	2.45053e-42	-0.310763	0.864	0.957	5.92881e-38
CRIP1	2.13545e-41	-0.61129	0.393	0.558	5.16652e-37
STT3B	8.09981e-41	-0.325677	0.634	0.727	1.95967e-36
VIM	2.55353e-37	-0.532448	0.902	0.895	6.17801e-33
IFITM3	1.54498e-24	0.339376	0.726	0.654	3.73793e-20
LGALS1	2.46577e-23	-0.466526	0.667	0.74	5.96568e-19
CFD	2.89232e-21	-0.877576	0.382	0.485	6.99768e-17
SOX4	1.04445e-20	-0.368393	0.907	0.931	2.52694e-16
TPPP3	4.21342e-20	-0.401031	0.239	0.349	1.01939e-15
HLA-DQA1	9.31744e-19	-0.384943	0.555	0.632	2.25426e-14
SDCCAG8	4.99415e-18	-0.485012	0.647	0.688	1.20828e-13
SOD2	5.78499e-17	-0.324508	0.436	0.495	1.39962e-12
ITM2A	9.40978e-12	-0.446038	0.851	0.824	2.2766e-07
