# Supplementary material for: Single-cell transcriptomics reveals multiple chemoresistant properties in leukemic stem and progenitor cells in pediatric AML
Source: Genome Biol. 2023 Aug 31;24:199. doi: 10.1186/s13059-023-03031-7 (PMC10472599; doi:10.1186/s13059-023-03031-7)
Supplement: Supplementary file 7 — Additional file 7: Table S6. Upstream regulators and biological functions enriched by the 117 DEGs in pre-therapy HSC-like between resistant and sensitive groups using Ingenuity Pathway Analysis (IPA). Only those upstream regulators had an overlap p value of < 0.05 and a predicted activation state (activated or inhibited, with a z-score > 1.5 or < -1.5) were shown. Up- and downregulation of particular molecules were specified by red and blue arrows respectively. The front color indicated their predicted regulator activation state. [file 13059_2023_3031_MOESM7_ESM.xls]

## Sheet: Canonical Pathways
Ingenuity Canonical Pathways	-log(p-value)	zScore	Ratio	Molecules
Antiproliferative Role of TOB in T Cell Signaling	0		0.00235	TGFB1
Calcium-induced T Lymphocyte Apoptosis	0		0.00435	HLA-DQA1,HLA-DRB5
IL-15 Signaling	0		0.00189	PIK3R1
Lipid Antigen Presentation by CD1	0		0.0024	B2M
NF-κB Signaling	0		0.00175	PIK3R1
Phagosome Formation	0		0.00434	ITGB1,MYH9,PIK3R1
Regulation of IL-2 Expression in Activated and Anergic T Lymphocytes	0		0.00217	TGFB1
SAPK/JNK Signaling	0		0.00199	PIK3R1
Synaptogenesis Signaling Pathway	0		0.00318	PIK3R1
Th17 Activation Pathway	0		0.00207	RUNX1
Sertoli Cell-Sertoli Cell Junction Signaling	0.204		0.00485	ITGB1
Hepatic Cholestasis	0.224		0.00524	TGFB1
B Cell Receptor Signaling	0.241		0.00477	CD79A,PIK3R1,PTPRC
Inhibition of ARE-Mediated mRNA Degradation Pathway	0.272		0.00621	ZFP36
Epithelial Adherens Junction Signaling	0.279		0.00637	TCF4
Necroptosis Signaling Pathway	0.279		0.00637	STAT1
Type II Diabetes Mellitus Signaling	0.287		0.00654	PIK3R1
PKCθ Signaling in T Lymphocytes	0.307		0.00538	HLA-DQA1,HLA-DRB5,PIK3R1
Insulin Receptor Signaling	0.314		0.00714	PIK3R1
Role of PKR in Interferon Induction and Antiviral Response	0.323		0.00735	STAT1
White Adipose Tissue Browning Pathway	0.323		0.00735	GNAS
Adipogenesis pathway	0.325		0.00741	TGFB1
Gα12/13 Signaling	0.33		0.00752	PIK3R1
Atherosclerosis Signaling	0.334		0.00763	TGFB1
IL-6 Signaling	0.342		0.00781	PIK3R1
GP6 Signaling Pathway	0.344		0.00787	PIK3R1
Endocannabinoid Developing Neuron Pathway	0.349		0.008	PIK3R1
IL-15 Production	0.354		0.00813	STAT1
Role of NANOG in Mammalian Embryonic Stem Cell Pluripotency	0.362		0.00833	PIK3R1
Cholecystokinin/Gastrin-mediated Signaling	0.365		0.0084	GNAQ
Nitric Oxide Signaling in the Cardiovascular System	0.365		0.0084	PIK3R1
Airway Pathology in Chronic Obstructive Pulmonary Disease	0.368		0.00847	TGFB1
Fc Epsilon RI Signaling	0.368		0.00847	PIK3R1
NGF Signaling	0.368		0.00847	PIK3R1
Regulation of Actin-based Motility by Rho	0.373		0.00862	ITGB1
Amyotrophic Lateral Sclerosis Signaling	0.376		0.0087	PIK3R1
CCR5 Signaling in Macrophages	0.376		0.00601	GNA15,GNAQ,GNAS
Prostate Cancer Signaling	0.385		0.00893	PIK3R1
Telomerase Signaling	0.4		0.00935	PIK3R1
Phospholipase C Signaling	0.4		0.00591	CD79A,GNAQ,GNAS,ITGB1
Sumoylation Pathway	0.413		0.00971	RANBP2
Neuropathic Pain Signaling In Dorsal Horn Neurons	0.419		0.0099	PIK3R1
VEGF Signaling	0.426		0.0101	PIK3R1
p53 Signaling	0.43		0.0102	PIK3R1
ERBB Signaling	0.444		0.0106	PIK3R1
Fcγ Receptor-mediated Phagocytosis in Macrophages and Monocytes	0.444		0.0106	PIK3R1
Actin Nucleation by ARP-WASP Complex	0.448		0.0108	ITGB1
RANK Signaling in Osteoclasts	0.455		0.011	PIK3R1
Ceramide Signaling	0.459		0.0111	PIK3R1
Regulation Of The Epithelial Mesenchymal Transition In Development Pathway	0.471		0.0115	TCF4
LPS/IL-1 Mediated Inhibition of RXR Function	0.473		0.00791	MGST1,MGST3
HIPPO signaling	0.479		0.0118	CD44
LPS-stimulated MAPK Signaling	0.479		0.0118	PIK3R1
BAG2 Signaling Pathway	0.483		0.0119	ANXA2
FGF Signaling	0.483		0.0119	PIK3R1
VEGF Family Ligand-Receptor Interactions	0.483		0.0119	PIK3R1
Chemokine Signaling	0.501		0.0125	GNAQ
Role of BRCA1 in DNA Damage Response	0.501		0.0125	STAT1
Estrogen-Dependent Breast Cancer Signaling	0.505		0.0127	PIK3R1
Toll-like Receptor Signaling	0.51		0.0128	UBB
VDR/RXR Activation	0.51		0.0128	SERPINB1
Cardiac Hypertrophy Signaling (Enhanced)	1.84	-2.64575	0.0129	AKAP13,GNA15,GNAQ,GNAS,ITGB1,PIK3R1,TGFB1
Angiopoietin Signaling	0.514		0.013	PIK3R1
Antiproliferative Role of Somatostatin Receptor 2	0.514		0.013	PIK3R1
GDNF Family Ligand-Receptor Interactions	0.519		0.0132	PIK3R1
Leptin Signaling in Obesity	0.519		0.0132	PIK3R1
Neurotrophin/TRK Signaling	0.519		0.0132	PIK3R1
Hypoxia Signaling in the Cardiovascular System	0.529		0.0135	UBE2L6
Basal Cell Carcinoma Signaling	0.539		0.0139	TCF4
ERK5 Signaling	0.539		0.0139	GNAQ
Melatonin Signaling	0.539		0.0139	GNAQ
Neurovascular Coupling Signaling Pathway	0.541		0.00889	APP,GNAQ
Agrin Interactions at Neuromuscular Junction	0.549		0.0143	ITGB1
SPINK1 General Cancer Pathway	0.554		0.0145	PIK3R1
Communication between Innate and Adaptive Immune Cells	0.559		0.00646	B2M,CD79A,HLA-C,HLA-DRB5,HLA-E,HLA-F
ERBB4 Signaling	0.56		0.0147	PIK3R1
CD40 Signaling	0.565		0.0149	PIK3R1
IL-17A Signaling in Airway Cells	0.565		0.0149	PIK3R1
Calcium Signaling	0.566		0.00926	MYH9,TPM4
Glutamate Receptor Signaling	0.571		0.0152	SLC38A1
Mitotic Roles of Polo-Like Kinase	0.571		0.0152	TGFB1
Role of PI3K/AKT Signaling in the Pathogenesis of Influenza	0.571		0.0152	PIK3R1
Autophagy	0.574		0.00939	PIK3R1,TGFB1
Integrin Signaling	0.574		0.00939	ITGB1,PIK3R1
ERB2-ERBB3 Signaling	0.576		0.0154	PIK3R1
Semaphorin Signaling in Neurons	0.594		0.0161	ITGB1
IL-2 Signaling	0.6		0.0164	PIK3R1
Endometrial Cancer Signaling	0.606		0.0167	PIK3R1
PI3K/AKT Signaling	0.616		0.0101	ITGB1,PIK3R1
Pulmonary Healing Signaling Pathway	0.616		0.0101	TCF4,TGFB1
Cancer Drug Resistance By Drug Efflux	0.619		0.0172	PIK3R1
MSP-RON Signaling Pathway	0.619		0.0172	PIK3R1
Polyamine Regulation in Colon Cancer	0.619		0.0172	TCF4
Role of IL-17A in Arthritis	0.626		0.0175	PIK3R1
D-myo-inositol-5-phosphate Metabolism	0.629		0.0103	DUSP1,PTPRC
Cell Cycle Control of Chromosomal Replication	0.632		0.0179	CDK6
Xenobiotic Metabolism PXR Signaling Pathway	0.635		0.0104	MGST1,MGST3
Lymphotoxin β Receptor Signaling	0.639		0.0182	PIK3R1
CD28 Signaling in T Helper Cells	0.641		0.00774	HLA-DQA1,HLA-DRB5,PIK3R1,PTPRC
3-phosphoinositide Degradation	0.642		0.0105	DUSP1,PTPRC
Production of Nitric Oxide and Reactive Oxygen Species in Macrophages	0.642		0.0105	PIK3R1,STAT1
Role of Cytokines in Mediating Communication between Immune Cells	0.646		0.0185	TGFB1
Granulocyte Adhesion and Diapedesis	0.648		0.0106	CD99,ITGB1
Xenobiotic Metabolism CAR Signaling Pathway	0.648		0.0106	MGST1,MGST3
IL-17 Signaling	0.655		0.0107	PIK3R1,TGFB1
ICOS-ICOSL Signaling in T Helper Cells	0.66		0.00789	HLA-DQA1,HLA-DRB5,PIK3R1,PTPRC
Amyloid Processing	0.668		0.0196	APP
FAT10 Cancer Signaling Pathway	0.676		0.02	TGFB1
Melanoma Signaling	0.676		0.02	PIK3R1
Dopamine-DARPP32 Feedback in cAMP Signaling	0.676		0.011	GNAQ,GNAS
D-myo-inositol (1,4,5,6)-Tetrakisphosphate Biosynthesis	0.683		0.0112	DUSP1,PTPRC
D-myo-inositol (3,4,5,6)-tetrakisphosphate Biosynthesis	0.683		0.0112	DUSP1,PTPRC
Erythropoietin Signaling Pathway	0.691		0.0113	PIK3R1,TGFB1
Altered T Cell and B Cell Signaling in Rheumatoid Arthritis	0.691		0.00813	CD79A,HLA-DQA1,HLA-DRB5,TGFB1
Ephrin A Signaling	0.7		0.0213	PIK3R1
iNOS Signaling	0.7		0.0213	STAT1
Apelin Pancreas Signaling Pathway	0.708		0.0217	PIK3R1
Role of RIG1-like Receptors in Antiviral Innate Immunity	0.708		0.0217	IRF7
Glioblastoma Multiforme Signaling	0.713		0.0117	CDK6,PIK3R1
Coronavirus Replication Pathway	0.717		0.0222	IFITM3
HMGB1 Signaling	0.729		0.012	PIK3R1,TGFB1
Oncostatin M Signaling	0.734		0.0233	STAT1
T Helper Cell Differentiation	0.736		0.00849	HLA-DQA1,HLA-DRB5,STAT1,TGFB1
Aldosterone Signaling in Epithelial Cells	0.741		0.0122	DUSP1,PIK3R1
Intrinsic Prothrombin Activation Pathway	0.744		0.0238	F13A1
Complement System	0.794		0.027	CFD
Factors Promoting Cardiogenesis in Vertebrates	0.796		0.0132	TCF4,TGFB1
PTEN Signaling	0.801		0.0133	ITGB1,PIK3R1
Xenobiotic Metabolism Signaling	0.801		0.0103	MGST1,MGST3,PIK3R1
CREB Signaling in Neurons	0.802		0.00828	GNA15,GNAQ,GNAS,PIK3R1,TGFB1
Cellular Effects of Sildenafil (Viagra)	0.805		0.0134	GNAS,MYH9
Corticotropin Releasing Hormone Signaling	0.805		0.0134	GNAQ,GNAS
Endocannabinoid Neuronal Synapse Pathway	0.805		0.0134	GNA15,GNAQ
Dilated Cardiomyopathy Signaling Pathway	0.81		0.0135	GNAS,MYH9
Coagulation System	0.816		0.0286	F13A1
Inhibition of Angiogenesis by TSP1	0.827		0.0294	TGFB1
Role of JAK2 in Hormone-like Cytokine Signaling	0.827		0.0294	STAT1
Oxytocin Signaling Pathway	0.836		0.0108	GNAQ,MYH9,PIK3R1
Airway Inflammation in Asthma	0.839		0.0303	TGFB1
Cytotoxic T Lymphocyte-mediated Apoptosis of Target Cells	0.847		0.00941	B2M,HLA-C,HLA-E,HLA-F
STAT3 Pathway	0.873		0.0148	PIM1,TGFB1
Ferroptosis Signaling Pathway	0.889		0.0152	NCOA4,SLC38A1
HGF Signaling	0.889		0.0152	ITGB1,PIK3R1
Role of p14/p19ARF in Tumor Suppression	0.891		0.0345	PIK3R1
Systemic Lupus Erythematosus In B Cell Signaling Pathway	0.893	0.816497	0.0083	CD79A,IRF7,ISG15,PIK3R1,STAT1,TGFB1
P2Y Purigenic Receptor Signaling Pathway	0.895		0.0153	GNAQ,PIK3R1
Synaptic Long Term Potentiation	0.905		0.0155	GNA15,GNAQ
14-3-3-mediated Signaling	0.916		0.0157	PIK3R1,VIM
Sperm Motility	0.92		0.0118	GNA15,GNAQ,GNAS
Glycolysis I	0.921		0.037	PFKP
Glioma Signaling	0.933		0.0161	CDK6,PIK3R1
Role of JAK1, JAK2 and TYK2 in Interferon Signaling	0.936		0.0385	STAT1
Estrogen Receptor Signaling	3.87	-2.64575	0.0222	GNA15,GNAQ,GNAS,HNRNPD,MT-CYB,MT-ND5,MT-ND6,PIK3R1,SOD2
Role of JAK family kinases in IL-6-type Cytokine Signaling	0.952		0.04	STAT1
Sphingosine-1-phosphate Signaling	0.957		0.0167	GNAQ,PIK3R1
IL-22 Signaling	0.969		0.0417	STAT1
PAK Signaling	0.969		0.0169	ITGB1,PIK3R1
FAK Signaling	0.975		0.0171	ITGB1,PIK3R1
Neuregulin Signaling	0.975		0.0171	ITGB1,PIK3R1
Apelin Cardiac Fibroblast Signaling Pathway	0.986		0.0435	TGFB1
CDK5 Signaling	0.994		0.0175	GNAS,ITGB1
Superpathway of Inositol Phosphate Compounds	1		0.0128	DUSP1,PIK3R1,PTPRC
Axonal Guidance Signaling	1.03		0.00984	GNA15,GNAQ,GNAS,ITGB1,PIK3R1
HER-2 Signaling in Breast Cancer	1.03		0.0132	ITGB1,MT-CO2,PIK3R1
Paxillin Signaling	1.03		0.0185	ITGB1,PIK3R1
Role of Osteoblasts, Osteoclasts and Chondrocytes in Rheumatoid Arthritis	1.05		0.0134	PIK3R1,TCF4,TGFB1
IGF-1 Signaling	1.06		0.0192	IGFBP7,PIK3R1
Mouse Embryonic Stem Cell Pluripotency	1.06		0.0192	PIK3R1,TCF4
NER (Nucleotide Excision Repair, Enhanced Pathway)	1.07		0.0194	H3-3A/H3-3B,H4C3
Agranulocyte Adhesion and Diapedesis	1.09		0.014	CD99,ITGB1,MYH9
Apelin Cardiomyocyte Signaling Pathway	1.1		0.0202	PIK3R1,TGFB1
Salvage Pathways of Pyrimidine Ribonucleotides	1.11		0.0204	CDK6,PIM1
UVA-Induced MAPK Signaling	1.11		0.0204	PIK3R1,STAT1
mTOR Signaling	1.11		0.0142	EIF4A2,PIK3R1,RPS4Y1
RAN Signaling	1.11		0.0588	RANBP2
CTLA4 Signaling in Cytotoxic T Lymphocytes	1.12		0.0105	B2M,HLA-C,HLA-E,HLA-F,PIK3R1
HIF1α Signaling	1.12		0.0144	PIK3R1,TGFB1,VIM
Melanocyte Development and Pigmentation Signaling	1.12		0.0208	GNAS,PIK3R1
Small Cell Lung Cancer Signaling	1.12		0.0208	CDK6,PIK3R1
TGF-β Signaling	1.12		0.0208	IRF7,TGFB1
Systemic Lupus Erythematosus Signaling	1.13		0.00965	CD79A,HLA-C,HLA-E,HLA-F,PIK3R1,PTPRC
3-phosphoinositide Biosynthesis	1.13		0.0146	DUSP1,PIK3R1,PTPRC
Non-Small Cell Lung Cancer Signaling	1.14		0.0213	CDK6,PIK3R1
Extrinsic Prothrombin Activation Pathway	1.14		0.0625	F13A1
RAR Activation	1.14		0.0147	DUSP1,PIK3R1,TGFB1
Apelin Adipocyte Signaling Pathway	1.16		0.022	MGST1,MGST3
Leukotriene Biosynthesis	1.16		0.0667	MGST3
Gap Junction Signaling	1.17		0.0152	GNAQ,GNAS,PIK3R1
Regulation of the Epithelial-Mesenchymal Transition Pathway	1.19		0.0154	PIK3R1,TCF4,TGFB1
Synaptic Long Term Depression	1.19		0.0154	GNA15,GNAQ,GNAS
Hepatic Fibrosis / Hepatic Stellate Cell Activation	1.19		0.0155	MYH9,STAT1,TGFB1
Autoimmune Thyroid Disease Signaling	1.19		0.011	HLA-C,HLA-DQA1,HLA-DRB5,HLA-E,HLA-F
Xenobiotic Metabolism AHR Signaling Pathway	1.19		0.023	MGST1,MGST3
Clathrin-mediated Endocytosis Signaling	1.2		0.0155	ITGB1,PIK3R1,UBB
PDGF Signaling	1.2		0.0233	PIK3R1,STAT1
Prolactin Signaling	1.2		0.0233	PIK3R1,STAT1
GNRH Signaling	1.21		0.0158	GNA15,GNAQ,GNAS
FcγRIIB Signaling in B Lymphocytes	1.21		0.0235	CD79A,PIK3R1
Graft-versus-Host Disease Signaling	1.22		0.0112	HLA-C,HLA-DQA1,HLA-DRB5,HLA-E,HLA-F
Cyclins and Cell Cycle Regulation	1.22		0.0238	CDK6,TGFB1
Acute Phase Response Signaling	1.24		0.0162	PIK3R1,SOD2,TCF4
TEC Kinase Signaling	1.25	-1	0.0104	GNA15,GNAQ,GNAS,ITGB1,PIK3R1,STAT1
BEX2 Signaling Pathway	1.25		0.0247	LGALS1,TCF4
FLT3 Signaling in Hematopoietic Progenitor Cells	1.26		0.025	PIK3R1,STAT1
IL-3 Signaling	1.27		0.0253	PIK3R1,STAT1
Thyroid Cancer Signaling	1.27		0.0253	PIK3R1,TCF4
IL-7 Signaling Pathway	1.28		0.0256	PIK3R1,STAT1
NF-κB Activation by Viruses	1.28		0.0256	ITGB1,PIK3R1
Role of WNT/GSK-3β Signaling in the Pathogenesis of Influenza	1.28		0.0256	NCOA4,TCF4
Senescence Pathway	1.28	0	0.0135	CDK6,PIK3R1,SOD2,TGFB1
Tight Junction Signaling	1.28		0.0169	MYH9,RAB13,TGFB1
TREM1 Signaling	1.29		0.026	ITGB1,TYROBP
Macropinocytosis Signaling	1.3		0.0263	ITGB1,PIK3R1
Germ Cell-Sertoli Cell Junction Signaling	1.32		0.0175	ITGB1,PIK3R1,TGFB1
Glioma Invasiveness Signaling	1.33		0.0274	CD44,PIK3R1
Growth Hormone Signaling	1.35		0.0282	PIK3R1,STAT1
Huntington's Disease Signaling	1.35	-1	0.0142	GNA15,GNAQ,PIK3R1,UBB
Role of JAK1 and JAK3 in γc Cytokine Signaling	1.37		0.029	PIK3R1,STAT1
Cell Cycle: G1/S Checkpoint Regulation	1.39		0.0294	CDK6,TGFB1
eNOS Signaling	1.4		0.0189	GNAQ,GNAS,PIK3R1
Ovarian Cancer Signaling	1.41		0.019	CD44,PIK3R1,TCF4
Pyridoxal 5'-phosphate Salvage Pathway	1.41		0.0303	CDK6,PIM1
Role of Pattern Recognition Receptors in Recognition of Bacteria and Viruses	1.42		0.0192	IRF7,PIK3R1,TGFB1
Circadian Rhythm Signaling	1.43		0.015	GNA15,GNAQ,GNAS,H3-3A/H3-3B
Superoxide Radicals Degradation	1.43		0.125	SOD2
Thrombopoietin Signaling	1.45		0.0317	PIK3R1,STAT1
NAD Signaling Pathway	1.46		0.0199	PIK3R1,SOD2,TGFB1
Semaphorin Neuronal Repulsive Signaling Pathway	1.46		0.0199	CD44,ITGB1,PIK3R1
NUR77 Signaling in T Lymphocytes	1.46		0.0117	B2M,HLA-C,HLA-DQA1,HLA-DRB5,HLA-E,HLA-F
Type I Diabetes Mellitus Signaling	1.47		0.0118	HLA-C,HLA-DQA1,HLA-DRB5,HLA-E,HLA-F,STAT1
PCP (Planar Cell Polarity) Pathway	1.48		0.0333	DAAM1,JUNB
SPINK1 Pancreatic Cancer Pathway	1.48		0.0333	CPA3,TGFB1
Wound Healing Signaling Pathway	1.5	-1	0.0159	ITGB1,STAT1,TGFB1,VIM
PI3K Signaling in B Lymphocytes	1.52		0.021	CD79A,PIK3R1,PTPRC
Xenobiotic Metabolism General Signaling Pathway	1.52		0.021	MGST1,MGST3,PIK3R1
Hereditary Breast Cancer Signaling	1.52		0.0211	CDK6,PIK3R1,UBB
CNTF Signaling	1.53		0.0351	PIK3R1,STAT1
Actin Cytoskeleton Signaling	1.54	-1	0.0163	IQGAP2,ITGB1,MYH9,PIK3R1
Primary Immunodeficiency Signaling	1.54		0.0357	CD79A,PTPRC
EGF Signaling	1.55		0.0364	PIK3R1,STAT1
Allograft Rejection Signaling	1.56		0.0124	B2M,HLA-C,HLA-DQA1,HLA-DRB5,HLA-E,HLA-F
Transcriptional Regulatory Network in Embryonic Stem Cells	1.57		0.037	H3-3A/H3-3B,H4C3
IL-12 Signaling and Production in Macrophages	1.57		0.0221	PIK3R1,STAT1,TGFB1
OX40 Signaling Pathway	1.58		0.0125	B2M,HLA-C,HLA-DQA1,HLA-DRB5,HLA-E,HLA-F
UVB-Induced MAPK Signaling	1.6		0.0385	H3-3A/H3-3B,PIK3R1
Osteoarthritis Pathway	1.6		0.0171	ANXA2,ITGB1,TCF4,TGFB1
cAMP-mediated signaling	1.61		0.0172	AKAP13,DUSP1,GNAS,RGS10
p70S6K Signaling	1.61		0.0227	CD79A,GNAQ,PIK3R1
G Beta Gamma Signaling	1.63		0.0233	GNA15,GNAQ,GNAS
Pancreatic Adenocarcinoma Signaling	1.66		0.0238	PIK3R1,STAT1,TGFB1
Reelin Signaling in Neurons	1.66		0.0238	APP,ITGB1,PIK3R1
Natural Killer Cell Signaling	4.34	-2.64575	0.0352	B2M,HLA-C,HLA-E,HLA-F,ITGB1,PIK3R1,TYROBP
EIF2 Signaling	1.67		0.0179	EIF4A2,PIK3R1,RPL22L1,RPS4Y1
G-Protein Coupled Receptor Signaling	0.939	-2.44949	0.00856	DUSP1,GNA15,GNAQ,GNAS,PIK3R1,RGS10
Gαs Signaling	1.69		0.0244	GNA15,GNAQ,GNAS
Renin-Angiotensin Signaling	1.69		0.0246	GNAQ,PIK3R1,STAT1
IL-23 Signaling Pathway	1.7		0.0435	PIK3R1,RUNX1
PFKFB4 Signaling Pathway	1.7		0.0435	GNAS,TGFB1
Tumor Microenvironment Pathway	3.68	-2.44949	0.0335	CD44,HLA-C,HLA-E,HLA-F,PIK3R1,TGFB1
Role of Macrophages, Fibroblasts and Endothelial Cells in Rheumatoid Arthritis	1.71		0.0153	DAAM1,GNAQ,PIK3R1,TCF4,TGFB1
GPCR-Mediated Nutrient Sensing in Enteroendocrine Cells	1.73		0.0254	GNA15,GNAQ,GNAS
Thrombin Signaling	1.74		0.0189	GNA15,GNAQ,GNAS,PIK3R1
IL-8 Signaling	1.75		0.019	GNA15,GNAQ,GNAS,PIK3R1
Oxidative Phosphorylation	1.8		0.027	MT-CO2,MT-CYB,MT-ND5
Pulmonary Fibrosis Idiopathic Signaling Pathway	1.71	-2.23607	0.0153	ITGB1,PIK3R1,TCF4,TGFB1,VIM
Cardiac Hypertrophy Signaling	2.1	-2.23607	0.0192	GNA15,GNAQ,GNAS,PIK3R1,TGFB1
HOTAIR Regulatory Pathway	3.9	-2.23607	0.0368	CD44,H3-3A/H3-3B,PIK3R1,TCF4,TGFB1,VIM
α-Adrenergic Signaling	1.83		0.0278	GNA15,GNAQ,GNAS
Breast Cancer Regulation by Stathmin1	0.513	-2	0.00676	CDK6,GNAQ,PIK3R1,TGFB1
Chronic Myeloid Leukemia Signaling	1.85		0.028	CDK6,PIK3R1,TGFB1
Docosahexaenoic Acid (DHA) Signaling	1.86		0.0526	APP,PIK3R1
PPARα/RXRα Activation	1.86		0.0205	GNA15,GNAQ,GNAS,TGFB1
Leukocyte Extravasation Signaling	1.87		0.0207	CD44,CD99,ITGB1,PIK3R1
Glutathione-mediated Detoxification	1.88		0.0541	MGST1,MGST3
Role of NFAT in Cardiac Hypertrophy	1.67	-2	0.018	GNAQ,GNAS,PIK3R1,TGFB1
Ephrin Receptor Signaling	1.82	-2	0.0199	GNA15,GNAQ,GNAS,ITGB1
IL-9 Signaling	1.92		0.0571	PIK3R1,STAT1
Systemic Lupus Erythematosus In T Cell Signaling Pathway	1.96	0	0.0125	B2M,CD44,HLA-C,HLA-DQA1,HLA-DRB5,HLA-E,HLA-F,PIK3R1
IL-1 Signaling	1.97		0.0312	GNA15,GNAQ,GNAS
Opioid Signaling Pathway	1.98		0.018	GNA15,GNAQ,GNAS,RGS10,TCF4
Cardiac β-adrenergic Signaling	1.99		0.0225	AKAP13,GNA15,GNAQ,GNAS
Regulation of eIF4 and p70S6K Signaling	1.99		0.0225	EIF4A2,ITGB1,PIK3R1,RPS4Y1
IL-4 Signaling	2.01		0.0323	HLA-DQA1,HLA-DRB5,PIK3R1
Glycine Degradation (Creatine Biosynthesis)	2.03		0.5	GAMT
Adrenomedullin signaling pathway	1.83	-2	0.0201	GNA15,GNAQ,GNAS,PIK3R1
Regulation of Cellular Mechanics by Calpain Protease	2.06		0.0337	CAST,CDK6,ITGB1
CXCR4 Signaling	2.07		0.0237	GNA15,GNAQ,GNAS,PIK3R1
Endothelin-1 Signaling	1.88	-2	0.0208	GNA15,GNAQ,GNAS,PIK3R1
Glutathione Redox Reactions I	2.11		0.0714	MGST1,MGST3
PEDF Signaling	2.13		0.0357	PIK3R1,SOD2,TCF4
TR/RXR Activation	2.13		0.0357	NCOA4,PFKP,PIK3R1
JAK/STAT Signaling	2.16		0.0366	GNAQ,PIK3R1,STAT1
Aryl Hydrocarbon Receptor Signaling	2.16		0.0252	CDK6,MGST1,MGST3,TGFB1
Renal Cell Carcinoma Signaling	2.19		0.0375	PIK3R1,TGFB1,UBB
Relaxin Signaling	2.2		0.0258	GNA15,GNAQ,GNAS,PIK3R1
CDC42 Signaling	2.22		0.0139	B2M,HLA-C,HLA-DQA1,HLA-DRB5,HLA-E,HLA-F,IQGAP2,ITGB1
AMPK Signaling	2.23		0.0207	GNA15,GNAQ,GNAS,PFKP,PIK3R1
T Cell Exhaustion Signaling Pathway	2.26		0.0141	HLA-C,HLA-DQA1,HLA-DRB5,HLA-E,HLA-F,PIK3R1,STAT1,TGFB1
GPCR-Mediated Integration of Enteroendocrine Signaling Exemplified by an L Cell	2.27		0.04	GNA15,GNAQ,GNAS
Endocannabinoid Cancer Inhibition Pathway	2.3	1	0.0276	GNAQ,PIK3R1,TCF4,VIM
Ephrin B Signaling	2.32		0.0417	GNA15,GNAQ,GNAS
Apelin Endothelial Signaling Pathway	2.34		0.0284	GNA15,GNAQ,GNAS,PIK3R1
Gαi Signaling	2.35		0.0286	GNA15,GNAQ,GNAS,RGS10
Regulation Of The Epithelial Mesenchymal Transition By Growth Factors Pathway	1.88	-2	0.0208	MEST,PIK3R1,TGFB1,VIM
Gαq Signaling	2.06	-2	0.0235	GNA15,GNAQ,GNAS,PIK3R1
CCR3 Signaling in Eosinophils	2.41		0.0296	GNA15,GNAQ,GNAS,PIK3R1
GABA Receptor Signaling	2.43		0.0301	GNA15,GNAQ,GNAS,UBB
Activation of IRF by Cytosolic Pattern Recognition Receptors	2.44		0.0462	IRF7,ISG15,STAT1
ERK/MAPK Signaling	2.45	-0.447214	0.0234	DUSP1,H3-3A/H3-3B,ITGB1,PIK3R1,STAT1
fMLP Signaling in Neutrophils	2.46		0.0305	GNA15,GNAQ,GNAS,PIK3R1
Coronavirus Pathogenesis Pathway	2.56	-1.34164	0.0248	BST2,IRF7,RPS4Y1,STAT1,TGFB1
Th1 Pathway	2.57	-1	0.0328	HLA-DQA1,HLA-DRB5,PIK3R1,STAT1
Sirtuin Signaling Pathway	2.57	1	0.0205	APP,H3-3A/H3-3B,MT-CYB,MT-ND5,MT-ND6,SOD2
MSP-RON Signaling In Cancer Cells Pathway	2.38	-2	0.029	ITGB1,PIK3R1,TCF4,VIM
p38 MAPK Signaling	2.62	0	0.0339	DUSP1,H3-3A/H3-3B,STAT1,TGFB1
CSDE1 Signaling Pathway	2.63		0.0536	HNRNPD,TGFB1,VIM
MSP-RON Signaling In Macrophages Pathway	2.63	0	0.0342	HLA-DQA1,HLA-DRB5,PIK3R1,STAT1
Role of Tissue Factor in Cancer	2.65		0.0345	GNA15,GNAQ,ITGB1,PIK3R1
Protein Ubiquitination Pathway	2.7		0.0218	B2M,HLA-C,HLA-E,HLA-F,UBB,UBE2L6
Dendritic Cell Maturation	2.71	0.333333	0.0153	B2M,HLA-C,HLA-DQA1,HLA-DRB5,HLA-E,HLA-F,PIK3R1,STAT1,TYROBP
Insulin Secretion Signaling Pathway	2.74	-0.816497	0.0222	EIF4A2,GNA15,GNAQ,GNAS,PIK3R1,STAT1
RAC Signaling	2.38	-2	0.029	CD44,IQGAP2,ITGB1,PIK3R1
Apelin Muscle Signaling Pathway	2.82		0.0625	GNA15,GNAQ,GNAS
Molecular Mechanisms of Cancer	2.89		0.0179	CDK6,GNA15,GNAQ,GNAS,ITGB1,PIK3R1,TCF4,TGFB1
Androgen Signaling	2.9		0.0296	GNA15,GNAQ,GNAS,H3-3A/H3-3B,NCOA4
G Protein Signaling Mediated by Tubby	2.93		0.0682	GNA15,GNAQ,GNAS
Phagosome Maturation	3.02		0.0314	B2M,HLA-C,HLA-DRB5,HLA-E,HLA-F
Acute Myeloid Leukemia Signaling	3.04		0.044	PIK3R1,PIM1,RUNX1,TCF4
NRF2-mediated Oxidative Stress Response	3.04		0.0254	JUNB,MGST1,MGST3,PIK3R1,SOD2,UBB
ILK Signaling	2.6	-2	0.0253	ITGB1,KRT18,MYH9,PIK3R1,VIM
Protein Kinase A Signaling	3.15	-0.816497	0.0197	AKAP13,DUSP1,GNAQ,GNAS,H3-3A/H3-3B,PTPRC,TCF4,TGFB1
T Cell Receptor Signaling	3.17	-0.632456	0.0163	B2M,HLA-C,HLA-DQA1,HLA-DRB5,HLA-E,HLA-F,ITGB1,PIK3R1,PTPRC,TCF4
DNA Methylation and Transcriptional Repression Signaling	3.22		0.0857	CHD4,H3-3A/H3-3B,H4C3
RHOGDI Signaling	3.25		0.0279	CD44,GNA15,GNAQ,GNAS,ITGB1,MYH9
Th2 Pathway	3.31		0.0365	CHD4,HLA-DQA1,HLA-DRB5,PIK3R1,TGFB1
GM-CSF Signaling	3.47		0.0571	PIK3R1,PIM1,RUNX1,STAT1
Colorectal Cancer Metastasis Signaling	3.51	-1	0.0258	GNA15,GNAQ,GNAS,PIK3R1,STAT1,TCF4,TGFB1
Neuroprotective Role of THOP1 in Alzheimer's Disease	3.57		0.0417	APP,CFD,HLA-C,HLA-E,HLA-F
Signaling by Rho Family GTPases	2.76	-2	0.0224	GNA15,GNAQ,GNAS,ITGB1,PIK3R1,VIM
WNT/β-catenin Signaling	3.76	-0.447214	0.0347	CD44,GNAQ,SOX4,TCF4,TGFB1,UBB
Th1 and Th2 Activation Pathway	3.77		0.0349	CHD4,HLA-DQA1,HLA-DRB5,PIK3R1,STAT1,TGFB1
Mitochondrial Dysfunction	3.78		0.0351	APP,MT-CO2,MT-CYB,MT-ND5,MT-ND6,SOD2
Human Embryonic Stem Cell Pluripotency	3.86		0.0361	GNA15,GNAQ,GNAS,PIK3R1,TCF4,TGFB1
Role of NFAT in Regulation of the Immune Response	1.66	-1.88982	0.0119	CD79A,GNA15,GNAQ,GNAS,HLA-DQA1,HLA-DRB5,PIK3R1
Hepatic Fibrosis Signaling Pathway	1.83	-1.63299	0.0143	CCDC88A,ITGB1,PIK3R1,SOD2,TCF4,TGFB1
B Cell Development	4.26		0.0909	CD79A,HLA-DQA1,HLA-DRB5,PTPRC
Role of Hypercytokinemia/hyperchemokinemia in the Pathogenesis of Influenza	3.13	2	0.0465	IRF7,ISG15,MX1,STAT1
Caveolar-mediated Endocytosis Signaling	4.54		0.0667	B2M,HLA-C,HLA-E,HLA-F,ITGB1
Virus Entry via Endocytic Pathways	4.99		0.0577	B2M,HLA-C,HLA-E,HLA-F,ITGB1,PIK3R1
Crosstalk between Dendritic Cells and Natural Killer Cells	5.33	0	0.0659	CD69,HLA-C,HLA-DRB5,HLA-E,HLA-F,TYROBP
Interferon Signaling	6.14	2.23607	0.139	IFI6,IFITM3,ISG15,MX1,STAT1
PD-1, PD-L1 cancer immunotherapy pathway	7.4	-0.377964	0.0755	B2M,HLA-C,HLA-DQA1,HLA-DRB5,HLA-E,HLA-F,PIK3R1,TGFB1
Antigen Presentation Pathway	7.55		0.154	B2M,HLA-C,HLA-DQA1,HLA-DRB5,HLA-E,HLA-F
Glucocorticoid Receptor Signaling	7.83		0.0275	ANXA1,B2M,DUSP1,H3-3A/H3-3B,HLA-C,HLA-DQA1,HLA-DRB5,HLA-E,HLA-F,KRT18,MT-CYB,MT-ND5,MT-ND6,PIK3R1,STAT1,TGFB1
Neuroinflammation Signaling Pathway	8.48	-0.632456	0.0413	APP,B2M,HLA-C,HLA-DQA1,HLA-DRB5,HLA-E,HLA-F,IRF7,PIK3R1,SOD2,STAT1,TGFB1,TYROBP

## Sheet: Diseases and Bio Functions
Categories	Functions	Diseases or Functions Annotation	p-Value	Predicted Activation State	Activation z-score	Notes	Bias-corrected z-score	Molecules	# Molecules
Immunological Disease	systemic autoimmune syndrome	Systemic autoimmune syndrome	6.44e-27		-1.399		-1.369	TAGLN2,AKAP13,TGFB1,HLA-DQA1,IFI44L,CRIP1,CYTL1,MYH9,GNAQ,HLA-DRB5,TYROBP,MX1,ZFP36,CD9,CD79A,TCF4,H3-3A/H3-3B,MGST1,TPPP3,CD69,ANXA1,SOD2,UBB,APLP2,HLA-C,JUNB,MT-CYB,LGALS1,IFI6,HLA-F,EPSTI1,VIM,IRF7,DUSP1,STAT1,ISG15,RPS4Y1,CDK6,RFLNB,MEST,CD99,B2M,CD44,CCDC88A,BST2,GNAS,IGFBP7,UBE2L6,IFI44,CAST,CLEC2B,PTPRC,MT-CO2,CFD	54
Cardiovascular Disease, Hematological Disease, Organismal Injury and Abnormalities	anemia	Anemia	1.25e-07	Increased	2.157	bias	1.433	NCOA4,HLA-DQA1,PIM1,IFITM3,CD69,SPARC,ANXA1,SOD2,GNAS,IRF7,ITGB1,RUNX1,CAST,PTPRC,CDK6,S100A11	16
Metabolic Disease, Organismal Injury and Abnormalities	glucose metabolism disorder	Glucose metabolism disorder	6.32e-13	Increased	2.075		1.829	NCOA4,TGFB1,HLA-DQA1,TPM4,CRIP1,KLF10,EIF4A2,IFITM3,PIK3R1,CYTL1,HLA-F,MYH9,VIM,FBLN5,IRF7,DUSP1,STAT1,HLA-DRB5,TYROBP,RUNX1,RPL22L1,ZFP36,CDK6,TCF4,ANXA2,B2M,DAAM1,MGST1,CD44,ANXA1,HEMGN,CCDC88A,SOD2,GNAS,IGFBP7,IFI44,HLA-C,CLEC2B,PTPRC,MT-CO2,CFD,SOX4	42
Infectious Diseases	severe COVID-19	Severe COVID-19	4.06e-17					TAGLN2,HLA-E,LGALS1,IFI44L,IFI6,PIM1,IFITM3,HLA-F,SPARC,IRF7,DUSP1,STAT1,IFI44,HLA-DRB5,ISG15,MX1,JUNB	17
Dermatological Diseases and Conditions, Organismal Injury and Abnormalities	psoriasis	Psoriasis	3.7e-16					SERPINB1,TGFB1,LGALS1,IFI44L,CRIP1,IFI6,F13A1,EPSTI1,IRF7,DUSP1,STAT1,ISG15,MX1,ZFP36,S100A11,ANXA2,KRT18,ANXA1,SOD2,UBE2L6,IGFBP7,IFI44,HLA-C,PTPRC,CFD,JUNB,GNA15	27
Immunological Disease	immunological disorder	Active stage immunological disorder	4.28e-16					TAGLN2,IFI44L,CRIP1,IFI6,CCDC88A,BST2,IRF7,STAT1,IFI44,ISG15,MX1,RPS4Y1,PTPRC,MT-CO2,CD9	15
Inflammatory Response, Organismal Injury and Abnormalities	inflammation	Inflammation of organ	7.83e-16		-0.513		-0.888	SERPINB1,MT-CYB,TGFB1,LGALS1,HLA-DQA1,IFITM3,PIK3R1,MYH9,EPSTI1,VIM,IRF7,CPA3,DUSP1,STAT1,HLA-DRB5,TYROBP,ISG15,ITGB1,MX1,ZFP36,CD79A,MT-ND6,S100A11,HLA-E,CD99,TCF4,H3-3A/H3-3B,APP,B2M,PIM1,CD44,CD69,SPARC,KRT18,ANXA1,CCDC88A,SOD2,CHD4,IFI44,HLA-C,PTPRC,MT-CO2,JUNB	43
Connective Tissue Disorders, Immunological Disease, Inflammatory Disease, Organismal Injury and Abnormalities, Skeletal and Muscular Disorders	systemic lupus erythematosus	Systemic lupus erythematosus	8.1e-16					TAGLN2,MT-CYB,IFI44L,CRIP1,IFI6,CD69,CD44,ANXA1,MYH9,EPSTI1,CCDC88A,SOD2,BST2,GNAQ,GNAS,IRF7,STAT1,IFI44,ISG15,MX1,RPS4Y1,CD9,MT-CO2,JUNB	24
Connective Tissue Disorders, Immunological Disease, Inflammatory Disease, Organismal Injury and Abnormalities, Skeletal and Muscular Disorders	systemic lupus erythematosus	Active stage systemic lupus erythematosus	9.55e-16					TAGLN2,IFI44L,CRIP1,IFI6,CCDC88A,BST2,IRF7,STAT1,IFI44,ISG15,MX1,RPS4Y1,CD9	13
Cell Death and Survival	cell death	Cell death of tumor cell lines	4.1e-09		-1.589		-1.819	TAGLN2,NCOA4,SATB1,TGFB1,LGALS1,IFI6,KLF10,PIK3R1,DUSP1,STAT1,ITGB1,RUNX1,RPS4Y1,IQGAP2,ZFP36,CDK6,S100A11,ZMAT3,CD99,TCF4,ANXA2,APP,B2M,PIM1,CD44,SPARC,KRT18,CCDC88A,SOD2,GNAS,IGFBP7,CAST,SFPQ,PTPRC,SOX4,JUNB	36
Cell Morphology, Cellular Movement	cell spreading	Cell spreading	3.84e-06		-1.714		-1.262	VIM,TGFB1,LGALS1,ITGB1,RUNX1,CAST,CD9,CD44,SPARC,MYH9	10
Cellular Movement	migration	Migration of cells	1.32e-09		-1.872		-1.137	SERPINB1,TAGLN2,SATB1,TGFB1,LGALS1,F13A1,IFITM3,PIK3R1,CYTL1,SPINT2,MYH9,VIM,GNAQ,FBLN5,SDCCAG8,IRF7,DUSP1,STAT1,TYROBP,ITGB1,RUNX1,CDK6,CD9,S100A11,CD99,RANBP2,ANXA2,APP,PIM1,CD44,CD69,SPARC,KRT18,ANXA1,CCDC88A,SOD2,BST2,GNAS,IGFBP7,CAST,PTPRC,CFD	42
Cellular Development, Cellular Growth and Proliferation	proliferation	Proliferation of stem cells	1.01e-07		-1.879		-1.567	GNAS,TGFB1,LGALS1,ITGB1,RUNX1,APP,PTPRC,PIK3R1,PIM1,CDK6,CD44,JUNB	12
Cellular Movement	cell movement	Cell movement of myeloid cells	6.76e-11		-1.934		-1.346	SERPINB1,TGFB1,LGALS1,CD99,ANXA2,APP,PIK3R1,CYTL1,CD44,CD69,ANXA1,SPINT2,MYH9,CCDC88A,IRF7,DUSP1,STAT1,TYROBP,ITGB1,CAST,CD9,CFD	22
Cancer, Hematological Disease, Organismal Injury and Abnormalities	neoplasia	Neoplasia of blood cells	5e-14		0.505		0.245	SATB1,AKAP13,MT-ND5,TGFB1,HLA-DQA1,IFI44L,HNRNPD,IFITM3,MYH9,GNAQ,GAMT,MX1,RUNX1,IQGAP2,ZFP36,ST18,CD9,CD79A,MGST3,MT-ND6,TCF4,RANBP2,ANXA2,APP,PIM1,CD69,ANXA1,SOD2,CHD4,RBPMS,UBB,HLA-C,SOX4,JUNB,MT-CYB,ANKRD11,TEX30,LGALS1,ATP8B4,IFI6,KLF10,PIK3R1,EMB,VIM,EPSTI1,SDCCAG8,IRF7,STAT1,ISG15,ITGB1,CDK6,COBLL1,CD99,B2M,DAAM1,CD44,SPARC,KRT18,GNAS,IGFBP7,IFI44,PTPRC,MT-CO2	63
Inflammatory Response	inflammation	Inflammation of absolute anatomical region	5.65e-14		-0.125		-0.498	SERPINB1,MT-CYB,TGFB1,LGALS1,HLA-DQA1,IFITM3,PIK3R1,MYH9,EPSTI1,VIM,IRF7,DUSP1,STAT1,HLA-DRB5,TYROBP,ISG15,ITGB1,ZFP36,CD79A,MT-ND6,HLA-E,CD99,TCF4,APP,B2M,PIM1,CD44,CD69,SPARC,KRT18,ANXA1,CCDC88A,SOD2,CHD4,IFI44,PTPRC,MT-CO2,JUNB	38
Cancer, Organismal Injury and Abnormalities	lymphohematopoietic neoplasia	Lymphohematopoietic neoplasia	5.8e-14		-0.482		-0.623	SATB1,AKAP13,MT-ND5,TGFB1,HLA-DQA1,IFI44L,HNRNPD,IFITM3,MYH9,GNAQ,GAMT,MX1,RUNX1,IQGAP2,ZFP36,ST18,CD9,CD79A,MGST3,MT-ND6,TCF4,RANBP2,ANXA2,APP,PIM1,CD69,ANXA1,SOD2,CHD4,RBPMS,UBB,HLA-C,SOX4,JUNB,MT-CYB,ANKRD11,TEX30,LGALS1,ATP8B4,IFI6,KLF10,PIK3R1,EMB,VIM,EPSTI1,SDCCAG8,IRF7,STAT1,ISG15,ITGB1,CDK6,HLA-E,COBLL1,CD99,B2M,DAAM1,CD44,SPARC,KRT18,GNAS,IGFBP7,IFI44,PTPRC,MT-CO2	64
Cancer, Organismal Injury and Abnormalities	lymphoreticular neoplasm	Lymphoreticular neoplasm	7.07e-14		0.776		0.506	SATB1,AKAP13,MT-ND5,TGFB1,HLA-DQA1,IFI44L,HNRNPD,IFITM3,MYH9,GNAQ,MX1,RUNX1,IQGAP2,ZFP36,ST18,CD9,CD79A,MGST3,TCF4,RANBP2,ANXA2,APP,PIM1,CD69,ANXA1,SOD2,CHD4,UBB,HLA-C,SOX4,JUNB,MT-CYB,ANKRD11,TEX30,LGALS1,IFI6,KLF10,PIK3R1,SDCCAG8,IRF7,STAT1,ISG15,ITGB1,CDK6,COBLL1,CD99,B2M,DAAM1,CD44,SPARC,KRT18,GNAS,IGFBP7,IFI44,PTPRC,MT-CO2	56
Cancer, Organismal Injury and Abnormalities	hematological or lymphatic system tumor	Hematological or lymphatic system tumor	7.73e-14		-0.482		-0.625	SATB1,AKAP13,MT-ND5,TGFB1,HLA-DQA1,IFI44L,HNRNPD,IFITM3,MYH9,GNAQ,GAMT,MX1,RUNX1,IQGAP2,ZFP36,ST18,CD9,CD79A,MGST3,MT-ND6,TCF4,RANBP2,ANXA2,APP,PIM1,CD69,ANXA1,SOD2,CHD4,RBPMS,UBB,HLA-C,SOX4,JUNB,MT-CYB,ANKRD11,TEX30,LGALS1,ATP8B4,IFI6,KLF10,PIK3R1,EMB,VIM,EPSTI1,SDCCAG8,IRF7,STAT1,ISG15,ITGB1,CDK6,HLA-E,COBLL1,CD99,B2M,DAAM1,CD44,SPARC,KRT18,GNAS,IGFBP7,IFI44,PTPRC,MT-CO2	64
Cellular Movement	invasion	Invasion of cells	8.94e-14		-1.317		-0.681	TAGLN2,SATB1,AKAP13,ANKRD11,TGFB1,LGALS1,IFITM3,PIK3R1,EPSTI1,VIM,FBLN5,DUSP1,STAT1,ITGB1,MX1,RPS4Y1,ZFP36,CD9,S100A11,CD99,RANBP2,TCF4,ANXA2,APP,CD44,SPARC,ANXA1,RAB13,CCDC88A,SOD2,GNAS,UBE2L6,SOX4,JUNB	34
Cancer, Organismal Injury and Abnormalities	lymphohematopoietic cancer	Lymphohematopoietic cancer	1.15e-13		-0.391		-0.619	SATB1,AKAP13,MT-ND5,TGFB1,HLA-DQA1,IFI44L,HNRNPD,IFITM3,MYH9,GNAQ,GAMT,MX1,RUNX1,IQGAP2,ZFP36,ST18,CD79A,MGST3,MT-ND6,TCF4,RANBP2,ANXA2,APP,PIM1,CD69,ANXA1,SOD2,CHD4,RBPMS,UBB,HLA-C,SOX4,JUNB,MT-CYB,ANKRD11,TEX30,LGALS1,ATP8B4,IFI6,KLF10,PIK3R1,EMB,VIM,EPSTI1,SDCCAG8,IRF7,STAT1,ISG15,ITGB1,CDK6,HLA-E,COBLL1,CD99,B2M,DAAM1,CD44,SPARC,KRT18,GNAS,IGFBP7,IFI44,PTPRC,MT-CO2	63
Cancer, Hematological Disease, Organismal Injury and Abnormalities	myeloid or lymphoid neoplasm	Myeloid or lymphoid neoplasm	1.43e-13		0.735		0.451	SATB1,AKAP13,MT-ND5,TGFB1,HLA-DQA1,IFI44L,HNRNPD,IFITM3,MYH9,GNAQ,GAMT,MX1,RUNX1,IQGAP2,ZFP36,ST18,CD9,CD79A,MGST3,MT-ND6,TCF4,RANBP2,ANXA2,APP,PIM1,CD69,ANXA1,SOD2,CHD4,RBPMS,UBB,HLA-C,SOX4,JUNB,MT-CYB,ANKRD11,TEX30,LGALS1,ATP8B4,IFI6,KLF10,PIK3R1,EMB,VIM,EPSTI1,SDCCAG8,IRF7,STAT1,ISG15,ITGB1,CDK6,COBLL1,CD99,B2M,DAAM1,CD44,SPARC,KRT18,GNAS,IGFBP7,IFI44,PTPRC,MT-CO2	63
Infectious Diseases	infection	Infection by coronavirus	1.98e-13					TAGLN2,HLA-E,ANKRD11,LGALS1,IFI44L,IFI6,PIM1,IFITM3,HLA-F,SPARC,ANXA1,EPSTI1,IRF7,DUSP1,STAT1,IFI44,HLA-DRB5,ISG15,MX1,ZFP36,CD9,JUNB	22
Cellular Movement	cell movement	Cell movement of tumor cell lines	3.36e-07		-1.96		-1.351	TAGLN2,TGFB1,LGALS1,IFITM3,PIK3R1,MYH9,VIM,FBLN5,STAT1,ITGB1,MX1,RUNX1,CD9,S100A11,CD99,RANBP2,ANXA2,DAAM1,CD44,CD69,SPARC,ANXA1,CCDC88A,SOD2,GNAS,IGFBP7	26
Infectious Diseases	COVID-19	COVID-19	2.69e-13					TAGLN2,HLA-E,ANKRD11,LGALS1,IFI44L,IFI6,PIM1,IFITM3,HLA-F,SPARC,ANXA1,EPSTI1,IRF7,DUSP1,STAT1,IFI44,HLA-DRB5,ISG15,MX1,ZFP36,JUNB	21
Connective Tissue Disorders, Organismal Injury and Abnormalities, Skeletal and Muscular Disorders	non-traumatic arthropathy	Non-traumatic arthropathy	2.83e-13					AKAP13,TGFB1,LGALS1,HLA-DQA1,CYTL1,VIM,DUSP1,STAT1,HLA-DRB5,ZFP36,RFLNB,CDK6,CD79A,TCF4,H3-3A/H3-3B,B2M,CD44,CD69,ANXA1,SOD2,UBE2L6,IGFBP7,UBB,CLEC2B,APLP2,HLA-C,PTPRC,MT-CO2,CFD,SOX4	30
Endocrine System Disorders, Gastrointestinal Disease, Metabolic Disease, Organismal Injury and Abnormalities	diabetes mellitus	Diabetes mellitus	3.18e-13					NCOA4,TGFB1,HLA-DQA1,TPM4,CRIP1,KLF10,EIF4A2,IFITM3,PIK3R1,CYTL1,HLA-F,MYH9,VIM,FBLN5,IRF7,DUSP1,STAT1,HLA-DRB5,TYROBP,RUNX1,ZFP36,CDK6,TCF4,ANXA2,B2M,DAAM1,MGST1,CD44,ANXA1,HEMGN,SOD2,IGFBP7,IFI44,HLA-C,CLEC2B,PTPRC,MT-CO2,CFD,SOX4	39
Cellular Movement	homing	Homing of cells	1.91e-07		-1.963		-1.142	SERPINB1,TGFB1,LGALS1,APP,ANXA2,DAAM1,CYTL1,CD44,CD69,ANXA1,RAB13,CCDC88A,GNAS,DUSP1,ITGB1,RUNX1,CD9	17
Cellular Compromise, Inflammatory Response	degranulation	Degranulation of cells	3.69e-13		-0.186		0.08	SERPINB1,TAGLN2,TGFB1,ATP8B4,APP,ANXA2,B2M,F13A1,MGST1,CD44,SPARC,ANXA1,BST2,DUSP1,TYROBP,APLP2,HLA-C,PTPRC,IQGAP2,CD9,CFD,S100A11,JUNB,GNA15	24
Cancer, Hematological Disease, Organismal Injury and Abnormalities	hematologic cancer	Hematologic cancer	3.9e-13		0.254		0.023	SATB1,AKAP13,MT-ND5,TGFB1,HLA-DQA1,IFI44L,HNRNPD,IFITM3,MYH9,GNAQ,GAMT,MX1,RUNX1,IQGAP2,ZFP36,ST18,CD79A,MGST3,MT-ND6,TCF4,RANBP2,ANXA2,APP,PIM1,CD69,ANXA1,SOD2,CHD4,RBPMS,UBB,HLA-C,SOX4,JUNB,MT-CYB,ANKRD11,TEX30,LGALS1,ATP8B4,IFI6,KLF10,PIK3R1,EMB,VIM,EPSTI1,SDCCAG8,IRF7,STAT1,ISG15,ITGB1,CDK6,COBLL1,CD99,B2M,DAAM1,CD44,SPARC,KRT18,GNAS,IGFBP7,IFI44,PTPRC,MT-CO2	62
Free Radical Scavenging	metabolism	Metabolism of reactive oxygen species	5.08e-06	Decreased	-2.095		-1.828	TGFB1,DBI,ANXA2,APP,IFI6,PIM1,PIK3R1,CD44,SOD2,FBLN5,TYROBP,ITGB1,MT-CO2,MT-ND6	14
Cell Death and Survival	cytolysis	Cytolysis	7.69e-13		-1.029		-0.893	TGFB1,LGALS1,APP,B2M,IFITM3,CD69,CD44,HLA-F,KRT18,ANXA1,VIM,STAT1,ISG15,TYROBP,SH3BGRL3,PTPRC,S100A11	17
Organismal Survival	morbidity or mortality	Morbidity or mortality	4.26e-08	Increased	3.05	bias	1.303	SERPINB1,SATB1,AKAP13,TGFB1,HNRNPD,F13A1,PIK3R1,SPINT2,MYH9,VIM,GNAQ,IRF7,CPA3,DUSP1,STAT1,ISG15,GAMT,ITGB1,RUNX1,IQGAP2,ZFP36,CDK6,S100A11,COBLL1,TCF4,DBI,H3-3A/H3-3B,ANXA2,APP,B2M,MGST1,CD44,ANXA1,CCDC88A,SOD2,GNAS,CHD4,UBB,CAST,APLP2,PTPRC,RGS10,SOX4,JUNB	44
Connective Tissue Disorders, Immunological Disease, Inflammatory Disease, Inflammatory Response, Organismal Injury and Abnormalities, Skeletal and Muscular Disorders	rheumatoid arthritis	Rheumatoid arthritis	1.28e-12					AKAP13,TGFB1,LGALS1,HLA-DQA1,VIM,DUSP1,STAT1,HLA-DRB5,ZFP36,RFLNB,CDK6,CD79A,TCF4,H3-3A/H3-3B,B2M,CD44,CD69,ANXA1,UBE2L6,IGFBP7,UBB,CLEC2B,APLP2,HLA-C,PTPRC,MT-CO2,CFD	27
Organismal Survival	organismal death	Organismal death	9.13e-08	Increased	3.02	bias	1.241	SATB1,AKAP13,TGFB1,HNRNPD,F13A1,PIK3R1,SPINT2,MYH9,VIM,GNAQ,IRF7,CPA3,DUSP1,STAT1,ISG15,GAMT,ITGB1,RUNX1,IQGAP2,ZFP36,CDK6,S100A11,COBLL1,TCF4,DBI,H3-3A/H3-3B,ANXA2,APP,B2M,MGST1,CD44,ANXA1,CCDC88A,SOD2,GNAS,CHD4,UBB,CAST,APLP2,PTPRC,RGS10,SOX4,JUNB	43
Neurological Disease	neurological disorder	Progressive neurological disorder	5.94e-15	Increased	2.236		2.113	PFKP,SATB1,ANKRD11,MT-ND5,TGFB1,LGALS1,HLA-DQA1,EIF4A2,IFITM3,PIK3R1,HLA-F,EPSTI1,VIM,IRF7,TYROBP,ISG15,MX1,MT-ND6,HLA-E,H3-3A/H3-3B,DBI,ANXA2,APP,CD44,SPARC,ANXA1,CCDC88A,SOD2,BST2,TTC3,GNAS,UBB,APLP2,PTPRC,MT-CO2,CFD,SOX4	37
Cellular Function and Maintenance	function	Function of lymphatic system cells	2.52e-12		1.029		1.254	TAGLN2,HLA-E,AKAP13,TGFB1,HLA-DQA1,LGALS1,TCF4,B2M,KLF10,PIK3R1,CD69,CD44,IRF7,DUSP1,STAT1,TYROBP,PTPRC	17
Cancer, Organismal Injury and Abnormalities	neoplasia	Neoplasia of cells	6.02e-12		-0.687		-0.423	PFKP,SATB1,AKAP13,MT-ND5,TGFB1,HLA-DQA1,IFI44L,HNRNPD,IFITM3,MYH9,GNAQ,HLA-DRB5,GAMT,MX1,RUNX1,IQGAP2,ZFP36,ST18,CD9,CD79A,MT-ND6,MGST3,TCF4,RANBP2,ANXA2,APP,PIM1,CD69,ANXA1,SOD2,TTC3,CHD4,RBPMS,UBB,HLA-C,SFPQ,APLP2,STT3B,SOX4,GNA15,JUNB,MT-CYB,ANKRD11,TEX30,LGALS1,ATP8B4,IFI6,KLF10,F13A1,EIF4A2,PIK3R1,EMB,SPINT2,VIM,EPSTI1,SDCCAG8,IRF7,CPA3,FBLN5,STAT1,ISG15,ITGB1,CDK6,ITM2A,COBLL1,CD99,DBI,B2M,…	80
Cellular Function and Maintenance	function	Function of blood cells	8.08e-12		1.029		1.316	TAGLN2,HLA-E,AKAP13,TGFB1,LGALS1,TCF4,B2M,HNRNPD,KLF10,PIM1,PIK3R1,CD69,CD44,GNAQ,IRF7,DUSP1,STAT1,TYROBP,PTPRC,ZFP36,CD9	21
Inflammatory Response	inflammation	Inflammation of body cavity	8.29e-12		0.323		-0.176	SERPINB1,MT-CYB,TGFB1,LGALS1,HLA-DQA1,PIK3R1,MYH9,EPSTI1,IRF7,DUSP1,STAT1,HLA-DRB5,TYROBP,ISG15,ZFP36,CD79A,MT-ND6,TCF4,B2M,PIM1,CD44,CD69,SPARC,KRT18,ANXA1,CCDC88A,SOD2,CHD4,IFI44,PTPRC,MT-CO2,JUNB	32
Cellular Function and Maintenance	function	Function of leukocytes	8.8e-12		1.029		1.302	TAGLN2,HLA-E,AKAP13,TGFB1,LGALS1,TCF4,B2M,HNRNPD,KLF10,PIM1,PIK3R1,CD69,CD44,IRF7,DUSP1,STAT1,TYROBP,PTPRC,ZFP36,CD9	20
Cellular Function and Maintenance, Hematological System Development and Function	function	Function of lymphocytes	1.13e-11		1.029		1.254	TAGLN2,HLA-E,AKAP13,TGFB1,LGALS1,TCF4,B2M,KLF10,PIK3R1,CD69,CD44,IRF7,DUSP1,STAT1,TYROBP,PTPRC	16
Cell Death and Survival	cell death	Cell death of blood cells	1.95e-11		0.049		0.096	SATB1,TGFB1,LGALS1,CD99,APP,PIM1,PIK3R1,CD44,CD69,ANXA1,SOD2,GNAS,STAT1,ISG15,TYROBP,ITGB1,MX1,RUNX1,ZFP36,PTPRC,CD9,CDK6,CD79A,SOX4	24
Neurological Disease	progressive neuropathy	Progressive neuropathy	4.62e-14	Increased	2.236		2.196	PFKP,SATB1,MT-ND5,HLA-DQA1,EIF4A2,HLA-F,VIM,EPSTI1,IRF7,ISG15,MX1,MT-ND6,H3-3A/H3-3B,DBI,ANXA2,APP,CD44,SPARC,ANXA1,CCDC88A,SOD2,BST2,TTC3,GNAS,UBB,PTPRC,MT-CO2,SOX4	28
Cellular Movement	cellular infiltration	Cellular infiltration	2.34e-11		0.182		0.337	SATB1,TGFB1,LGALS1,ANXA2,APP,PIK3R1,CD69,CD44,SPARC,ANXA1,SPINT2,MYH9,CCDC88A,IRF7,DUSP1,CHD4,STAT1,ITGB1,CAST,CFD,JUNB	21
Cancer, Organismal Injury and Abnormalities	head and neck adenocarcinoma	Head and neck adenocarcinoma	2.74e-11					PFKP,TGFB1,MT-ND5,HLA-DQA1,PIK3R1,CD44,SPINT2,VIM,GNAS,IGFBP7,TYROBP,RUNX1,PTPRC,CD79A,S100A11	15
Organismal Survival	survival	Survival of organism	2.94e-11		0.493		0.927	MT-CYB,TGFB1,LGALS1,FBLN5,IRF7,DUSP1,STAT1,ITGB1,MX1,RUNX1,IQGAP2,CDK6,CD79A,TCF4,APP,B2M,PIM1,CD44,CD69,KRT18,ANXA1,SOD2,GNAS,CAST,PTPRC,SOX4,JUNB	27
Cell Death and Survival	cell death	Cell death of immune cells	3.21e-11		-0.094		0.033	SATB1,TGFB1,LGALS1,CD99,APP,PIM1,PIK3R1,CD44,CD69,ANXA1,SOD2,GNAS,STAT1,ISG15,TYROBP,ITGB1,MX1,RUNX1,ZFP36,PTPRC,CD9,CD79A,SOX4	23
Cancer, Organismal Injury and Abnormalities	solid tumor	Solid tumor	5.25e-11		-0.817		-0.829	TAGLN2,SATB1,AKAP13,MT-ND5,IFI44L,HNRNPD,CYTL1,GNAQ,TYROBP,GAMT,ZFP36,CD9,TCF4,GIMAP7,H3-3A/H3-3B,TPPP3,SOD2,DSTN,APLP2,MTURN,HLA-C,SFPQ,RGS10,GNA15,JUNB,SERPINB1,ANKRD11,LGALS1,TPM4,ATP8B4,IFI6,EIF4A2,KLF10,HLA-F,EMB,SPINT2,VIM,FBLN5,SDCCAG8,IRF7,DUSP1,ISG15,ITGB1,RPS4Y1,RPL22L1,CDK6,RFLNB,S100A11,HLA-E,CD99,DBI,B2M,DAAM1,CCDC88A,CAST,MT-CO2,PFKP,NCOA4,TGFB1,HLA-DQA1,CRIP1,IFITM3,MYH9,HLA-DRB5,M…	112
Neurological Disease	progressive motor neuropathy	Progressive motor neuropathy	2.36e-13	Increased	2.236		2.236	PFKP,SATB1,MT-ND5,HLA-DQA1,EIF4A2,HLA-F,VIM,EPSTI1,IRF7,ISG15,MX1,MT-ND6,H3-3A/H3-3B,DBI,ANXA2,APP,CD44,SPARC,ANXA1,SOD2,BST2,TTC3,GNAS,UBB,PTPRC,MT-CO2,SOX4	27
Neurological Disease, Skeletal and Muscular Disorders	neuromuscular disease	Neuromuscular disease	6.41e-11	Increased	2		1.946	SATB1,MT-CYB,ANKRD11,MT-ND5,HLA-DQA1,EIF4A2,HLA-F,EPSTI1,VIM,IRF7,STAT1,HLA-DRB5,ISG15,MX1,MT-ND6,HLA-E,H3-3A/H3-3B,ANXA2,APP,B2M,CD44,SPARC,ANXA1,BST2,GNAS,IFI44,UBB,PTPRC,MT-CO2,JUNB	30
Cell Death and Survival	necrosis	Necrosis	7.65e-11		-0.219		-0.517	TAGLN2,SATB1,NCOA4,TGFB1,GNAQ,TYROBP,MX1,RUNX1,IQGAP2,ZFP36,CD9,CD79A,ZMAT3,TCF4,RANBP2,ANXA2,APP,PIM1,CD69,ANXA1,SOD2,UBB,SFPQ,RGS10,SOX4,JUNB,LGALS1,IFI6,KLF10,F13A1,PIK3R1,HLA-F,VIM,IRF7,DUSP1,STAT1,ISG15,ITGB1,RPS4Y1,CDK6,S100A11,CD99,B2M,CD44,SPARC,KRT18,CCDC88A,GNAS,IGFBP7,CAST,PTPRC	51
Neurological Disease, Skeletal and Muscular Disorders	progressive neuromuscular disease	Progressive neuromuscular disease	1.47e-12	Increased	2		2.257	SATB1,MT-ND5,HLA-DQA1,H3-3A/H3-3B,ANXA2,APP,EIF4A2,CD44,HLA-F,ANXA1,VIM,EPSTI1,BST2,GNAS,IRF7,ISG15,MX1,UBB,PTPRC,MT-CO2,MT-ND6	21
Neurological Disease, Skeletal and Muscular Disorders	neuromuscular disease with neuropathy	Neuromuscular disease with neuropathy	1.93e-12	Increased	2		2.257	SATB1,MT-ND5,HLA-DQA1,H3-3A/H3-3B,ANXA2,APP,EIF4A2,CD44,HLA-F,ANXA1,VIM,EPSTI1,BST2,GNAS,IRF7,ISG15,MX1,UBB,PTPRC,MT-CO2,MT-ND6	21
Inflammatory Disease, Neurological Disease, Skeletal and Muscular Disorders	multiple sclerosis	Multiple Sclerosis	9.82e-08	Increased	2		2.459	EPSTI1,BST2,IRF7,HLA-DQA1,ISG15,MX1,APP,PTPRC,MT-CO2,CD44,HLA-F,ANXA1	12
Cellular Development, Cellular Growth and Proliferation, Hematological System Development and Function, Hematopoiesis, Lymphoid Tissue Structure and Development, Tissue Development	leukopoiesis	Leukopoiesis	9.13e-11		-0.789		-0.121	SATB1,AKAP13,TGFB1,LGALS1,HLA-DQA1,KLF10,PIK3R1,IRF7,STAT1,TYROBP,RUNX1,CD9,CDK6,CD79A,ITM2A,TCF4,APP,B2M,PIM1,CD44,CD69,ANXA1,CHD4,RGS10,PTPRC,SOX4	26
Neurological Disease, Organismal Injury and Abnormalities	progressive encephalopathy	Progressive encephalopathy	9.7e-11					PFKP,SATB1,ANKRD11,MT-ND5,TGFB1,LGALS1,HLA-DQA1,EIF4A2,IFITM3,PIK3R1,VIM,TYROBP,MT-ND6,HLA-E,H3-3A/H3-3B,DBI,ANXA2,APP,SPARC,ANXA1,CCDC88A,SOD2,TTC3,GNAS,UBB,APLP2,MT-CO2,CFD,SOX4	29
Protein Synthesis	metabolism	Metabolism of protein	9.93e-11		0.264		0.546	SERPINB1,TGFB1,LGALS1,HNRNPD,EIF4A2,PIK3R1,MYH9,VIM,GNAQ,CPA3,TYROBP,ISG15,ITGB1,RPS4Y1,H4C3,H3-3A/H3-3B,APP,B2M,PIM1,ANXA1,SOD2,TTC3,IGFBP7,UBE2L6,UBB,CAST,APLP2,PTPRC,STT3B,SOX4,JUNB	31
Metabolic Disease, Organismal Injury and Abnormalities	amyloidosis	Amyloidosis	6.54e-07		1.886		1.554	HLA-E,TGFB1,LGALS1,HLA-DQA1,APP,B2M,IFITM3,PIK3R1,SPARC,VIM,SOD2,TYROBP,UBB,CAST,APLP2,CD9,MT-CO2,CFD	18
Cancer, Hematological Disease, Immunological Disease, Organismal Injury and Abnormalities	lymphoma	Lymphoma	2.5e-07		1.664		1.33	SATB1,TGFB1,LGALS1,HLA-DQA1,IFI44L,IFI6,PIK3R1,SDCCAG8,IRF7,STAT1,ISG15,ITGB1,MX1,RUNX1,IQGAP2,ZFP36,CDK6,CD79A,ANXA2,APP,B2M,PIM1,CD44,CD69,SPARC,ANXA1,SOD2,GNAS,IGFBP7,CHD4,IFI44,PTPRC	32
Cancer, Organismal Injury and Abnormalities	non-hematological solid tumor	Non-hematological solid tumor	1.3e-10		-0.606		-0.703	TAGLN2,SATB1,AKAP13,MT-ND5,IFI44L,HNRNPD,CYTL1,GNAQ,TYROBP,GAMT,ZFP36,CD9,TCF4,GIMAP7,H3-3A/H3-3B,TPPP3,SOD2,DSTN,APLP2,MTURN,HLA-C,SFPQ,RGS10,GNA15,JUNB,SERPINB1,ANKRD11,LGALS1,TPM4,ATP8B4,IFI6,EIF4A2,KLF10,HLA-F,EMB,SPINT2,VIM,FBLN5,SDCCAG8,IRF7,DUSP1,ISG15,ITGB1,RPS4Y1,RPL22L1,CDK6,RFLNB,S100A11,HLA-E,CD99,DBI,B2M,DAAM1,CCDC88A,CAST,MT-CO2,PFKP,TGFB1,HLA-DQA1,CRIP1,IFITM3,MYH9,HLA-DRB5,MX1,RUN…	111
Cellular Movement, Immune Cell Trafficking	migration	Leukocyte migration	1.45e-10		-1.494		-0.872	SERPINB1,SATB1,TGFB1,LGALS1,F13A1,PIK3R1,CYTL1,SPINT2,MYH9,IRF7,DUSP1,STAT1,TYROBP,ITGB1,RUNX1,CD9,CD99,ANXA2,APP,CD44,CD69,SPARC,ANXA1,CCDC88A,GNAS,CAST,PTPRC,CFD	28
Cancer, Organismal Injury and Abnormalities	benign solid tumor	Benign solid tumor	1.64e-10		-0.914		-1.12	TGFB1,LGALS1,HLA-DQA1,IFI44L,KLF10,IFITM3,PIK3R1,MYH9,GNAQ,DUSP1,ITGB1,IQGAP2,S100A11,MEST,ANXA2,APP,MGST1,CD44,ANXA1,CCDC88A,SOD2,BST2,GNAS,IGFBP7,MT-CO2,CFD,SOX4,JUNB	28
Cancer, Hematological Disease, Immunological Disease, Organismal Injury and Abnormalities	lymphocytic cancer	Lymphocytic cancer	3.37e-07		1.561		1.264	SATB1,MT-CYB,MT-ND5,TGFB1,LGALS1,HLA-DQA1,IFI44L,ATP8B4,IFI6,PIK3R1,EMB,VIM,EPSTI1,SDCCAG8,IRF7,STAT1,ISG15,GAMT,ITGB1,MX1,RUNX1,IQGAP2,ZFP36,CDK6,CD79A,MT-ND6,ANXA2,APP,B2M,PIM1,CD44,CD69,SPARC,KRT18,ANXA1,SOD2,GNAS,IGFBP7,CHD4,RBPMS,IFI44,PTPRC	42
Immunological Disease	hypersensitive reaction	Hypersensitive reaction	2e-10		-0.896		-0.632	TGFB1,HLA-DQA1,LGALS1,H3-3A/H3-3B,CD44,ANXA1,MYH9,SOD2,DUSP1,CHD4,STAT1,HLA-DRB5,MX1,HLA-C,PTPRC,ZFP36,S100A11,JUNB,GNA15	19
Cancer, Endocrine System Disorders, Organismal Injury and Abnormalities	papillary thyroid cancer	Papillary thyroid carcinoma	2.06e-10					PFKP,TGFB1,MT-ND5,HLA-DQA1,CD44,SPINT2,VIM,GNAS,IGFBP7,RUNX1,PTPRC,CD79A,S100A11	13
Connective Tissue Development and Function, Tissue Morphology	quantity	Quantity of connective tissue	2.32e-10		-0.773		-0.492	TGFB1,F13A1,KLF10,PIM1,PIK3R1,CD44,SPARC,SOD2,GNAQ,GNAS,DUSP1,STAT1,TYROBP,GAMT,ITGB1,RUNX1,RGS10,PTPRC,CD9,CFD,CDK6,JUNB	22
Inflammatory Disease	chronic inflammatory disorder	Chronic inflammatory disorder	2.46e-10					AKAP13,TGFB1,LGALS1,HLA-DQA1,VIM,DUSP1,STAT1,HLA-DRB5,RUNX1,ZFP36,CDK6,RFLNB,CD79A,MT-ND6,TCF4,H3-3A/H3-3B,APP,B2M,CD44,CD69,SPARC,ANXA1,IGFBP7,UBE2L6,UBB,APLP2,HLA-C,CLEC2B,PTPRC,MT-CO2,CFD	31
Cancer, Organismal Injury and Abnormalities	cancer	Cancer of cells	2.68e-10		-1.417		-1.282	PFKP,SATB1,AKAP13,MT-ND5,TGFB1,HLA-DQA1,IFI44L,HNRNPD,MYH9,HLA-DRB5,GAMT,MX1,RUNX1,IQGAP2,ZFP36,ST18,CD79A,MT-ND6,TCF4,RANBP2,ANXA2,APP,PIM1,CD69,ANXA1,SOD2,TTC3,CHD4,RBPMS,HLA-C,SFPQ,APLP2,STT3B,SOX4,GNA15,MT-CYB,ANKRD11,LGALS1,ATP8B4,IFI6,F13A1,EIF4A2,PIK3R1,EMB,SPINT2,VIM,EPSTI1,SDCCAG8,IRF7,CPA3,FBLN5,STAT1,ISG15,ITGB1,CDK6,ITM2A,COBLL1,CD99,DBI,B2M,DAAM1,CD44,SPARC,KRT18,CCDC88A,GNAS,IGFBP7,…	72
Cell-mediated Immune Response, Cellular Movement, Hematological System Development and Function, Immune Cell Trafficking	cellular infiltration	Cellular infiltration by CD4+ T-lymphocytes	5.66e-06		1.506		1.686	SATB1,IRF7,STAT1,LGALS1,SPARC	5
Tissue Morphology	quantity	Quantity of cells	3.13e-10		-0.89		-0.26	SERPINB1,SATB1,AKAP13,TGFB1,LGALS1,HLA-DQA1,KLF10,F13A1,PIK3R1,MYH9,VIM,GNAQ,DUSP1,STAT1,TYROBP,ISG15,ITGB1,RUNX1,IQGAP2,ZFP36,CDK6,CD9,CD79A,MT-ND6,TCF4,APP,B2M,PIM1,CD44,CD69,SPARC,KRT18,ANXA1,SOD2,GNAS,IGFBP7,APLP2,PTPRC,RGS10,SOX4,JUNB	41
Hematological System Development and Function, Tissue Morphology	quantity	Quantity of leukocytes	3.15e-10		-0.834		-0.381	SERPINB1,SATB1,AKAP13,TGFB1,LGALS1,HLA-DQA1,KLF10,F13A1,PIK3R1,DUSP1,STAT1,TYROBP,ISG15,RUNX1,ZFP36,CDK6,CD79A,TCF4,APP,B2M,PIM1,CD44,CD69,ANXA1,GNAS,PTPRC,RGS10,SOX4	28
Organismal Injury and Abnormalities	benign lesion	Benign lesion	3.48e-10		0.44		0.118	TGFB1,LGALS1,HLA-DQA1,IFI44L,KLF10,IFITM3,PIK3R1,MYH9,GNAQ,DUSP1,ITGB1,IQGAP2,S100A11,MEST,ANXA2,APP,MGST1,CD44,KRT18,ANXA1,CCDC88A,SOD2,BST2,GNAS,IGFBP7,APLP2,MT-CO2,CFD,SOX4,JUNB	30
Cellular Movement, Hematological System Development and Function, Immune Cell Trafficking, Inflammatory Response	cell movement	Cell movement of neutrophils	3.79e-10		-1.317		-0.696	SERPINB1,TGFB1,LGALS1,CD99,APP,ANXA2,CD69,CD44,ANXA1,SPINT2,MYH9,IRF7,DUSP1,ITGB1,CAST,CFD	16
Cellular Development, Cellular Growth and Proliferation, Hematological System Development and Function, Hematopoiesis, Lymphoid Tissue Structure and Development, Tissue Development	hematopoiesis	Hematopoiesis of mononuclear leukocytes	3.88e-10		-0.988		-0.293	SATB1,TGFB1,LGALS1,HLA-DQA1,TCF4,APP,B2M,KLF10,PIM1,PIK3R1,CD44,CD69,ANXA1,IRF7,CHD4,STAT1,TYROBP,RUNX1,PTPRC,CDK6,CD79A,SOX4,ITM2A	23
Cellular Movement, Hematological System Development and Function, Immune Cell Trafficking	cell movement	Cell movement of leukocytes	7.93e-11		-1.503		-0.914	SERPINB1,SATB1,TGFB1,LGALS1,PIK3R1,CYTL1,SPINT2,MYH9,IRF7,DUSP1,STAT1,TYROBP,ITGB1,RUNX1,CD9,CD99,ANXA2,APP,CD44,CD69,SPARC,ANXA1,CCDC88A,GNAS,CAST,CFD	26
Cellular Movement, Hematological System Development and Function, Immune Cell Trafficking	cell movement	Cell movement of mononuclear leukocytes	5.31e-10		-0.474		0.069	SATB1,TGFB1,LGALS1,CD99,APP,PIK3R1,CYTL1,CD69,CD44,SPARC,ANXA1,SPINT2,MYH9,GNAS,IRF7,DUSP1,STAT1,ITGB1,RUNX1	19
Connective Tissue Disorders, Inflammatory Disease, Inflammatory Response, Organismal Injury and Abnormalities, Skeletal and Muscular Disorders	polyarthritis	Polyarthritis	5.6e-10		-1.254		-1.158	TGFB1,DUSP1,STAT1,HLA-DQA1,LGALS1,PTPRC,ZFP36,F13A1,MT-CO2,CD69,CD44,ANXA1	12
Cellular Development, Cellular Growth and Proliferation, Hematological System Development and Function, Lymphoid Tissue Structure and Development	proliferation	Proliferation of immune cells	5.95e-10		0.476		0.804	SATB1,AKAP13,TGFB1,LGALS1,HLA-DQA1,B2M,PIM1,PIK3R1,CD44,CD69,ANXA1,VIM,BST2,GNAS,DUSP1,STAT1,ISG15,TYROBP,ITGB1,RUNX1,PTPRC,CDK6,CD79A,JUNB	24
Cell Death and Survival	apoptosis	Apoptosis	5.99e-10		-0.624		-1.038	SERPINB1,TAGLN2,SATB1,NCOA4,AKAP13,TGFB1,LGALS1,CRIP1,IFI6,KLF10,PIK3R1,VIM,GNAQ,DUSP1,STAT1,TYROBP,ISG15,ITGB1,MX1,RUNX1,SH3BGRL3,IQGAP2,ZFP36,CDK6,CD9,S100A11,ZMAT3,TCF4,CD99,ANXA2,APP,B2M,PIM1,CD44,CD69,SPARC,KRT18,ANXA1,CCDC88A,SOD2,GNAS,IGFBP7,UBB,CAST,SFPQ,PTPRC,SOX4,JUNB	48
Cancer, Organismal Injury and Abnormalities	abdominal cancer	Abdominal cancer	6.53e-10		-0.88		-0.98	TAGLN2,SATB1,AKAP13,MT-ND5,IFI44L,HNRNPD,CYTL1,GNAQ,GAMT,ZFP36,CD9,TCF4,GIMAP7,H3-3A/H3-3B,TPPP3,SOD2,DSTN,APLP2,MTURN,HLA-C,SFPQ,RGS10,GNA15,JUNB,SERPINB1,ANKRD11,LGALS1,TPM4,ATP8B4,IFI6,EIF4A2,KLF10,HLA-F,EMB,SPINT2,VIM,FBLN5,SDCCAG8,IRF7,DUSP1,ISG15,ITGB1,RPS4Y1,CDK6,RFLNB,S100A11,HLA-E,CD99,DBI,B2M,DAAM1,CCDC88A,CAST,MT-CO2,PFKP,NCOA4,TGFB1,HLA-DQA1,CRIP1,IFITM3,MYH9,HLA-DRB5,MX1,RUNX1,SH3BGR…	107
Immunological Disease, Inflammatory Disease	atopic disease	Atopic disease	6.74e-10					HLA-DQA1,LGALS1,H3-3A/H3-3B,CD44,ANXA1,MYH9,DUSP1,CHD4,STAT1,HLA-DRB5,MX1,HLA-C,ZFP36,S100A11,JUNB	15
Cellular Compromise, Inflammatory Response	degranulation	Degranulation of phagocytes	6.85e-10		0		0.362	SERPINB1,ATP8B4,APP,ANXA2,B2M,MGST1,CD44,ANXA1,BST2,DUSP1,TYROBP,HLA-C,PTPRC,IQGAP2,CFD,CD9,S100A11,JUNB	18
Cell-To-Cell Signaling and Interaction	binding	Binding of lymphoma cell lines	7.08e-10		-0.844		-0.445	FBLN5,TGFB1,STAT1,ITGB1,APP,ANXA2,CD44,ANXA1,JUNB	9
Lymphoid Tissue Structure and Development, Tissue Morphology	quantity	Quantity of lymphatic system cells	7.1e-10		-1.134		-0.612	SATB1,AKAP13,TGFB1,LGALS1,HLA-DQA1,KLF10,PIK3R1,STAT1,ISG15,TYROBP,ITGB1,RUNX1,ZFP36,CD9,CDK6,CD79A,TCF4,APP,B2M,PIM1,CD44,CD69,SOD2,PTPRC,SOX4	25
Cell-mediated Immune Response, Cellular Movement, Hematological System Development and Function, Immune Cell Trafficking	cell movement	Cell movement of T lymphocytes	7.2e-10		-0.326		0.136	SATB1,TGFB1,LGALS1,APP,PIK3R1,CD69,CD44,SPARC,SPINT2,MYH9,IRF7,STAT1,ITGB1,RUNX1	14
Cellular Growth and Proliferation, Lymphoid Tissue Structure and Development	proliferation	Proliferation of lymphatic system cells	7.32e-10		0.055		0.423	SATB1,AKAP13,TGFB1,LGALS1,HLA-DQA1,APP,B2M,PIM1,PIK3R1,CD44,CD69,ANXA1,VIM,GNAS,DUSP1,STAT1,ISG15,TYROBP,ITGB1,RUNX1,PTPRC,CDK6,CD79A,JUNB	24
Cancer, Organismal Injury and Abnormalities	malignant solid tumor	Malignant solid tumor	7.72e-10		-0.519		-0.563	TAGLN2,SATB1,AKAP13,MT-ND5,IFI44L,HNRNPD,CYTL1,GNAQ,TYROBP,GAMT,ZFP36,CD9,TCF4,GIMAP7,H3-3A/H3-3B,TPPP3,SOD2,DSTN,APLP2,MTURN,HLA-C,SFPQ,RGS10,GNA15,JUNB,SERPINB1,ANKRD11,LGALS1,TPM4,ATP8B4,IFI6,EIF4A2,KLF10,HLA-F,EMB,SPINT2,VIM,FBLN5,SDCCAG8,IRF7,DUSP1,ISG15,ITGB1,RPS4Y1,RPL22L1,CDK6,RFLNB,S100A11,HLA-E,CD99,DBI,B2M,DAAM1,CCDC88A,CAST,MT-CO2,PFKP,NCOA4,TGFB1,HLA-DQA1,CRIP1,IFITM3,MYH9,HLA-DRB5,M…	111
Cellular Development, Cellular Growth and Proliferation, Hematological System Development and Function, Lymphoid Tissue Structure and Development	proliferation	Proliferation of lymphocytes	8.29e-10		0.258		0.587	SATB1,AKAP13,TGFB1,LGALS1,HLA-DQA1,B2M,PIM1,PIK3R1,CD44,CD69,ANXA1,VIM,GNAS,DUSP1,STAT1,ISG15,TYROBP,ITGB1,RUNX1,PTPRC,CDK6,CD79A,JUNB	23
Cellular Compromise, Inflammatory Response	degranulation	Degranulation of myeloid cells	8.4e-10		0		0.373	SERPINB1,ATP8B4,APP,ANXA2,B2M,MGST1,CD44,ANXA1,BST2,DUSP1,TYROBP,HLA-C,PTPRC,IQGAP2,CFD,CD9,S100A11,JUNB	18
Cellular Development, Cellular Growth and Proliferation	proliferation	Proliferation of blood cells	8.5e-10		0.612		0.962	SATB1,AKAP13,TGFB1,LGALS1,HLA-DQA1,PIK3R1,MYH9,VIM,DUSP1,STAT1,ISG15,TYROBP,ITGB1,RUNX1,CDK6,CD79A,B2M,PIM1,CD44,CD69,ANXA1,BST2,GNAS,PTPRC,JUNB	25
Hematological System Development and Function, Tissue Morphology	quantity	Quantity of blood cells	9.27e-10		-1.006		-0.556	SERPINB1,SATB1,AKAP13,TGFB1,LGALS1,HLA-DQA1,KLF10,F13A1,PIK3R1,DUSP1,STAT1,TYROBP,ISG15,RUNX1,ZFP36,CDK6,CD9,CD79A,TCF4,APP,B2M,PIM1,CD44,CD69,ANXA1,GNAS,PTPRC,RGS10,SOX4	29
Cancer, Hematological Disease, Organismal Injury and Abnormalities	bone marrow neoplasm	Bone marrow neoplasm	9.86e-10					MT-CYB,AKAP13,ANKRD11,MT-ND5,TEX30,TGFB1,HLA-DQA1,IFI44L,HNRNPD,KLF10,IFITM3,PIK3R1,MYH9,GNAQ,RUNX1,ST18,CD9,MGST3,COBLL1,CD99,RANBP2,TCF4,ANXA2,DAAM1,PIM1,CD44,KRT18,ANXA1,GNAS,CHD4,UBB,HLA-C,PTPRC,MT-CO2,SOX4,JUNB	36
Cancer, Organismal Injury and Abnormalities	non-melanoma solid tumor	Non-melanoma solid tumor	1.05e-09		0.018		-0.129	TAGLN2,SATB1,AKAP13,MT-ND5,IFI44L,HNRNPD,CYTL1,GNAQ,TYROBP,GAMT,ZFP36,CD9,TCF4,GIMAP7,H3-3A/H3-3B,TPPP3,SOD2,DSTN,APLP2,MTURN,HLA-C,SFPQ,RGS10,GNA15,JUNB,SERPINB1,ANKRD11,LGALS1,TPM4,ATP8B4,IFI6,EIF4A2,KLF10,HLA-F,EMB,SPINT2,VIM,FBLN5,SDCCAG8,IRF7,DUSP1,ISG15,ITGB1,RPS4Y1,RPL22L1,CDK6,RFLNB,S100A11,HLA-E,CD99,DBI,B2M,DAAM1,CCDC88A,CAST,MT-CO2,PFKP,TGFB1,HLA-DQA1,CRIP1,IFITM3,MYH9,HLA-DRB5,MX1,RUN…	110
Neurological Disease, Organismal Injury and Abnormalities, Psychological Disorders	disorder of basal ganglia	Disorder of basal ganglia	1.17e-09					SATB1,MT-CYB,ANKRD11,MT-ND5,HLA-DQA1,EIF4A2,VIM,IRF7,STAT1,HLA-DRB5,ISG15,MT-ND6,HLA-E,H3-3A/H3-3B,ANXA2,APP,B2M,CD44,SPARC,SOD2,TTC3,GNAS,IFI44,UBB,MT-CO2,JUNB	26
Organismal Injury and Abnormalities, Reproductive System Disease	benign pelvic disease	Benign pelvic disease	1.19e-09					SERPINB1,MEST,TGFB1,HLA-DQA1,IFI44L,ANXA2,PIK3R1,MGST1,CD44,ANXA1,VIM,SOD2,BST2,GNAS,DUSP1,ITGB1,HLA-C,ZFP36,MT-CO2,SOX4,JUNB	21
Cancer, Organismal Injury and Abnormalities	nonhematologic malignant neoplasm	Nonhematologic malignant neoplasm	1.28e-09		-0.18		-0.248	TAGLN2,SATB1,AKAP13,MT-ND5,IFI44L,HNRNPD,CYTL1,GNAQ,TYROBP,GAMT,ZFP36,CD9,TCF4,GIMAP7,H3-3A/H3-3B,TPPP3,SOD2,DSTN,APLP2,MTURN,HLA-C,SFPQ,RGS10,GNA15,JUNB,SERPINB1,ANKRD11,LGALS1,TPM4,ATP8B4,IFI6,EIF4A2,KLF10,HLA-F,EMB,SPINT2,VIM,FBLN5,SDCCAG8,IRF7,DUSP1,ISG15,ITGB1,RPS4Y1,RPL22L1,CDK6,RFLNB,S100A11,HLA-E,CD99,DBI,B2M,DAAM1,CCDC88A,CAST,MT-CO2,PFKP,TGFB1,HLA-DQA1,CRIP1,IFITM3,MYH9,HLA-DRB5,MX1,RUN…	110
Cell-mediated Immune Response, Cellular Movement, Hematological System Development and Function, Immune Cell Trafficking	infiltration	Infiltration by T lymphocytes	1.28e-09		0.364		0.558	SATB1,IRF7,TGFB1,STAT1,LGALS1,ITGB1,APP,PIK3R1,CD44,SPARC,SPINT2	11
Cancer, Hematological Disease, Organismal Injury and Abnormalities	myeloid neoplasm	Myeloid neoplasm	1.28e-09					MT-CYB,AKAP13,ANKRD11,MT-ND5,TEX30,TGFB1,HLA-DQA1,IFI44L,HNRNPD,KLF10,IFITM3,PIK3R1,MYH9,GNAQ,RUNX1,ST18,CD9,MGST3,COBLL1,CD99,RANBP2,TCF4,ANXA2,DAAM1,PIM1,CD44,KRT18,ANXA1,GNAS,CHD4,UBB,HLA-C,PTPRC,MT-CO2,SOX4,JUNB	36
Cancer, Organismal Injury and Abnormalities	malignant solid tumor	Advanced malignant solid tumor	6.01e-09		-1.51		-1.217	HLA-E,MEST,TGFB1,LGALS1,ANXA2,B2M,CD44,KRT18,ANXA1,EPSTI1,SOD2,GNAS,IRF7,IGFBP7,STAT1,ITGB1,MX1,ZFP36,PTPRC,CD9,MT-CO2,CDK6,S100A11	23
Cancer, Organismal Injury and Abnormalities	metastatic solid tumor	Metastatic solid tumor	2.03e-09		-1.51		-1.225	HLA-E,MEST,TGFB1,LGALS1,ANXA2,B2M,CD44,KRT18,ANXA1,EPSTI1,SOD2,GNAS,IRF7,IGFBP7,STAT1,ITGB1,MX1,ZFP36,PTPRC,CD9,CDK6,S100A11	22
Cancer, Organismal Injury and Abnormalities	extrapancreatic malignant tumor	Extrapancreatic malignant tumor	1.89e-09		-1.19		-1.288	TAGLN2,SATB1,AKAP13,MT-ND5,IFI44L,HNRNPD,CYTL1,GNAQ,TYROBP,GAMT,ZFP36,CD9,TCF4,GIMAP7,H3-3A/H3-3B,TPPP3,SOD2,DSTN,APLP2,MTURN,HLA-C,SFPQ,RGS10,GNA15,JUNB,SERPINB1,ANKRD11,LGALS1,TPM4,ATP8B4,IFI6,EIF4A2,KLF10,HLA-F,EMB,SPINT2,VIM,FBLN5,SDCCAG8,IRF7,DUSP1,ISG15,ITGB1,RPS4Y1,CDK6,RFLNB,S100A11,HLA-E,CD99,DBI,B2M,DAAM1,CCDC88A,CAST,MT-CO2,PFKP,NCOA4,TGFB1,HLA-DQA1,CRIP1,IFITM3,MYH9,HLA-DRB5,MX1,RUNX1…	109
Cellular Function and Maintenance, Hematological System Development and Function	function	Function of T lymphocytes	1.9e-09		1.17		1.326	TAGLN2,HLA-E,TGFB1,LGALS1,TCF4,B2M,KLF10,CD69,CD44,IRF7,DUSP1,TYROBP,PTPRC	13
Cellular Development, Connective Tissue Development and Function, Tissue Development	differentiation	Differentiation of connective tissue cells	1.91e-09		0.919		1.159	TGFB1,H3-3A/H3-3B,KLF10,PIM1,PIK3R1,CYTL1,CD44,HEMGN,SOD2,GNAS,DUSP1,STAT1,TYROBP,ITGB1,RUNX1,CAST,ZFP36,RGS10,CDK6,SOX4,JUNB	21
Connective Tissue Disorders, Inflammatory Disease, Inflammatory Response, Organismal Injury and Abnormalities, Skeletal and Muscular Disorders	experimentally-induced arthritis	Experimentally-induced arthritis	4e-06		-1.51		-1.375	TGFB1,DUSP1,STAT1,CAST,F13A1,CD69,CD44,ANXA1	8
Inflammatory Disease, Inflammatory Response, Neurological Disease, Organismal Injury and Abnormalities	encephalitis	Encephalitis	3.09e-10		-1.527		-1.374	SERPINB1,HLA-E,TGFB1,HLA-DQA1,LGALS1,CD99,APP,B2M,IFITM3,CD44,SPARC,VIM,DUSP1,STAT1,ISG15,TYROBP,ITGB1,PTPRC	18
Cell Death and Survival	apoptosis	Apoptosis of tumor cell lines	2.52e-09		-1.351		-1.549	TAGLN2,NCOA4,SATB1,TGFB1,LGALS1,IFI6,KLF10,DUSP1,STAT1,ITGB1,RUNX1,ZFP36,CDK6,S100A11,ZMAT3,CD99,TCF4,ANXA2,APP,B2M,PIM1,CD44,SPARC,KRT18,SOD2,GNAS,IGFBP7,CAST,SFPQ,PTPRC,SOX4,JUNB	32
Cellular Development, Cellular Growth and Proliferation, Hematological System Development and Function, Lymphoid Tissue Structure and Development	cell proliferation	Cell proliferation of T lymphocytes	2.65e-09		0.311		0.571	SATB1,AKAP13,TGFB1,LGALS1,HLA-DQA1,B2M,PIM1,PIK3R1,CD44,CD69,ANXA1,VIM,GNAS,DUSP1,STAT1,TYROBP,RUNX1,PTPRC,CDK6,CD79A	20
Inflammatory Response, Neurological Disease	inflammation	Inflammation of central nervous system	1.28e-10		-1.53		-1.401	SERPINB1,HLA-E,TGFB1,HLA-DQA1,LGALS1,CD99,APP,B2M,IFITM3,CD44,SPARC,ANXA1,VIM,DUSP1,STAT1,ISG15,TYROBP,ITGB1,PTPRC	19
Cellular Movement, Immune Cell Trafficking	cell movement	Cell movement of lymphatic system cells	3.15e-09		-0.213		0.313	SATB1,TGFB1,LGALS1,APP,PIK3R1,CD69,CD44,SPARC,ANXA1,SPINT2,MYH9,GNAS,IRF7,STAT1,ITGB1,RUNX1,CD9	17
Cellular Development, Cellular Growth and Proliferation, Embryonic Development, Hematological System Development and Function, Hematopoiesis, Lymphoid Tissue Structure and Development, Organ Development, Organismal Development, Tissue Development	lymphopoiesis	Lymphopoiesis	3.18e-09		-1.329		-0.653	SATB1,TGFB1,LGALS1,HLA-DQA1,TCF4,B2M,KLF10,PIM1,PIK3R1,CD44,CD69,ANXA1,CHD4,STAT1,TYROBP,RUNX1,PTPRC,CDK6,CD79A,SOX4,ITM2A	21
Hematological System Development and Function, Hematopoiesis, Tissue Morphology	quantity	Quantity of hematopoietic progenitor cells	1.69e-08		-1.532		-1.285	SATB1,AKAP13,TGFB1,TCF4,B2M,PIM1,PIK3R1,CD69,CD44,STAT1,TYROBP,RUNX1,PTPRC,CDK6,CD9,CD79A,SOX4	17
Cellular Assembly and Organization	development	Development of cytoplasm	6.47e-06		-1.542		-1.096	TGFB1,TPM4,APP,PIK3R1,DAAM1,CD44,SPARC,CCDC88A,GNAQ,GNAS,ITGB1,DSTN,CDK6,JUNB	14
Cellular Development, Cellular Growth and Proliferation	cell proliferation	Cell proliferation of tumor cell lines	4.7e-09		-1.108		-0.618	PFKP,TAGLN2,SATB1,NCOA4,TGFB1,LGALS1,KLF10,IFITM3,PIK3R1,GNAQ,FBLN5,DUSP1,STAT1,ITGB1,RUNX1,IQGAP2,ZFP36,CDK6,CD79A,S100A11,COBLL1,TCF4,CD99,RANBP2,ANXA2,APP,PIM1,CD44,SPARC,ANXA1,CCDC88A,SOD2,GNAS,IGFBP7,CHD4,SFPQ,SOX4,GNA15,JUNB	39
Cellular Movement, Hematological System Development and Function, Immune Cell Trafficking	migration	Migration of mononuclear leukocytes	4.94e-09		-0.006		0.52	SATB1,TGFB1,LGALS1,CD99,APP,PIK3R1,CD69,CD44,SPARC,ANXA1,SPINT2,MYH9,IRF7,STAT1,ITGB1,RUNX1	16
Dermatological Diseases and Conditions, Immunological Disease, Inflammatory Disease, Inflammatory Response, Organismal Injury and Abnormalities	atopic dermatitis	Atopic dermatitis	5.34e-09					HLA-DQA1,LGALS1,H3-3A/H3-3B,CD44,ANXA1,DUSP1,STAT1,HLA-DRB5,MX1,HLA-C,ZFP36,S100A11,JUNB	13
Tissue Morphology	quantity	Quantity of progenitor cells	6.77e-09		-1.55		-1.31	SATB1,AKAP13,TGFB1,TCF4,APP,B2M,PIM1,PIK3R1,CD69,CD44,STAT1,TYROBP,RUNX1,PTPRC,CDK6,CD9,CD79A,SOX4	18
Cardiovascular System Development and Function	development	Development of vasculature	1.3e-06		-1.557		-1.104	TAGLN2,TGFB1,LGALS1,TCF4,ANXA2,APP,KLF10,PIK3R1,DAAM1,PIM1,CD44,SPARC,ANXA1,MYH9,VIM,FBLN5,IGFBP7,STAT1,ITGB1,RUNX1,CDK6,CD9,SOX4,JUNB	24
Cancer, Organismal Injury and Abnormalities	squamous-cell carcinoma	Squamous-cell carcinoma	6.46e-09					PFKP,SATB1,AKAP13,TGFB1,HLA-DQA1,HNRNPD,MYH9,HLA-DRB5,MX1,RUNX1,ST18,TCF4,RANBP2,ANXA2,APP,ANXA1,SOD2,TTC3,CHD4,RBPMS,APLP2,HLA-C,SFPQ,STT3B,SOX4,GNA15,MT-CYB,ANKRD11,LGALS1,ATP8B4,EIF4A2,F13A1,PIK3R1,SPINT2,VIM,EPSTI1,FBLN5,SDCCAG8,CPA3,STAT1,ITGB1,CDK6,ITM2A,COBLL1,DBI,B2M,DAAM1,CD44,SPARC,KRT18,CCDC88A,GNAS,IFI44,CAST,PTPRC,CFD,MT-CO2	57
Cellular Development, Cellular Growth and Proliferation, Hematological System Development and Function, Hematopoiesis, Tissue Development	development	Development of hematopoietic progenitor cells	6.48e-09		-1.173		-0.733	SATB1,TGFB1,H4C3,TCF4,H3-3A/H3-3B,B2M,PIM1,PIK3R1,STAT1,TYROBP,RUNX1,MTURN,PTPRC,CD79A	14
Cancer, Organismal Injury and Abnormalities	genitourinary tumor	Genitourinary tumor	6.6e-09		-0.611		-0.555	PFKP,NCOA4,TAGLN2,SATB1,AKAP13,MT-ND5,TGFB1,HLA-DQA1,IFI44L,CRIP1,IFITM3,MYH9,GNAQ,HLA-DRB5,GAMT,MX1,RUNX1,IQGAP2,ZFP36,ST18,CD9,CD79A,MT-ND6,ZMAT3,TCF4,GIMAP7,RANBP2,H3-3A/H3-3B,ANXA2,APP,PIM1,MGST1,CD69,ANXA1,SLC38A1,RAB13,SOD2,TTC3,CHD4,UBB,DSTN,MTURN,HLA-C,SFPQ,STT3B,ARMH1,SOX4,GNA15,JUNB,SERPINB1,ANKRD11,MT-CYB,LGALS1,TPM4,ATP8B4,IFI6,EIF4A2,KLF10,F13A1,PIK3R1,EMB,SPINT2,VIM,EPSTI1,FBLN5,IRF…	92
Cardiovascular System Development and Function, Organismal Development	angiogenesis	Angiogenesis	5.78e-07		-1.557		-1.107	TAGLN2,TGFB1,LGALS1,TCF4,ANXA2,APP,KLF10,PIK3R1,DAAM1,PIM1,CD44,SPARC,ANXA1,MYH9,VIM,FBLN5,IGFBP7,STAT1,ITGB1,RUNX1,CDK6,CD9,JUNB	23
Cancer, Organismal Injury and Abnormalities	extracranial solid tumor	Extracranial solid tumor	7.55e-09		-0.516		-0.539	TAGLN2,SATB1,AKAP13,MT-ND5,IFI44L,HNRNPD,CYTL1,GNAQ,TYROBP,GAMT,ZFP36,CD9,TCF4,GIMAP7,H3-3A/H3-3B,TPPP3,SOD2,DSTN,APLP2,MTURN,HLA-C,SFPQ,RGS10,GNA15,JUNB,SERPINB1,ANKRD11,LGALS1,TPM4,ATP8B4,IFI6,KLF10,EIF4A2,HLA-F,EMB,SPINT2,VIM,FBLN5,SDCCAG8,IRF7,DUSP1,ISG15,ITGB1,RPS4Y1,RPL22L1,CDK6,RFLNB,S100A11,HLA-E,CD99,DBI,B2M,DAAM1,CCDC88A,CAST,MT-CO2,PFKP,NCOA4,TGFB1,HLA-DQA1,CRIP1,IFITM3,MYH9,HLA-DRB5,M…	110
Immunological Disease	allergy	Allergy	7.67e-09					HLA-E,HLA-DQA1,LGALS1,H3-3A/H3-3B,CD44,ANXA1,MYH9,DUSP1,CHD4,STAT1,HLA-DRB5,MX1,HLA-C,ZFP36,S100A11,JUNB	16
Endocrine System Disorders, Gastrointestinal Disease, Metabolic Disease, Organismal Injury and Abnormalities	diabetic complication	Diabetic complication	7.7e-09					NCOA4,TCF4,TPM4,CRIP1,B2M,PIK3R1,DAAM1,MGST1,HEMGN,MYH9,VIM,SOD2,FBLN5,IGFBP7,STAT1,RUNX1,CDK6,MT-CO2	18
Tissue Development	growth	Growth of epithelial tissue	7.96e-09		-1.136		-0.854	TGFB1,LGALS1,TCF4,APP,B2M,KLF10,DAAM1,PIM1,CD44,SPARC,SPINT2,VIM,GNAS,STAT1,ITGB1,RUNX1,ZFP36,CDK6,SOX4,S100A11,JUNB	21
Cancer, Organismal Injury and Abnormalities, Reproductive System Disease	breast or ovarian cancer	Breast or ovarian cancer	7.98e-09					PFKP,TAGLN2,AKAP13,MT-ND5,TGFB1,HLA-DQA1,IFI44L,MYH9,GNAQ,HLA-DRB5,RUNX1,IQGAP2,ZFP36,ST18,CD9,TCF4,RANBP2,H3-3A/H3-3B,APP,PIM1,CD69,ANXA1,SOD2,CHD4,DSTN,SFPQ,MTURN,STT3B,ARMH1,GNA15,JUNB,MT-CYB,ANKRD11,LGALS1,TPM4,ATP8B4,KLF10,F13A1,EIF4A2,PIK3R1,SPINT2,VIM,EPSTI1,IRF7,FBLN5,DUSP1,STAT1,ITGB1,CDK6,HLA-E,B2M,DAAM1,CD44,SPARC,KRT18,CCDC88A,GNAS,CAST	58
Cell Death and Survival	cell death	Cell death of lymphoma cell lines	7.99e-09		-0.498		-0.536	SOD2,SATB1,TGFB1,DUSP1,IGFBP7,STAT1,LGALS1,CD99,RUNX1,ANXA2,PTPRC,CD44	12
Cellular Movement, Hematological System Development and Function, Immune Cell Trafficking	cellular infiltration	Cellular infiltration by leukocytes	8.44e-09		0.464		0.6	SATB1,TGFB1,LGALS1,ANXA2,APP,PIK3R1,CD69,CD44,SPARC,ANXA1,SPINT2,IRF7,DUSP1,STAT1,ITGB1,CAST,CFD	17
Connective Tissue Development and Function, Skeletal and Muscular System Development and Function, Tissue Morphology	quantity	Quantity of bone cells	9.53e-09		-1.004		-0.938	GNAS,TGFB1,STAT1,TYROBP,KLF10,F13A1,RGS10,CD9,CD44,SPARC,JUNB	11
Cancer, Organismal Injury and Abnormalities	multiple cancers	Multiple cancers	9.57e-09					PFKP,TAGLN2,AKAP13,MT-ND5,TGFB1,HLA-DQA1,IFI44L,MYH9,GNAQ,HLA-DRB5,RUNX1,IQGAP2,ZFP36,ST18,CD9,TCF4,RANBP2,H3-3A/H3-3B,APP,PIM1,CD69,ANXA1,SOD2,CHD4,DSTN,SFPQ,MTURN,STT3B,ARMH1,GNA15,JUNB,MT-CYB,ANKRD11,LGALS1,TPM4,ATP8B4,KLF10,F13A1,EIF4A2,PIK3R1,SPINT2,VIM,EPSTI1,IRF7,FBLN5,DUSP1,STAT1,ITGB1,CDK6,HLA-E,B2M,DAAM1,CD44,SPARC,KRT18,CCDC88A,GNAS,CAST,PTPRC	59
Hematological System Development and Function, Tissue Morphology	quantity	Quantity of mononuclear leukocytes	9.91e-09		-0.175		0.353	SATB1,AKAP13,TGFB1,LGALS1,HLA-DQA1,TCF4,APP,B2M,KLF10,PIM1,PIK3R1,CD44,CD69,GNAS,STAT1,ISG15,TYROBP,RUNX1,ZFP36,PTPRC,CDK6,CD79A,SOX4	23
Cancer, Organismal Injury and Abnormalities	growth	Growth of tumor	1.01e-08		-0.549		-0.07	NCOA4,TGFB1,LGALS1,KLF10,IFITM3,EPSTI1,FBLN5,DUSP1,STAT1,ITGB1,RUNX1,ZFP36,IQGAP2,CDK6,ZMAT3,TCF4,ANXA2,PIM1,CD44,SPARC,ANXA1,CCDC88A,SOD2,CHD4,SOX4	25
Cellular Growth and Proliferation	outgrowth	Outgrowth of cells	5.12e-06		-1.588		-1.097	VIM,RAB13,SOD2,GNAQ,GNAS,LGALS1,ITGB1,RPS4Y1,APP,CD9,MYH9,GNA15	12
Cancer, Organismal Injury and Abnormalities	formation	Formation of solid tumor	1.07e-08		0.033		-0.249	SATB1,AKAP13,MT-ND5,IFI44L,HNRNPD,CYTL1,GNAQ,GAMT,ZFP36,CD9,TCF4,GIMAP7,H3-3A/H3-3B,SOD2,DSTN,APLP2,MTURN,HLA-C,SFPQ,RGS10,GNA15,JUNB,SERPINB1,ANKRD11,LGALS1,TPM4,ATP8B4,IFI6,EIF4A2,KLF10,HLA-F,EMB,SPINT2,VIM,FBLN5,SDCCAG8,IRF7,DUSP1,ISG15,ITGB1,RPS4Y1,RPL22L1,CDK6,S100A11,HLA-E,CD99,DBI,B2M,DAAM1,CCDC88A,CAST,MT-CO2,PFKP,TGFB1,HLA-DQA1,CRIP1,IFITM3,MYH9,MX1,RUNX1,IQGAP2,ST18,CD79A,MGST3,MT-ND6,Z…	101
Cell-To-Cell Signaling and Interaction, Hematological System Development and Function, Immune Cell Trafficking, Inflammatory Response	activation	Activation of leukocytes	1.07e-08		-1.218		-0.905	SATB1,MT-CYB,TGFB1,MT-ND5,LGALS1,HLA-DQA1,ANXA2,APP,B2M,MGST1,CD44,ANXA1,DUSP1,STAT1,TYROBP,ITGB1,RUNX1,PTPRC,CD79A,MT-ND6	20
Connective Tissue Development and Function, Tissue Morphology	quantity	Quantity of connective tissue cells	1.08e-08		-0.862		-0.739	TGFB1,KLF10,F13A1,CD44,SPARC,GNAQ,GNAS,STAT1,ITGB1,TYROBP,RGS10,CD9,JUNB	13
Cancer, Organismal Injury and Abnormalities	head and neck squamous cell cancer	Head and neck squamous cell carcinoma	1.14e-08					PFKP,SATB1,MT-CYB,AKAP13,ANKRD11,TGFB1,LGALS1,HLA-DQA1,ATP8B4,HNRNPD,F13A1,PIK3R1,MYH9,EPSTI1,SDCCAG8,CPA3,STAT1,HLA-DRB5,ITGB1,MX1,RUNX1,ST18,ITM2A,COBLL1,TCF4,APP,B2M,DAAM1,CD44,SPARC,KRT18,ANXA1,CCDC88A,SOD2,TTC3,GNAS,CHD4,RBPMS,APLP2,HLA-C,SFPQ,PTPRC,STT3B,MT-CO2,GNA15	45
Cellular Development, Cellular Growth and Proliferation	development	Development of tumor cell lines	1.16e-08		-0.522		-0.312	SATB1,COBLL1,TGFB1,ANXA2,PIK3R1,IFITM3,CD44,SPARC,ANXA1,CCDC88A,SOD2,GNAQ,DUSP1,IGFBP7,ITGB1,CAST,CDK6	17
Cell-mediated Immune Response, Cellular Development, Cellular Function and Maintenance, Cellular Growth and Proliferation, Embryonic Development, Hematological System Development and Function, Hematopoiesis, Lymphoid Tissue Structure and Development, Organ Development, Organismal Development, Tissue Development	development	T cell development	1.17e-08		-1.093		-0.506	SATB1,TGFB1,HLA-DQA1,TCF4,B2M,KLF10,PIM1,PIK3R1,CD69,ANXA1,CHD4,STAT1,TYROBP,RUNX1,PTPRC,CDK6,CD79A,SOX4	18
Cellular Development, Cellular Growth and Proliferation	cell proliferation	Cell proliferation of breast cancer cell lines	1.56e-06		-1.601		-1.11	PFKP,TGFB1,LGALS1,RANBP2,ANXA2,IFITM3,PIM1,PIK3R1,CD44,ANXA1,SOD2,FBLN5,GNAS,IGFBP7,ITGB1,ZFP36	16
Cell Death and Survival, Cellular Compromise	cytotoxicity	Cytotoxicity of lymphocytes	1.44e-08		0.743		1.323	HLA-E,TGFB1,STAT1,TYROBP,PTPRC,B2M,CD69,CD44,HLA-F,MYH9	10
Cellular Function and Maintenance	homeostasis	Cellular homeostasis	3.57e-09		-1.609		-1.077	SERPINB1,NCOA4,SATB1,TGFB1,LGALS1,HLA-DQA1,IFI6,KLF10,PIK3R1,VIM,GNAQ,IRF7,STAT1,TYROBP,ITGB1,RUNX1,CDK6,CD79A,ZMAT3,TCF4,APP,B2M,PIM1,CD69,KRT18,ANXA1,SOD2,BST2,GNAS,CHD4,UBB,CAST,APLP2,PTPRC,SOX4,JUNB	36
Hematological System Development and Function, Hematopoiesis	development	Development of hematopoietic system	1.5e-08		-0.62		-0.235	SATB1,TGFB1,H4C3,TCF4,H3-3A/H3-3B,B2M,PIM1,PIK3R1,CD44,STAT1,TYROBP,RUNX1,MTURN,PTPRC,CD79A	15
Cellular Movement, Hematological System Development and Function, Immune Cell Trafficking	cell movement	Cell movement of lymphocytes	1.53e-08		-0.024		0.468	SATB1,TGFB1,LGALS1,APP,PIK3R1,CD69,CD44,SPARC,ANXA1,SPINT2,MYH9,GNAS,IRF7,STAT1,ITGB1,RUNX1	16
Cellular Movement, Hematological System Development and Function, Immune Cell Trafficking	migration	Lymphocyte migration	1.54e-08		0.205		0.719	SATB1,TGFB1,LGALS1,APP,PIK3R1,CD69,CD44,SPARC,ANXA1,SPINT2,MYH9,IRF7,STAT1,ITGB1,RUNX1	15
Cancer, Gastrointestinal Disease, Organismal Injury and Abnormalities	digestive system cancer	Digestive system cancer	1.55e-08		-0.344		-0.49	TAGLN2,SATB1,AKAP13,MT-ND5,IFI44L,HNRNPD,CYTL1,GNAQ,TYROBP,GAMT,ZFP36,CD9,TCF4,GIMAP7,H3-3A/H3-3B,TPPP3,SOD2,DSTN,APLP2,MTURN,HLA-C,SFPQ,RGS10,GNA15,JUNB,SERPINB1,ANKRD11,LGALS1,TPM4,ATP8B4,IFI6,EIF4A2,KLF10,HLA-F,EMB,SPINT2,VIM,FBLN5,SDCCAG8,IRF7,DUSP1,ISG15,ITGB1,RPS4Y1,CDK6,RFLNB,S100A11,HLA-E,DBI,B2M,DAAM1,CCDC88A,CAST,MT-CO2,PFKP,TGFB1,HLA-DQA1,CRIP1,IFITM3,MYH9,HLA-DRB5,MX1,RUNX1,SH3BGRL3,I…	102
Cancer, Organismal Injury and Abnormalities	intraabdominal organ tumor	Intraabdominal organ tumor	1.66e-08		-0.292		-0.458	TAGLN2,SATB1,AKAP13,MT-ND5,IFI44L,HNRNPD,CYTL1,GNAQ,GAMT,ZFP36,CD9,TCF4,GIMAP7,TPPP3,SOD2,DSTN,APLP2,MTURN,HLA-C,SFPQ,RGS10,GNA15,JUNB,SERPINB1,ANKRD11,LGALS1,TPM4,ATP8B4,IFI6,EIF4A2,KLF10,HLA-F,EMB,SPINT2,VIM,FBLN5,SDCCAG8,IRF7,DUSP1,ISG15,ITGB1,RPS4Y1,CDK6,RFLNB,S100A11,HLA-E,CD99,DBI,B2M,DAAM1,CCDC88A,CAST,MT-CO2,PFKP,TGFB1,HLA-DQA1,CRIP1,IFITM3,MYH9,HLA-DRB5,MX1,RUNX1,SH3BGRL3,IQGAP2,ST18,CD7…	105
Cell-To-Cell Signaling and Interaction, Hematological System Development and Function	activation	Activation of blood cells	4.43e-10		-1.619		-1.267	SATB1,MT-CYB,TGFB1,MT-ND5,LGALS1,HLA-DQA1,ANXA2,APP,B2M,PIK3R1,MGST1,CD44,ANXA1,GNAQ,DUSP1,STAT1,TYROBP,ITGB1,RUNX1,PTPRC,CD79A,MT-ND6,GNA15	23
Cancer, Organismal Injury and Abnormalities	incidence	Incidence of tumor	1.83e-08		-0.059		-0.317	PFKP,SATB1,AKAP13,MT-ND5,TGFB1,HLA-DQA1,IFI44L,CRIP1,IFITM3,MYH9,GNAQ,MX1,RUNX1,IQGAP2,ZFP36,ST18,CD9,CD79A,MGST3,MT-ND6,ZMAT3,TCF4,GIMAP7,RANBP2,H3-3A/H3-3B,ANXA2,APP,PIM1,MGST1,CD69,ANXA1,SLC38A1,SOD2,TTC3,CHD4,RBPMS,UBB,DSTN,APLP2,MTURN,HLA-C,SFPQ,RGS10,STT3B,SOX4,GNA15,JUNB,SERPINB1,ANKRD11,MT-CYB,LGALS1,TPM4,ATP8B4,IFI6,EIF4A2,KLF10,F13A1,PIK3R1,HLA-F,EMB,SPINT2,VIM,EPSTI1,FBLN5,IRF7,CPA3,DU…	94
Cell Death and Survival	apoptosis	Apoptosis of blood cells	1.85e-08		0.077		-0.18	SATB1,TGFB1,LGALS1,PIM1,PIK3R1,CD44,ANXA1,SOD2,GNAS,STAT1,ISG15,ITGB1,RUNX1,PTPRC,CDK6,CD9,SOX4	17
Molecular Transport	quantity	Quantity of metal	4.78e-07		-1.631		-1.209	TGFB1,LGALS1,APP,ANXA2,B2M,PIK3R1,SPINT2,MYH9,GNAQ,GNAS,IGFBP7,CAST,APLP2,PTPRC,GNA15	15
Cancer, Organismal Injury and Abnormalities	carcinoma	Carcinoma	2.09e-08		-0.422		-0.557	TAGLN2,SATB1,AKAP13,MT-ND5,IFI44L,HNRNPD,CYTL1,GNAQ,TYROBP,GAMT,ZFP36,CD9,TCF4,GIMAP7,H3-3A/H3-3B,TPPP3,SOD2,DSTN,APLP2,MTURN,HLA-C,SFPQ,RGS10,GNA15,JUNB,SERPINB1,ANKRD11,LGALS1,TPM4,ATP8B4,IFI6,EIF4A2,KLF10,HLA-F,EMB,SPINT2,VIM,FBLN5,SDCCAG8,IRF7,DUSP1,ISG15,ITGB1,RPL22L1,CDK6,RFLNB,S100A11,HLA-E,CD99,DBI,B2M,DAAM1,CCDC88A,CAST,MT-CO2,PFKP,TGFB1,HLA-DQA1,CRIP1,IFITM3,MYH9,HLA-DRB5,MX1,RUNX1,SH3B…	108
Cell-mediated Immune Response, Cellular Development, Cellular Function and Maintenance, Cellular Growth and Proliferation, Embryonic Development, Hematological System Development and Function, Hematopoiesis, Lymphoid Tissue Structure and Development, Organ Development, Organismal Development, Tissue Development	differentiation	Differentiation of T lymphocytes	2.15e-08		-1.636		-1.08	SATB1,TGFB1,HLA-DQA1,TCF4,B2M,KLF10,PIK3R1,CD69,ANXA1,STAT1,RUNX1,PTPRC,CDK6,CD79A,SOX4	15
Organismal Injury and Abnormalities	fibrosis	Fibrosis	1.18e-05		-1.639		-1.812	SERPINB1,TGFB1,LGALS1,HLA-DQA1,TCF4,B2M,PIM1,CD44,SPARC,KRT18,VIM,SOD2,GNAS,STAT1,ITGB1,RUNX1,RGS10,CD9	18
Hematological System Development and Function, Lymphoid Tissue Structure and Development, Tissue Morphology	quantity	Quantity of lymphocytes	2.15e-08		-0.43		0.112	SATB1,AKAP13,TGFB1,LGALS1,HLA-DQA1,TCF4,APP,B2M,KLF10,PIM1,PIK3R1,CD44,CD69,STAT1,ISG15,TYROBP,RUNX1,ZFP36,PTPRC,CDK6,CD79A,SOX4	22
Cancer, Immunological Disease, Organismal Injury and Abnormalities	neoplasia	Neoplasia of lymphoid organ	2.24e-08					VIM,HLA-E,MT-CYB,TGFB1,ITGB1,PTPRC,PIK3R1,PIM1,CDK6,CD79A,CD44,ANXA1	12
Dermatological Diseases and Conditions, Immunological Disease, Organismal Injury and Abnormalities	pemphigus	Pemphigus	2.5e-08					COBLL1,STAT1,IFI44,ISG15,IFI44L,MX1,IFI6,SPARC,ANXA1	9
Cancer, Organismal Injury and Abnormalities	advanced malignant tumor	Advanced malignant tumor	1.98e-10		-1.674		-1.282	TGFB1,LGALS1,IFITM3,PIK3R1,MYH9,EPSTI1,VIM,IRF7,STAT1,ITGB1,MX1,RUNX1,ZFP36,CDK6,CD9,S100A11,HLA-E,MEST,CD99,ANXA2,B2M,CD44,KRT18,ANXA1,CCDC88A,SOD2,GNAS,IGFBP7,CHD4,PTPRC,MT-CO2	31
Cancer, Organismal Injury and Abnormalities	metastasis	Metastasis	1e-10		-1.674		-1.285	TGFB1,LGALS1,IFITM3,PIK3R1,MYH9,EPSTI1,VIM,IRF7,STAT1,ITGB1,MX1,RUNX1,ZFP36,CDK6,CD9,S100A11,HLA-E,MEST,CD99,ANXA2,B2M,CD44,KRT18,ANXA1,CCDC88A,SOD2,GNAS,IGFBP7,CHD4,PTPRC	30
Cell Death and Survival	apoptosis	Apoptosis of leukocytes	3.01e-08		-0.088		-0.261	SATB1,TGFB1,LGALS1,PIM1,PIK3R1,CD44,ANXA1,SOD2,GNAS,STAT1,ISG15,ITGB1,RUNX1,PTPRC,CD9,SOX4	16
Cancer, Organismal Injury and Abnormalities, Reproductive System Disease	breast cancer	Breast cancer	3.06e-08					PFKP,TAGLN2,MT-CYB,AKAP13,ANKRD11,MT-ND5,TGFB1,LGALS1,HLA-DQA1,KLF10,EIF4A2,PIK3R1,MYH9,EPSTI1,GNAQ,FBLN5,IRF7,DUSP1,STAT1,HLA-DRB5,ITGB1,RUNX1,IQGAP2,ZFP36,CDK6,ST18,CD9,TCF4,RANBP2,H3-3A/H3-3B,APP,DAAM1,PIM1,CD44,CD69,SPARC,KRT18,ANXA1,SOD2,GNAS,CHD4,CAST,MTURN,SFPQ,ARMH1,GNA15,JUNB	47
Cancer, Organismal Injury and Abnormalities, Reproductive System Disease	mammary tumor	Mammary tumor	3.26e-08		-0.443		-0.253	PFKP,TAGLN2,MT-CYB,AKAP13,ANKRD11,MT-ND5,TGFB1,LGALS1,HLA-DQA1,KLF10,EIF4A2,PIK3R1,MYH9,EPSTI1,GNAQ,FBLN5,IRF7,DUSP1,STAT1,HLA-DRB5,ITGB1,RUNX1,IQGAP2,ZFP36,CDK6,ST18,CD9,TCF4,RANBP2,H3-3A/H3-3B,APP,DAAM1,PIM1,CD44,CD69,SPARC,KRT18,ANXA1,CCDC88A,SOD2,GNAS,CHD4,CAST,MTURN,SFPQ,ARMH1,GNA15,JUNB	48
Dermatological Diseases and Conditions, Immunological Disease, Inflammatory Disease, Organismal Injury and Abnormalities	lichen planus	Lichen planus	3.4e-08					HLA-E,MX1,IFI6,HLA-C,B2M,CFD,IFITM3,CD44	8
Cancer, Hematological Disease, Immunological Disease, Organismal Injury and Abnormalities	tumorigenesis	Tumorigenesis of lymphocytes	3.53e-08		1.195		0.844	SATB1,MT-CYB,MT-ND5,TGFB1,LGALS1,HLA-DQA1,IFI44L,ATP8B4,IFI6,PIK3R1,EMB,VIM,EPSTI1,SDCCAG8,IRF7,STAT1,ISG15,GAMT,ITGB1,MX1,RUNX1,IQGAP2,ZFP36,CDK6,CD79A,MT-ND6,ANXA2,APP,B2M,PIM1,CD44,CD69,SPARC,KRT18,ANXA1,SOD2,GNAS,IGFBP7,CHD4,RBPMS,IFI44,PTPRC	42
Cell Death and Survival, Cellular Compromise	cytotoxicity	Cytotoxicity of cells	4.08e-08		0.371		0.847	HLA-E,TGFB1,STAT1,TYROBP,APP,PTPRC,B2M,CD69,CD44,HLA-F,MYH9	11
Cellular Movement	migration	Migration of tumor cell lines	1.4e-05		-1.679		-1.184	TGFB1,LGALS1,CD99,RANBP2,ANXA2,IFITM3,PIK3R1,CD44,SPARC,ANXA1,MYH9,VIM,CCDC88A,SOD2,FBLN5,GNAS,IGFBP7,STAT1,ITGB1,CD9,S100A11	21
Cell-To-Cell Signaling and Interaction	response	Response of antigen presenting cells	4.24e-06		-1.694		-1.148	GNAQ,UBE2L6,ISG15,ITGB1,TYROBP,APP,PTPRC,CD44,ANXA1	9
Neurological Disease	movement disorder	Movement Disorders	4.39e-08		1.316		0.713	SATB1,MT-CYB,ANKRD11,MT-ND5,HLA-DQA1,EIF4A2,VIM,GNAQ,IRF7,STAT1,HLA-DRB5,ISG15,MT-ND6,HLA-E,TCF4,H3-3A/H3-3B,ANXA2,APP,B2M,CD44,SPARC,SOD2,GNAS,IFI44,UBB,APLP2,MT-CO2,SOX4,JUNB	29
Cancer, Organismal Injury and Abnormalities	head and neck neoplasia	Head and neck tumor	4.44e-08					TAGLN2,SATB1,AKAP13,MT-ND5,IFI44L,HNRNPD,CYTL1,GNAQ,TYROBP,GAMT,ZFP36,TCF4,GIMAP7,H3-3A/H3-3B,TPPP3,SOD2,DSTN,APLP2,HLA-C,SFPQ,RGS10,GNA15,JUNB,SERPINB1,ANKRD11,LGALS1,TPM4,ATP8B4,IFI6,EIF4A2,KLF10,HLA-F,EMB,SPINT2,VIM,FBLN5,SDCCAG8,IRF7,DUSP1,ITGB1,RPL22L1,CDK6,RFLNB,S100A11,HLA-E,CD99,B2M,DAAM1,CCDC88A,CAST,MT-CO2,PFKP,TGFB1,HLA-DQA1,CRIP1,IFITM3,MYH9,HLA-DRB5,MX1,RUNX1,SH3BGRL3,IQGAP2,ST18,CD7…	101
Cancer, Hematological Disease, Immunological Disease, Organismal Injury and Abnormalities	neoplasia	Neoplasia of leukocytes	4.71e-08		0.896		0.611	SATB1,MT-CYB,MT-ND5,TGFB1,LGALS1,HLA-DQA1,IFI44L,ATP8B4,IFI6,PIK3R1,EMB,VIM,EPSTI1,SDCCAG8,IRF7,STAT1,ISG15,GAMT,ITGB1,MX1,RUNX1,IQGAP2,ZFP36,CDK6,CD79A,MT-ND6,ANXA2,APP,B2M,PIM1,CD44,CD69,SPARC,KRT18,ANXA1,SOD2,GNAS,IGFBP7,CHD4,RBPMS,IFI44,PTPRC,MT-CO2	43
Cellular Growth and Proliferation	colony formation	Colony formation	4.94e-08		0.48		0.747	SATB1,TGFB1,ANXA2,IFITM3,PIM1,PIK3R1,CD44,SPARC,ANXA1,CCDC88A,SOD2,GNAQ,DUSP1,IGFBP7,RUNX1,CAST,CD9,CDK6,JUNB	19
Cancer, Organismal Injury and Abnormalities	abdominal carcinoma	Abdominal carcinoma	4.98e-08		0.412		0.253	SATB1,AKAP13,MT-ND5,IFI44L,HNRNPD,CYTL1,GNAQ,GAMT,ZFP36,CD9,TCF4,GIMAP7,H3-3A/H3-3B,TPPP3,SOD2,DSTN,APLP2,MTURN,HLA-C,SFPQ,RGS10,GNA15,JUNB,SERPINB1,ANKRD11,LGALS1,TPM4,ATP8B4,IFI6,EIF4A2,KLF10,HLA-F,EMB,SPINT2,VIM,FBLN5,SDCCAG8,IRF7,DUSP1,ISG15,ITGB1,CDK6,RFLNB,S100A11,HLA-E,CD99,DBI,B2M,DAAM1,CCDC88A,CAST,MT-CO2,PFKP,TGFB1,HLA-DQA1,IFITM3,MYH9,HLA-DRB5,MX1,RUNX1,SH3BGRL3,IQGAP2,ST18,CD79A,MGST3…	103
Cancer, Hematological Disease, Organismal Injury and Abnormalities	malignant myeloid neoplasm	Malignant myeloid neoplasm	5e-08					MT-CYB,AKAP13,ANKRD11,MT-ND5,TEX30,HLA-DQA1,IFI44L,HNRNPD,KLF10,IFITM3,PIK3R1,MYH9,GNAQ,RUNX1,ST18,MGST3,COBLL1,CD99,RANBP2,TCF4,ANXA2,DAAM1,CD44,KRT18,ANXA1,GNAS,CHD4,UBB,HLA-C,PTPRC,MT-CO2,JUNB	32
Cellular Development, Cellular Growth and Proliferation	colony formation	Colony formation of cells	5.49e-08		0.11		0.339	SATB1,TGFB1,ANXA2,IFITM3,PIK3R1,CD44,SPARC,ANXA1,CCDC88A,SOD2,GNAQ,DUSP1,IGFBP7,RUNX1,CAST,CD9,CDK6,JUNB	18
Cancer, Dermatological Diseases and Conditions, Hematological Disease, Immunological Disease, Organismal Injury and Abnormalities	non-Hodgkin cutaneous lymphoma	Non-Hodgkin cutaneous lymphoma	5.66e-08					IRF7,STAT1,HLA-DQA1,IFI44,ISG15,MX1,IFI6,PTPRC,PIK3R1,ANXA1	10
Cancer, Hematological Disease, Immunological Disease, Organismal Injury and Abnormalities	mature T-cell neoplasm	Mature T-cell neoplasm	5.69e-08					SATB1,TGFB1,HLA-DQA1,IFI44L,IFI6,B2M,PIM1,PIK3R1,CD69,SPARC,ANXA1,GNAS,IRF7,IGFBP7,STAT1,ISG15,IFI44,ITGB1,MX1,PTPRC	20
Cancer, Hematological Disease, Immunological Disease, Organismal Injury and Abnormalities	T-cell non-Hodgkin disease	T-cell non-Hodgkin lymphoma	6.17e-08					SATB1,TGFB1,IFI44L,IFI6,B2M,PIM1,PIK3R1,CD69,SPARC,ANXA1,GNAS,IRF7,IGFBP7,STAT1,ISG15,IFI44,ITGB1,MX1,RUNX1,PTPRC	20
Connective Tissue Development and Function, Skeletal and Muscular System Development and Function, Tissue Morphology	quantity	Quantity of osteoclasts	6.31e-08		-0.631		-0.603	GNAS,STAT1,TYROBP,F13A1,RGS10,CD9,CD44,SPARC,JUNB	9
Cancer, Hematological Disease, Organismal Injury and Abnormalities	bone marrow cancer	Bone marrow cancer	6.6e-08					MT-CYB,AKAP13,ANKRD11,MT-ND5,TEX30,HLA-DQA1,IFI44L,HNRNPD,KLF10,IFITM3,PIK3R1,MYH9,GNAQ,RUNX1,ST18,MGST3,COBLL1,CD99,RANBP2,TCF4,ANXA2,CD44,KRT18,ANXA1,GNAS,CHD4,UBB,HLA-C,PTPRC,MT-CO2,SOX4,JUNB	32
Cellular Function and Maintenance	endocytosis	Endocytosis	1.32e-05		-1.704		-1.146	TGFB1,APP,B2M,IFITM3,CD44,SPARC,ANXA1,MYH9,VIM,ISG15,TYROBP,ITGB1,SFPQ,PTPRC,JUNB	15
Embryonic Development, Organismal Development, Tissue Development	growth	Growth of embryonic tissue	1.76e-05		-1.709		-1.378	GNAS,FBLN5,TGFB1,LGALS1,ITGB1,RUNX1,RPS4Y1,APP,CD44,SPINT2	10
Cell Morphology, Cellular Function and Maintenance	transmembrane potential	Transmembrane potential of mitochondria	7.81e-08		-0.397		-0.411	VIM,SOD2,ZMAT3,TGFB1,LGALS1,UBB,APP,IFI6,B2M,PIM1,CD69	11
Inflammatory Response	immune response	Immune response of cells	8.46e-08		-0.655		-0.127	TGFB1,APP,CD44,CD69,ANXA1,MYH9,VIM,TTC3,GNAS,IRF7,UBE2L6,STAT1,ISG15,TYROBP,ITGB1,PTPRC,CD79A,JUNB	18
Cancer, Organismal Injury and Abnormalities	breast or colorectal cancer	Breast or colorectal cancer	8.67e-08					PFKP,TAGLN2,SATB1,AKAP13,MT-ND5,TGFB1,HLA-DQA1,IFI44L,CRIP1,IFITM3,MYH9,GNAQ,HLA-DRB5,RUNX1,IQGAP2,ZFP36,ST18,CD9,CD79A,MGST3,TCF4,RANBP2,H3-3A/H3-3B,ANXA2,APP,PIM1,CD69,ANXA1,SLC38A1,SOD2,TTC3,CHD4,UBB,DSTN,SFPQ,APLP2,MTURN,RGS10,ARMH1,GNA15,JUNB,SERPINB1,MT-CYB,ANKRD11,LGALS1,TPM4,KLF10,F13A1,EIF4A2,PIK3R1,HLA-F,SPINT2,VIM,EPSTI1,IRF7,FBLN5,DUSP1,STAT1,ITGB1,CDK6,HLA-E,COBLL1,MEST,DBI,B2M,DAAM1…	77
Cell Signaling, Cell-To-Cell Signaling and Interaction	cytokine and chemokine mediated signaling pathway	Cytokine and chemokine mediated signaling pathway	8.71e-08					VIM,TGFB1,STAT1,ITGB1,UBB,PTPRC,F13A1,PIK3R1,PIM1,ANXA1,JUNB	11
Cancer, Organismal Injury and Abnormalities	breast or pancreatic cancer	Breast or pancreatic cancer	8.98e-08					PFKP,TAGLN2,SATB1,AKAP13,MT-ND5,TGFB1,HLA-DQA1,IFI44L,MYH9,GNAQ,HLA-DRB5,GAMT,RUNX1,IQGAP2,ZFP36,ST18,CD9,TCF4,RANBP2,H3-3A/H3-3B,APP,PIM1,TPPP3,CD69,ANXA1,SOD2,CHD4,DSTN,SFPQ,MTURN,STT3B,ARMH1,SOX4,GNA15,JUNB,MT-CYB,ANKRD11,LGALS1,TPM4,ATP8B4,KLF10,F13A1,EIF4A2,PIK3R1,EMB,SPINT2,VIM,EPSTI1,IRF7,CPA3,FBLN5,DUSP1,STAT1,ITGB1,CDK6,ITM2A,HLA-E,COBLL1,B2M,DAAM1,CD44,SPARC,KRT18,CCDC88A,GNAS,CAST	66
Cancer, Organismal Injury and Abnormalities	extracranial solid tumor	Advanced extracranial solid tumor	9.07e-08		-0.896		-0.687	HLA-E,MEST,TGFB1,LGALS1,ANXA2,B2M,CD44,KRT18,ANXA1,EPSTI1,SOD2,IGFBP7,STAT1,ITGB1,PTPRC,CD9,MT-CO2,CDK6,S100A11	19
Dermatological Diseases and Conditions, Inflammatory Disease, Inflammatory Response, Organismal Injury and Abnormalities	dermatitis	Dermatitis	2.13e-08		-1.71		-1.833	HLA-E,TGFB1,HLA-DQA1,LGALS1,H3-3A/H3-3B,CD44,ANXA1,DUSP1,STAT1,HLA-DRB5,MX1,HLA-C,PTPRC,ZFP36,S100A11,JUNB	16
Cellular Movement, Hematological System Development and Function, Immune Cell Trafficking, Inflammatory Response	cellular infiltration	Cellular infiltration by phagocytes	9.25e-08		-0.47		-0.231	TGFB1,LGALS1,APP,ANXA2,CD44,ANXA1,SPINT2,IRF7,DUSP1,STAT1,ITGB1,CAST,CFD	13
Cellular Movement	migration	Migration of vascular cells	1.87e-07		-1.711		-1.259	TAGLN2,GNAQ,FBLN5,TGFB1,LGALS1,ITGB1,ANXA2,CDK6,CD9,CD44,ANXA1	11
Cellular Assembly and Organization, Cellular Function and Maintenance, Tissue Development	formation	Formation of actin stress fibers	3.15e-07		-1.715		-1.332	CCDC88A,GNAQ,TGFB1,ITGB1,TPM4,PIK3R1,DAAM1,CDK6,CD44,SPARC,JUNB	11
Cancer, Organismal Injury and Abnormalities, Skeletal and Muscular Disorders	smooth muscle tumor	Smooth muscle tumor	1.02e-07					MEST,TGFB1,HLA-DQA1,IFI44L,ANXA2,MGST1,CD44,ANXA1,SOD2,BST2,DUSP1,MT-CO2,SOX4,S100A11	14
Cellular Development, Cellular Growth and Proliferation	proliferation	Proliferation of prostate cancer cell lines	1.05e-07		-0.694		-0.58	SATB1,NCOA4,COBLL1,TGFB1,CD99,PIM1,PIK3R1,CD44,GNAQ,IGFBP7,ITGB1,IQGAP2,CDK6,JUNB	14
Cellular Development, Cellular Growth and Proliferation, Embryonic Development, Hematological System Development and Function, Hematopoiesis, Humoral Immune Response, Lymphoid Tissue Structure and Development, Organ Development, Organismal Development, Tissue Development	differentiation	Differentiation of B lymphocytes	1.08e-07		-1.236		-0.95	SATB1,TGFB1,STAT1,LGALS1,TCF4,PTPRC,PIK3R1,CD79A,SOX4,CD69,ITM2A	11
Hematological System Development and Function, Lymphoid Tissue Structure and Development, Tissue Morphology	quantity	Quantity of T lymphocytes	1.08e-07		0.607		1.076	SATB1,TGFB1,LGALS1,HLA-DQA1,TCF4,APP,B2M,KLF10,PIM1,PIK3R1,CD44,CD69,STAT1,RUNX1,ZFP36,PTPRC,CDK6,CD79A	18
Cancer, Hematological Disease, Organismal Injury and Abnormalities	myelodysplastic syndrome or leukemia	Myelodysplastic syndrome or leukemia	1.09e-07					MT-CYB,AKAP13,ANKRD11,MT-ND5,TEX30,LGALS1,HLA-DQA1,IFI44L,ATP8B4,HNRNPD,KLF10,IFITM3,PIK3R1,MYH9,GNAQ,GAMT,RUNX1,ST18,CD79A,MGST3,MT-ND6,COBLL1,TCF4,CD99,RANBP2,ANXA2,B2M,PIM1,CD44,KRT18,ANXA1,GNAS,CHD4,RBPMS,UBB,HLA-C,PTPRC,MT-CO2,SOX4,JUNB	40
Cancer, Organismal Injury and Abnormalities, Skeletal and Muscular Disorders	leiomyomatosis	Leiomyoma	1.12e-07					MEST,TGFB1,HLA-DQA1,IFI44L,ANXA2,MGST1,ANXA1,SOD2,BST2,DUSP1,MT-CO2,SOX4,S100A11	13
Cardiovascular System Development and Function, Cell-To-Cell Signaling and Interaction	binding	Binding of endothelial cells	1.18e-07		-0.749		-0.363	VIM,TGFB1,IGFBP7,STAT1,ITGB1,APP,ANXA2,PIK3R1,CD44,SPARC	10
Hereditary Disorder, Organismal Injury and Abnormalities, Skeletal and Muscular Disorders	hereditary skeletal myopathy	Hereditary skeletal myopathy	1.21e-07					ANKRD11,MEST,TGFB1,HLA-DQA1,TPM4,MGST1,TPPP3,SPARC,FBLN5,ITGB1,CAST,HLA-C,CFD,S100A11	14
Free Radical Scavenging	production	Production of reactive oxygen species	1.49e-05		-1.715		-1.458	SOD2,FBLN5,TGFB1,TYROBP,DBI,APP,ANXA2,PIM1,PIK3R1,CD44,MT-ND6	11
Cancer, Organismal Injury and Abnormalities	cancer	Cancer of secretory structure	1.25e-07					TAGLN2,SATB1,AKAP13,MT-ND5,IFI44L,HNRNPD,CYTL1,GNAQ,TYROBP,GAMT,ZFP36,TCF4,GIMAP7,H3-3A/H3-3B,TPPP3,SOD2,DSTN,APLP2,MTURN,HLA-C,SFPQ,RGS10,JUNB,SERPINB1,ANKRD11,LGALS1,TPM4,ATP8B4,IFI6,EIF4A2,HLA-F,EMB,SPINT2,VIM,FBLN5,SDCCAG8,IRF7,DUSP1,ISG15,ITGB1,RPL22L1,CDK6,RFLNB,S100A11,HLA-E,CD99,B2M,DAAM1,CCDC88A,CAST,PFKP,NCOA4,TGFB1,HLA-DQA1,CRIP1,IFITM3,MYH9,HLA-DRB5,MX1,RUNX1,SH3BGRL3,IQGAP2,ST18,CD79…	97
Cancer, Hematological Disease, Immunological Disease, Organismal Injury and Abnormalities	leukemia	Leukemia	1.29e-07					MT-CYB,AKAP13,ANKRD11,MT-ND5,TEX30,LGALS1,HLA-DQA1,IFI44L,ATP8B4,HNRNPD,KLF10,IFITM3,PIK3R1,GNAQ,GAMT,RUNX1,ST18,CD79A,MGST3,MT-ND6,COBLL1,TCF4,CD99,RANBP2,ANXA2,B2M,PIM1,CD44,KRT18,ANXA1,GNAS,CHD4,RBPMS,UBB,HLA-C,PTPRC,MT-CO2,SOX4,JUNB	39
Cancer, Hematological Disease, Immunological Disease, Organismal Injury and Abnormalities	myeloid leukemia	Myeloid leukemia	1.3e-07					MT-CYB,AKAP13,ANKRD11,TEX30,HLA-DQA1,IFI44L,HNRNPD,KLF10,IFITM3,PIK3R1,GNAQ,RUNX1,ST18,MGST3,COBLL1,CD99,RANBP2,TCF4,ANXA2,CD44,KRT18,ANXA1,GNAS,CHD4,UBB,HLA-C,PTPRC,MT-CO2,SOX4,JUNB	30
Cancer, Organismal Injury and Abnormalities	abdominal adenocarcinoma	Abdominal adenocarcinoma	1.36e-07					SATB1,AKAP13,MT-ND5,IFI44L,HNRNPD,GNAQ,GAMT,ZFP36,CD9,TCF4,GIMAP7,TPPP3,SOD2,DSTN,APLP2,MTURN,HLA-C,SFPQ,RGS10,GNA15,JUNB,SERPINB1,ANKRD11,LGALS1,TPM4,ATP8B4,IFI6,EIF4A2,KLF10,HLA-F,EMB,SPINT2,VIM,FBLN5,SDCCAG8,IRF7,DUSP1,ISG15,ITGB1,CDK6,RFLNB,S100A11,HLA-E,CD99,DBI,B2M,DAAM1,CCDC88A,CAST,MT-CO2,PFKP,TGFB1,HLA-DQA1,IFITM3,MYH9,HLA-DRB5,MX1,RUNX1,IQGAP2,ST18,CD79A,MGST3,MT-ND6,ZMAT3,RANBP2,ANXA2,…	99
Cancer, Organismal Injury and Abnormalities, Reproductive System Disease	genital tumor	Genital tumor	1.38e-07					PFKP,SATB1,NCOA4,AKAP13,MT-ND5,TGFB1,HLA-DQA1,IFI44L,CRIP1,IFITM3,MYH9,GNAQ,GAMT,MX1,RUNX1,IQGAP2,ZFP36,CD79A,ZMAT3,TCF4,GIMAP7,RANBP2,ANXA2,APP,PIM1,MGST1,CD69,ANXA1,SLC38A1,SOD2,TTC3,CHD4,UBB,DSTN,HLA-C,SFPQ,MTURN,STT3B,SOX4,GNA15,JUNB,SERPINB1,MT-CYB,ANKRD11,LGALS1,TPM4,ATP8B4,IFI6,KLF10,F13A1,EIF4A2,PIK3R1,SPINT2,VIM,EPSTI1,IRF7,CPA3,FBLN5,DUSP1,STAT1,ISG15,ITGB1,CDK6,ITM2A,HLA-E,COBLL1,MEST,…	80
Cancer, Organismal Injury and Abnormalities	lymphoid cancer	Lymphoid cancer	1.38e-07		0.575		0.315	SATB1,MT-CYB,MT-ND5,TGFB1,LGALS1,HLA-DQA1,IFI44L,ATP8B4,IFI6,PIK3R1,EMB,VIM,EPSTI1,SDCCAG8,IRF7,STAT1,ISG15,GAMT,ITGB1,MX1,RUNX1,IQGAP2,ZFP36,CDK6,CD79A,MT-ND6,HLA-E,ANXA2,APP,B2M,PIM1,CD44,CD69,SPARC,KRT18,ANXA1,SOD2,GNAS,IGFBP7,CHD4,RBPMS,IFI44,PTPRC	43
Cell Death and Survival	cell death	Cell death of leukocyte cell lines	1.51e-07		0.053		0.039	TGFB1,LGALS1,CD99,ITGB1,RUNX1,PTPRC,PIK3R1,PIM1,CD69,CD44	10
Cancer, Organismal Injury and Abnormalities	liquid tumor	Liquid tumor	6.37e-09		-1.732		-1.787	MT-CYB,AKAP13,ANKRD11,MT-ND5,TEX30,TGFB1,LGALS1,HLA-DQA1,IFI44L,ATP8B4,HNRNPD,KLF10,IFITM3,PIK3R1,MYH9,GNAQ,GAMT,RUNX1,ST18,CD9,CD79A,MGST3,MT-ND6,COBLL1,TCF4,CD99,RANBP2,ANXA2,B2M,DAAM1,PIM1,CD44,KRT18,ANXA1,GNAS,CHD4,RBPMS,UBB,HLA-C,PTPRC,MT-CO2,SOX4,JUNB	43
Cancer, Hematological Disease, Immunological Disease, Organismal Injury and Abnormalities	acute leukemia	Acute leukemia	1.56e-07					MT-CYB,AKAP13,ANKRD11,MT-ND5,TEX30,LGALS1,HLA-DQA1,IFI44L,ATP8B4,HNRNPD,KLF10,IFITM3,PIK3R1,GNAQ,RUNX1,ST18,CD79A,MGST3,MT-ND6,COBLL1,TCF4,CD99,RANBP2,ANXA2,CD44,KRT18,ANXA1,GNAS,CHD4,RBPMS,UBB,HLA-C,PTPRC,MT-CO2,JUNB	35
Cellular Development, Cellular Growth and Proliferation	cell proliferation	Cell proliferation of colorectal cancer cell lines	1.57e-07		-0.563		-0.306	SATB1,TGFB1,TCF4,APP,IFITM3,PIK3R1,CD44,SPARC,CCDC88A,GNAQ,IGFBP7,SFPQ,SOX4,S100A11	14
Cancer, Dermatological Diseases and Conditions, Hematological Disease, Immunological Disease, Organismal Injury and Abnormalities	cutaneous T-cell lymphoma	Cutaneous T-cell lymphoma	1.59e-07					IRF7,STAT1,IFI44,ISG15,MX1,IFI6,PTPRC,PIK3R1,ANXA1	9
Endocrine System Disorders, Gastrointestinal Disease, Metabolic Disease, Organismal Injury and Abnormalities, Renal and Urological Disease	diabetic nephropathy	Diabetic nephropathy	1.74e-07					NCOA4,TCF4,TPM4,CRIP1,B2M,PIK3R1,DAAM1,MGST1,HEMGN,MYH9,VIM,FBLN5,IGFBP7,STAT1,CDK6	15
Immunological Disease, Inflammatory Disease, Inflammatory Response, Neurological Disease, Organismal Injury and Abnormalities	experimental autoimmune encephalomyelitis	Experimental autoimmune encephalomyelitis	2.8e-09		-1.743		-1.546	SERPINB1,HLA-E,TGFB1,HLA-DQA1,LGALS1,CD99,B2M,IFITM3,CD44,SPARC,DUSP1,STAT1,ISG15,TYROBP,ITGB1,PTPRC	16
Hematological System Development and Function, Tissue Development	accumulation	Accumulation of blood cells	1.9e-07		0.173		0.408	GNAQ,DUSP1,TGFB1,STAT1,TYROBP,CD99,ITGB1,B2M,RGS10,PIM1,CD44,KRT18	12
Cancer, Organismal Injury and Abnormalities	invasive tumor	Invasive tumor	8.88e-11		-1.746		-1.342	TGFB1,LGALS1,HLA-DQA1,IFITM3,PIK3R1,MYH9,EPSTI1,VIM,FBLN5,IRF7,STAT1,ITGB1,MX1,RUNX1,ZFP36,CDK6,CD9,S100A11,HLA-E,MEST,CD99,ANXA2,B2M,CD44,KRT18,ANXA1,CCDC88A,SOD2,GNAS,IGFBP7,CHD4,PTPRC,SOX4	33
Cellular Compromise, Inflammatory Response	degranulation	Degranulation of blood platelets	1.94e-07					TAGLN2,TGFB1,APP,APLP2,F13A1,CFD,CD9,SPARC	8
Endocrine System Disorders, Gastrointestinal Disease, Metabolic Disease, Organismal Injury and Abnormalities, Renal and Urological Disease	diabetic nephropathy	Early stage diabetic nephropathy	2.18e-07					FBLN5,IGFBP7,TCF4,TPM4,PIK3R1,DAAM1,CDK6,MYH9	8
Cellular Growth and Proliferation, Tissue Development	proliferation	Proliferation of epithelial cells	2.24e-07		-1.347		-1.101	TGFB1,TCF4,B2M,KLF10,CD44,SPARC,SPINT2,VIM,GNAS,ITGB1,RUNX1,ZFP36,CDK6,SOX4,S100A11,JUNB	16
Cancer, Hematological Disease, Immunological Disease, Organismal Injury and Abnormalities	acute myeloid leukemia	Acute myeloid leukemia	2.33e-07					MT-CYB,AKAP13,ANKRD11,TEX30,HLA-DQA1,IFI44L,HNRNPD,KLF10,IFITM3,PIK3R1,GNAQ,RUNX1,ST18,MGST3,COBLL1,CD99,RANBP2,TCF4,ANXA2,CD44,KRT18,ANXA1,GNAS,CHD4,UBB,HLA-C,PTPRC,MT-CO2,JUNB	29
Cell-To-Cell Signaling and Interaction, Inflammatory Response	response	Response of phagocytes	2.36e-07		-1.392		-0.819	GNAQ,UBE2L6,TGFB1,ISG15,ITGB1,TYROBP,APP,PTPRC,CD9,CD44,ANXA1	11
Cellular Development, Cellular Growth and Proliferation	colony formation	Colony formation of tumor cell lines	2.38e-07		0.205		0.341	SATB1,TGFB1,ANXA2,PIK3R1,IFITM3,CD44,SPARC,ANXA1,CCDC88A,SOD2,DUSP1,IGFBP7,CAST,CDK6	14
Lymphoid Tissue Structure and Development, Tissue Morphology	quantity	Quantity of lymphoid tissue	2.38e-07		0.972		1.298	SATB1,AKAP13,TGFB1,TCF4,B2M,PIM1,CD44,STAT1,TYROBP,RUNX1,PTPRC,CDK6,CD79A,SOX4	14
Cancer, Hematological Disease, Immunological Disease, Organismal Injury and Abnormalities	non-Hodgkin disease	Non-Hodgkin lymphoma	2.47e-07					SATB1,TGFB1,HLA-DQA1,IFI44L,IFI6,PIK3R1,SDCCAG8,IRF7,STAT1,ISG15,ITGB1,MX1,RUNX1,IQGAP2,CDK6,CD79A,ANXA2,APP,B2M,PIM1,CD44,CD69,SPARC,ANXA1,GNAS,IGFBP7,CHD4,IFI44,PTPRC	29
Cell-To-Cell Signaling and Interaction	response	Response of myeloid cells	8.82e-07		-1.752		-1.201	GNAQ,TGFB1,ISG15,ITGB1,TYROBP,APP,PTPRC,CD9,CD44,ANXA1	10
Cell-To-Cell Signaling and Interaction	binding	Binding of tumor cell lines	1.21e-06		-1.757		-1.238	TGFB1,CD99,APP,ANXA2,PIK3R1,IFITM3,CD44,ANXA1,MYH9,FBLN5,STAT1,ITGB1,CD9,JUNB	14
Cardiovascular System Development and Function, Organismal Development	vasculogenesis	Vasculogenesis	2.57e-07		-1.132		-0.695	TAGLN2,TGFB1,LGALS1,ANXA2,APP,KLF10,DAAM1,PIM1,CD44,SPARC,ANXA1,MYH9,VIM,FBLN5,IGFBP7,STAT1,ITGB1,RUNX1,CD9,CDK6,JUNB	21
Antimicrobial Response, Inflammatory Response	antimicrobial response	Antimicrobial response	2.7e-07					HLA-E,TGFB1,IFI44L,IFI6,APP,IFITM3,BST2,IRF7,STAT1,IFI44,ISG15,MX1,PTPRC	13
Cancer, Gastrointestinal Disease, Organismal Injury and Abnormalities	colorectal neoplasia	Colorectal tumor	2.72e-07					PFKP,TAGLN2,SATB1,AKAP13,MT-ND5,TGFB1,HLA-DQA1,IFI44L,CRIP1,IFITM3,MYH9,GNAQ,RUNX1,IQGAP2,ZFP36,ST18,CD9,CD79A,MGST3,TCF4,RANBP2,ANXA2,CD69,ANXA1,SLC38A1,SOD2,TTC3,CHD4,UBB,DSTN,APLP2,MTURN,RGS10,JUNB,SERPINB1,MT-CYB,ANKRD11,TPM4,F13A1,EIF4A2,PIK3R1,HLA-F,SPINT2,VIM,EPSTI1,IRF7,FBLN5,DUSP1,STAT1,ITGB1,CDK6,S100A11,HLA-E,COBLL1,MEST,DBI,B2M,CD44,SPARC,KRT18,HEMGN,CCDC88A,BST2,GNAS,IGFBP7,CAST,PTPR…	68
Cellular Movement	cellular infiltration	Cellular infiltration by myeloid cells	2.77e-07		-0.47		-0.248	TGFB1,LGALS1,APP,ANXA2,CD44,ANXA1,SPINT2,IRF7,DUSP1,STAT1,ITGB1,CAST,CFD	13
Cell-To-Cell Signaling and Interaction	adhesion	Adhesion of tumor cell lines	3.06e-07		-1.21		-0.76	TGFB1,CD99,ANXA2,PIK3R1,IFITM3,CD44,ANXA1,MYH9,FBLN5,STAT1,ITGB1,CD9,JUNB	13
Cancer, Hematological Disease, Organismal Injury and Abnormalities	mature lymphocytic neoplasm	Mature lymphocytic neoplasm	3.09e-07					SATB1,TGFB1,HLA-DQA1,IFI44L,IFI6,PIK3R1,EMB,EPSTI1,VIM,SDCCAG8,IRF7,STAT1,GAMT,ISG15,ITGB1,MX1,IQGAP2,CDK6,CD79A,ANXA2,APP,B2M,PIM1,CD44,CD69,SPARC,KRT18,ANXA1,SOD2,GNAS,IGFBP7,CHD4,IFI44,PTPRC	34
Hematological System Development and Function, Hematopoiesis, Humoral Immune Response, Lymphoid Tissue Structure and Development, Tissue Morphology	quantity	Quantity of pre-B lymphocytes	1.04e-06		-1.762		-1.625	AKAP13,TCF4,TYROBP,PIK3R1,PIM1,CD79A,SOX4,CD69	8
Organismal Injury and Abnormalities, Reproductive System Disease	endometriosis	Endometriosis	3.25e-07					SERPINB1,MEST,TGFB1,HLA-DQA1,PIK3R1,MGST1,CD44,VIM,GNAS,DUSP1,ITGB1,HLA-C,ZFP36,JUNB	14
Endocrine System Disorders, Gastrointestinal Disease, Immunological Disease, Metabolic Disease, Organismal Injury and Abnormalities	insulin-dependent diabetes mellitus	Insulin-dependent diabetes mellitus	3.3e-07					TGFB1,HLA-DQA1,B2M,CYTL1,HLA-F,ANXA1,IRF7,IGFBP7,STAT1,IFI44,HLA-DRB5,TYROBP,CLEC2B,HLA-C,PTPRC	15
Cell-To-Cell Signaling and Interaction, Cellular Function and Maintenance, Hematological System Development and Function, Inflammatory Response	phagocytosis	Phagocytosis by macrophages	1.86e-05		-1.763		-1.259	ISG15,ITGB1,TYROBP,APP,PTPRC,CD44,ANXA1	7
Cellular Function and Maintenance	endocytosis	Endocytosis by eukaryotic cells	5.88e-06		-1.805		-1.241	VIM,TGFB1,ISG15,TYROBP,ITGB1,APP,SFPQ,PTPRC,CD44,ANXA1,JUNB,MYH9	12
Cancer, Hematological Disease, Organismal Injury and Abnormalities	lymphocytic neoplasm	Lymphocytic neoplasm	3.51e-07		1.069		0.751	SATB1,MT-CYB,MT-ND5,TGFB1,LGALS1,HLA-DQA1,IFI44L,ATP8B4,IFI6,PIK3R1,EMB,VIM,EPSTI1,SDCCAG8,IRF7,STAT1,ISG15,GAMT,ITGB1,MX1,RUNX1,IQGAP2,ZFP36,CDK6,CD79A,MT-ND6,ANXA2,APP,B2M,PIM1,CD44,CD69,SPARC,KRT18,ANXA1,SOD2,GNAS,IGFBP7,CHD4,RBPMS,IFI44,PTPRC	42
Cellular Development	differentiation	Differentiation of progenitor cells	3.57e-07		-0.967		-0.644	NCOA4,TGFB1,LGALS1,H4C3,H3-3A/H3-3B,PIK3R1,STAT1,RUNX1,MTURN,PTPRC,CDK6,CD79A,SOX4,JUNB,GNA15	15
Hereditary Disorder, Organismal Injury and Abnormalities, Skeletal and Muscular Disorders	hereditary myopathy	Hereditary myopathy	3.62e-07					MT-CYB,ANKRD11,MEST,TGFB1,MT-ND5,HLA-DQA1,RANBP2,TPM4,KLF10,MGST1,TPPP3,SPARC,FBLN5,ITGB1,CAST,HLA-C,CFD,MT-ND6,S100A11	19
Cancer, Gastrointestinal Disease, Organismal Injury and Abnormalities	colorectal cancer	Colorectal cancer	3.69e-07					PFKP,TAGLN2,SATB1,AKAP13,MT-ND5,TGFB1,HLA-DQA1,IFI44L,CRIP1,IFITM3,MYH9,GNAQ,RUNX1,IQGAP2,ZFP36,ST18,CD9,CD79A,MGST3,TCF4,RANBP2,ANXA2,CD69,ANXA1,SLC38A1,SOD2,TTC3,CHD4,UBB,DSTN,APLP2,MTURN,RGS10,JUNB,SERPINB1,MT-CYB,ANKRD11,TPM4,F13A1,EIF4A2,PIK3R1,HLA-F,SPINT2,VIM,EPSTI1,IRF7,FBLN5,DUSP1,STAT1,ITGB1,CDK6,HLA-E,COBLL1,MEST,DBI,B2M,CD44,SPARC,KRT18,HEMGN,CCDC88A,BST2,GNAS,IGFBP7,CAST,PTPRC,MT-CO2	67
Developmental Disorder, Hereditary Disorder, Organismal Injury and Abnormalities, Skeletal and Muscular Disorders	dystrophy	Dystrophy of muscle	3.72e-07					MEST,TGFB1,HLA-DQA1,ITGB1,TPM4,CAST,HLA-C,CFD,MGST1,TPPP3,SPARC,S100A11	12
Cardiovascular Disease	vascular lesion	Vascular lesion	4.26e-07					AKAP13,TGFB1,IGFBP7,H4C3,RUNX1,APP,PTPRC,ZFP36,HNRNPD,PIM1,CD44,SPARC	12
Cellular Assembly and Organization, Tissue Development	formation	Formation of filaments	5.65e-07		-1.806		-1.393	TGFB1,TPM4,APP,PIK3R1,DAAM1,CD44,SPARC,VIM,CCDC88A,GNAQ,ITGB1,DSTN,CDK6,JUNB	14
Cellular Development, Skeletal and Muscular System Development and Function, Tissue Development	differentiation	Differentiation of muscle cells	4.61e-07		-0.313		-0.116	AKAP13,TGFB1,STAT1,LGALS1,ITGB1,RUNX1,H3-3A/H3-3B,CFD,PIM1,CD9,PIK3R1,CD44	12
Inflammatory Response	inflammatory response	Inflammatory response	2.06e-08		-1.829		-1.436	SERPINB1,MT-CYB,TGFB1,MT-ND5,LGALS1,ANXA2,APP,PIK3R1,CYTL1,CD44,CD69,ANXA1,CCDC88A,GNAS,DUSP1,STAT1,ISG15,TYROBP,ITGB1,ZFP36,CD9,MT-ND6	22
Cellular Compromise, Inflammatory Response	degranulation	Degranulation of neutrophils	4.93e-07					SERPINB1,ATP8B4,ANXA2,B2M,MGST1,CD44,BST2,TYROBP,HLA-C,PTPRC,IQGAP2,CFD,S100A11	13
Cancer, Organismal Injury and Abnormalities	benign connective or soft tissue neoplasm	Benign connective or soft tissue neoplasm	5.09e-07					MEST,TGFB1,HLA-DQA1,IFI44L,ANXA2,MGST1,ANXA1,SOD2,BST2,GNAS,DUSP1,MT-CO2,SOX4,S100A11	14
Cell-To-Cell Signaling and Interaction	adhesion	Adhesion of lymphoma cell lines	5.3e-07		0.463		0.672	FBLN5,STAT1,ITGB1,CD44,JUNB,ANXA1	6
Cell Signaling, Post-Translational Modification	tyrosine phosphorylation	Tyrosine phosphorylation of protein	2.54e-07		-1.833		-1.415	TGFB1,LGALS1,ITGB1,TYROBP,APP,PTPRC,CD9,CD79A,CD44	9
Cellular Development, Connective Tissue Development and Function, Tissue Development	differentiation	Differentiation of bone	5.66e-07		0.223		0.337	TGFB1,H3-3A/H3-3B,KLF10,PIK3R1,HEMGN,GNAS,DUSP1,STAT1,TYROBP,ITGB1,RGS10,CDK6,JUNB	13
Tissue Development	growth	Growth of nervous tissue	1.6e-06		-1.859		-1.437	TGFB1,LGALS1,DBI,APP,SPINT2,MYH9,VIM,RAB13,GNAQ,GNAS,CHD4,ITGB1,RUNX1,PTPRC,CD9,SOX4,GNA15	17
Antimicrobial Response, Inflammatory Response	antiviral response	Antiviral response	6.34e-07					BST2,IRF7,STAT1,IFI44,ISG15,IFI44L,MX1,IFI6,PTPRC,IFITM3	10
Cancer, Organismal Injury and Abnormalities	extrapulmonary squamous cell carcinoma	Extrapulmonary squamous cell carcinoma	6.35e-07					PFKP,SATB1,AKAP13,TGFB1,HLA-DQA1,HNRNPD,MYH9,HLA-DRB5,MX1,RUNX1,ST18,TCF4,ANXA2,APP,ANXA1,SOD2,TTC3,CHD4,RBPMS,APLP2,HLA-C,SFPQ,STT3B,GNA15,MT-CYB,ANKRD11,LGALS1,ATP8B4,F13A1,PIK3R1,SPINT2,VIM,EPSTI1,SDCCAG8,CPA3,STAT1,ITGB1,ITM2A,COBLL1,B2M,DAAM1,CD44,SPARC,KRT18,CCDC88A,GNAS,CAST,PTPRC,MT-CO2	49
Cardiovascular System Development and Function, Cell-To-Cell Signaling and Interaction	binding	Binding of vascular endothelial cells	6.42e-07		-1.035		-0.644	VIM,IGFBP7,TGFB1,STAT1,ITGB1,APP,CD44,SPARC	8
Cancer, Organismal Injury and Abnormalities	pelvic tumor	Pelvic tumor	6.49e-07					PFKP,SATB1,NCOA4,AKAP13,MT-ND5,TGFB1,HLA-DQA1,IFI44L,CRIP1,IFITM3,MYH9,GNAQ,GAMT,MX1,RUNX1,IQGAP2,ZFP36,ZMAT3,TCF4,GIMAP7,RANBP2,ANXA2,APP,PIM1,MGST1,CD69,ANXA1,SLC38A1,RAB13,SOD2,TTC3,CHD4,UBB,DSTN,HLA-C,SFPQ,MTURN,STT3B,SOX4,GNA15,JUNB,SERPINB1,MT-CYB,ANKRD11,LGALS1,TPM4,ATP8B4,IFI6,KLF10,F13A1,EIF4A2,PIK3R1,SPINT2,VIM,EPSTI1,IRF7,CPA3,FBLN5,DUSP1,STAT1,ISG15,ITGB1,CDK6,RFLNB,ITM2A,HLA-E,COBLL1…	82
Cellular Movement	chemotaxis	Chemotaxis	2.4e-06		-1.88		-1.133	SERPINB1,TGFB1,LGALS1,APP,ANXA2,CYTL1,CD44,CD69,ANXA1,RAB13,CCDC88A,GNAS,DUSP1,ITGB1,CD9	15
Cell Death and Survival	cell viability	Cell viability of blood cells	6.68e-07		0.652		1.256	SOD2,TGFB1,STAT1,TYROBP,MX1,APP,RGS10,PIM1,PIK3R1,CD79A,CD44	11
Gene Expression	transactivation	Transactivation of RNA	4.2e-08		-1.887		-1.297	NCOA4,AKAP13,TGFB1,LGALS1,TCF4,APP,PIM1,PIK3R1,CD44,IRF7,DUSP1,CHD4,STAT1,MX1,RUNX1,JUNB	16
Dermatological Diseases and Conditions, Organismal Injury and Abnormalities	abnormality of skin morphology	Abnormality of skin morphology	6.94e-07					HLA-E,TGFB1,HLA-DQA1,IFI6,B2M,IFITM3,CD44,VIM,CCDC88A,STAT1,MX1,CAST,HLA-C,CFD	14
Cancer, Organismal Injury and Abnormalities	development	Development of malignant tumor	7.11e-07		0.541		0.223	PFKP,SATB1,AKAP13,MT-ND5,TGFB1,HLA-DQA1,IFI44L,IFITM3,MYH9,GNAQ,MX1,RUNX1,IQGAP2,ZFP36,ST18,CD9,CD79A,MGST3,MT-ND6,ZMAT3,TCF4,GIMAP7,RANBP2,H3-3A/H3-3B,ANXA2,APP,PIM1,MGST1,CD69,ANXA1,SLC38A1,SOD2,TTC3,CHD4,RBPMS,UBB,DSTN,APLP2,MTURN,HLA-C,SFPQ,RGS10,STT3B,SOX4,GNA15,JUNB,SERPINB1,ANKRD11,MT-CYB,LGALS1,TPM4,ATP8B4,IFI6,EIF4A2,KLF10,F13A1,PIK3R1,HLA-F,EMB,SPINT2,VIM,EPSTI1,FBLN5,IRF7,DUSP1,STAT1,I…	89
Cancer, Organismal Injury and Abnormalities	papillary adenocarcinoma	Papillary adenocarcinoma	7.22e-07					PFKP,MT-ND5,TGFB1,HLA-DQA1,CD44,SPINT2,VIM,GNAS,FBLN5,IGFBP7,RUNX1,PTPRC,CD79A,S100A11	14
Cellular Development, Tissue Development	differentiation	Differentiation of epithelial tissue	7.43e-07		-0.05		0.244	TAGLN2,TGFB1,PIM1,CD44,ANXA1,MYH9,GNAQ,IRF7,ITGB1,RUNX1,ZFP36,SOX4,JUNB	13
Cellular Assembly and Organization, Cellular Function and Maintenance, Tissue Development	formation	Formation of actin filaments	7.5e-07		-1.419		-0.99	CCDC88A,GNAQ,TGFB1,ITGB1,TPM4,DSTN,CDK6,PIK3R1,DAAM1,CD44,SPARC,JUNB	12
Cellular Movement, Hematological System Development and Function, Immune Cell Trafficking	homing	Homing of leukocytes	7.6e-07		-1.066		-0.31	SERPINB1,TGFB1,LGALS1,APP,CYTL1,CD69,CD44,ANXA1,CCDC88A,GNAS,DUSP1,RUNX1,CD9	13
Cell Morphology	cell rounding	Cell rounding	7.67e-07		-1.477		-1.035	SOD2,GNAQ,AKAP13,TGFB1,SPARC,MYH9	6
Cancer, Organismal Injury and Abnormalities	subcutaneous tumor	Subcutaneous tumor	7.67e-07					MEST,TGFB1,HLA-DQA1,IFI44L,ANXA2,MGST1,ANXA1,SOD2,BST2,GNAS,DUSP1,MT-CO2,SOX4,S100A11	14
Cell-To-Cell Signaling and Interaction, Inflammatory Response	immune response	Immune response of leukocytes	7.69e-07		-0.673		-0.168	GNAS,UBE2L6,TGFB1,ISG15,TYROBP,ITGB1,APP,PTPRC,CD79A,CD69,CD44,ANXA1	12
Hematological System Development and Function, Tissue Morphology	quantity	Quantity of myeloid cells	7.75e-07		-0.853		-0.833	SERPINB1,TGFB1,LGALS1,TCF4,APP,B2M,PIM1,PIK3R1,ANXA1,GNAS,DUSP1,TYROBP,RUNX1,ZFP36,RGS10,CD9,CDK6	17
Dermatological Diseases and Conditions, Organismal Injury and Abnormalities	psoriasis	Chronic psoriasis	7.82e-07					SOD2,IRF7,STAT1,MX1,CRIP1,ZFP36,S100A11,GNA15	8
Cell Signaling, Molecular Transport, Small Molecule Biochemistry	secretion	Secretion of nitric oxide	8.22e-07		0.831		0.977	TGFB1,STAT1,APP,PTPRC	4
Cancer, Organismal Injury and Abnormalities	anogenital cancer	Anogenital cancer	8.56e-07					PFKP,NCOA4,TAGLN2,SATB1,AKAP13,MT-ND5,TGFB1,HLA-DQA1,IFI44L,CRIP1,IFITM3,MYH9,GNAQ,HLA-DRB5,GAMT,MX1,RUNX1,IQGAP2,ZFP36,ST18,CD9,CD79A,ZMAT3,TCF4,GIMAP7,RANBP2,H3-3A/H3-3B,ANXA2,APP,PIM1,MGST1,CD69,ANXA1,SLC38A1,SOD2,TTC3,CHD4,UBB,DSTN,MTURN,HLA-C,SFPQ,STT3B,ARMH1,SOX4,GNA15,JUNB,SERPINB1,ANKRD11,MT-CYB,LGALS1,TPM4,ATP8B4,IFI6,EIF4A2,KLF10,F13A1,PIK3R1,SPINT2,VIM,EPSTI1,FBLN5,IRF7,CPA3,DUSP1,STAT…	83
Cellular Development, Connective Tissue Development and Function, Skeletal and Muscular System Development and Function, Tissue Development	differentiation	Differentiation of osteoclasts	8.6e-07		-0.126		-0.041	GNAS,TGFB1,DUSP1,STAT1,TYROBP,KLF10,RGS10,PIK3R1,JUNB	9
Inflammatory Response	innate immune response	Innate immune response	8.82e-07					SERPINB1,HLA-E,BST2,IRF7,STAT1,TYROBP,MX1,APP,IFI6,B2M	10
Connective Tissue Development and Function, Tissue Development	growth	Growth of connective tissue	1.18e-12		-1.903		-1.445	NCOA4,TGFB1,LGALS1,KLF10,PIK3R1,MYH9,VIM,GNAQ,FBLN5,DUSP1,STAT1,TYROBP,ITGB1,RUNX1,ZFP36,CDK6,S100A11,ANXA2,CD44,SPARC,ANXA1,SOD2,IGFBP7,PTPRC,JUNB	25
Cell Death and Survival	cell death	Cell death of lymphocytes	8.87e-07		0.942		0.779	SATB1,TGFB1,LGALS1,CD99,PIK3R1,CD44,GNAS,STAT1,ITGB1,RUNX1,PTPRC,CD9,SOX4	13
Neurological Disease, Organismal Injury and Abnormalities, Psychological Disorders, Skeletal and Muscular Disorders	Parkinson disease	Parkinson's disease	9.12e-07					VIM,SATB1,GNAS,MT-ND5,HLA-DQA1,UBB,H3-3A/H3-3B,APP,ANXA2,EIF4A2,MT-ND6	11
Organismal Injury and Abnormalities, Reproductive System Disease	adenomyosis	Adenomyosis	9.14e-07					ITGB1,TCF4,CRIP1,ANXA2,MGST1,SOX4	6
Cancer, Gastrointestinal Disease, Organismal Injury and Abnormalities	oral cancer	Oral cancer	9.26e-07					PFKP,SATB1,TGFB1,LGALS1,HLA-DQA1,ATP8B4,HNRNPD,F13A1,PIK3R1,DUSP1,STAT1,TYROBP,H3-3A/H3-3B,DAAM1,CD44,ANXA1,CCDC88A,TTC3,CHD4,APLP2,SFPQ,PTPRC,STT3B,MT-CO2,GNA15	25
Hematological System Development and Function, Hematopoiesis, Humoral Immune Response, Lymphoid Tissue Structure and Development, Tissue Morphology	quantity	Quantity of pro-B lymphocytes	2.36e-06		-1.937		-1.841	TCF4,TYROBP,PIK3R1,PIM1,CD79A,SOX4	6
Connective Tissue Disorders, Inflammatory Disease, Inflammatory Response, Organismal Injury and Abnormalities, Skeletal and Muscular Disorders	collagen-induced arthritis	Collagen-induced arthritis	9.85e-07		-1.254		-1.17	TGFB1,DUSP1,STAT1,F13A1,CD44,CD69,ANXA1	7
Inflammatory Disease, Inflammatory Response, Organismal Injury and Abnormalities, Respiratory Disease	inflammation	Inflammation of lung	9.88e-07		0.252		0.026	SERPINB1,MT-CYB,TGFB1,HLA-DQA1,LGALS1,CD44,ANXA1,MYH9,DUSP1,CHD4,STAT1,PTPRC,MT-CO2	13
Cell-To-Cell Signaling and Interaction	detachment	Detachment of myeloid cells	1.02e-06					ITGB1,PTPRC,ANXA1	3
Cellular Movement	invasion	Invasion by eye cell lines	1.02e-06					TGFB1,LGALS1,ANXA2	3
Cell-To-Cell Signaling and Interaction, Hematological System Development and Function, Immune Cell Trafficking, Inflammatory Response	activation	Activation of peripheral blood neutrophils	1.52e-07		-1.96	bias	-1.33	MT-CYB,MT-ND5,MT-ND6,ANXA1	4
Cell-To-Cell Signaling and Interaction	interaction	Interaction of stromal cells	1.07e-06					TGFB1,ANXA2,CD44,JUNB	4
Cellular Development	differentiation	Differentiation of tumor cell lines	1.1e-06		-1.073		-0.725	TGFB1,LGALS1,APP,ANXA2,PIK3R1,SPARC,DUSP1,STAT1,ISG15,RUNX1,SFPQ,CDK6,GNA15	13
Cancer, Organismal Injury and Abnormalities, Reproductive System Disease	malignant neoplasm of male genital organ	Malignant neoplasm of male genital organ	1.15e-06					SATB1,NCOA4,AKAP13,TGFB1,HLA-DQA1,IFI44L,MYH9,GNAQ,GAMT,MX1,ZFP36,CD79A,ZMAT3,TCF4,GIMAP7,RANBP2,ANXA2,PIM1,CD69,ANXA1,SLC38A1,SOD2,UBB,MTURN,HLA-C,SOX4,JUNB,SERPINB1,ANKRD11,LGALS1,ATP8B4,F13A1,PIK3R1,SPINT2,VIM,EPSTI1,FBLN5,IRF7,CPA3,DUSP1,STAT1,ISG15,CDK6,COBLL1,B2M,CD44,SPARC,KRT18,CCDC88A,GNAS,PTPRC	51
Cellular Development, Cellular Growth and Proliferation, Connective Tissue Development and Function, Tissue Development	development	Development of connective tissue cells	1.2e-06		-0.544		-0.29	TGFB1,STAT1,ITGB1,RUNX1,CAST,F13A1,RFLNB,CD9,CD44,SPARC,JUNB	11
Cellular Movement	haptotaxis	Haptotaxis of tumor cell lines	3.9e-06		-1.961		-1.53	CCDC88A,TGFB1,DAAM1,CD44	4
Protein Synthesis	metabolism	Metabolism of cellular protein	1.25e-06					UBE2L6,IGFBP7,LGALS1,H4C3,UBB,H3-3A/H3-3B,APP,APLP2,B2M	9
Cancer, Organismal Injury and Abnormalities	adenocarcinoma	Adenocarcinoma	1.03e-08		-1.964		-2.13	SATB1,AKAP13,MT-ND5,IFI44L,HNRNPD,GNAQ,TYROBP,GAMT,ZFP36,CD9,TCF4,GIMAP7,TPPP3,SOD2,DSTN,APLP2,MTURN,HLA-C,SFPQ,RGS10,GNA15,JUNB,SERPINB1,ANKRD11,LGALS1,TPM4,ATP8B4,IFI6,EIF4A2,KLF10,HLA-F,EMB,SPINT2,VIM,FBLN5,SDCCAG8,IRF7,DUSP1,ISG15,ITGB1,RPL22L1,CDK6,RFLNB,S100A11,HLA-E,CD99,DBI,B2M,DAAM1,CCDC88A,CAST,MT-CO2,PFKP,TGFB1,HLA-DQA1,IFITM3,MYH9,HLA-DRB5,MX1,RUNX1,IQGAP2,ST18,CD79A,MGST3,MT-ND6,ZMAT…	102
Cancer, Organismal Injury and Abnormalities	malignant genitourinary solid tumor	Malignant genitourinary solid tumor	2.87e-08		-1.964		-1.932	PFKP,NCOA4,TAGLN2,SATB1,AKAP13,MT-ND5,TGFB1,HLA-DQA1,IFI44L,CRIP1,IFITM3,MYH9,GNAQ,HLA-DRB5,GAMT,MX1,RUNX1,IQGAP2,ZFP36,ST18,CD9,CD79A,MT-ND6,ZMAT3,TCF4,GIMAP7,RANBP2,H3-3A/H3-3B,ANXA2,APP,PIM1,MGST1,CD69,ANXA1,SLC38A1,RAB13,SOD2,TTC3,CHD4,UBB,DSTN,MTURN,HLA-C,SFPQ,STT3B,ARMH1,SOX4,GNA15,JUNB,SERPINB1,ANKRD11,MT-CYB,LGALS1,TPM4,ATP8B4,IFI6,EIF4A2,KLF10,F13A1,PIK3R1,EMB,SPINT2,VIM,EPSTI1,FBLN5,IRF…	90
Cancer, Organismal Injury and Abnormalities, Reproductive System Disease	genital tract cancer	Genital tract cancer	1.31e-06					PFKP,SATB1,NCOA4,AKAP13,MT-ND5,TGFB1,HLA-DQA1,IFI44L,CRIP1,IFITM3,MYH9,GNAQ,GAMT,MX1,RUNX1,IQGAP2,ZFP36,CD79A,ZMAT3,TCF4,GIMAP7,RANBP2,ANXA2,APP,PIM1,MGST1,CD69,ANXA1,SLC38A1,SOD2,TTC3,CHD4,UBB,DSTN,HLA-C,SFPQ,MTURN,STT3B,SOX4,GNA15,JUNB,SERPINB1,MT-CYB,ANKRD11,LGALS1,TPM4,ATP8B4,IFI6,KLF10,F13A1,EIF4A2,PIK3R1,SPINT2,VIM,EPSTI1,IRF7,CPA3,FBLN5,DUSP1,STAT1,ISG15,ITGB1,CDK6,ITM2A,HLA-E,COBLL1,CD99,…	77
Cellular Function and Maintenance	internalization	Internalization by tumor cell lines	5.36e-06		-1.964		-1.322	VIM,TGFB1,ITGB1,TYROBP,SFPQ,CD44,ANXA1	7
Cellular Development, Cellular Growth and Proliferation, Nervous System Development and Function, Tissue Development	proliferation	Proliferation of neuroglia	1.31e-06		-0.886		-0.676	VIM,CHD4,TGFB1,ITGB1,RUNX1,DBI,PTPRC,SOX4	8
Cancer, Hematological Disease, Organismal Injury and Abnormalities	hematologic cancer	Hematologic cancer of cells	1.33e-06		0.896		0.597	SATB1,MT-CYB,MT-ND5,TGFB1,LGALS1,HLA-DQA1,IFI44L,ATP8B4,IFI6,PIK3R1,SDCCAG8,IRF7,STAT1,ISG15,GAMT,ITGB1,MX1,RUNX1,IQGAP2,ZFP36,CDK6,CD79A,MT-ND6,ANXA2,APP,B2M,PIM1,CD44,CD69,SPARC,ANXA1,SOD2,GNAS,IGFBP7,CHD4,RBPMS,IFI44,PTPRC	38
Cell Death and Survival, Cellular Compromise	cytotoxicity	Cytotoxicity of cytotoxic T cells	1.41e-06		1.432		1.961	HLA-E,TGFB1,PTPRC,B2M,HLA-F	5
Gastrointestinal Disease, Inflammatory Disease, Inflammatory Response, Organismal Injury and Abnormalities	experimental colitis	Experimental colitis	1.45e-06					CCDC88A,STAT1,HLA-DQA1,HLA-DRB5,PTPRC,PIK3R1,CD79A,CD69,MT-ND6	9
Dermatological Diseases and Conditions, Immunological Disease, Organismal Injury and Abnormalities	pemphigus foliaceus	Pemphigus foliaceus	1.5e-06					STAT1,IFI44,ISG15,IFI44L,MX1,IFI6	6
Cancer, Gastrointestinal Disease, Organismal Injury and Abnormalities	malignant neoplasm of large intestine	Malignant neoplasm of large intestine	1.51e-06					PFKP,TAGLN2,SATB1,AKAP13,MT-ND5,TGFB1,HLA-DQA1,IFI44L,CRIP1,HNRNPD,IFITM3,MYH9,GNAQ,HLA-DRB5,GAMT,MX1,RUNX1,IQGAP2,ZFP36,ST18,CD9,CD79A,MGST3,ZMAT3,TCF4,GIMAP7,RANBP2,ANXA2,APP,TPPP3,CD69,ANXA1,SLC38A1,RAB13,SOD2,TTC3,CHD4,RBPMS,UBB,DSTN,APLP2,MTURN,SFPQ,RGS10,STT3B,ARMH1,GNA15,JUNB,SERPINB1,ANKRD11,MT-CYB,TEX30,TPM4,ATP8B4,IFI6,EIF4A2,F13A1,PIK3R1,HLA-F,SPINT2,VIM,EPSTI1,FBLN5,SDCCAG8,IRF7,DUSP1…	90
Cell Death and Survival	apoptosis	Apoptosis of lymphocytes	1.54e-06		1.057		0.903	SATB1,GNAS,TGFB1,STAT1,LGALS1,ITGB1,RUNX1,PTPRC,CD9,PIK3R1,SOX4,CD44	12
Cell Death and Survival	cell viability	Cell viability of leukocytes	1.55e-06		0.48		1.06	SOD2,TGFB1,STAT1,TYROBP,MX1,APP,PIK3R1,PIM1,CD79A,CD44	10
Free Radical Scavenging	synthesis	Synthesis of reactive oxygen species	1.18e-05		-1.976		-1.719	TGFB1,DBI,ANXA2,APP,PIM1,PIK3R1,CD44,SOD2,FBLN5,TYROBP,ITGB1,MT-CO2,MT-ND6	13
Cardiovascular System Development and Function, Cell-To-Cell Signaling and Interaction	adhesion	Adhesion of endothelial cells	1.56e-06		-0.34		0.055	VIM,IGFBP7,TGFB1,STAT1,ITGB1,PIK3R1,CD44,SPARC	8
Gene Expression	transcription	Transcription	1.58e-06		-1.314		-0.942	TAGLN2,SATB1,NCOA4,AKAP13,TGFB1,LGALS1,HNRNPD,KLF10,PIK3R1,CYTL1,VIM,FBLN5,IRF7,DUSP1,STAT1,TYROBP,MX1,RUNX1,ZFP36,CDK6,ST18,CD9,TCF4,APP,PIM1,CD44,SOD2,BST2,GNAS,CHD4,UBB,SFPQ,PTPRC,SOX4,JUNB	35
Nervous System Development and Function	prepulse inhibition	Prepulse inhibition	1.55e-05		-1.982		-1.625	CCDC88A,SOD2,GNAS,TCF4,TYROBP,APP	6
Hematological System Development and Function, Humoral Immune Response, Lymphoid Tissue Structure and Development, Tissue Morphology	quantity	Quantity of B lymphocytes	1.6e-06		-1.001		-0.572	SATB1,AKAP13,HLA-DQA1,TCF4,APP,PIM1,PIK3R1,CD69,STAT1,TYROBP,PTPRC,CD79A,SOX4	13
Cell Death and Survival	cell death	Cell death of colorectal cancer cell lines	1.65e-06		0.201		0.091	SATB1,CCDC88A,SOD2,TGFB1,STAT1,TCF4,ITGB1,RUNX1,SFPQ,CD44,SPARC,KRT18	12
Immunological Disease	immunodeficiency	Immunodeficiency	1.65e-06					IRF7,TGFB1,STAT1,HLA-DQA1,ISG15,MX1,PTPRC,B2M,CFD,PIK3R1,CD79A,SOX4	12
Cancer, Organismal Injury and Abnormalities, Reproductive System Disease	prostate cancer	Prostate cancer	1.73e-06					SATB1,NCOA4,AKAP13,TGFB1,HLA-DQA1,IFI44L,MYH9,GNAQ,GAMT,MX1,ZFP36,ZMAT3,TCF4,GIMAP7,RANBP2,ANXA2,PIM1,CD69,ANXA1,SLC38A1,SOD2,UBB,MTURN,HLA-C,SOX4,JUNB,SERPINB1,ANKRD11,LGALS1,ATP8B4,F13A1,PIK3R1,SPINT2,VIM,EPSTI1,FBLN5,IRF7,CPA3,DUSP1,STAT1,ISG15,CDK6,COBLL1,B2M,CD44,SPARC,KRT18,CCDC88A,GNAS,PTPRC	50
Cardiovascular System Development and Function, Cell-To-Cell Signaling and Interaction	adhesion	Adhesion of vascular endothelial cells	1.76e-06		-0.599		-0.171	VIM,IGFBP7,TGFB1,STAT1,ITGB1,CD44,SPARC	7
Inflammatory Disease	inflammatory disorder	Severe inflammatory disorder	1.78e-06					RAB13,IRF7,TGFB1,HLA-DQA1,ISG15,RPS4Y1,EIF4A2,CD9,CD44,SPARC,ANXA1	11
Cancer, Gastrointestinal Disease, Organismal Injury and Abnormalities	gastrointestinal tract cancer	Gastrointestinal tract cancer	1.8e-06					PFKP,TAGLN2,SATB1,AKAP13,MT-ND5,TGFB1,HLA-DQA1,IFI44L,CRIP1,HNRNPD,IFITM3,MYH9,GNAQ,TYROBP,HLA-DRB5,GAMT,MX1,RUNX1,IQGAP2,ZFP36,ST18,CD9,CD79A,MGST3,ZMAT3,TCF4,GIMAP7,RANBP2,H3-3A/H3-3B,ANXA2,APP,TPPP3,CD69,ANXA1,SLC38A1,RAB13,SOD2,TTC3,CHD4,RBPMS,UBB,DSTN,APLP2,MTURN,SFPQ,RGS10,STT3B,ARMH1,GNA15,JUNB,SERPINB1,ANKRD11,MT-CYB,TEX30,LGALS1,TPM4,ATP8B4,IFI6,EIF4A2,KLF10,F13A1,PIK3R1,HLA-F,SPINT2,VIM…	94
Digestive System Development and Function, Hepatic System Development and Function, Organ Development	response	Response of liver	1.81e-06		1.009		0.707	TGFB1,HLA-DQA1,PIK3R1,CD44,SPARC,KRT18,SOD2,IRF7,STAT1,ISG15,TYROBP,PTPRC,ZFP36	13
Cell Morphology	size	Size of cells	1.85e-06					TGFB1,APP,B2M,PIK3R1,CD44,KRT18,ANXA1,MYH9,SOD2,GNAQ,GNAS,DUSP1,STAT1,ITGB1,DSTN,PTPRC	16
Cell Morphology	abnormal morphology	Abnormal morphology of plasma membrane	1.86e-06					VIM,CCDC88A,TGFB1,LGALS1,ITGB1,APP,APLP2,B2M	8
Cellular Movement, Hematological System Development and Function, Immune Cell Trafficking, Inflammatory Response	cellular infiltration	Infiltration by neutrophils	1.93e-06		0.461		0.684	IRF7,DUSP1,LGALS1,CAST,ANXA2,CFD,CD44,ANXA1,SPINT2	9
Cell Signaling	cell surface receptor linked signal transduction	Cell surface receptor linked signal transduction	1.97e-06					TGFB1,F13A1,PIM1,PIK3R1,ANXA1,VIM,STAT1,ISG15,TYROBP,ITGB1,UBB,PTPRC,JUNB	13
Cardiovascular System Development and Function, Cellular Development, Cellular Function and Maintenance, Cellular Growth and Proliferation, Organismal Development, Tissue Development	development	Endothelial cell development	2.02e-06		-0.411		-0.149	TGFB1,STAT1,LGALS1,ITGB1,RUNX1,APP,ANXA2,PIM1,CD9,DAAM1,CD44,SPARC	12
Cancer, Hematological Disease, Immunological Disease, Organismal Injury and Abnormalities	T-cell malignant neoplasm	T-cell malignant neoplasm	2.05e-06					SATB1,TGFB1,HLA-DQA1,IFI44L,IFI6,B2M,PIM1,PIK3R1,CD69,SPARC,ANXA1,GNAS,IRF7,IGFBP7,STAT1,ISG15,IFI44,ITGB1,MX1,RUNX1,PTPRC	21
Infectious Diseases, Respiratory Disease	viral respiratory infection	Viral respiratory infection	2.06e-06					RAB13,IRF7,TGFB1,HLA-DQA1,RPS4Y1,EIF4A2,CD9,SPARC,ANXA1	9
Cell Cycle	interaction	Interaction of DNA	2.11e-06		0.942		1.232	TGFB1,LGALS1,RANBP2,CD99,H3-3A/H3-3B,APP,SOD2,GNAS,IRF7,STAT1,RUNX1,SFPQ,PTPRC,JUNB	14
Cell Death and Survival, DNA Replication, Recombination, and Repair	fragmentation	Fragmentation of DNA	2.11e-06		0.151		0.168	SOD2,ZMAT3,TGFB1,DUSP1,STAT1,CAST,APP,PIK3R1	8
Infectious Diseases, Respiratory Disease	infection	Infection of respiratory tract	2.14e-06					RAB13,MT-CYB,IRF7,TGFB1,HLA-DQA1,RPS4Y1,EIF4A2,CD9,SPARC,ANXA1	10
Cancer, Organismal Injury and Abnormalities, Reproductive System Disease	breast or gynecological cancer	Breast or gynecological cancer	2.27e-06					PFKP,TAGLN2,AKAP13,MT-ND5,TGFB1,HLA-DQA1,IFI44L,CRIP1,IFITM3,MYH9,GNAQ,HLA-DRB5,MX1,RUNX1,IQGAP2,ZFP36,ST18,CD9,ZMAT3,TCF4,GIMAP7,RANBP2,H3-3A/H3-3B,ANXA2,APP,PIM1,MGST1,CD69,ANXA1,SOD2,TTC3,CHD4,DSTN,SFPQ,MTURN,STT3B,ARMH1,GNA15,JUNB,SERPINB1,MT-CYB,ANKRD11,LGALS1,TPM4,ATP8B4,IFI6,KLF10,F13A1,EIF4A2,PIK3R1,SPINT2,VIM,EPSTI1,IRF7,CPA3,FBLN5,DUSP1,STAT1,ISG15,ITGB1,CDK6,ITM2A,HLA-E,CD99,B2M,DAAM1,…	74
Cancer, Immunological Disease, Organismal Injury and Abnormalities	lymphatic node tumor	Lymphatic node tumor	2.29e-06					VIM,HLA-E,TGFB1,ITGB1,PIM1,CDK6,CD79A,CD44	8
Cellular Development, Cellular Growth and Proliferation, Hematological System Development and Function, Inflammatory Response, Lymphoid Tissue Structure and Development	proliferation	Proliferation of phagocytes	2.31e-06		0.647		0.793	TGFB1,DUSP1,TYROBP,RUNX1,PTPRC,PIK3R1,PIM1	7
Protein Synthesis	synthesis	Synthesis of protein	2.32e-06		-0.019		0.195	TGFB1,APP,HNRNPD,EIF4A2,PIM1,PIK3R1,ANXA1,VIM,SOD2,GNAQ,ISG15,RPS4Y1,PTPRC,SOX4,JUNB	15
Cellular Movement	invasion	Invasion of tumor cell lines	3.23e-13		-1.999		-1.348	TAGLN2,SATB1,ANKRD11,TGFB1,LGALS1,IFITM3,PIK3R1,VIM,FBLN5,DUSP1,STAT1,ITGB1,MX1,ZFP36,CD9,S100A11,CD99,RANBP2,TCF4,ANXA2,APP,CD44,SPARC,ANXA1,RAB13,CCDC88A,SOD2,GNAS,UBE2L6,SOX4,JUNB	31
Cellular Development, Cellular Growth and Proliferation, Hematological System Development and Function, Hematopoiesis, Tissue Development	differentiation	Differentiation of megakaryocyte/erythrocyte lineage cell	2.36e-06		-0.478		-0.193	NCOA4,TGFB1,H4C3,RUNX1,H3-3A/H3-3B,MTURN,PTPRC,JUNB,GNA15	9
Cellular Movement, Hematological System Development and Function, Immune Cell Trafficking, Inflammatory Response	migration	Migration of phagocytes	8.66e-06	Decreased	-2.019		-1.469	TGFB1,LGALS1,TYROBP,CD99,ITGB1,APP,PIK3R1,CD44,ANXA1,MYH9	10
Cell-To-Cell Signaling and Interaction, Cellular Function and Maintenance, Inflammatory Response	phagocytosis	Phagocytosis of cells	2.41e-06		-1.336		-0.799	VIM,IRF7,TGFB1,ISG15,TYROBP,ITGB1,APP,PTPRC,CD44,ANXA1,JUNB,MYH9	12
Cancer, Organismal Injury and Abnormalities	head and neck cancer	Head and neck cancer	2.45e-06					PFKP,TAGLN2,SATB1,AKAP13,MT-ND5,TGFB1,HLA-DQA1,IFI44L,CRIP1,HNRNPD,IFITM3,CYTL1,MYH9,GNAQ,TYROBP,HLA-DRB5,GAMT,MX1,RUNX1,SH3BGRL3,IQGAP2,ST18,CD79A,ZMAT3,TCF4,H3-3A/H3-3B,ANXA2,APP,TPPP3,CD69,ANXA1,SLC38A1,RAB13,SOD2,TTC3,CHD4,RBPMS,DSTN,APLP2,HLA-C,SFPQ,RGS10,STT3B,ARMH1,SOX4,GNA15,JUNB,SERPINB1,ANKRD11,MT-CYB,TEX30,LGALS1,TPM4,ATP8B4,IFI6,EIF4A2,KLF10,F13A1,PIK3R1,HLA-F,EMB,SPINT2,VIM,EPSTI1,FB…	94
Lymphoid Tissue Structure and Development, Organ Morphology, Tissue Morphology	quantity	Quantity of lymphoid organ	2.46e-06		1.201		1.454	SATB1,AKAP13,STAT1,TCF4,RUNX1,PTPRC,B2M,PIM1,CDK6,CD79A,CD44	11
Cell Morphology, Nervous System Development and Function, Neurological Disease, Tissue Morphology	abnormal morphology	Abnormal morphology of neurons	2.48e-06					TGFB1,LGALS1,APP,B2M,VIM,CCDC88A,SOD2,DUSP1,TYROBP,ITGB1,RUNX1,CAST,APLP2,PTPRC,SOX4	15
Cell Morphology, Nervous System Development and Function, Tissue Morphology	morphology	Morphology of neurons	2.5e-06					TGFB1,LGALS1,APP,B2M,VIM,CCDC88A,SOD2,DUSP1,TYROBP,ITGB1,RUNX1,CAST,APLP2,PTPRC,CD9,SOX4,MT-ND6	17
Cell Death and Survival	survival	Cell survival	2.6e-06		-1.178		-0.317	AKAP13,TGFB1,PIK3R1,HLA-F,DUSP1,STAT1,TYROBP,GAMT,ITGB1,MX1,RUNX1,ZFP36,CDK6,CD9,CD79A,RANBP2,ANXA2,APP,B2M,PIM1,MGST1,CD44,SPARC,SOD2,IGFBP7,CHD4,RGS10,STT3B,SOX4	29
Cell-To-Cell Signaling and Interaction, Cellular Assembly and Organization	cell-cell contact	Cell-cell contact	2.69e-06		-1.211		-0.611	TGFB1,LGALS1,H3-3A/H3-3B,APP,B2M,IFITM3,PIK3R1,CD44,ANXA1,SPINT2,MYH9,VIM,STAT1,TYROBP,ITGB1,APLP2,PTPRC,CD9,JUNB	19
Hereditary Disorder, Immunological Disease, Organismal Injury and Abnormalities	autosomal recessive immunodeficiency	Autosomal recessive immunodeficiency	2.81e-06					IRF7,TGFB1,ISG15,PTPRC,B2M,CFD,PIK3R1,CD79A	8
Neurological Disease, Organismal Injury and Abnormalities, Psychological Disorders	tauopathy	Tauopathy	2.84e-06					HLA-E,TGFB1,LGALS1,HLA-DQA1,APP,IFITM3,PIK3R1,SPARC,VIM,SOD2,TTC3,TYROBP,UBB,APLP2,CD9,MT-CO2,CFD	17
Cancer, Organismal Injury and Abnormalities, Reproductive System Disease	benign neoplasm of female genital organ	Benign neoplasm of female genital organ	2.85e-06					SOD2,BST2,GNAS,MEST,HLA-DQA1,IFI44L,ANXA2,MT-CO2,MGST1,SOX4,ANXA1	11
Cardiovascular System Development and Function, Cellular Movement	movement	Movement of vascular endothelial cells	2.89e-06		-0.799		-0.338	TAGLN2,TGFB1,LGALS1,ITGB1,ANXA2,CD9,CD44,SPARC,ANXA1	9
Cell Death and Survival	cell death	Cell death of fibroblast cell lines	3.08e-06		0.654		0.838	TGFB1,RANBP2,APP,PIM1,PIK3R1,KRT18,VIM,SOD2,IRF7,DUSP1,STAT1,ITGB1,RUNX1	13
Cardiovascular System Development and Function, Cellular Movement	cell movement	Cell movement of endothelial cells	3.19e-06		-0.628		-0.161	VIM,TAGLN2,RAB13,TGFB1,LGALS1,ITGB1,ANXA2,PIM1,CD9,CD44,SPARC,ANXA1	12
Cell Death and Survival	apoptosis	Apoptosis of leukemia cell lines	3.22e-06		-0.238		-0.266	SOD2,DUSP1,TGFB1,LGALS1,CD99,ITGB1,PTPRC,B2M,PIM1,CDK6,CD44	11
Cell-To-Cell Signaling and Interaction	association	Association of cells	3.23e-06					TGFB1,TYROBP,ITGB1,APP	4
Cell Death and Survival	cell death	Cell death of leukemia cell lines	3.26e-06		-0.533		-0.51	SOD2,DUSP1,TGFB1,LGALS1,CD99,ITGB1,RUNX1,PTPRC,B2M,PIM1,CDK6,CD44	12
Cellular Development, Connective Tissue Development and Function, Tissue Development	differentiation	Differentiation of bone cells	3.26e-06		0.068		0.17	GNAS,DUSP1,TGFB1,STAT1,TYROBP,H3-3A/H3-3B,RGS10,KLF10,CDK6,PIK3R1,JUNB,HEMGN	12
Cell-To-Cell Signaling and Interaction, Hematological System Development and Function, Inflammatory Response	aggregation	Aggregation of blood platelets	1.07e-05	Decreased	-2.022		-1.673	GNAQ,GNAS,TGFB1,LGALS1,ITGB1,APP,PIK3R1,CD9	8
Hereditary Disorder, Organismal Injury and Abnormalities, Psychological Disorders	familial psychiatric disease	Familial psychiatric disease	3.31e-06					HLA-E,MT-CYB,ANKRD11,MT-ND5,HLA-DQA1,TCF4,APP,B2M,CD44,SPARC,CCDC88A,SOD2,IRF7,STAT1,HLA-DRB5,GAMT,ISG15,IFI44,UBB,MT-CO2,MT-ND6,JUNB	22
Neurological Disease	neurological signs	Neurological signs	3.31e-06					HLA-E,MT-CYB,ANKRD11,MT-ND5,HLA-DQA1,TCF4,APP,B2M,CD44,SPARC,CCDC88A,IRF7,STAT1,HLA-DRB5,ISG15,IFI44,MT-CO2,SOX4,MT-ND6,JUNB	20
Cell Death and Survival	cell death	Cell death of T lymphocytes	3.45e-06		0.131		0.049	SATB1,GNAS,TGFB1,STAT1,LGALS1,CD99,RUNX1,PTPRC,CD9,PIK3R1,CD44	11
Cancer, Organismal Injury and Abnormalities	development	Development of carcinoma	3.48e-06		-0.5		-0.793	PFKP,SATB1,AKAP13,MT-ND5,TGFB1,HLA-DQA1,IFI44L,IFITM3,MYH9,GNAQ,MX1,RUNX1,IQGAP2,ZFP36,ST18,CD9,CD79A,MGST3,MT-ND6,ZMAT3,TCF4,GIMAP7,RANBP2,H3-3A/H3-3B,ANXA2,APP,MGST1,CD69,ANXA1,SLC38A1,SOD2,TTC3,CHD4,RBPMS,UBB,DSTN,APLP2,MTURN,HLA-C,SFPQ,RGS10,STT3B,SOX4,GNA15,JUNB,SERPINB1,ANKRD11,MT-CYB,LGALS1,TPM4,ATP8B4,IFI6,EIF4A2,KLF10,F13A1,PIK3R1,HLA-F,EMB,SPINT2,VIM,EPSTI1,FBLN5,IRF7,DUSP1,STAT1,ITGB1,…	87
Cell-To-Cell Signaling and Interaction, Hematological System Development and Function, Immune Cell Trafficking	detachment	Detachment of leukocytes	3.54e-06					ITGB1,PTPRC,ANXA1	3
Cellular Development, Cellular Growth and Proliferation, Hematological System Development and Function, Hematopoiesis, Tissue Development	differentiation	Differentiation of hematopoietic progenitor cells	3.61e-06		-0.525		-0.213	NCOA4,TGFB1,H4C3,RUNX1,H3-3A/H3-3B,MTURN,PTPRC,CDK6,CD79A,SOX4,JUNB,GNA15	12
Gastrointestinal Disease, Inflammatory Disease, Inflammatory Response, Organismal Injury and Abnormalities	chronic colitis	Chronic colitis	3.84e-06					HLA-DQA1,HLA-DRB5,PTPRC,CD79A,CD69,MT-ND6	6
Cell-To-Cell Signaling and Interaction, Inflammatory Response	response	Response of macrophages	9.73e-06	Decreased	-2.025		-1.529	GNAQ,ISG15,ITGB1,TYROBP,APP,PTPRC,CD44,ANXA1	8
Cancer, Hematological Disease, Immunological Disease, Organismal Injury and Abnormalities	peripheral T-cell lymphoma	Peripheral T-cell lymphoma	3.84e-06					TGFB1,IGFBP7,STAT1,IFI44,ISG15,IFI44L,PTPRC,PIK3R1,CD69,SPARC	10
Cellular Movement	cell movement	Cell movement	1.96e-11	Decreased	-2.044		-1.251	SERPINB1,TAGLN2,SATB1,TGFB1,LGALS1,F13A1,IFITM3,PIK3R1,CYTL1,SPINT2,MYH9,VIM,GNAQ,FBLN5,SDCCAG8,IRF7,DUSP1,STAT1,TYROBP,ITGB1,MX1,RUNX1,CDK6,CD9,S100A11,CD99,RANBP2,ANXA2,APP,DAAM1,PIM1,CD44,CD69,SPARC,KRT18,ANXA1,CCDC88A,RAB13,SOD2,BST2,GNAS,IGFBP7,CHD4,CAST,DSTN,PTPRC,CFD,JUNB	48
Infectious Diseases	infection	Infection by RNA virus	3.2e-14	Decreased	-2.069		-1.17	TAGLN2,MT-CYB,AKAP13,ANKRD11,TGFB1,LGALS1,IFI44L,IFI6,IFITM3,HLA-F,EPSTI1,GNAQ,IRF7,DUSP1,STAT1,HLA-DRB5,ISG15,ITGB1,MX1,ZFP36,CD9,HLA-E,RANBP2,H3-3A/H3-3B,ANXA2,B2M,PIM1,CD44,SPARC,KRT18,ANXA1,TTC3,IFI44,HLA-C,PTPRC,JUNB	36
Gene Expression	transactivation	Transactivation	1.45e-08	Decreased	-2.094		-1.493	NCOA4,AKAP13,TGFB1,LGALS1,TCF4,APP,PIM1,PIK3R1,CD44,IRF7,DUSP1,CHD4,STAT1,MX1,RUNX1,ZFP36,JUNB	17
Organismal Development	size	Size of body	2.72e-08	Decreased	-2.104	bias	-0.703	SATB1,TGFB1,DBI,APP,ANXA2,HNRNPD,PIM1,PIK3R1,SOD2,GNAQ,GNAS,DUSP1,IGFBP7,STAT1,TYROBP,GAMT,RUNX1,APLP2,ZFP36,RGS10,PTPRC,CD9,CDK6	23
Cell-To-Cell Signaling and Interaction, Hematological System Development and Function, Immune Cell Trafficking, Inflammatory Response	activation	Activation of phagocytes	3.98e-06	Decreased	-2.17		-1.901	MT-CYB,MT-ND5,TGFB1,STAT1,TYROBP,ITGB1,APP,ANXA2,CD44,MT-ND6,ANXA1	11
Cell Death and Survival	cell viability	Cell viability	4.27e-06		-1.062		-0.199	AKAP13,TGFB1,PIK3R1,HLA-F,DUSP1,STAT1,TYROBP,GAMT,ITGB1,MX1,RUNX1,ZFP36,CDK6,CD9,CD79A,RANBP2,ANXA2,APP,B2M,PIM1,MGST1,CD44,SPARC,SOD2,IGFBP7,CHD4,RGS10,STT3B	28
Dermatological Diseases and Conditions, Organismal Injury and Abnormalities	chronic skin disorder	Chronic skin disorder	4.28e-06					SOD2,IRF7,STAT1,MX1,CRIP1,HLA-C,ZFP36,S100A11,KRT18,GNA15	10
Cellular Development	differentiation	Differentiation of leukemia cell lines	4.32e-06		0.077		0.212	TGFB1,STAT1,ISG15,RUNX1,SFPQ,PIK3R1,CDK6,GNA15	8
Infectious Diseases	replication	Replication of RNA virus	6.72e-07	Decreased	-2.186		-1.59	AKAP13,TGFB1,B2M,F13A1,PIK3R1,IFITM3,BST2,GNAQ,UBE2L6,STAT1,ISG15,MX1,RUNX1,SFPQ,PTPRC	15
Cell Cycle	cell cycle progression	Cell cycle progression	4.64e-06		-0.13		0.152	TGFB1,H3-3A/H3-3B,DBI,APP,KLF10,PIK3R1,PIM1,CD44,SPARC,KRT18,IRF7,DUSP1,CHD4,STAT1,ITGB1,RUNX1,CAST,SFPQ,PTPRC,ZFP36,CDK6,JUNB	22
Cellular Movement	cell movement	Cell movement of prostate cancer cell lines	4.65e-06		-1.055		-0.794	VIM,GNAS,TGFB1,CD99,ITGB1,MX1,ANXA2,S100A11	8
Cell-To-Cell Signaling and Interaction, Cellular Assembly and Organization, Hematological System Development and Function, Immune Cell Trafficking, Infectious Diseases, Inflammatory Response	fusion	Fusion of macrophages	4.66e-06		-1.246		-0.879	STAT1,TYROBP,CD9,CD44	4
Infectious Diseases	flu	Flu	4.67e-06					DUSP1,PTPRC,IFITM3,SOX4,HEMGN,ANXA1	6
Hematological Disease, Immunological Disease, Infectious Diseases	infection	Infection of antigen presenting cells	4.68e-06					GNAQ,STAT1,ITGB1,ANXA2,PIK3R1	5
Hematological Disease, Immunological Disease, Infectious Diseases	infection	Infection of phagocytes	4.68e-06					GNAQ,STAT1,ITGB1,ANXA2,PIK3R1	5
Cancer, Hematological Disease, Organismal Injury and Abnormalities	Philadelphia chromosome negative chronic myeloproliferative neoplasm	Philadelphia chromosome negative chronic myeloproliferative neoplasm	4.83e-06					GNAS,TGFB1,TCF4,RUNX1,PIM1,DAAM1,CD9,CD44	8
Neurological Disease, Organismal Injury and Abnormalities, Psychological Disorders	dementia	Dementia	4.87e-06					HLA-E,TGFB1,MT-ND5,LGALS1,HLA-DQA1,APP,IFITM3,PIK3R1,SPARC,VIM,SOD2,TYROBP,UBB,APLP2,MT-CO2,CFD,MT-ND6	17
Cardiovascular System Development and Function	morphology	Morphology of cardiovascular system	4.96e-06					AKAP13,TGFB1,HLA-DQA1,APP,PIM1,PIK3R1,CD44,CD69,MYH9,VIM,SOD2,GNAQ,FBLN5,GNAS,DUSP1,IGFBP7,STAT1,CAST,RGS10,CDK6,SOX4	21
Cell-To-Cell Signaling and Interaction	attachment	Attachment of tumor cell lines	4.25e-06	Decreased	-2.213		-1.858	SOD2,TGFB1,ITGB1,CD44,SPARC	5
Immunological Disease	delayed hypersensitive reaction	Delayed hypersensitive reaction	5.11e-06					SOD2,TGFB1,MX1,ZFP36,CD44,ANXA1,GNA15	7
Developmental Disorder, Hereditary Disorder, Organismal Injury and Abnormalities, Skeletal and Muscular Disorders	Duchenne muscular dystrophy	Duchenne muscular dystrophy	5.11e-06					TGFB1,HLA-DQA1,TPM4,CAST,HLA-C,SPARC,S100A11	7
Cellular Development, Cellular Growth and Proliferation, Connective Tissue Development and Function, Tissue Development	cell proliferation	Cell proliferation of fibroblasts	1.31e-06	Decreased	-2.221		-1.844	VIM,NCOA4,SOD2,DUSP1,TGFB1,IGFBP7,STAT1,ITGB1,ANXA2,CDK6,CD44,SPARC	12
Gastrointestinal Disease, Inflammatory Disease, Inflammatory Response, Organismal Injury and Abnormalities	dextran sodium sulfate-induced colitis	Dextran sodium sulfate-induced colitis	5.2e-06					CCDC88A,HLA-DQA1,HLA-DRB5,PTPRC,PIK3R1,CD79A,CD69,MT-ND6	8
Cancer, Organismal Injury and Abnormalities, Reproductive System Disease	uterine serous papillary cancer	Uterine serous papillary cancer	5.25e-06					FBLN5,CPA3,STAT1,ISG15,ANXA2,F13A1,ITM2A,KRT18,SPINT2	9
Cancer, Endocrine System Disorders, Organismal Injury and Abnormalities	adrenal cortex tumor	Adrenal cortex tumor	5.36e-06					MT-CYB,GNAS,TGFB1,MT-ND5,H3-3A/H3-3B,PIK3R1,JUNB	7
Cell-To-Cell Signaling and Interaction, Hematological System Development and Function	aggregation	Aggregation of blood cells	6.28e-06	Decreased	-2.245		-1.854	GNAQ,GNAS,TGFB1,LGALS1,ITGB1,APP,PIK3R1,CD9,CD44	9
DNA Replication, Recombination, and Repair	synthesis	Synthesis of DNA	5.54e-06		-0.538		-0.205	CCDC88A,GNAS,FBLN5,TGFB1,LGALS1,ITGB1,APP,PIM1,CDK6,PIK3R1,SPARC,S100A11	12
Cancer, Organismal Injury and Abnormalities	visceral metastasis	Visceral metastasis	5.57e-06		-1.254		-1.007	MEST,LGALS1,ANXA2,CD44,KRT18,ANXA1,EPSTI1,SOD2,IGFBP7,ITGB1,MX1,CDK6,CD9	13
Infectious Diseases	attachment	Attachment of virus	5.65e-06					BST2,LGALS1,ANXA2	3
Cellular Movement	migration	Migration of breast cancer cell lines	3.26e-06	Decreased	-2.269		-1.862	VIM,CCDC88A,TGFB1,RANBP2,ITGB1,ANXA2,CD9,PIK3R1,CD44,S100A11,ANXA1,MYH9	12
Connective Tissue Disorders, Hereditary Disorder, Organismal Injury and Abnormalities	hereditary connective tissue disorder	Hereditary connective tissue disorder	5.85e-06					ANKRD11,MEST,TGFB1,HLA-DQA1,F13A1,PIK3R1,MGST1,TPPP3,SPARC,MYH9,FBLN5,GNAS,TYROBP,ITGB1,RGS10,CFD,CDK6,SOX4	18
Cancer, Organismal Injury and Abnormalities	head and neck carcinoma	Head and neck carcinoma	5.86e-06					PFKP,TAGLN2,SATB1,AKAP13,MT-ND5,TGFB1,HLA-DQA1,IFI44L,CRIP1,HNRNPD,IFITM3,CYTL1,MYH9,GNAQ,TYROBP,HLA-DRB5,GAMT,MX1,RUNX1,SH3BGRL3,IQGAP2,ST18,CD79A,ZMAT3,TCF4,ANXA2,APP,TPPP3,ANXA1,SLC38A1,RAB13,SOD2,TTC3,CHD4,RBPMS,DSTN,APLP2,HLA-C,SFPQ,RGS10,STT3B,ARMH1,SOX4,GNA15,JUNB,SERPINB1,ANKRD11,MT-CYB,TEX30,LGALS1,TPM4,ATP8B4,IFI6,EIF4A2,F13A1,PIK3R1,HLA-F,EMB,SPINT2,VIM,EPSTI1,FBLN5,SDCCAG8,IRF7,CPA3,D…	91
Cell-To-Cell Signaling and Interaction, Hematological System Development and Function, Immune Cell Trafficking, Inflammatory Response	activation	Activation of lymphocytes	5.87e-06		0.794		1.098	SATB1,TGFB1,LGALS1,B2M,MGST1,CD44,ANXA1,DUSP1,STAT1,TYROBP,RUNX1,PTPRC,CD79A	13
Cell Signaling, Molecular Transport, Vitamin and Mineral Metabolism	quantity	Quantity of Ca2+	4.35e-06	Decreased	-2.326		-1.817	GNAQ,TGFB1,IGFBP7,LGALS1,CAST,APP,ANXA2,PTPRC,PIK3R1,SPINT2,MYH9,GNA15	12
Cancer, Organismal Injury and Abnormalities	pelvic cancer	Pelvic cancer	5.89e-06					PFKP,SATB1,NCOA4,AKAP13,MT-ND5,TGFB1,HLA-DQA1,IFI44L,CRIP1,IFITM3,MYH9,GNAQ,GAMT,MX1,RUNX1,IQGAP2,ZFP36,ZMAT3,TCF4,GIMAP7,RANBP2,ANXA2,APP,PIM1,MGST1,CD69,ANXA1,SLC38A1,RAB13,SOD2,TTC3,CHD4,UBB,DSTN,HLA-C,SFPQ,MTURN,STT3B,SOX4,GNA15,JUNB,SERPINB1,MT-CYB,ANKRD11,LGALS1,TPM4,ATP8B4,IFI6,KLF10,F13A1,EIF4A2,PIK3R1,SPINT2,VIM,EPSTI1,IRF7,CPA3,FBLN5,DUSP1,STAT1,ISG15,ITGB1,CDK6,RFLNB,ITM2A,HLA-E,COBLL1…	79
Cell Cycle	interphase	Interphase	6.21e-06		-1.294		-1.088	TGFB1,LGALS1,ANXA2,APP,KLF10,PIM1,PIK3R1,CD44,CCDC88A,SOD2,SDCCAG8,DUSP1,IGFBP7,STAT1,ITGB1,RUNX1,CDK6,JUNB	18
Cellular Movement, Hematological System Development and Function, Immune Cell Trafficking, Inflammatory Response	cell movement	Cell movement of phagocytes	8.08e-11	Decreased	-2.347		-1.684	SERPINB1,TGFB1,LGALS1,CD99,ANXA2,APP,PIK3R1,CYTL1,CD44,CD69,ANXA1,SPINT2,MYH9,CCDC88A,IRF7,DUSP1,STAT1,TYROBP,ITGB1,CAST,CD9,CFD	22
Cancer, Organismal Injury and Abnormalities	cancer	Invasive cancer	6.3e-06					MEST,TGFB1,LGALS1,HLA-DQA1,CD44,KRT18,ANXA1,MYH9,VIM,EPSTI1,FBLN5,IGFBP7,ITGB1,CD9,CDK6,SOX4	16
Cellular Assembly and Organization, Tissue Development	fibrogenesis	Fibrogenesis	1.3e-08	Decreased	-2.351		-1.877	AKAP13,TGFB1,TPM4,APP,PIK3R1,DAAM1,CD44,SPARC,VIM,CCDC88A,GNAQ,CHD4,ITGB1,RUNX1,DSTN,CDK6,JUNB	17
Cancer, Endocrine System Disorders, Organismal Injury and Abnormalities	endocrine gland tumor	Endocrine gland tumor	6.58e-06					PFKP,TAGLN2,SATB1,AKAP13,MT-ND5,TGFB1,HLA-DQA1,IFI44L,CRIP1,HNRNPD,IFITM3,CYTL1,MYH9,GNAQ,TYROBP,HLA-DRB5,GAMT,MX1,RUNX1,SH3BGRL3,IQGAP2,ZFP36,ST18,CD79A,MT-ND6,ZMAT3,TCF4,GIMAP7,RANBP2,H3-3A/H3-3B,ANXA2,APP,TPPP3,SLC38A1,RAB13,SOD2,TTC3,CHD4,DSTN,APLP2,HLA-C,SFPQ,RGS10,STT3B,ARMH1,SOX4,JUNB,SERPINB1,ANKRD11,MT-CYB,TEX30,LGALS1,TPM4,ATP8B4,IFI6,EIF4A2,F13A1,PIK3R1,HLA-F,EMB,SPINT2,VIM,EPSTI1,FBLN…	91
Cellular Development, Tissue Development	differentiation	Differentiation of epithelial cells	6.82e-06		-0.053		0.19	TAGLN2,GNAQ,IRF7,TGFB1,ITGB1,RUNX1,ZFP36,SOX4,ANXA1,JUNB,MYH9	11
Cell Death and Survival	apoptosis	Apoptosis of T lymphocytes	6.95e-06		0.399		0.355	SATB1,GNAS,TGFB1,STAT1,LGALS1,RUNX1,PTPRC,CD9,PIK3R1,CD44	10
Cell Death and Survival	apoptosis	Apoptosis of hematopoietic cells	7.06e-06		0.089		-0.105	SATB1,GNAS,TGFB1,LGALS1,RUNX1,PTPRC,PIM1,CDK6,SOX4	9
Cell Morphology	shape change	Shape change of tumor cell lines	7.17e-06		-1.444		-1.013	RAB13,GNAQ,AKAP13,ITGB1,RUNX1,CD9,SPARC,MYH9	8
Cell-mediated Immune Response, Cellular Movement, Hematological System Development and Function, Immune Cell Trafficking	movement	Movement of CD4+ T-lymphocytes	7.18e-06		0.946		1.279	SATB1,IRF7,STAT1,LGALS1,CD69,SPARC	6
Cancer, Organismal Injury and Abnormalities	development	Development of benign tumor	7.22e-06		-0.686		-0.904	TGFB1,LGALS1,HLA-DQA1,APP,ANXA2,KLF10,IFITM3,PIK3R1,CD44,MYH9,CCDC88A,GNAS,ITGB1,IQGAP2,S100A11,JUNB	16
Cell Death and Survival	cell death	Cell death of connective tissue cells	7.4e-06		1.31		1.359	TGFB1,RANBP2,APP,PIM1,PIK3R1,CD44,SPARC,KRT18,VIM,SOD2,IRF7,DUSP1,STAT1,ITGB1,RUNX1	15
Neurological Disease, Organismal Injury and Abnormalities	microgliosis	Microgliosis	7.4e-06		0.418		0.056	TGFB1,CAST,APP,RGS10,SPARC	5
Inflammatory Disease, Organismal Injury and Abnormalities	granuloma	Granuloma	7.42e-06					STAT1,HLA-DQA1,CRIP1,CLEC2B,CD69,CD44,ANXA1,JUNB	8
Cardiovascular System Development and Function, Cellular Movement	migration	Migration of endothelial cells	7.43e-06		-0.555		-0.088	VIM,TAGLN2,TGFB1,LGALS1,ITGB1,ANXA2,PIM1,CD9,CD44,SPARC,ANXA1	11
Cellular Movement, Hematological System Development and Function, Immune Cell Trafficking	cell movement	Cell movement of antigen presenting cells	7.56e-06		-1.334		-0.92	CCDC88A,IRF7,TGFB1,STAT1,LGALS1,TYROBP,ITGB1,APP,CFD,CYTL1,CD44,SPINT2	12
Digestive System Development and Function, Gastrointestinal Disease, Hepatic System Development and Function, Hepatic System Disease, Inflammatory Disease, Inflammatory Response, Organ Development, Organismal Injury and Abnormalities	inflammation	Inflammation of liver	7.56e-06		0.923		0.624	SOD2,IRF7,TGFB1,STAT1,HLA-DQA1,ISG15,TYROBP,PTPRC,ZFP36,CD44,SPARC,KRT18	12
Cellular Development, Cellular Growth and Proliferation, Embryonic Development, Hematological System Development and Function, Hematopoiesis, Humoral Immune Response, Lymphoid Tissue Structure and Development, Organ Development, Organismal Development, Tissue Development	development	Development of pro-B lymphocytes	7.62e-06					TGFB1,TCF4,PIK3R1,CD79A	4
Cellular Movement	homing	Homing of breast cancer cell lines	7.62e-06		-0.784		-0.494	CCDC88A,TGFB1,ITGB1,DAAM1	4
Cell Cycle, Gene Expression	binding	Binding of DNA	7.76e-06		0.721		0.983	TGFB1,LGALS1,RANBP2,CD99,H3-3A/H3-3B,APP,SOD2,GNAS,IRF7,STAT1,RUNX1,PTPRC,JUNB	13
Cancer, Gastrointestinal Disease, Organismal Injury and Abnormalities	oral cavity carcinoma	Oral cavity carcinoma	7.91e-06					PFKP,SATB1,TGFB1,LGALS1,HLA-DQA1,ATP8B4,HNRNPD,F13A1,PIK3R1,DAAM1,CD44,ANXA1,CCDC88A,TTC3,CHD4,STAT1,TYROBP,APLP2,SFPQ,PTPRC,STT3B,MT-CO2,GNA15	23
Infectious Diseases	tuberculosis	Tuberculosis	7.95e-06					IRF7,STAT1,IFI44,IFI44L,MX1,IFI6,IFITM3,ANXA1	8
Cellular Development, Embryonic Development, Hair and Skin Development and Function, Organ Development, Organismal Development, Tissue Development	differentiation	Differentiation of skin	8.23e-06		0.391		0.553	SOD2,TGFB1,ITGB1,RUNX1,ZFP36,ANXA1,JUNB,MYH9	8
Cellular Development, Cellular Growth and Proliferation	proliferation	Proliferation of myeloid cells	8.23e-06		0.671		0.853	TGFB1,DUSP1,TYROBP,RUNX1,PTPRC,PIK3R1,PIM1,MYH9	8
Cancer, Organismal Injury and Abnormalities, Respiratory Disease	advanced lung cancer	Advanced lung cancer	8.25e-06		-0.896		-0.675	EPSTI1,SOD2,TGFB1,LGALS1,ITGB1,ANXA2,B2M,CDK6,CD44,ANXA1	10
Metabolic Disease, Neurological Disease, Organismal Injury and Abnormalities	beta amyloidosis	Beta amyloidosis	8.44e-06					VIM,CAST,APP	3
Developmental Disorder, Neurological Disease, Organismal Injury and Abnormalities	dystrophy	Dystrophy of neurites	8.44e-06					VIM,CAST,APP	3
Cell Death and Survival	apoptosis	Apoptosis of endocrine cells	8.55e-06		-0.818		-0.952	GNAS,TGFB1,STAT1,APP,PIK3R1,JUNB	6
Cancer, Organismal Injury and Abnormalities, Reproductive System Disease	cervical cancer	Cervical cancer	8.6e-06					TGFB1,HLA-DQA1,CRIP1,ANXA2,KLF10,DAAM1,PIM1,CD44,KRT18,ANXA1,VIM,GNAS,ISG15,ZFP36,JUNB,GNA15	16
Cell-To-Cell Signaling and Interaction, Hematological System Development and Function	activation	Activation of myeloid cells	1.26e-06	Decreased	-2.36		-2.068	MT-CYB,MT-ND5,TGFB1,STAT1,TYROBP,ITGB1,APP,ANXA2,CD44,MT-ND6,ANXA1	11
Cellular Movement	cell movement	Cell movement of neuroglia	9.05e-06		-0.06		0.232	VIM,TGFB1,DUSP1,ITGB1,APP,CD9	6
Cell-To-Cell Signaling and Interaction, Inflammatory Response	immune response	Immune response of phagocytes	9.63e-06		-1.391		-0.877	UBE2L6,TGFB1,ISG15,ITGB1,TYROBP,APP,PTPRC,CD44,ANXA1	9
Inflammatory Response	inflammation	Inflammation of secretory structure	9.73e-06		0.659		0.317	TGFB1,LGALS1,B2M,PIM1,MT-CO2,CD79A,ANXA1,JUNB	8
Cellular Growth and Proliferation, Connective Tissue Development and Function, Tissue Development	proliferation	Proliferation of connective tissue cells	2.3e-09	Decreased	-2.417		-2.008	NCOA4,TGFB1,LGALS1,ANXA2,KLF10,CD44,SPARC,VIM,SOD2,GNAQ,FBLN5,DUSP1,IGFBP7,STAT1,ITGB1,RUNX1,ZFP36,CDK6,S100A11,JUNB	20
Infectious Diseases	infection	Infection of mammalia	9.78e-06		-0.094		-0.704	SERPINB1,HLA-E,IRF7,DUSP1,STAT1,ISG15,B2M,HNRNPD,CFD,PIK3R1,CD44	11
Lymphoid Tissue Structure and Development, Tissue Morphology	quantity	Quantity of bone marrow cells	1.01e-05		-0.817		-0.66	SOD2,ITGB1,TYROBP,RUNX1,PIM1,CDK6,CD9,CD44	8
Cell-To-Cell Signaling and Interaction, Cellular Movement	recruitment	Recruitment of cells	1.02e-05		-0.634		-0.135	VIM,TGFB1,STAT1,LGALS1,ITGB1,APP,F13A1,PIK3R1,CD69,CD44,ANXA1	11
Cancer, Hematological Disease, Organismal Injury and Abnormalities	chronic myeloproliferative neoplasm	Chronic myeloproliferative neoplasm	1.02e-05					GNAQ,GNAS,TGFB1,TCF4,RUNX1,PIM1,CD9,DAAM1,CD44,ANXA1	10
Cellular Development, Hematological System Development and Function, Lymphoid Tissue Structure and Development	maturation	Maturation of leukocytes	1.04e-05		0.313		0.721	TGFB1,STAT1,TYROBP,RUNX1,APP,PTPRC,PIK3R1,CD44	8
Cellular Development, Cellular Growth and Proliferation	proliferation	Proliferation of progenitor cells	1.04e-05		-0.576		-0.288	GNAS,TGFB1,STAT1,ITGB1,RUNX1,PIM1,CDK6,PIK3R1,CD79A,JUNB,MYH9	11
Connective Tissue Disorders, Inflammatory Disease, Inflammatory Response, Organismal Injury and Abnormalities, Skeletal and Muscular Disorders	inflammation	Inflammation of joint	1.26e-14	Decreased	-2.534		-2.403	AKAP13,TGFB1,LGALS1,HLA-DQA1,F13A1,CYTL1,VIM,DUSP1,STAT1,HLA-DRB5,TYROBP,ZFP36,CDK6,RFLNB,CD79A,HLA-E,TCF4,H3-3A/H3-3B,B2M,CD44,CD69,ANXA1,SOD2,IGFBP7,UBE2L6,UBB,CAST,APLP2,HLA-C,CLEC2B,PTPRC,MT-CO2,CFD,SOX4	34
Cell Death and Survival, Organismal Injury and Abnormalities	cell death	Cell death of epithelial cells	1.08e-05		1.148		1.135	TGFB1,TCF4,APP,KLF10,PIM1,PIK3R1,CD44,SPARC,KRT18,SOD2,STAT1,ITGB1,IQGAP2,CDK6	14
Organismal Development, Organismal Injury and Abnormalities	abnormal morphology	Abnormal morphology of thoracic cavity	1.09e-05					SATB1,AKAP13,TGFB1,HLA-DQA1,PIM1,PIK3R1,CD69,MYH9,SOD2,GNAQ,GNAS,DUSP1,STAT1,RUNX1,CAST,ZFP36,RGS10,CD9,CDK6,SOX4	20
Hereditary Disorder, Neurological Disease, Organismal Injury and Abnormalities	familial encephalopathy	Familial encephalopathy	1.09e-05					SATB1,MT-CYB,ANKRD11,MT-ND5,TGFB1,HLA-DQA1,SDCCAG8,IRF7,STAT1,HLA-DRB5,TYROBP,GAMT,ISG15,MT-ND6,HLA-E,RANBP2,TCF4,APP,B2M,CD44,SPARC,CCDC88A,SOD2,CHD4,IFI44,UBB,MT-CO2,SOX4,JUNB	29
Cell Death and Survival	apoptosis	Apoptosis of colorectal cancer cell lines	1.1e-05		0.218		0.125	SATB1,TGFB1,STAT1,TCF4,ITGB1,RUNX1,SFPQ,CD44,SPARC,KRT18	10
Nervous System Development and Function	morphology	Morphology of nervous system	1.1e-05					AKAP13,TGFB1,LGALS1,TCF4,APP,B2M,CD44,VIM,CCDC88A,SOD2,GNAS,DUSP1,TYROBP,ITGB1,RUNX1,CAST,APLP2,PTPRC,CD9,SOX4,MT-ND6	21
Cancer, Organismal Injury and Abnormalities, Skeletal and Muscular Disorders	muscle tumor	Muscle tumor	1.11e-05					MEST,TGFB1,HLA-DQA1,IFI44L,ANXA2,MGST1,CD44,ANXA1,MYH9,SOD2,BST2,DUSP1,TYROBP,PTPRC,MT-CO2,SOX4,S100A11	17
Cardiovascular System Development and Function, Cellular Movement	migration	Migration of vascular endothelial cells	1.11e-05		-0.871		-0.464	TAGLN2,TGFB1,LGALS1,ITGB1,ANXA2,CD9,CD44,ANXA1	8
Cell Death and Survival	cell viability	Cell viability of phagocytes	1.13e-05		-0.44		-0.064	SOD2,TGFB1,TYROBP,MX1,APP,PIK3R1	6
Cancer, Hematological Disease, Immunological Disease, Organismal Injury and Abnormalities	B cell cancer	B cell cancer	1.13e-05					SATB1,MT-CYB,MT-ND5,TGFB1,LGALS1,HLA-DQA1,ATP8B4,PIK3R1,EMB,EPSTI1,VIM,SDCCAG8,RUNX1,IQGAP2,CDK6,CD79A,MT-ND6,ANXA2,APP,B2M,PIM1,CD44,CD69,SPARC,KRT18,ANXA1,SOD2,CHD4,RBPMS,PTPRC	30
Cancer, Organismal Injury and Abnormalities, Renal and Urological Disease	neoplasia	Renal tumor	1.14e-05					MT-CYB,ANKRD11,MT-ND5,HLA-DQA1,EIF4A2,PIK3R1,EMB,VIM,GNAQ,FBLN5,ITGB1,ST18,CD9,MT-ND6,S100A11,RANBP2,ANXA2,APP,B2M,CD44,SPARC,CCDC88A,SOD2,GNAS,CHD4,MT-CO2,JUNB	27
Cell Death and Survival	cell death	Cell death of myeloid cells	1.17e-05		-1.486		-1.523	SOD2,TGFB1,STAT1,LGALS1,ISG15,ZFP36,PIM1,CD44,ANXA1	9
Organismal Injury and Abnormalities, Renal and Urological Disease	renal lesion	Renal lesion	1.17e-05					MT-CYB,ANKRD11,MT-ND5,TGFB1,HLA-DQA1,EIF4A2,PIK3R1,EMB,VIM,GNAQ,FBLN5,ITGB1,ST18,CD9,MT-ND6,S100A11,RANBP2,ANXA2,APP,B2M,CD44,SPARC,CCDC88A,SOD2,GNAS,CHD4,MT-CO2,JUNB	28
Cell-To-Cell Signaling and Interaction	activation	Activation of connective tissue cells	4.48e-07	Decreased	-2.602		-2.381	TGFB1,STAT1,ITGB1,TYROBP,F13A1,HNRNPD,CD44,SPARC	8
Cell Signaling, Molecular Transport, Vitamin and Mineral Metabolism	mobilization	Mobilization of Ca2+	1.84e-05	Decreased	-2.607		-2.071	GNAQ,GNAS,LGALS1,ITGB1,PTPRC,B2M,PIK3R1,CD44,ANXA1,GNA15	10
Cancer, Organismal Injury and Abnormalities	neoplasia	Neoplasia of tumor cell lines	1.18e-05		-0.315		0.082	TGFB1,CD99,B2M,PIM1,CD44,ANXA1,VIM,SOD2,FBLN5,GNAS,IRF7,IGFBP7,STAT1,ITGB1	14
Organismal Injury and Abnormalities	calcinosis	Calcinosis	1.19e-05					SOD2,STAT1,ISG15,PIK3R1,MT-CO2,SPARC	6
Cellular Development, Cellular Growth and Proliferation, Nervous System Development and Function, Tissue Development	development	Development of neuroglia	1.19e-05					VIM,TGFB1,TYROBP,APP,CDK6,SOX4	6
Cell-To-Cell Signaling and Interaction	adhesion	Adhesion of myeloma cell lines	1.2e-05					ITGB1,ANXA2,CD44	3
Cell Death and Survival	cell viability	Cell viability of antigen presenting cells	1.22e-05		-0.218		0.097	SOD2,TGFB1,TYROBP,MX1,APP	5
Cell Cycle	interphase	Interphase of blood cells	1.22e-05					TGFB1,LGALS1,ITGB1,PIK3R1,CD44	5
Cellular Movement	chemotaxis	Chemotaxis of myeloid cells	1.23e-05		-0.654		0.024	SERPINB1,CCDC88A,DUSP1,TGFB1,LGALS1,APP,CD9,CYTL1,CD69,ANXA1	10
Cell Morphology, Cell-To-Cell Signaling and Interaction, Cellular Assembly and Organization, Nervous System Development and Function, Neurological Disease, Tissue Morphology	abnormal morphology	Abnormal morphology of synapse	1.26e-05					VIM,LGALS1,ITGB1,APP,APLP2,B2M	6
Cellular Growth and Proliferation	inhibition	Inhibition of cells	1.26e-05		0.257		0.666	HLA-E,IGFBP7,TGFB1,APP,KLF10,PIM1	6
Organismal Injury and Abnormalities	blood clot	Blood clot	1.3e-05		-0.995		-0.749	VIM,GNAQ,TGFB1,LGALS1,APP,ANXA2,F13A1,CFD,MYH9	9
Infectious Diseases	infection	Infection by Herpesviridae	1.3e-05		-0.479		-0.647	VIM,HLA-E,IRF7,STAT1,LGALS1,ITGB1,MX1,ANXA1	8
Infectious Diseases	replication	Replication of virus	6.73e-08	Decreased	-2.613		-2.05	AKAP13,TGFB1,B2M,F13A1,IFITM3,PIK3R1,VIM,BST2,GNAQ,UBE2L6,DUSP1,STAT1,ISG15,MX1,RUNX1,SFPQ,PTPRC	17
Cell-To-Cell Signaling and Interaction, Hematological System Development and Function, Immune Cell Trafficking, Inflammatory Response	activation	Activation of T lymphocytes	1.33e-05		1.073		1.316	SATB1,DUSP1,TGFB1,STAT1,LGALS1,RUNX1,PTPRC,B2M,MGST1,CD44,ANXA1	11
Gastrointestinal Disease, Inflammatory Response	inflammation	Inflammation of gastrointestinal tract	1.34e-05		0.236		-0.117	TGFB1,LGALS1,HLA-DQA1,B2M,PIK3R1,CD44,CD69,ANXA1,CCDC88A,CPA3,STAT1,HLA-DRB5,PTPRC,CD79A,MT-ND6	15
Cancer, Organismal Injury and Abnormalities, Reproductive System Disease	female genital tract serous carcinoma	Female genital tract serous carcinoma	1.36e-05					FBLN5,CPA3,STAT1,ISG15,ANXA2,B2M,F13A1,EIF4A2,PIK3R1,ITM2A,KRT18,SPINT2	12
Cancer, Organismal Injury and Abnormalities	pelvic serous carcinoma	Pelvic serous carcinoma	1.36e-05					FBLN5,CPA3,STAT1,ISG15,ANXA2,B2M,F13A1,EIF4A2,PIK3R1,ITM2A,KRT18,SPINT2	12
Lymphoid Tissue Structure and Development, Organ Morphology, Tissue Morphology	quantity	Quantity of thymus gland	1.4e-05		1.178		1.537	SATB1,STAT1,TCF4,RUNX1,PTPRC,B2M,PIM1,CDK6,CD79A	9
Cellular Development, Cellular Growth and Proliferation, Hair and Skin Development and Function, Organ Development, Tissue Development	proliferation	Proliferation of dermal cells	9.28e-07	Decreased	-2.621		-2.469	VIM,TGFB1,ITGB1,RUNX1,KLF10,ZFP36,CD44,S100A11,JUNB	9
Cell Death and Survival, Organismal Injury and Abnormalities	apoptosis	Apoptosis of epithelial cells	1.41e-05		0.68		0.447	SOD2,TGFB1,STAT1,TCF4,ITGB1,APP,IQGAP2,KLF10,SPARC,KRT18	10
Connective Tissue Development and Function, Skeletal and Muscular System Development and Function, Tissue Development	morphology	Morphology of bone	1.43e-05					TGFB1,APP,KLF10,CD44,SPARC,GNAQ,GNAS,STAT1,ISG15,TYROBP,ITGB1,RGS10,PTPRC,SOX4,JUNB	15
Connective Tissue Disorders, Immunological Disease, Inflammatory Disease, Inflammatory Response, Organismal Injury and Abnormalities, Skeletal and Muscular Disorders	polyarticular juvenile rheumatoid arthritis	Polyarticular juvenile rheumatoid arthritis	1.47e-05					HLA-DQA1,LGALS1,PTPRC,ZFP36,MT-CO2,CD69	6
Cancer, Organismal Injury and Abnormalities, Reproductive System Disease, Skeletal and Muscular Disorders	uterine leiomyoma	Uterine leiomyoma	1.48e-05					SOD2,BST2,MEST,HLA-DQA1,IFI44L,ANXA2,MT-CO2,MGST1,SOX4,ANXA1	10
Cancer, Immunological Disease, Organismal Injury and Abnormalities	lymph node cancer	Lymph node cancer	1.48e-05					HLA-E,TGFB1,ITGB1,PIM1,CDK6,CD79A,CD44	7
Cell Death and Survival	apoptosis	Apoptosis of lymphoma cell lines	1.48e-05		-1.147		-1.134	SATB1,TGFB1,DUSP1,IGFBP7,STAT1,RUNX1,PTPRC,CD44	8
Cellular Movement	invasion	Invasion of breast cancer cell lines	1.46e-09	Decreased	-2.894		-2.441	TGFB1,RANBP2,TCF4,CD99,APP,PIK3R1,IFITM3,CD44,SPARC,VIM,CCDC88A,RAB13,ITGB1,ZFP36,SOX4,S100A11	16
Cellular Assembly and Organization, Cellular Compromise	disruption	Disruption of cytoskeleton	1.53e-05		1		0.901	HLA-E,LGALS1,ITGB1,CAST	4
Cell Death and Survival	cytolysis	Cytolysis of blood cells	1.55e-05					VIM,STAT1,TYROBP,APP,PTPRC,CD44	6
Connective Tissue Disorders, Inflammatory Disease, Organismal Injury and Abnormalities, Skeletal and Muscular Disorders	rheumatic disease	Rheumatic Disease	8.89e-26	Decreased	-2.895		-2.826	TAGLN2,AKAP13,TGFB1,HLA-DQA1,IFI44L,CRIP1,CYTL1,MYH9,GNAQ,HLA-DRB5,TYROBP,MX1,ZFP36,CD9,CD79A,TCF4,H3-3A/H3-3B,CD69,ANXA1,SOD2,UBB,APLP2,HLA-C,SOX4,JUNB,MT-CYB,LGALS1,IFI6,F13A1,EPSTI1,VIM,IRF7,DUSP1,STAT1,ISG15,RPS4Y1,CDK6,RFLNB,HLA-E,B2M,CD44,CCDC88A,BST2,GNAS,IGFBP7,UBE2L6,IFI44,CAST,CLEC2B,PTPRC,MT-CO2,CFD	52
Cellular Movement, Hematological System Development and Function, Immune Cell Trafficking, Inflammatory Response	chemotaxis	Chemotaxis of leukocytes	1.55e-05		-1.134		-0.432	SERPINB1,CCDC88A,GNAS,DUSP1,TGFB1,LGALS1,APP,CD9,CYTL1,CD69,ANXA1	11
Cancer, Organismal Injury and Abnormalities, Reproductive System Disease	uterine tumor	Uterine tumor	1.57e-05					PFKP,MT-ND5,TGFB1,HLA-DQA1,IFI44L,CRIP1,IFITM3,MYH9,MX1,RUNX1,IQGAP2,ZFP36,ZMAT3,TCF4,GIMAP7,RANBP2,ANXA2,APP,PIM1,MGST1,ANXA1,SOD2,TTC3,CHD4,SFPQ,SOX4,GNA15,JUNB,SERPINB1,MT-CYB,ANKRD11,ATP8B4,IFI6,KLF10,F13A1,EIF4A2,PIK3R1,SPINT2,VIM,CPA3,FBLN5,STAT1,ISG15,ITGB1,ITM2A,MEST,CD99,B2M,DAAM1,CD44,KRT18,CCDC88A,BST2,GNAS,IFI44,CAST,PTPRC,MT-CO2	58
Cancer, Organismal Injury and Abnormalities, Reproductive System Disease	development	Development of genital tumor	1.58e-05					PFKP,MT-ND5,TGFB1,HLA-DQA1,IFI44L,CRIP1,IFITM3,MYH9,GNAQ,MX1,RUNX1,IQGAP2,ZFP36,ZMAT3,TCF4,GIMAP7,RANBP2,ANXA2,APP,PIM1,MGST1,ANXA1,SOD2,TTC3,CHD4,DSTN,SFPQ,STT3B,SOX4,GNA15,JUNB,SERPINB1,MT-CYB,ANKRD11,ATP8B4,IFI6,KLF10,F13A1,EIF4A2,PIK3R1,SPINT2,VIM,IRF7,CPA3,FBLN5,STAT1,ISG15,ITGB1,ITM2A,HLA-E,MEST,CD99,B2M,DAAM1,CD44,KRT18,CCDC88A,BST2,GNAS,IFI44,CAST,PTPRC,MT-CO2	63
Cellular Function and Maintenance	internalization	Internalization of cells	1.58e-05		-1.285		-0.795	VIM,TGFB1,ISG15,TYROBP,ITGB1,APP,PTPRC,CD44,ANXA1,JUNB	10
Cellular Movement, Hematological System Development and Function, Immune Cell Trafficking	transmigration	Transmigration of leukocytes	1.6e-05		0.072		0.548	TGFB1,LGALS1,CD99,ITGB1,CD44,ANXA1,MYH9	7
Cancer, Organismal Injury and Abnormalities, Reproductive System Disease	tumorigenesis	Tumorigenesis of reproductive tract	1.61e-05					PFKP,MT-ND5,TGFB1,HLA-DQA1,IFI44L,CRIP1,IFITM3,MYH9,GNAQ,MX1,RUNX1,IQGAP2,ZFP36,ZMAT3,TCF4,GIMAP7,RANBP2,ANXA2,APP,PIM1,MGST1,ANXA1,SOD2,TTC3,CHD4,DSTN,SFPQ,STT3B,SOX4,GNA15,JUNB,SERPINB1,MT-CYB,ANKRD11,TPM4,ATP8B4,IFI6,KLF10,F13A1,EIF4A2,PIK3R1,SPINT2,VIM,IRF7,CPA3,FBLN5,STAT1,ISG15,ITGB1,ITM2A,HLA-E,MEST,CD99,B2M,DAAM1,CD44,KRT18,CCDC88A,BST2,GNAS,IFI44,CAST,PTPRC,MT-CO2	64
Gene Expression	transcription	Transcription of RNA	1.62e-05		-0.544		-0.197	NCOA4,SATB1,TGFB1,LGALS1,HNRNPD,KLF10,PIK3R1,CYTL1,FBLN5,IRF7,DUSP1,STAT1,RUNX1,ZFP36,CDK6,ST18,CD9,TCF4,APP,PIM1,CD44,SOD2,BST2,GNAS,CHD4,UBB,SFPQ,SOX4,JUNB	29
Organismal Injury and Abnormalities	visceromegaly	Visceromegaly	1.63e-05					AKAP13,TGFB1,HLA-DQA1,PIM1,PIK3R1,CD69,KRT18,MYH9,SOD2,GNAQ,GNAS,DUSP1,STAT1,CAST,ZFP36,RGS10,PTPRC,CDK6	18
Cell Death and Survival, Cellular Function and Maintenance	clearance	Clearance of neutrophils	1.65e-05					TGFB1,CD44,ANXA1	3
Cancer, Organismal Injury and Abnormalities, Reproductive System Disease	female genital neoplasm	Female genital neoplasm	1.68e-05					PFKP,MT-ND5,TGFB1,HLA-DQA1,IFI44L,CRIP1,IFITM3,MYH9,GNAQ,MX1,RUNX1,IQGAP2,ZFP36,ZMAT3,TCF4,GIMAP7,RANBP2,ANXA2,APP,PIM1,MGST1,ANXA1,SOD2,TTC3,CHD4,DSTN,SFPQ,STT3B,SOX4,GNA15,JUNB,SERPINB1,MT-CYB,ANKRD11,TPM4,ATP8B4,IFI6,KLF10,F13A1,EIF4A2,PIK3R1,SPINT2,VIM,IRF7,CPA3,FBLN5,STAT1,ISG15,ITGB1,ITM2A,HLA-E,MEST,CD99,B2M,DAAM1,CD44,KRT18,CCDC88A,BST2,GNAS,IFI44,CAST,PTPRC,MT-CO2	64
Cell-To-Cell Signaling and Interaction	signaling	Signaling of cells	1.71e-05		0.775		1.03	GNAQ,STAT1,APP,PTPRC,CD9,SPARC	6
Cellular Movement	invasion	Invasion of prostate cancer cell lines	1.72e-05		-1.265		-0.956	VIM,SATB1,GNAS,TGFB1,MX1,CD44,S100A11	7
Organismal Development	morphology	Morphology of body cavity	1.73e-05					SATB1,AKAP13,TGFB1,HLA-DQA1,PIK3R1,MYH9,GNAQ,IRF7,DUSP1,STAT1,RUNX1,IQGAP2,ZFP36,CDK6,CD9,APP,B2M,PIM1,CD44,CD69,SPARC,KRT18,SOD2,GNAS,CAST,PTPRC,RGS10,SOX4,JUNB	29
Cellular Movement, Hematological System Development and Function, Immune Cell Trafficking, Inflammatory Response	cell movement	Cell movement of peripheral blood monocytes	1.74e-05		-0.919	bias	-0.406	CD99,APP,CYTL1,ANXA1	4
Cell Morphology	shape change	Shape change of epithelial cell lines	1.74e-05					VIM,SOD2,TGFB1,ITGB1	4
Cancer, Organismal Injury and Abnormalities, Renal and Urological Disease	urinary tract cancer	Urinary tract cancer	1.76e-05					MT-CYB,AKAP13,ANKRD11,MT-ND5,HLA-DQA1,IFI44L,EIF4A2,IFITM3,PIK3R1,EMB,MYH9,VIM,EPSTI1,GNAQ,FBLN5,ITGB1,RUNX1,ST18,CD9,RFLNB,MT-ND6,S100A11,CD99,RANBP2,ANXA2,APP,B2M,PIM1,CD44,SPARC,CCDC88A,RAB13,SOD2,GNAS,IGFBP7,CHD4,SFPQ,MT-CO2,SOX4,JUNB	40
Cellular Movement	cell movement	Cell movement of breast cancer cell lines	7.23e-08	Decreased	-2.938		-2.479	TGFB1,RANBP2,CD99,ANXA2,PIK3R1,DAAM1,CD44,SPARC,ANXA1,MYH9,VIM,CCDC88A,ITGB1,CD9,S100A11	15
Cell Death and Survival, Cellular Compromise	cytotoxicity	Cytotoxicity of natural killer cells	1.8e-05		0		0.469	TGFB1,STAT1,TYROBP,CD44,CD69,MYH9	6
Infectious Diseases	infection	Viral Infection	6.29e-20	Decreased	-3.128		-2.103	TAGLN2,AKAP13,TGFB1,HLA-DQA1,IFI44L,IFITM3,GNAQ,HLA-DRB5,TYROBP,MX1,RUNX1,ZFP36,CD9,CD79A,RANBP2,H3-3A/H3-3B,ANXA2,PIM1,CD69,ANXA1,RAB13,TTC3,UBB,HLA-C,SFPQ,SOX4,JUNB,MT-CYB,ANKRD11,LGALS1,IFI6,EIF4A2,F13A1,PIK3R1,HLA-F,EPSTI1,VIM,IRF7,DUSP1,STAT1,ISG15,ITGB1,RPS4Y1,HLA-E,B2M,CD44,SPARC,KRT18,HEMGN,BST2,UBE2L6,IFI44,PTPRC	53
Gastrointestinal Disease, Inflammatory Disease, Inflammatory Response, Organismal Injury and Abnormalities	colitis	Colitis	1.84e-05		0.13		-0.09	TGFB1,HLA-DQA1,B2M,PIK3R1,CD69,CD44,ANXA1,CCDC88A,STAT1,HLA-DRB5,PTPRC,CD79A,MT-ND6	13
Cancer, Hematological Disease, Immunological Disease, Organismal Injury and Abnormalities	mature B cell malignant tumor	Mature B cell malignant tumor	1.85e-05					SATB1,TGFB1,HLA-DQA1,ANXA2,APP,B2M,PIK3R1,PIM1,CD44,CD69,SPARC,EMB,KRT18,ANXA1,EPSTI1,VIM,SOD2,SDCCAG8,CHD4,PTPRC,IQGAP2,CDK6,CD79A	23
Cellular Development, Embryonic Development, Hair and Skin Development and Function, Organ Development, Organismal Development, Tissue Development	differentiation	Differentiation of keratinocytes	1.86e-05		0		0.164	TGFB1,ITGB1,RUNX1,ZFP36,ANXA1,MYH9,JUNB	7
Cell-To-Cell Signaling and Interaction	activation	Activation of cells	3.57e-14	Decreased	-3.198		-2.719	SATB1,MT-CYB,TGFB1,MT-ND5,LGALS1,HLA-DQA1,F13A1,HNRNPD,PIK3R1,VIM,GNAQ,DUSP1,STAT1,TYROBP,ITGB1,RUNX1,CD9,CD79A,MT-ND6,TCF4,ANXA2,APP,B2M,MGST1,CD44,SPARC,KRT18,ANXA1,GNAS,CAST,PTPRC,GNA15	32

## Sheet: Upstream Regulators
Upstream Regulator	Expr Log Ratio	Molecule Type	Predicted Activation State	Activation z-score	Notes	Bias Term	Bias-corrected z-score	p-value of overlap	Target molecules in dataset	Mechanistic Network
IFNA2		cytokine	Activated	3.264	bias	-0.255	4.096	1.44e-12	BST2,IFI44,IFI44L,IFI6,IFITM3,IRF7,ISG15,MT-CO2,MX1,STAT1,UBE2L6	EIF2AK2,IFNA2,IFNAR1,IRF3,IRF9,NFKBIA,STAT1,STAT2,STAT6
IFNL1		cytokine	Activated	3.098	bias	-0.321	4.094	2.31e-12	BST2,HLA-C,IFI44,IFI44L,IFI6,IFITM3,ISG15,MX1,STAT1,UBE2L6	IFNL1,NFKBIA,STAT1,STAT2,STAT6
IRF3		transcription regulator	Activated	3.079	bias	-0.259	3.875	2.31e-09	CD69,IFI44,IFI44L,IFI6,IFITM3,IRF7,ISG15,STAT1,UBE2L6,VIM	IFNB1,IRF1,IRF3,Interferon alpha,NFKBIA,SPI1,STAT1,STAT2,STAT6
NONO		transcription regulator	Activated	2.804		-0.24	3.478	2.79e-07	EPSTI1,IFI44,IFI44L,IFI6,ISG15,MX1,STAT1,UBE2L6
Ifnar		group	Activated	2.596	bias	-0.308	3.395	4.62e-07	B2M,HLA-E,IFITM3,IRF7,ISG15,STAT1,UBE2L6	IFN Beta,IFNB1,IRF3,Ifnar,NFKBIA,SPI1,STAT1,STAT2,STAT6
Interferon alpha		group		1.44		-0.19	1.924	4.7e-12	BST2,EPSTI1,GNA15,HLA-F,IFI44,IFI44L,IFI6,IRF7,ISG15,MT-CYB,MX1,SERPINB1,STAT1,TGFB1,UBE2L6	IRF1,IRF3,Interferon alpha,NFKBIA,SPI1,STAT1,STAT2,STAT6
ETV6-RUNX1		fusion gene/product		-0.598		0.228	-1.472	4.94e-12	CD44,CD79A,DSTN,GNA15,H4C3,IFI6,IRF7,ISG15,ITGB1,LGALS1,PIM1,PTPRC,STAT1,TGFB1,UBE2L6,ZMAT3	ETV6-RUNX1,IRF3,STAT1
KDM1A		enzyme		1.109		0.06	0.977	2.62e-11	CHD4,EPSTI1,HLA-DQA1,HLA-DRB5,IFI44,IFITM3,IQGAP2,IRF7,ISG15,KRT18,PTPRC,SERPINB1,ST18,TYROBP,VIM
IgG		complex		-1.212		0.158	-1.757	1.03e-10	B2M,CD9,DUSP1,GNAS,HLA-E,IFITM3,ISG15,KRT18,LGALS1,PIM1,TGFB1,ZFP36	IL1B,IgG,JUN,Jnk,NFKB1,RELA
CNOT7		transcription regulator						1.54e-10	B2M,BST2,IFI44L,IFI6,ISG15,STAT1,UBE2L6	CNOT7,NFKBIA,STAT1,STAT2,STAT6
TCR		complex		1.061		-0.206	1.56	1.59e-10	CD44,CD69,IFI44,IFI44L,IFI6,IRF7,ISG15,JUNB,MX1,PIK3R1,PIM1,PTPRC,RUNX1,STAT1	IFNG,IL2RG,IRF8,JUN,NFATC2,NFkB (complex),P38 MAPK,PIK3R1,RB1,RELA,STAT1,STAT2,STAT3,TCR,TP53
TNF		cytokine		0.55		-0.161	1.257	1.97e-10	APP,B2M,BST2,CD44,CFD,DBI,DUSP1,HLA-F,ISG15,ITGB1,JUNB,KRT18,MGST1,MT-CO2,MT-CYB,PTPRC,RBPMS,SERPINB1,SOD2,SOX4,STAT1,TGFB1,VIM	APOE,CTNNB1,HIF1A,IL1B,JUN,NFKB1,RELA,SP1,STAT1,STAT3,TNF,TP53
estrogen receptor		group	Activated	2.538		0.012	2.502	9.95e-08	ANXA1,CD44,CD99,ITGB1,KLF10,KRT18,MT-CO2,SPARC,TGFB1,VIM	JUN,NFKB1,RELA,STAT3,TP53,estrogen receptor
RNY3		other	Activated	2.449	bias	-0.321	3.237	3.7e-09	EPSTI1,IFI44,IFI44L,IFITM3,ISG15,MX1
PRL		cytokine		0.857		-0.222	1.62	8.99e-10	ANXA2,APP,BST2,CD69,EPSTI1,IFI44,IFI44L,IFI6,IRF7,ISG15,SPARC,VIM	NFKBIA,PRL,STAT1,STAT2,STAT6
MAPT		other						1.09e-09	APP,CAST,CD9,DBI,DSTN,EIF4A2,EPSTI1,HLA-DQA1,HLA-DRB5,IFI44,IFITM3,IRF7,ISG15,MT-CO2,PTPRC,TYROBP,VIM	APP,MAPT,PSEN1,STAT3,TP53
IRF7	0.37	transcription regulator	Activated	2.416	bias	-0.321	3.192	4.95e-06	CD69,IFITM3,IRF7,ISG15,STAT1,UBE2L6	IFNB1,IRF1,IRF3,IRF7,Interferon alpha,SPI1,STAT1,STAT2
STAT1	0.308	transcription regulator		1.107		-0.195	1.648	1.53e-09	BST2,CD44,EPSTI1,HLA-DQA1,HLA-E,IFI44,IFI44L,IFI6,IRF7,ISG15,MX1,PIM1,STAT1,TGFB1	IFNG,IRF1,IRF8,JUN,NFKBIA,NFkB (complex),RELA,STAT1,STAT2,STAT6
TP53		transcription regulator		-0.405		-0.032	-0.257	1.57e-09	ANXA1,APP,CD44,DBI,DSTN,DUSP1,GNAQ,HLA-DQA1,IFI44L,IGFBP7,IRF7,ISG15,JUNB,KRT18,MT-CO2,MT-ND5,MYH9,PFKP,PIK3R1,PIM1,RUNX1,SFPQ,SOD2,STAT1,TAGLN2,TCF4,TGFB1,VIM,ZMAT3	CTNNB1,HIF1A,JUN,NFKB1,NFkB (complex),P38 MAPK,PIK3R1,RB1,RELA,SP1,STAT1,STAT3,TP53
RUNX1	-0.539	transcription regulator						1.62e-09	CD79A,CPA3,GNA15,HEMGN,IFITM3,IRF7,ISG15,MYH9,PIK3R1,STAT1,UBE2L6
TLR4		transmembrane receptor		-0.147		-0.226	0.588	1.65e-09	CAST,CD44,CDK6,HLA-DQA1,IFITM3,IRF7,ISG15,MT-ND6,MX1,RUNX1,SOD2,STAT1,TCF4,TGFB1	IFNG,IRF8,JUN,NFATC2,NFKB1,NFKBIA,NFkB (complex),P38 MAPK,RB1,RELA,STAT1,STAT2,STAT3,STAT6,TLR4,TP53
IFNB1		cytokine	Activated	2.224		-0.148	2.552	0.00251	BST2,IRF7,ISG15,MX1,STAT1	IFNAR1,IFNB1,IFNG,IRF3,IRF8,JUN,NFKBIA,RELA,STAT1,STAT2,STAT6
IRF5		transcription regulator	Activated	2.219	bias	-0.262	2.799	1.24e-07	IFITM3,IRF7,ISG15,STAT1,TGFB1,UBE2L6	IRF1,IRF3,IRF5,Interferon alpha,SPI1,STAT1,STAT2
IGF1		growth factor	Activated	2.213		-0.104	2.443	0.0216	APP,DUSP1,TGFB1,VIM,ZFP36
MAVS		other	Activated	2.2	bias	-0.28	2.816	1.59e-05	IFITM3,IRF7,ISG15,STAT1,UBE2L6	DDX58,EIF2AK2,IFNB1,IRF3,IRF7,MAVS,SPI1,STAT1,STAT2
ERK		group	Activated	2.2		-0.202	2.644	0.00095	DUSP1,JUNB,KLF10,STAT1,ZFP36	CTNNB1,ERK,HIF1A,JUN,RPS6KA5,SP1,TP53
JAK1		kinase		1.3	bias	-0.273	1.959	1.57e-08	HLA-C,HLA-F,JUNB,MX1,RUNX1,STAT1,TGFB1	FOS,IL6,JAK1,JUN,STAT3
SPI1		transcription regulator		1.49		-0.153	1.967	1.77e-08	CD79A,CDK6,IFI44,IFI44L,IFI6,IFITM3,IRF7,ISG15,MX1,PTPRC,VIM
MT-TE		other						2.05e-08	MT-CO2,MT-CYB,MT-ND5,MT-ND6
IL5		cytokine		-0.529	bias	-0.307	0.431	2.56e-08	ANXA2,CD69,CRIP1,IRF7,PFKP,PIM1,RBPMS,TGFB1,TPM4,VIM
FOS		transcription regulator						3.01e-08	APLP2,CAST,CD44,CFD,COBLL1,ITGB1,JUNB,MGST1,MYH9,PIM1,RUNX1,TGFB1,VIM	CTNNB1,FOS,HIF1A,JUN,SP1,TP53
SOD1		enzyme						4.42e-08	APP,B2M,CAST,GNAS,HLA-E,IFI44,IRF7,ISG15,JUNB,SH3BGRL3,SOD2
TLR9		transmembrane receptor	Activated	2.197	bias	-0.259	2.943	1.26e-06	CAST,CD69,DUSP1,IFI44L,IRF7,ISG15,MX1,STAT1,TGFB1	IFNB1,IFNG,IRF1,IRF3,IRF7,IRF8,Interferon alpha,JUN,NFkB (complex),RELA,SPI1,STAT1,STAT2,TLR7,TLR9
PLCG2		enzyme		-0.524		-0.064	-0.356	5.97e-08	CD9,HLA-DQA1,HLA-DRB5,IFITM3,ISG15,PTPRC,STAT1	FOS,IL6,JUN,PLCG2,STAT3
IFN Beta		group	Activated	2.136		-0.09	2.328	5.33e-07	CD69,IFI6,IRF7,ISG15,MT-CO2,MX1,STAT1	IFN Beta,IFNG,IRF8,JUN,NFKBIA,RELA,STAT1,STAT2,STAT6
GLI1		transcription regulator		0.607		0.066	0.362	8.51e-08	ANXA1,CD44,CDK6,H4C3,IGFBP7,IQGAP2,LGALS1,MEST,MTURN,PIM1,RGS10,S100A11,SOX4,ZFP36
TGFB1	-0.439	growth factor		-0.797		-0.06	-0.562	9.91e-08	CD44,CD69,CD9,DAAM1,FBLN5,HLA-DQA1,HLA-DRB5,IGFBP7,ITGB1,JUNB,SOD2,SOX4,SPARC,STAT1,TGFB1,VIM,ZFP36	CTNNB1,FOS,HIF1A,IL1A,IL6,JUN,NFKB1,NFkB (complex),RELA,SMAD3,SP1,STAT3,TGFB1,TP53
miR-450a-5p (and other miRNAs w/seed UUUGCGA)		mature microrna	Activated	2	bias	0.321	1.357	2.75e-05	ITGB1,TCF4,TGFB1,VIM
ELAVL1		other		0.563		-0.199	1.122	1.09e-07	B2M,CFD,DUSP1,HLA-DRB5,HNRNPD,IFI44,IFITM3,PTPRC,STAT1,VIM
SENP3		peptidase	Activated	2	bias	-0.321	2.643	8.21e-05	IFI44,IRF7,ISG15,STAT1	IRF3,SENP3,STAT1,STING1,TBK1
FCGR2A		transmembrane receptor	Activated	2	bias	-0.28	2.561	8.94e-05	IFITM3,IRF7,ISG15,STAT1
SIRT3		enzyme		1.454		0.107	1.194	2.04e-07	MT-CO2,MT-CYB,MT-ND5,MT-ND6,SOD2,VIM
ECSIT		transcription regulator		0.351	bias	-0.321	1.05	2.11e-07	CD44,IRF7,JUNB,PIM1,SOD2	ECSIT,HIF1A,JUN,NFKB1,NFKBIA,NFkB (complex),RELA,STAT1,STAT3,TP53
SMARCA5		transcription regulator		1.414		0.167	0.941	2.48e-07	ATP8B4,B2M,CD44,CPA3,CRIP1,IRF7,SERPINB1,ZMAT3
IRF1		transcription regulator	Activated	2		-0.209	2.418	0.0004	B2M,IFI44,IFI44L,MX1,TGFB1	IFNG,IRF1,IRF8,JUN,NFKBIA,RELA,STAT1,STAT2,STAT6
JAK		group		1.109		-0.193	1.537	2.56e-07	IFI6,IFITM3,ISG15,STAT1,VIM	JAK,NFKB1,RELA,STAT3
ACOX1		enzyme	Activated	2		0.057	1.886	0.00566	ANXA2,HLA-DQA1,HLA-DRB5,TAGLN2
CGAS		enzyme		1.994	bias	-0.321	2.635	1.68e-05	IFI44,IFI44L,IRF7,ISG15	CGAS,IRF3,NFKBIA,STAT1,STAT2,STAT6
mir-15		microrna		1.987		0.111	1.766	0.000133	APP,CD69,ISG15,MX1
PF4		cytokine		1.987		-0.153	2.291	0.000444	EPSTI1,ISG15,SOD2,STAT1
FZD9		g-protein coupled receptor		1.982	bias	-0.321	2.62	1.34e-06	IFI44,IRF7,ISG15,STAT1
DYSF		other						4.62e-07	ANXA1,ANXA2,B2M,CFD,HLA-DQA1,HLA-DRB5,ITGB1
IFNAR1		transmembrane receptor		1.969		-0.203	2.37	7.43e-05	B2M,IFI44,IRF7,ISG15,SOD2,STAT1	IFNAR1,IFNB1,IFNG,IL1B,IRF1,IRF3,IRF8,Interferon alpha,JUN,NFKB1,NFKBIA,RELA,SPI1,STAT1,STAT2,STAT6
TLR2		transmembrane receptor		1.964		-0.163	2.39	1.81e-05	APP,CAST,CD69,DUSP1,HLA-DQA1,HLA-DRB5,TGFB1	FOS,IL6,JUN,Jnk,NFKBIA,NFkB (complex),STAT3,TLR2
DDX58		enzyme		1.951	bias	-0.281	2.498	0.000281	IFI44,IRF7,ISG15,STAT1	DDX58,IFNB1,IRF1,IRF3,IRF7,Interferon alpha,MAVS,NFKBIA,SPI1,STAT1,STAT2,STAT6
IFNA1/IFNA13		cytokine		1.936	bias	-0.321	2.558	2.84e-07	IFI6,ISG15,MX1,STAT1	IFNA1/IFNA13,NFKBIA,STAT1,STAT2,STAT6
miR-182-5p (and other miRNAs w/seed UUGGCAA)		mature microrna		-0.816	bias	0.321	-1.604	6.05e-07	CDK6,IFI44L,IFI6,ISG15,ITGB1,STAT1
TLR3		transmembrane receptor		1.744	bias	-0.275	2.407	1.29e-09	CAST,CD69,DUSP1,IFI44,IFI44L,IFI6,IRF7,ISG15,JUNB,MX1,PIK3R1,STAT1	IFN Beta,IFNG,IFNL1,IRF3,IRF8,JUN,NFKBIA,RELA,STAT1,STAT2,STAT6,TLR3
Sos		group						7.47e-07	APLP2,CAST,CD44,COBLL1,ITGB1,MGST1,MYH9,RUNX1,TGFB1
IFNG		cytokine		1.72		-0.153	2.375	7.1e-09	B2M,BST2,CD44,DUSP1,HLA-C,HLA-DQA1,HLA-DRB5,IFI44,IFI44L,IFI6,IRF7,ISG15,JUNB,MX1,PIM1,SOD2,STAT1,TGFB1,TYROBP,VIM	CTNNB1,HIF1A,IFNG,IRF3,IRF7,JUN,NFKB1,NFKBIA,NFkB (complex),RELA,SP1,STAT1,STAT2,STAT3,STAT6,TLR3,TLR7,TP53
BTK		kinase		-1.455		-0.047	-1.341	8.61e-07	CD69,CDK6,IFI44L,ISG15,MX1,PIM1,STAT1	BTK,NFKB1,RELA,STAT1,STAT3
GSTO1		enzyme		0		0.143	-0.351	8.86e-07	APLP2,CD9,IFI6,MYH9,SOX4,STAT1
IL27		cytokine		1.715		-0.14	2.051	4.63e-06	B2M,CD69,HLA-C,HLA-DQA1,MX1,STAT1	IFNG,IL27,IRF8,JUN,RELA,STAT1,STAT2
TLR7		transmembrane receptor		1.695	bias	-0.311	2.614	2.72e-09	CD44,CD69,CD79A,IFI44,IFI44L,IRF7,ISG15,JUNB,MX1,SOD2,STAT1	HIF1A,IFNA1/IFNA13,IFNB1,IRF1,IRF3,IRF7,Interferon alpha,NFKBIA,NFkB (complex),SPI1,STAT1,STAT2,TLR7
PDGF BB		complex		1.65	bias	-0.259	2.284	2.59e-05	CD44,DUSP1,JUNB,KLF10,PIM1,ZFP36	ERK,JUN,NFKB1,NFkB (complex),P38 MAPK,PDGF BB,PI3K (complex),RB1,RELA,SERPINE1,SMAD3,STAT3,TP53
TSC2		other		-0.707		0.204	-1.285	1.44e-06	ANXA1,ANXA2,CRIP1,IFI44,IFITM3,S100A11,STAT1,ZFP36
CCN5		growth factor		1.633		0.055	1.499	5.31e-08	CD44,IGFBP7,KRT18,SPARC,TGFB1,VIM
PAF1		other		1.633	bias	-0.321	2.42	1.6e-07	IFI44,IFI44L,IFITM3,ISG15,SOD2,ZFP36
PTEN		phosphatase		-0.152		0.047	-0.245	2.03e-06	ANXA1,CD44,CDK6,CFD,ITGB1,MT-CO2,MT-CYB,PIK3R1,PIM1,PTPRC,RUNX1,SOX4	Akt,CTNNB1,EGR1,JUN,NFKB1,NFkB (complex),NOTCH1,NR5A2,PTEN,RELA,TCF,TNF
PIK3R1	-0.434	kinase		0.785		-0.161	1.171	2.24e-06	CD44,IRF7,ISG15,PIK3R1,SOD2,TGFB1	HIF1A,IKBKB,JUN,NFKB1,NFKBIA,NFkB (complex),PIK3R1,RB1,RELA,STAT3,TP53,TP63
JUN		transcription regulator		-0.557		-0.159	-0.173	2.33e-06	CD44,CFD,DUSP1,JUNB,PIM1,SOD2,STAT1,TGFB1,VIM,ZFP36	APOE,EGR1,HIF1A,JUN,NFKB1,NFkB (complex),NR5A2,PGR,RB1,RELA,SERPINE1,SMAD3,STAT3,TNF,TP53
FMR1		translation regulator		1.543		0.109	1.341	0.00768	APP,PFKP,SLC38A1,TAGLN2
CLDN7		other		-1.026		-0.003	-1.019	2.55e-06	APLP2,IFI44,IFI6,IGFBP7,MX1,SERPINB1,UBE2L6
RBM5		other		1.109		0.131	0.822	2.65e-06	ANXA1,CD69,IFITM3,ISG15,PIM1
NFkB (complex)		complex		0.239	bias	-0.269	0.947	3.28e-06	CD44,CD69,GNAS,HLA-F,IRF7,ITGB1,JUNB,MT-CO2,SOD2,ST18,TGFB1	EGR1,FOXO1,HIF1A,IKBKB,JUN,NFKB1,NFKBIA,NFkB (complex),NR5A2,RELA,SMAD3,STAT3,TGFB1,TNF,TP53,TP63
IFNLR1		transmembrane receptor						3.32e-06	IFI44,IRF7,ISG15,MX1,SOD2	IFNLR1,NFKBIA,STAT1,STAT2,STAT6
STING1		other		1.516	bias	-0.321	2.221	9.7e-07	IFI44,IFI44L,IFITM3,IRF7,ISG15,PTPRC	IRF3,NFKBIA,STAT1,STAT2,STAT6,STING1,TBK1
RELA		transcription regulator		0.283	bias	-0.283	0.914	4.17e-06	B2M,CD44,DUSP1,IRF7,ISG15,KRT18,MT-CYB,SOD2,TGFB1,VIM	CTNNB1,EGR1,HIF1A,IL1B,JUN,NFKB1,NFkB (complex),NR5A2,PGR,RB1,RELA,SP1,STAT1,STAT3,TNF,TP53
SYK		kinase		-1.522		0.007	-1.537	0.000128	CD44,CD69,GIMAP7,PIM1,TGFB1	HIF1A,NFKBIA,NFkB (complex),SYK
EML4-ALK		fusion gene/product		0.816		-0.081	1.016	4.63e-06	CD44,DUSP1,ITGB1,JUNB,PIK3R1,SPARC
IL15		cytokine		-1.546		-0.179	-1.111	3.8e-05	CD44,CD69,CDK6,PFKP,PIK3R1,TYROBP,ZFP36	IL15,IL4,STAT6
BHLHE40		transcription regulator		0.632		-0.197	1.256	4.67e-06	ANXA1,B2M,CD69,CD9,EPSTI1,KRT18,PFKP,PTPRC,SOD2,STAT1	BCL6,BHLHE40,IL2,NFKBIA,STAT6
STAT3		transcription regulator		-1.627		-0.123	-1.095	2.07e-15	CCDC88A,CD44,CD9,HLA-DQA1,HLA-DRB5,HNRNPD,IFITM3,IRF7,ISG15,ITGB1,JUNB,MT-CO2,MT-CYB,MT-ND5,MT-ND6,PIM1,RUNX1,SOD2,STAT1,TCF4,VIM,ZFP36	FOS,IFNG,IL6,IRF8,JUN,NFKB1,RELA,STAT1,STAT2,STAT3,TP53
ALKBH1		enzyme						6.69e-06	MT-CO2,MT-CYB,MT-ND5
IFNE		cytokine						6.69e-06	BST2,IFITM3,STAT1
NSUN3		enzyme						6.69e-06	MT-CO2,MT-CYB,MT-ND5
miR-2392 (miRNAs w/seed AGGAUGG)		mature microrna						6.69e-06	MT-CO2,MT-CYB,MT-ND5
mir-2392		microrna						6.69e-06	MT-CO2,MT-CYB,MT-ND5
SYVN1		transporter		0.478	bias	-0.285	1.228	7.36e-06	APLP2,APP,CD44,DUSP1,HLA-C,IFI44,ITGB1
NKX3-1		transcription regulator						7.42e-06	PIK3R1,PIM1,PTPRC,RUNX1,SOX4
STAT2		transcription regulator						7.42e-06	IFI6,IRF7,ISG15,MX1,STAT1	NFKBIA,STAT1,STAT2,STAT6
NFKB1		transcription regulator		1.091	bias	-0.257	1.595	7.81e-06	B2M,CD44,DUSP1,ISG15,PIM1,SOD2,STAT1,TGFB1	EGR1,IFNG,IKBKB,IRF8,JUN,NFKB1,NFKBIA,NFkB (complex),NR5A2,RELA,STAT1,STAT2,STAT3,STAT6,TNF,TP53,TP63
IL1RN		cytokine		-1.408		0.246	-2.007	8.77e-06	CD44,IFI44,IFI44L,IFI6,IRF7,MX1	IFNG,IL1RN,IRF8,JUN,RELA,STAT1,STAT2
LDB1		transcription regulator		-1.633		0.006	-1.647	0.00307	ANXA1,CPA3,LGALS1,SOD2,TGFB1,ZMAT3
ISG15	0.433	other						9.99e-06	IFI6,IFITM3,MX1
HAVCR1		other		0		0.027	-0.066	1.05e-05	B2M,CDK6,HLA-F,IFI6,SPARC,STAT1
CD38		enzyme		-1.153	bias	-0.291	-0.389	1.2e-05	ANXA2,CRIP1,PFKP,PIM1,RBPMS,TGFB1,VIM
RNASEH2B		other						1.42e-05	IFI44,ISG15,ZMAT3	CGAS,IRF3,RNASEH2B,STAT1
STAT6		transcription regulator		-1.645		-0.032	-1.54	2.5e-07	AKAP13,ANXA1,CD69,CRIP1,GNA15,IFI44,IFI44L,IFITM3,IRF7,ISG15,TGFB1,VIM	BCL6,IL2,NFKBIA,STAT1,STAT2,STAT6
RARA		ligand-dependent nuclear receptor		-1.667		0.014	-1.709	4.67e-07	CD44,CD9,H4C3,HLA-C,HNRNPD,IFI44,IFI44L,LGALS1,RUNX1,SFPQ,STAT1
NCF1		enzyme						1.68e-05	CD44,ISG15,STAT1,TGFB1	CTNNB1,EGR1,HIF1A,IFNG,IRF8,JUN,NCF1,NFKB1,NFKBIA,NR5A2,RELA,SP1,STAT1,STAT2,STAT3,STAT6,TNF,TP53
P38 MAPK		group		0.168	bias	-0.253	0.78	1.77e-05	CD44,DUSP1,IRF7,JUNB,RUNX1,STAT1,TGFB1,ZMAT3	IFNG,IRF8,JUN,NCF1,NFKB1,NFKBIA,P38 MAPK,RB1,RELA,STAT1,STAT2,STAT3,TP53
RB1		transcription regulator		-1.671		-0.051	-1.528	4.06e-05	CD44,DUSP1,IFITM3,JUNB,KLF10,KRT18,PIM1,SOD2,TGFB1,ZFP36	CTNNB1,ERK,HIF1A,JUN,NFKB1,PGR,RB1,RELA,SP1,STAT3,TP53
SERPINE1		other		0.594		0.038	0.519	1.86e-05	DUSP1,JUNB,TGFB1,VIM,ZFP36	FOXO1,HIF1A,JUN,NFkB (complex),SERPINE1,SMAD3,STAT3,TGFB1
CG		complex		0.806		-0.175	1.372	1.94e-05	B2M,DUSP1,EMB,EPSTI1,GNA15,HLA-DQA1,HLA-E,HLA-F,ITGB1,JUNB,RUNX1
JAK1/2		group		0.447	bias	-0.312	1.144	2e-05	HLA-DQA1,HLA-DRB5,IRF7,ISG15,MX1	JAK1/2,NFKB1,NFKBIA,RELA,STAT1,STAT2,STAT3,STAT6
NR5A2		ligand-dependent nuclear receptor		-1.209		-0.179	-0.778	2.12e-05	ANXA2,CFD,ITGB1,JUNB,KRT18,TGFB1	FOS,JUN,NFkB (complex),NR5A2,SMAD3
CSF1		cytokine		-1.673		-0.14	-1.337	4.55e-06	APP,CD9,ITGB1,PTPRC,SPARC,STAT1,TGFB1	CSF1,EGR1,FOS,IL1B,IL6,JUN,NFKB1,NR5A2,RELA,STAT3,TNF
IL1B		cytokine		0.32		-0.082	0.579	2.27e-05	APP,B2M,DBI,DUSP1,ISG15,ITGB1,SOD2,STAT1,TGFB1,VIM,ZFP36	CTNNB1,EGR1,HIF1A,IL1B,JUN,Jnk,NFKB1,NR5A2,RELA,SP1,STAT1,STAT3,TNF,TP53
SOCS1		other		-1.812		0.244	-2.444	6.08e-08	CD44,CD69,DUSP1,IFI44,IRF7,ISG15,MX1,STAT1	IFNB1,IFNG,IRF3,IRF8,JUN,NFKBIA,NFkB (complex),P38 MAPK,RB1,RELA,SOCS1,SPI1,STAT1,STAT2,STAT6,TP53
IFNL4		cytokine						2.59e-05	ISG15,MX1,STAT1	IFNL4,NFKBIA,STAT1,STAT2,STAT6
PIK3R2		kinase						2.59e-05	IRF7,ISG15,PIK3R1
DUSP1	0.574	phosphatase		-1.915		0.131	-2.256	2.41e-06	DUSP1,IFI44,IFITM3,IRF7,ISG15,PIK3R1,ZFP36
MKNK1		kinase		-1.134	bias	-0.315	-0.299	2.97e-05	ANXA2,GNAQ,ISG15,ITM2A,SPARC,TTC3,VIM
FOXO3		transcription regulator		0.874		-0.04	0.977	3.07e-05	IGFBP7,JUNB,PTPRC,SERPINB1,SOD2,TGFB1,VIM	EGR1,FOXO3,JUN,NFKB1,NR5A2,RELA,TNF
SREBF1		transcription regulator		-1.937		-0.238	-1.315	0.000155	CFD,DBI,MT-CO2,MT-CYB,MT-ND5,MT-ND6,TGFB1
TREX1		enzyme		-1.952	bias	0.321	-2.58	1.72e-06	IFI44,IFI44L,ISG15,MX1
RAD21		transcription regulator		1.103		0	1.103	3.83e-05	HLA-DQA1,SOX4,TGFB1,VIM	FOXO1,HIF1A,JUN,RAD21,SMAD3,STAT3,TGFB1
IL33		cytokine		-1.964		-0.207	-1.557	0.00206	ATP8B4,PTPRC,TGFB1,TYROBP
ADORA2A		g-protein coupled receptor		0.128		-0.055	0.262	4.31e-05	APP,DSTN,DUSP1,IFITM3,SPARC,TGFB1
EGR1		transcription regulator		-1.225	bias	-0.251	-0.728	4.31e-05	APP,CD44,GNAS,JUNB,SOD2,TGFB1	EGR1,FOXO1,HIF1A,JUN,SMAD3,STAT3,TGFB1
TP63		transcription regulator		-0.398		-0.098	-0.112	4.45e-05	BST2,CAST,CDK6,IGFBP7,ITGB1,JUNB,SOX4,TGFB1,VIM
EBI3		cytokine		1.067		-0.161	1.386	4.71e-05	B2M,HLA-C,HLA-DQA1,STAT1	EBI3,IFNG,IRF8,JUN,RELA,STAT1,STAT2
APP	-0.344	other						4.78e-05	APP,DBI,DSTN,IRF7,MT-CO2,MT-CYB,MT-ND5,MT-ND6,PTPRC,SOD2	APP,EGR1,JUN,NFKB1,NR5A2,PSEN1,RB1,RELA,STAT3,TNF,TP53
IRF9		transcription regulator						5.19e-05	CD69,IFITM3,MX1,STAT1
PIK3CA		kinase						5.19e-05	ITGB1,SPARC,TGFB1,VIM
YARS2		enzyme						5.3e-05	MT-CO2,MT-CYB,MT-ND6
MHC II		group		0		0	0	6.28e-05	HLA-DQA1,HLA-DRB5,PIM1,ZFP36
GLIS2		transcription regulator						6.49e-05	SPARC,TGFB1,VIM
EIF2AK2		kinase		1.461	bias	-0.296	2.11	6.81e-05	IFI6,ISG15,SOD2,STAT1,UBE2L6	EIF2AK2,IFNAR1,IL1B,IRF1,IRF3,Interferon alpha,JUN,NFKB1,RELA,SPI1,STAT1,STAT2
CDKN1A		kinase		-0.555		0.17	-0.933	7.14e-05	APP,CD44,DUSP1,IFITM3,KRT18,VIM	CDKN1A,JUN,NFKB1,RB1,RELA,SMARCA4,STAT3,TP53
ALKBH7		other		-1.98		-0.214	-1.556	2.84e-07	MT-CO2,MT-CYB,MT-ND5,MT-ND6
ITGB2		transmembrane receptor		0.762		0.015	0.734	7.53e-05	CD44,CD69,CRIP1,TGFB1	HIF1A,ITGB2,NFKBIA,NFkB (complex),STAT1,STAT6
RAG1		enzyme						7.53e-05	CD79A,IRF7,ISG15,STAT1
TIMP3		other		1.131		0.15	0.834	7.53e-05	APP,STAT1,TGFB1,VIM	EGR1,JUN,NFKB1,NR5A2,RELA,TIMP3,TNF
DNAJB6		transcription regulator						7.86e-05	KRT18,SPARC,VIM
IFNA4		cytokine						7.86e-05	CD69,ISG15,MX1
NLRC5		transcription regulator						7.86e-05	B2M,HLA-C,HLA-E
NEDD9		other		-0.152		0.048	-0.248	8.03e-05	APP,CD44,PFKP,TPPP3,VIM
KL		enzyme		-0.728		0.124	-0.967	8.21e-05	CAST,IRF7,SOD2,TGFB1
WWTR1		transcription regulator		-1.982		-0.025	-1.933	0.000154	CD44,IRF7,MX1,STAT1	NFKBIA,STAT1,STAT2,STAT6,WWTR1
DAP3		other	Inhibited	-2	bias	-0.321	-1.357	4.09e-07	MT-CO2,MT-CYB,MT-ND5,MT-ND6
ACKR2		g-protein coupled receptor	Inhibited	-2	bias	0.267	-2.533	0.000105	IFI44,IRF7,ISG15,STAT1
IRF8		transcription regulator						9.42e-05	B2M,IFI44L,ISG15,STAT1,TYROBP	IFNG,IL1B,IRF1,IRF8,JUN,NFKB1,RELA,STAT1,STAT2
ID3		transcription regulator	Inhibited	-2		-0.033	-1.934	0.000244	CD44,DUSP1,LGALS1,PIK3R1,SOX4,TCF4
LGALS3		other						0.000104	CLEC2B,ITGB1,KRT18,MGST1,TGFB1	EGR1,JUN,LGALS3,NFKB1,NR5A2,RELA,TNF
FEV		transcription regulator	Inhibited	-2	bias	-0.314	-1.373	0.000802	ANXA2,ITGB1,SATB1,VIM
PSEN1		peptidase		0.855		0.031	0.794	0.000111	APP,CD9,DBI,DSTN,DUSP1,HLA-E,IRF7,PIK3R1,TGFB1	APP,JUN,Jnk,NFKB1,NFkB (complex),PIK3R1,PSEN1,RB1,RELA,STAT3,TP53
SNCA		enzyme		0		0.043	-0.121	0.000113	CD44,DUSP1,HLA-DQA1,HLA-DRB5,IRF7,ISG15,KLF10,MX1,SERPINB1	JUN,NFKB1,NFKBIA,RELA,SNCA,STAT1,STAT2,STAT3,STAT6,TP53
LRP6		transmembrane receptor						0.000114	APP,KRT18,TGFB1,VIM	EGR1,IL1B,JUN,LRP6,NFKB1,NFKBIA,NR5A2,RELA,SPP1,TNF
CTNNB1		transcription regulator		-1.109		-0.173	-0.774	0.000119	AKAP13,ANXA1,CD44,CFD,CRIP1,F13A1,ITGB1,PIK3R1,RPS4Y1,SOX4,STAT1,TGFB1,VIM	CTNNB1,EGR1,HIF1A,JUN,NFKB1,NR5A2,RELA,SP1,TCF,TNF,TP53
Histone h3		group						0.000122	B2M,CD69,CD9,IFI6,IFITM3,MX1,RGS10,SOD2,TGFB1,UBB
CCND1		transcription regulator	Inhibited	-2		-0.065	-1.87	0.00252	CD44,CDK6,PTPRC,SATB1,SOX4,TCF4
TGM2		enzyme		0.239		-0.141	0.609	0.000128	CDK6,IFI6,PIM1,RFLNB,STAT1,TGFB1,TYROBP	NFKB1,RELA,STAT1,STAT3,TGM2
UBA1		enzyme						0.00013	ANXA2,TAGLN2,VIM
MTOR		kinase	Inhibited	-2		-0.086	-1.828	0.0104	DUSP1,PFKP,PIM1,SERPINB1,SOX4
CYRIB		other						0.000148	CD69,ITGB1
DUSP11		phosphatase						0.000151	IFI44,IRF7,ISG15
CDH1		other		1.165		-0.037	1.238	0.000154	CD44,KRT18,TGFB1,VIM	Akt,CDH1,CTNNB1,EGR1,JUN,NFKB1,NR5A2,RELA,TCF,TNF
MYC		transcription regulator	Inhibited	-2.11		-0.185	-1.361	2.14e-10	APP,CAST,CD44,CDK6,COBLL1,DUSP1,GAMT,IFI44,IFI44L,IFI6,IQGAP2,IRF7,ITGB1,KLF10,LGALS1,MX1,PFKP,RANBP2,RPS4Y1,SLC38A1,SPARC,STAT1
TAL1		transcription regulator	Inhibited	-2.155		0.01	-2.183	1.71e-06	CD69,CDK6,HLA-C,HLA-E,HLA-F,MEST,RUNX1,SOX4,TTC3
SATB1	-0.328	transcription regulator		-0.186		0.059	-0.327	0.00016	CD69,CLEC2B,EPSTI1,IRF7,RUNX1,UBE2L6
FOXO4		transcription regulator		0.277		0.016	0.242	0.000162	IGFBP7,PTPRC,SERPINB1,SOD2,TGFB1
BCR (complex)		complex		0.61		-0.231	1.049	0.000169	CD44,CD69,ITGB1,JUNB,PIM1	BCL6,BCR (complex),HIF1A,NFKB1,NFKBIA,NFkB (complex),PI3K (complex),RB1,SYK
NR3C1		ligand-dependent nuclear receptor		-0.092		-0.007	-0.075	0.000173	ANXA1,APP,B2M,DBI,DUSP1,IFI6,ISG15,MEST,PIK3R1,SLC38A1,SOX4,TGFB1	EGR1,JUN,NFKB1,NR3C1,NR5A2,RELA,TNF
PRDM16		transcription regulator						0.000175	IFI44,IRF7,STAT1
B2M	0.644	transmembrane receptor						0.0002	HLA-DQA1,HLA-DRB5,HLA-E
GAB2		other						0.0002	APP,CD69,SPARC
PLAUR		transmembrane receptor						0.0002	ITGB1,JUNB,VIM	EGFR,NFKB1,PLAUR,RELA,STAT3
IRF2		transcription regulator						0.000211	B2M,H4C3,IRF7,MYH9,UBE2L6
Lh		complex		0.816		-0.172	1.238	0.000213	DUSP1,GNAS,JUNB,KRT18,RPS4Y1,SLC38A1,STAT1,TCF4
IL4		cytokine	Inhibited	-2.182		-0.241	-1.376	6.81e-07	ANXA2,CD44,CD69,CDK6,CHD4,CRIP1,GNA15,IRF7,ISG15,LGALS1,MYH9,PFKP,PIM1,TGFB1,VIM	BCL6,IL2,IL4,NFKBIA,NFkB (complex),PIK3R1,RELA,SPP1,STAT1,STAT6,SYK,TP53
AMPK		complex		-0.692		-0.042	-0.609	0.000218	MT-CO2,MT-CYB,STAT1,VIM	AMPK,Akt,CTNNB1,EGR1,JUN,NFKB1,NR5A2,RELA,TNF
GLI3		transcription regulator		1		-0.059	1.118	0.000218	CD69,DUSP1,JUNB,RUNX1
SAFB2		other						0.000228	B2M,HLA-C,HLA-E
GATA1		transcription regulator						0.000229	CPA3,GNAS,PIM1,SATB1,ST18,TCF4
TRIM24		transcription regulator	Inhibited	-2.186		0.218	-2.662	2.12e-05	EMB,EPSTI1,IFI44,IRF7,ISG15,STAT1	IFNB1,IRF3,NFKBIA,SPI1,STAT1,STAT2,STAT6,TRIM24
Ifna4		other						0.000245	IRF7,ISG15
NME3		kinase						0.000245	ITGB1,VIM
SPINDOC		other						0.000245	BST2,IFI44L
ZDHHC2		enzyme						0.000245	CD9,VIM
MEF2D		transcription regulator		-0.254		-0.172	0.081	0.000248	JUNB,SOD2,VIM,ZFP36
NRAS		enzyme		-0.391		0.173	-0.773	0.00025	B2M,ISG15,MEST,RBPMS,STAT1
FLT3		kinase						0.000258	IRF7,PIM1,STAT1
MAPK1		kinase	Inhibited	-2.197		0.03	-2.308	2.09e-10	BST2,DUSP1,HLA-C,HLA-E,IFI44,IFI6,IFITM3,IGFBP7,IRF7,ISG15,LGALS1,STAT1,UBE2L6,VIM
SNAI1		transcription regulator		0		0.051	-0.1	0.000281	KRT18,PFKP,SPARC,VIM	CDH1,CTNNB1,SNAI1
PPARA		ligand-dependent nuclear receptor		-0.97		-0.092	-0.746	0.000297	ANXA2,APP,DBI,HLA-DQA1,HLA-E,IFITM3,MGST1,MGST3,MT-CO2
CEBPA		transcription regulator		-1.134		-0.065	-0.961	0.000359	ANXA1,IFI6,ISG15,LGALS1,PTPRC,SERPINB1,SOD2,SPINT2
IPMK		kinase						0.000364	ITGB1,JUNB,TAGLN2	IPMK,SRF
IRAK3		kinase						0.000364	SOD2,TGFB1,VIM
BLM		enzyme						0.000367	IFI44L,MX1
CBR3-AS1		other						0.000367	TGFB1,VIM
CLEC12A		other						0.000367	IRF7,ISG15	CLEC12A,IRF3,STAT1,TBK1
MALSU1		other						0.000367	MT-CO2,MT-ND6
CD40LG		cytokine						0.000372	CD69,CDK6,HLA-DQA1,PIM1,STAT1	CD40,CD40LG,NFkB (complex),SP1
EBF1		transcription regulator		0.492		-0.241	1.026	0.000372	CD79A,IRF7,PFKP,PIK3R1,STAT1
DOCK8		other		1	bias	-0.321	1.643	0.000398	IRF7,ISG15,STAT1,TCF4
SMARCA4		transcription regulator		0	bias	-0.275	0.673	0.000399	CD44,HLA-C,HLA-E,HLA-F,IFITM3,IGFBP7,ITGB1,KRT18,LGALS1,VIM
GAPDH		enzyme	Inhibited	-2.2		0.119	-2.463	8.22e-07	DUSP1,HLA-C,IFI6,STAT1,UBE2L6	EIF2AK2,GAPDH,IRF3
PRKCQ		kinase						0.000404	CD44,CD69,ITGB1	HIF1A,NFKBIA,NFkB (complex),PRKCQ
RPSA		translation regulator						0.000404	DUSP1,ISG15,STAT1	ERK,JUN,NFKB1,RELA,RPSA,STAT1,STAT3
IL2		cytokine		-0.174		-0.211	0.377	0.000442	ANXA1,CD44,CD69,CD9,GNAQ,PIM1,PTPRC,TGFB1,VIM	BCL6,IL2,IL4,NFKBIA,NFkB (complex),STAT1,STAT6,SYK
CITED2		transcription regulator	Inhibited	-2.2	bias	0.271	-2.797	0.000884	B2M,CD69,DUSP1,IFI44,ISG15,PIM1
SASH1		other		1	bias	-0.321	1.643	0.000444	IRF7,ISG15,STAT1,TCF4
CST5		other		1.134		0.158	0.716	0.000481	ANXA2,CD44,IQGAP2,RUNX1,S100A11,SOX4,VIM
SLC22A5		transporter						0.000494	JUNB,STAT1,TGFB1
TWIST2		transcription regulator						0.000494	CD44,TGFB1,VIM	CDH1,CTNNB1,TWIST2
miR-141-3p (and other miRNAs w/seed AACACUG)		mature microrna						0.000494	CDK6,SATB1,VIM
CYBA		enzyme						0.000512	PIM1,SOD2
EPOR		transmembrane receptor						0.000512	JUNB,PIM1
KLF7		transcription regulator						0.000512	IFI6,MX1
MRPL12		other						0.000512	MT-CO2,MT-ND6
MRPL14		other						0.000512	MT-CO2,MT-ND6
ST6GALNAC1		enzyme						0.000512	B2M,VIM
TRIM14		other						0.000512	IRF7,ISG15
ZNF652		other						0.000512	TGFB1,VIM
SIRT1		transcription regulator		-0.557		0.14	-0.947	0.000548	CD9,HLA-DQA1,HLA-DRB5,IFI44,IFITM3,IRF7,SOD2,STAT1	IFNG,IRF8,JUN,NFKB1,RELA,SIRT1,STAT1,STAT2,STAT3
FADD		other		0.254		-0.161	0.568	0.000575	IRF7,JUNB,PIM1,STAT1	CTNNB1,FADD,HIF1A,JUN,SP1,TP53
PPP2CA		phosphatase						0.000595	CD69,IRF7,PTPRC
Pka		complex						0.000605	CD44,DUSP1,JUNB,RUNX1	NFkB (complex),P38 MAPK,Pka,RB1,RELA,TP53
IL1A		cytokine		-1.476		-0.24	-0.957	0.000631	CD44,JUNB,SOD2,TGFB1,VIM	FOS,HIF1A,IFNG,IL1A,IRF8,JUN,NFKB1,NFKBIA,NFkB (complex),RELA,STAT1,STAT2,STAT3,TP53
AGTR1		g-protein coupled receptor						0.00065	DUSP1,MGST1,TGFB1	AGTR1,JUN,Jnk
COL5A1		other						0.00065	FBLN5,ITGB1,LGALS1
FLCN		other						0.00065	MT-CO2,MT-CYB,MT-ND5
IL6		cytokine		0.051		-0.143	0.434	0.000653	ANXA1,CFD,HLA-DQA1,HLA-DRB5,ITGB1,JUNB,STAT1,TGFB1	CTNNB1,FOS,HIF1A,IFNG,IL6,IRF8,JUN,NFKB1,RELA,SP1,STAT1,STAT2,STAT3,TP53
SOX11		transcription regulator		-1.342		-0.206	-0.88	0.000674	BST2,CD9,HLA-DRB5,ITGB1,STAT1
DES		other						0.00068	KRT18,TGFB1
ETV6-NTRK3		fusion gene/product						0.00068	IRF7,STAT1
PLCD1		enzyme						0.00068	TGFB1,VIM
AKT2		kinase						0.000708	ITGB1,TGFB1,VIM	AKT2,CTNNB1,JUN,TCF
ICAM1		transmembrane receptor						0.000708	CD69,TGFB1,VIM	BCL6,FOXO1,HIF1A,ICAM1,IL2,IL4,JUN,NFKBIA,NFkB (complex),SMAD3,STAT3,STAT6,SYK,TGFB1
IKZF2		transcription regulator						0.000708	CD69,HLA-E,IRF7
MYL2		other						0.000708	ANXA1,ANXA2,LGALS1
RAG2		enzyme						0.000708	IRF7,ISG15,STAT1	RAG2,RUNX1
KRAS		enzyme		-0.186		-0.014	-0.153	0.000735	APLP2,APP,CD44,IFITM3,ITM2A,PTPRC,SPARC,VIM
ARRB2		other						0.00077	JUNB,STAT1,TGFB1	ARRB2,EGR1,ERK,FOS,IL6,JUN,NFKB1,NFkB (complex),NR5A2,P38 MAPK,RB1,RELA,STAT3,TNF,TP53
NSD2		enzyme						0.00077	IRF7,ITGB1,STAT1
DICER1		enzyme		1.172		-0.008	1.189	0.000802	CD44,ITGB1,MT-ND5,RUNX1,SPARC,TGFB1,VIM	DICER1,FOS,JUN,MET,NOTCH1,STAT3,VIM
USP18		peptidase	Inhibited	-2.213	bias	0.279	-2.83	4.37e-07	IFI6,IFITM3,IRF7,ISG15,MX1	IFNB1,IFNG,IRF1,IRF3,IRF8,Interferon alpha,JUN,NFKBIA,RELA,SPI1,STAT1,STAT2,STAT6,USP18
ATXN3		peptidase						0.000871	APP,ISG15
DAB2IP		other						0.000871	CD44,VIM	Akt,CTNNB1,DAB2IP
RFXAP		transcription regulator						0.000871	B2M,HLA-DQA1
RYR1		ion channel						0.000871	MT-CO2,MT-ND6
SCUBE3		other						0.000871	TGFB1,VIM	NFkB (complex),SCUBE3,SMAD3
ID2		transcription regulator	Inhibited	-2.219		0.037	-2.301	9.9e-05	CD44,CD79A,DUSP1,LGALS1,PIK3R1,SOX4,TCF4
ZBTB10		other		1.342	bias	-0.291	1.992	0.000894	ANXA1,B2M,HLA-E,IFITM3,ISG15
PTPN6		phosphatase						0.000903	CD44,CDK6,VIM	Akt,CTNNB1,IL4,PTPN6,STAT6
IL21		cytokine		1.214		-0.133	1.478	0.000917	CD69,PTPRC,TGFB1,TYROBP
PNPT1		enzyme	Inhibited	-2.236	bias	0.307	-2.922	3.32e-06	IFI44,IRF7,ISG15,STAT1,UBE2L6	EIF2AK2,IRF3,PNPT1
IL10RA		transmembrane receptor	Inhibited	-2.236		-0.008	-2.219	0.0177	CD69,F13A1,IRF7,SPARC,STAT1
ABCB4		transporter						0.000975	SPARC,TGFB1,VIM
PTGER4		g-protein coupled receptor		-1.387		0.073	-1.549	0.000978	APP,CD69,CDK6,IRF7,TAGLN2
SAMSN1		other		1	bias	-0.292	1.584	0.000999	IRF7,ISG15,STAT1,TCF4
CD40		transmembrane receptor		0.306		-0.159	0.621	0.00104	CD44,CD69,CDK6,ITGB1,PIM1	CD40,CD40LG,HIF1A,NFKB1,NFKBIA,NFkB (complex),PI3K (complex),RB1,SP1,SYK
NFKBIA		transcription regulator						0.00104	CD44,CD69,HLA-DQA1,TGFB1	HIF1A,IL4,NFKBIA,NFkB (complex),STAT6
APOA1		transporter						0.00105	APP,SOD2,TGFB1	APOA1,APOE,EGR1,JUN,NFKB1,NR5A2,RELA,TNF
IL27RA		transmembrane receptor						0.00105	CD44,CD69,STAT1
CSF2RA		transmembrane receptor						0.00109	JUNB,PIM1
F630028O10Rik		other						0.00109	PTPRC,TGFB1
IL31		other						0.00109	CDK6,JUNB
USP8		peptidase						0.00109	APP,HNRNPD
IFIH1		enzyme						0.00113	IFI44L,IRF7,ISG15	IFIH1,IFNB1,IFNG,IRF1,IRF3,IRF8,Interferon alpha,JUN,RELA,SPI1,STAT1,STAT2
RCE1		peptidase						0.00113	B2M,CRIP1,MGST1
EGFR		kinase		-0.73		-0.227	-0.183	0.00116	HNRNPD,IQGAP2,JUNB,MT-CO2,RUNX1,VIM	EGFR,NFKB1,RELA,STAT3
CNTF		cytokine						0.00121	STAT1,TGFB1,VIM
VHL		transcription regulator						0.00121	RUNX1,SOD2,VIM	NFKB1,RELA,STAT3,VHL
KLF4		transcription regulator		-0.6		-0.194	-0.132	0.00124	CD44,COBLL1,DUSP1,IFITM3,PFKP,VIM
TBK1		kinase						0.00128	HLA-E,IFI44,IRF7,ISG15	IRF1,IRF3,Interferon alpha,NFKBIA,SPI1,STAT1,STAT2,STAT6,STING1,TBK1
MAP3K7		kinase						0.0013	IFI44,IRF7,ITGB1
ELF5		transcription regulator						0.00132	ITGB1,RUNX1
LIMA1		other						0.00132	KRT18,VIM	CDH1,CTNNB1,LIMA1
LRPPRC		other						0.00132	MT-ND5,MT-ND6
MGAT1		enzyme						0.00132	ITGB1,VIM
PARP14		enzyme						0.00132	ISG15,PIM1
IKBKB		kinase		0.73		-0.176	1.155	0.00135	CD44,IGFBP7,ISG15,JUNB,SOD2,TGFB1	HGF,IKBKB,JUN,NFKB1,NFKBIA,NFkB (complex),NOTCH1,RB1,RELA,STAT1,STAT3,TNFRSF1A,TP53
PSEN2		peptidase						0.00138	APP,CD9,HLA-E,MT-CO2	PSEN1,PSEN2,TP53
PI3K (complex)		complex		0.025		-0.23	0.528	0.00157	CD44,DUSP1,FBLN5,ITGB1,PIM1	JUN,NFKB1,PI3K (complex),RB1,RELA,STAT1,STAT3,TP53
RAC1		enzyme						0.00158	DUSP1,SOD2,TGFB1	ATF2,JUN,Jnk,MYD88,NFKB1,NFkB (complex),RAC1,RELA,STAT1,STAT3,TP53
APOC3		transporter						0.00158	SOD2,TGFB1
Collagen type I (complex)		complex						0.00158	TGFB1,VIM
HOXA4		transcription regulator						0.00158	ITGB1,TAGLN2
RPS6KA4		kinase						0.00158	DUSP1,JUNB	CTNNB1,HIF1A,JUN,RPS6KA4,SP1,TP53
SOX2-OT		other						0.00158	CD44,VIM
ESR2		ligand-dependent nuclear receptor		-1.463		-0.119	-1.129	0.0016	ANXA1,CD79A,EMB,FBLN5,IFI44,IRF7,TGFB1,VIM
ATF4		transcription regulator						0.00165	CAST,IGFBP7,MGST1,SLC38A1,SOD2
SRF		transcription regulator						0.00169	CPA3,DSTN,ITGB1,JUNB,MGST1,MYH9
ATF2		transcription regulator						0.00179	CD79A,DUSP1,SOD2
HOXA3		transcription regulator						0.00179	ANXA2,ITGB1,RUNX1
FAS		transmembrane receptor						0.00179	CD44,SOD2,TGFB1,ZFP36	FAS,HIF1A,IL1B,JUN,Jnk,NFKB1,NFKBIA,NFkB (complex),RB1,RELA,STAT3,TP53
HOXA10		transcription regulator		1		0.145	0.709	0.00179	CFD,KLF10,PIK3R1,TTC3
CD3		complex		0.403		-0.248	0.942	0.00183	CD44,CD69,CDK6,PTPRC,STAT1	BCL6,CD3,IL2,NFATC2,NFKBIA,NFkB (complex),PRKCQ,STAT6,TCR
BDKRB2		g-protein coupled receptor						0.00186	CD44,TGFB1
CSF2RB		transmembrane receptor						0.00186	JUNB,PIM1
MAOA		enzyme						0.00186	TGFB1,VIM
THY1		other						0.00186	TGFB1,VIM	BCL6,IL2,NFKBIA,STAT6,THY1
ZNF148		transcription regulator						0.00186	STAT1,VIM
IL11RA		transmembrane receptor						0.00189	JUNB,PIM1,TGFB1
INSR		kinase						0.00191	DUSP1,JUNB,KLF10,LGALS1,MT-CO2,PIM1,SATB1,SERPINB1,TGFB1	ERK,INSR,JUN
STEAP3		transporter						0.00201	ANXA2,CD44,PIK3R1
MRTFA		transcription regulator		-0.192		-0.067	-0.059	0.00202	CPA3,ITGB1,MYH9,RUNX1,STAT1
NFE2L2		transcription regulator	Inhibited	-2.38		-0.189	-1.825	0.000216	CFD,DSTN,ISG15,MGST1,MGST3,MT-CO2,SLC38A1,SOD2,TGFB1	EGR1,JUN,NFE2L2,NFKB1,NR5A2,RELA,TNF
CASP8		peptidase						0.00213	CD44,CD69,ISG15
IFN type 1		group						0.00217	ISG15,STAT1	IFN type 1,STAT1,STAT2
MUC4		other						0.00217	KRT18,VIM
OIP5-AS1		other						0.00217	CDK6,KLF10
PLA2G2A		enzyme						0.00217	CD44,CD69
SMC3		other						0.00217	HLA-DQA1,SOX4
POR		enzyme		-0.152		0.119	-0.388	0.00218	CPA3,HLA-DQA1,HLA-DRB5,LGALS1,STAT1
CCR2		g-protein coupled receptor						0.0022	APP,F13A1,SPARC,TGFB1
FOXO1		transcription regulator		-0.323		-0.152	0.041	0.00227	IGFBP7,JUNB,PTPRC,SERPINB1,SOD2,SOX4,TGFB1	EGR1,FOXO1
EFNA2		kinase						0.00237	IRF7,KRT18,RUNX1
LCK		kinase						0.00237	ANXA1,CD69,SFPQ	FOXP3,LCK
ERBB2		kinase		-0.113		-0.177	0.387	0.00245	ANXA2,APLP2,CD9,CHD4,DAAM1,EPSTI1,ITGB1,JUNB,SOX4,STT3B
CAPN3		peptidase						0.00249	DUSP1,SOD2
GFAP		other						0.00249	CD44,ITGB1
MT-TM		other						0.00249	MT-CO2,MT-CYB
THRAP3		transcription regulator						0.00249	APLP2,CFD
LMNB1		other						0.00251	B2M,CRIP1,MGST1
MET		kinase	Inhibited	-2.401		-0.165	-2.005	3.44e-05	CD44,ITGB1,PIM1,RUNX1,SOD2,VIM	AKT2,CTNNB1,HIF1A,JUN,MET,NFKB1,RELA,SP1,STAT3,TP53
LONP1		peptidase	Inhibited	-2.433		0.101	-2.678	5.33e-07	ANXA2,MT-CO2,MT-CYB,MT-ND5,MT-ND6,S100A11,SOD2
PRKCE		kinase						0.00264	APP,JUNB,PIM1	NFkB (complex),PRKCE,Pkc(s)
SAFB		other						0.00264	B2M,HLA-C,HLA-E
TERT		enzyme						0.00264	ISG15,MX1,SOD2
BRCA1		transcription regulator						0.00267	H3-3A/H3-3B,HNRNPD,SFPQ,VIM	BRCA1,ESR1,RARA
MMP12		peptidase						0.00278	APP,MYH9,TPM4
ZEB2		transcription regulator						0.00278	CDK6,KRT18,VIM
WT1		transcription regulator						0.00281	APLP2,JUNB,MGST1,TGFB1,TYROBP
DKK1		growth factor						0.00284	CD44,SPARC
PPP3CA		phosphatase						0.00284	APP,VIM
RACK1		enzyme						0.00284	IFI44,ISG15	IRF3,RACK1,STAT1
SPP1		cytokine		-0.988		-0.158	-0.683	0.00284	CD44,KRT18,TGFB1,VIM	Akt,BCL6,CTNNB1,EGR1,IL2,JUN,NFKB1,NFKBIA,NFkB (complex),NR5A2,RELA,SPP1,STAT3,STAT6,TNF,TP53
CSF2		cytokine		1.109	bias	-0.281	1.783	0.00286	CD69,IFITM3,JUNB,PIM1,TGFB1,TPM4
IDH1		enzyme						0.00292	CFD,MX1,VIM
miR-34a-5p (and other miRNAs w/seed GGCAGUG)		mature microrna		0.218	bias	0.321	-0.413	0.00293	APP,CD69,CDK6,SPINT2
Irgm1		other	Inhibited	-2.433	bias	0.321	-3.215	8.77e-06	B2M,IFI44,IFITM3,IRF7,ISG15,STAT1	IFNG,IRF8,Irgm1,JUN,RELA,STAT1,STAT2
WNT3A		cytokine		-0.447		-0.114	-0.193	0.00307	RFLNB,SERPINB1,SOX4,TGFB1,VIM	GLIS2,WNT3A
PTGES		enzyme						0.00307	ANXA1,ANXA2,VIM
CD70		cytokine						0.00321	CD44,CD69	CD70,NFKBIA,NFkB (complex)
HRG		other						0.00321	HLA-DQA1,SPARC
TNK1		kinase						0.00321	APP,IRF7
VIM	-0.532	other						0.00321	ITGB1,TGFB1	NFkB (complex),NOTCH1,VIM
IRF4		transcription regulator						0.00321	B2M,CDK6,IRF7,STAT1
BDNF		growth factor						0.0033	APP,DUSP1,KLF10,LGALS1
MMP9		peptidase						0.00338	CD44,TGFB1,TYROBP	CDH1,CTNNB1,IFNG,IRF8,JUN,MMP9,RELA,STAT1,STAT2
GNAQ	-0.301	enzyme						0.0034	CD44,GNAQ,MGST1,STAT1
EGF		growth factor		-0.343		-0.2	0	0.00342	CD44,DUSP1,MT-CO2,TGFB1,VIM	Akt,CTNNB1,EGF,HIF1A,JUN,NFKB1,NFKBIA,NFkB (complex),P38 MAPK,RB1,RELA,SP1,SPP1,STAT3,TP53
AHR		ligand-dependent nuclear receptor		-0.463		-0.094	-0.223	0.00348	APP,FBLN5,JUNB,MT-CYB,SOD2,TGFB1,VIM	AHR,FOXO1,HIF1A,IL1B,JUN,NFKB1,RELA,SMAD3,STAT3,TGFB1,TP53
SMAD3		transcription regulator		-0.72		-0.145	-0.44	0.00349	ITGB1,JUNB,SPARC,TGFB1,VIM	HIF1A,NFKBIA,NFkB (complex),SMAD3
FAT1		other						0.0036	CD44,VIM	CTNNB1,FAT1,HIF1A,JUN,SP1,TP53
IL15RA		transmembrane receptor						0.0036	CD44,PTPRC	BCL6,IL15RA,IL2,NFKBIA,STAT6
IL9		cytokine						0.0036	PIM1,TGFB1
RPS6KA5		kinase						0.0036	DUSP1,JUNB	CTNNB1,HIF1A,JUN,RPS6KA5,SP1,TP53
SPHK2		kinase						0.0036	APP,TCF4
Pkc(s)		group		-0.805		-0.167	-0.479	0.00361	APP,ITGB1,JUNB,TGFB1	EGR1,HIF1A,JUN,Jnk,NFKB1,NFKBIA,NFkB (complex),NR5A2,Pkc(s),RELA,TNF
mir-8		microrna		0.132		0.229	-0.322	0.00361	CDK6,ITGB1,VIM,ZFP36	ZEB2,mir-8
MEF2A		transcription regulator						0.00371	CD69,IFI44,IRF7
IL2RG		transmembrane receptor						0.00388	IRF7,ISG15,STAT1	IFNG,IL2RG,IRF8,JUN,NFKB1,NFKBIA,RELA,STAT1,STAT2,STAT3,STAT6
OSMR		transmembrane receptor						0.00388	JUNB,PIM1,ZFP36	NFKB1,OSMR,RELA,STAT3
mir-29		microrna						0.00388	PIK3R1,SPARC,VIM
OGA		enzyme		1.134		0.02	1.082	0.00394	CD44,CDK6,IGFBP7,PIK3R1,STAT1,TGFB1,VIM	CTNNB1,JUN,NFKB1,OGA,RB1,RELA,STAT3,TCF,TP53
RHOJ		enzyme						0.00401	ANXA1,MYH9
mir-101		microrna						0.00401	DUSP1,RUNX1	NFkB (complex),P38 MAPK,RB1,RELA,TP53,mir-101
BCL6		transcription regulator		-1		0.078	-1.155	0.00403	CD44,CD69,JUNB,STAT1,TGFB1	BCL6,FOS,HIF1A,IL1A,IL2,IL6,JUN,NFKB1,NFKBIA,NFkB (complex),P38 MAPK,RB1,RELA,STAT3,STAT6,TP53
MACROH2A1		other						0.00406	ANXA2,IRF7,SPARC
MUC1		other						0.00406	MGST1,STAT1,VIM	EGR1,JUN,MUC1,NFKB1,NR5A2,RELA,TNF
RHO		g-protein coupled receptor						0.00424	APP,B2M,CD44
HIF1A		transcription regulator		-0.535		-0.149	-0.189	0.00433	CD44,CD69,LGALS1,NCOA4,SOD2,STAT1,TGFB1	CTNNB1,HIF1A,IL4,JUN,NFKB1,NFKBIA,NFkB (complex),RELA,SP1,STAT1,STAT3,STAT6,TP53
MAPK14		kinase		-0.13		-0.145	0.153	0.00438	DUSP1,GNAS,SOD2,ZFP36	ATF2,CTNNB1,HIF1A,JUN,Jnk,MAPK14,RB1,RELA,SP1,STAT3,TP53
SP1		transcription regulator						0.00439	CDK6,GNAS,KRT18,PIM1,SOD2,STAT1,VIM
ATXN1		transcription regulator						0.00444	APP,CD44
HULC		other						0.00444	ITGB1,VIM
MAT1A		enzyme						0.00444	GAMT,KRT18
PKNOX2		transcription regulator						0.00444	STAT1,VIM
SAV1		other						0.00444	SOX4,VIM
SPZ1		transcription regulator						0.00444	CD44,VIM
FANCC		other						0.00462	IFI44L,MX1,PTPRC
IKZF1		transcription regulator		-1.265		0.219	-1.751	0.00463	B2M,EPSTI1,IFI6,RUNX1,TYROBP
NOTCH1		transcription regulator		-1.015		-0.042	-0.933	0.00474	CD44,CFD,ITGB1,TGFB1	EGR1,HIF1A,JUN,NFKB1,NFKBIA,NFkB (complex),NOTCH1,NR5A2,RELA,TNF
KLF5		transcription regulator						0.00481	DUSP1,RUNX1,SOX4
TGFBR1		kinase						0.00481	FBLN5,RUNX1,VIM
CIITA		transcription regulator						0.00489	HLA-DQA1,HLA-DRB5
ITGA9		other						0.00489	TGFB1,VIM	ITGA9,NFKBIA,RELA,SPP1
MAP2K6		kinase						0.00489	ISG15,STAT1
SDCBP		enzyme						0.00489	SOX4,VIM	Akt,CTNNB1,SDCBP
mir-9		microrna						0.00489	RUNX1,ZFP36
TNFRSF1A		transmembrane receptor		-0.9		-0.079	-0.745	0.00499	CD44,PIM1,SOD2,TGFB1	HIF1A,JUN,NFKB1,NFKBIA,NFkB (complex),RELA,STAT1,STAT3,TNFRSF1A,TP53
AFAP1		other						0.005	ITGB1
AP4E1		other						0.005	APP
APBA1		transporter						0.005	APP
APBA2		transporter						0.005	APP
ARF3		enzyme						0.005	APP
ATP1B3		transporter						0.005	BST2
Adaptor protein 1		complex						0.005	CD44
BACE2		peptidase						0.005	APP
CALHM1		ion channel						0.005	APP
CCR8		g-protein coupled receptor						0.005	CD69
CDKL2		kinase						0.005	CD44
CLN5		other						0.005	APP
COPZ1		transporter						0.005	NCOA4
CRB2		other						0.005	APP
Ctla2a/Ctla2b		other						0.005	TGFB1
ECE		group						0.005	APP
ECE1		peptidase						0.005	APP
ECE2		peptidase						0.005	APP
EHD1		other						0.005	ITGB1
ENTPD7		enzyme						0.005	APP
EWSR1-ERG		fusion gene/product						0.005	PIM1
FUS-ERG		fusion gene/product						0.005	PIM1
GSAP		peptidase						0.005	APP
H4-16		other						0.005	RUNX1
HDGF		growth factor						0.005	TGFB1
HLA-B27		complex						0.005	HLA-DQA1
HM13		peptidase						0.005	APP
HNRNPLL		other						0.005	PTPRC
Hoxaas3		other						0.005	RUNX1
IFNA10		cytokine						0.005	MX1
IFNA14		cytokine						0.005	MX1
IFNA21		cytokine						0.005	MX1
IFNA5		cytokine						0.005	MX1
IFNA6		cytokine						0.005	MX1
IFNA7		cytokine						0.005	MX1
ITGA7		other						0.005	ITGB1
ITM2B		other						0.005	APP
ITM2C		other						0.005	APP
KLC1		other						0.005	APP
L3MBTL1		other						0.005	RUNX1
LTBP1		other						0.005	TGFB1
Ly6a (includes others)		other						0.005	APP
MTHFR		enzyme						0.005	APP
NCF2		enzyme						0.005	SOD2
Ngf		group						0.005	APP
PDPN		other						0.005	CD44
PICALM		other						0.005	APP
PTPRCAP		other						0.005	PTPRC
QPCT		enzyme						0.005	APP
RAB27A		enzyme						0.005	CD44
RIC8A		other						0.005	GNAQ
RTN1		other						0.005	APP
SLA2		other						0.005	CD69
SLC11A2		transporter						0.005	APP
SLC1A5		transporter						0.005	SLC38A1
SNRPA		other						0.005	APP
SPRY4		other						0.005	ISG15
SRRM1		other						0.005	CD44
STMN2		other						0.005	APP
TMEM184A		other						0.005	DUSP1
TRPC4AP		transporter						0.005	APP
TUSC7		other						0.005	CDK6
Tnxa-ps1		other						0.005	DUSP1
USP13		peptidase						0.005	STAT1
VPS18		transporter						0.005	ITGB1
WASF1		other						0.005	APP
ZDHHC21		enzyme						0.005	APP
ZDHHC7		enzyme						0.005	APP
miR-211-3p (miRNAs w/seed CAGGGAC)		mature microrna						0.005	CDK6
miR-450b-5p (miRNAs w/seed UUUGCAG)		mature microrna						0.005	RUNX1
mir-450		microrna						0.005	RUNX1
ITGA11		other						0.00536	SPARC,TGFB1
MECOM		transcription regulator						0.00536	SPARC,TCF4
MGAT5		enzyme						0.00536	ITGB1,PTPRC
NT5E		phosphatase						0.00536	CD69,TGFB1	NFKBIA,NFkB (complex),NT5E
PARPBP		other						0.00536	EMB,KRT18
TRB		transmembrane receptor						0.00536	CD44,CD79A
mir-183		microrna						0.00536	ITGB1,VIM
HDAC1		transcription regulator						0.00539	CD44,DUSP1,GNAS,RGS10,SATB1
G protein alphai		group						0.00543	IFITM3,ISG15,TAGLN2
SOX2		transcription regulator		-0.978		-0.113	-0.682	0.00547	CD44,CD9,COBLL1,DUSP1,KRT18,PIK3R1,VIM
HGF		growth factor						0.00552	CD44,ISG15,TAGLN2,TGFB1	HGF,IKBKB,JUN,NFKB1,NFkB (complex),NOTCH1,PIK3R1,RELA,STAT1,STAT3,TP53,TP63
PPARG		ligand-dependent nuclear receptor		-0.371		-0.108	-0.159	0.00561	APP,CDK6,CFD,IGFBP7,MGST1,TCF4,VIM
NFAT5		transcription regulator	Inhibited	-2.433		-0.163	-2.036	8.68e-05	CD44,HLA-DQA1,HLA-DRB5,IGFBP7,PFKP,STAT1	JUN,NFAT5,NFKB1,RB1,RELA,STAT3,TP53
FOXP3		transcription regulator						0.00566	ANXA1,CD69,GNAQ,LGALS1
Jnk		group		0.277		-0.184	0.635	0.00566	APP,DUSP1,TGFB1,ZFP36	CTNNB1,FAS,HIF1A,IL1B,JUN,Jnk,NFKB1,NFkB (complex),RB1,RELA,SP1,TP53
C1QA		other						0.00585	CD44,VIM
FAM3B		cytokine						0.00585	LGALS1,SPARC
HSPA9		other						0.00585	SOD2,VIM
SULF2		enzyme						0.00585	PIM1,TGFB1
THPO		cytokine						0.00585	PIM1,RUNX1
mir-33		microrna						0.00585	CDK6,CFD
NR4A1		ligand-dependent nuclear receptor						0.00602	CD69,ITGB1,KRT18,SPINT2,TAGLN2
CXCL12		cytokine						0.00609	CD44,HNRNPD,JUNB
FSH		complex						0.00624	DUSP1,GNAS,KLF10,KRT18,LGALS1,STAT1
Akt		group		-1.067		-0.101	-0.867	0.00624	CD44,MT-CO2,SOX4,VIM	Akt,CTNNB1,EGR1,JUN,NFKB1,NR5A2,RELA,TCF,TNF
COMMD1		transporter						0.00636	PFKP,STAT1
DCN		other						0.00636	ITGB1,TGFB1
IFNAR2		transmembrane receptor						0.00636	ISG15,UBE2L6
ILK		kinase						0.00636	CD44,ITGB1	ILK,JUN,MET,NFkB (complex),NOTCH1,STAT3
SGPL1		enzyme						0.00636	ISG15,MX1
SPRY1		other						0.00636	ISG15,MEST
THBS1		other						0.00636	ITGB1,TGFB1
IL7R		transmembrane receptor						0.00656	APLP2,CD79A,PIM1
IRAK4		kinase						0.00656	APP,IRF7,ZFP36	IRAK4,JUN,Jnk
Notch		group						0.0068	CRIP1,DUSP1,S100A11
ETS1		transcription regulator						0.00685	CD44,CD69,CDK6,RUNX1	ETS1,TAL1
CCR1		g-protein coupled receptor						0.00689	SPARC,VIM
FGF7		growth factor						0.00689	STAT1,TGFB1
TCF		group						0.0073	AKAP13,CD44,F13A1	CTNNB1,JUN,TCF
let-7a-5p (and other miRNAs w/seed GAGGUAG)		mature microrna						0.0073	APP,SPARC,VIM
CBFA2T3		transcription regulator						0.00744	PTPRC,TYROBP
MDM4		transcription regulator						0.00744	SOD2,VIM
SFN		other						0.00744	KRT18,VIM	CDKN1A,RB1,RELA,SFN,SMARCA4,TP53
SLC9A3		ion channel						0.00744	B2M,STAT1
SPRY2		other						0.00744	ISG15,MEST
WAS		other						0.00744	CD69,STAT1
HRAS		enzyme						0.00751	ITGB1,RBPMS,ST18,TGFB1	HIF1A,HRAS,NFKBIA,NFkB (complex),Pkc(s)
RC3H1		enzyme	Inhibited	-2.53	bias	0.284	-3.429	2.68e-12	BST2,CD44,HLA-F,IFI44,IFI44L,IFI6,IFITM3,ISG15,MX1,STAT1
MYD88		other		0.484	bias	-0.289	1.105	0.00794	CD44,DUSP1,IRF7,ISG15,TGFB1	IFNG,IRF8,JUN,MYD88,NFKB1,NFKBIA,NFkB (complex),P38 MAPK,PIK3R1,RB1,RELA,STAT1,STAT2,STAT3,STAT6,TP53
ATF1		transcription regulator						0.00801	CD79A,SOD2
BCAP31		transporter						0.00801	APP,CD9
FGFR4		kinase						0.00801	CD44,TGFB1
PLA2R1		transmembrane receptor						0.00801	MGST1,SOD2
RNASEL		enzyme						0.00801	IRF7,MT-CO2
ROCK1		kinase						0.00801	APP,CD44
SLC15A4		transporter						0.00801	EPSTI1,IRF7
APOE		transporter		0.304		0.207	-0.151	0.00834	APP,CD44,DBI,SOD2,STAT1,TGFB1	APOE,EGR1,IL1B,JUN,NFKB1,NFkB (complex),NR5A2,P38 MAPK,RB1,RELA,STAT1,STAT3,TNF,TNFRSF1A,TP53
MYOC		other						0.00836	ANXA1,CD44,ITGB1	CTNNB1,JUN,MYOC,TCF
OGT		enzyme						0.00836	APP,KRT18,VIM	CDH1,CTNNB1,EGR1,JUN,NFKB1,NR5A2,OGT,RELA,TNF
PTGS2		enzyme						0.00857	ANXA1,ANXA2,DUSP1,TGFB1
PHB		transcription regulator						0.0086	TCF4,TGFB1
KIT		transmembrane receptor						0.00892	CD44,CPA3,STAT1
CRTC2		other						0.00921	CDK6,MT-CO2
HOXA9		transcription regulator						0.00921	JUNB,PIM1
MRTFB		transcription regulator						0.00932	CPA3,ITGB1,MYH9,RUNX1
NFATC2		transcription regulator		1		-0.125	1.249	0.00972	IRF7,ISG15,STAT1,TCF4	JUN,NFATC2,NFKB1,RB1,RELA,STAT3,TP53
mir-155		microrna						0.00981	IRF7,MX1,STAT1
ADIPOR1		transmembrane receptor						0.00983	MT-CO2,SOD2
ACAT1		enzyme						0.00997	ITGB1
BACE1-AS		other						0.00997	APP
CD33		other						0.00997	APP
CDH17		transporter						0.00997	ITGB1
CENPU		other						0.00997	CD69
CFL1		other						0.00997	DSTN
CIB1		other						0.00997	APP
CLDN1		other						0.00997	VIM
CYRIA		other						0.00997	ITGB1
Ck2		complex						0.00997	ZFP36
DSC2		other						0.00997	CD44
EIF4B		translation regulator						0.00997	ISG15
FBXL2		other						0.00997	APP
GGA1		transporter						0.00997	APP
GGA3		transporter						0.00997	APP
GSDMB		other						0.00997	TGFB1
GTF3A		transcription regulator						0.00997	PIM1
HNRNPL		other						0.00997	PTPRC
HPSE		enzyme						0.00997	APP
HSPA4		other						0.00997	TGFB1
IDE		peptidase						0.00997	APP
IFNA16		cytokine						0.00997	MX1
IFNA17		cytokine						0.00997	MX1
IFNA8		cytokine						0.00997	MX1
Integrin alpha V beta 3		complex						0.00997	TGFB1
KHDRBS2		other						0.00997	STAT1
KLF8		transcription regulator						0.00997	EPSTI1
KMT5A		enzyme						0.00997	RUNX1
KPNA1		transporter						0.00997	STAT1
MAP3K21		kinase						0.00997	VIM
MBNL3		other						0.00997	CD44
MIR5590		microrna						0.00997	VIM
MLST8		other						0.00997	ISG15
MME		peptidase						0.00997	APP
MSK1/2		group						0.00997	DUSP1
NAT8		transcription regulator						0.00997	APP
NAT8B		enzyme						0.00997	APP
NMRAL1		other						0.00997	MX1
NOXO1		other						0.00997	SOD2
PACS2		other						0.00997	HLA-C
PNKP		kinase						0.00997	MT-CO2
PODXL		kinase						0.00997	VIM
POLDIP3		other						0.00997	ISG15
RAD9A		enzyme						0.00997	ITGB1
RAMP3		g-protein coupled receptor						0.00997	VIM
RPS4Y1	-1.046	other						0.00997	VIM
RTN2		other						0.00997	APP
RTN3		other						0.00997	APP
SIPA1		other						0.00997	ITGB1
SLC48A1		transporter						0.00997	ITGB1
SLC9A6		transporter						0.00997	APP
SNRNP70		other						0.00997	APP
SORCS1		transporter						0.00997	APP
STK38L		kinase						0.00997	ITGB1
STXBP4		other						0.00997	ITGB1
SYNJ1		phosphatase						0.00997	APP
TLN2		other						0.00997	ITGB1
TP53INP1		other						0.00997	SPARC
UQCRFS1		enzyme						0.00997	CD69
tyrosine kinase		group						0.00997	CD44
ESR1		ligand-dependent nuclear receptor	Inhibited	-2.53		-0.062	-2.333	0.000941	CD69,H4C3,HLA-C,HNRNPD,IFI44,IFI44L,LGALS1,SFPQ,SOX4,VIM	ESR1,RARA
RNA polymerase II		complex						0.0104	B2M,HLA-DQA1,JUNB,SOD2,TGFB1
ANXA2	-0.447	other						0.0105	CDK6,ZMAT3
DNASE2		enzyme						0.0105	IRF7,ISG15
IL12 (family)		group						0.0105	CD44,CD69
SND1		enzyme						0.0105	SOX4,VIM
TSC22D3		transcription regulator						0.0105	ANXA1,DUSP1
CEBPB		transcription regulator		0		-0.209	0.512	0.0107	CFD,HNRNPD,KLF10,KRT18,SOD2,TGFB1,VIM
TRAP1		enzyme						0.0107	ANXA1,CD44,ITGB1
CREB1		transcription regulator						0.0107	CD79A,JUNB,MEST,SOD2
PIK3CG		kinase						0.0111	B2M,STAT1,TGFB1
ALDH1A2		enzyme						0.0111	CD44,SPARC
HEIH		other						0.0111	DUSP1,VIM
NRXN1		transporter						0.0111	FBLN5,TGFB1
NLRP3		other						0.0114	CD69,TGFB1,VIM
NOS2		enzyme		0		-0.037	0.074	0.0116	CFD,ISG15,TGFB1,TYROBP
GPD1		enzyme						0.0117	ANXA2,APP,SERPINB1
STAT5a/b		group						0.0117	CD69,DUSP1,PIM1
POU2AF1		transcription regulator						0.0118	CD69,LGALS1
TFE3		transcription regulator						0.0118	MT-CYB,MT-ND5
FOLR1		transporter						0.0124	CD9,TAGLN2,TTC3
MIF		cytokine						0.0124	CD44,DUSP1,TGFB1
SLC25A13		transporter						0.0124	ANXA2,APP,SERPINB1
FASLG		cytokine						0.0125	CD44,TGFB1
IGF2BP1		translation regulator						0.0125	CD44,LGALS1
PCGF2		transcription regulator						0.0125	CDK6,VIM
mir-1		microrna						0.0125	ANXA2,TAGLN2
ANXA1	-0.568	enzyme						0.0132	ANXA2,CD69
IL3		cytokine						0.0132	CD69,PIM1
IL32		cytokine						0.0132	MX1,VIM
MALAT1		other						0.0132	CFD,ISG15
MAP2K3		kinase						0.0132	ISG15,STAT1
NGLY1		enzyme						0.0132	IFI44,IFI44L
PAX5		transcription regulator						0.0132	CD79A,VIM
ASPSCR1-TFE3		fusion gene/product						0.0135	CAST,HLA-E,SOD2
BMP7		growth factor						0.0135	CD44,TGFB1,VIM
IL17A		cytokine		-1.067		-0.116	-0.838	0.0135	B2M,ISG15,STAT1,TGFB1
GATA2		transcription regulator						0.0137	CD69,CDK6,CPA3,HEMGN,RUNX1
PDX1		transcription regulator						0.0138	CD44,GNAS,KLF10
PAK2		kinase						0.014	CD69,DUSP1
PIK3CD		kinase						0.014	CHD4,TGFB1
PRKAA		group						0.014	STAT1,VIM
Mek		group						0.0143	ITGB1,JUNB,RUNX1,VIM
CD24		other						0.0146	RANBP2,SFPQ,TTC3
HDAC6		transcription regulator						0.0147	JUNB,VIM
POSTN		other						0.0147	TGFB1,VIM
PRKCI		kinase						0.0147	IRF7,STAT1
ADAM9		peptidase						0.0149	ITGB1
ADRA1		group						0.0149	JUNB
ASPN		other						0.0149	TGFB1
Beta Secretase		group						0.0149	APP
CLDN2		other						0.0149	ITGB1
CMA1		peptidase						0.0149	CPA3
CNDP2		peptidase						0.0149	CD44
CRLF1		cytokine						0.0149	CD69
DDX4		enzyme						0.0149	IFITM3
DHCR24		enzyme						0.0149	APP
DLST		enzyme						0.0149	PIK3R1
DNAJB4		other						0.0149	STAT1
FBXL20		other						0.0149	APP
FGD5-AS1		other						0.0149	VIM
FSCN1		other						0.0149	IRF7
GFRA1		transmembrane receptor						0.0149	PTPRC
GJC1		ion channel						0.0149	TGFB1
GRAP2		other						0.0149	CD69
HOXA-AS3		other						0.0149	VIM
IGF2BP3		translation regulator						0.0149	CD44
IVNS1ABP		other						0.0149	SOD2
MAPK8IP3		other						0.0149	APP
MKNK2		kinase						0.0149	ISG15
MPO		enzyme						0.0149	APP
Miat		other						0.0149	TGFB1
NUMBL		other						0.0149	SPARC
PRR7		other						0.0149	CD69
PTPN23		phosphatase						0.0149	VIM
RAB11FIP1		other						0.0149	VIM
RADIL		other						0.0149	VIM
RPS7		other						0.0149	PIK3R1
SIT1		other						0.0149	CD69
SLC12A6		transporter						0.0149	VIM
SORL1		transporter						0.0149	APP
SOS1		other						0.0149	CD69
VPS26A		transporter						0.0149	APP
ZNF423		transcription regulator						0.0149	CD79A
miR-142-5p (and other miRNAs w/seed AUAAAGU)		mature microrna						0.0149	VIM
miR-296-3p (miRNAs w/seed AGGGUUG)		mature microrna						0.0149	JUNB
mir-297		microrna						0.0149	JUNB
nicotinic acetylcholine receptor		complex						0.0149	JUNB
JUNB	0.423	transcription regulator						0.015	CD44,CFD,PIM1
YAP1		transcription regulator						0.0153	CDK6,MYH9,TGFB1,VIM
CD14		transmembrane receptor						0.0155	ITGB1,TGFB1
MECP2		transcription regulator						0.0158	ANXA1,JUNB,VIM
HES1		transcription regulator						0.0163	CFD,DUSP1
ITGB3		transmembrane receptor						0.0163	RUNX1,TGFB1
IL12 (complex)		complex						0.0166	CD44,CD69,ISG15
PI3K (family)		group						0.017	ISG15,ITGB1,SOX4
CLEC11A		growth factor						0.0171	ANXA1,CPA3
FN1		enzyme						0.0171	ITGB1,VIM
FOXC2		transcription regulator						0.0171	CFD,VIM
HSPA5		enzyme						0.0171	APP,ISG15
SNAI2		transcription regulator						0.0171	ITGB1,VIM
USP22		peptidase						0.0171	PTPRC,TGFB1
IRGM		enzyme	Inhibited	-3	bias	0.321	-3.964	3.59e-12	B2M,BST2,HLA-F,IFI44,IFI44L,IFITM3,ISG15,MX1,UBE2L6
KLF1		transcription regulator						0.0179	CD44,HEMGN
CDKN1B		kinase						0.0187	B2M,RUNX1,SOD2
ITGB1	-0.352	transmembrane receptor						0.0187	JUNB,TGFB1,VIM
EFNA3		kinase						0.0187	IRF7,KRT18
EFNA4		kinase						0.0187	IRF7,KRT18
NFU1		other						0.0187	MGST1,MT-CO2
miR-21-5p (and other miRNAs w/seed AGCUUAU)		mature microrna						0.0187	CDK6,PIK3R1
KAT2A		enzyme						0.0191	H4C3,HNRNPD,JUNB
MAPK8		kinase						0.0191	DUSP1,SOD2,ZFP36
ELK1		transcription regulator						0.0196	ITGB1,JUNB
FOSL1		transcription regulator						0.0196	CD44,SPARC
AATF		transcription regulator						0.0198	APP
AP2M1		other						0.0198	BST2
ATOH7		transcription regulator						0.0198	SOX4
CHCHD4		enzyme						0.0198	MT-CO2
CHKA		kinase						0.0198	TGFB1
CTDSP1		phosphatase						0.0198	VIM
CTSA		peptidase						0.0198	TGFB1
DDB1		other						0.0198	STAT1
DEPTOR		other						0.0198	VIM
DLC1		other						0.0198	CDK6
DVL1		other						0.0198	APP
EFEMP1		enzyme						0.0198	FBLN5
ELMO1		other						0.0198	TGFB1
GLIPR2		other						0.0198	VIM
LAMB1		other						0.0198	ITGB1
LEO1		other						0.0198	SOX4
LETM1		transporter						0.0198	MT-ND6
LINC00887		other						0.0198	VIM
LSP1		other						0.0198	ITGB1
METTL1		enzyme						0.0198	CDK6
NDST2		enzyme						0.0198	CPA3
NR2F1-AS1		other						0.0198	VIM
PALLD		other						0.0198	ITGB1
PAPOLA		enzyme						0.0198	MT-CO2
PCBP1		translation regulator						0.0198	CD44
PDLIM1		transcription regulator						0.0198	VIM
PIGR		transporter						0.0198	CD79A
PROKR1		g-protein coupled receptor						0.0198	VIM
RUNX1T1		transcription regulator						0.0198	CD69
SERPINB5		other						0.0198	KRT18
SGMS1		enzyme						0.0198	APP
SIGLEC1		other						0.0198	TGFB1
TCF/LEF		group						0.0198	ITGB1
TEC/BTK/ITK/TXK/BMX		group						0.0198	CD69
Tcrb-V3		group						0.0198	CD69
UBP1		transcription regulator						0.0198	CD79A
UBQLN1		other						0.0198	VIM
YWHAB		other						0.0198	DUSP1
ZYX		other						0.0198	ITGB1
miR-1285-3p (and other miRNAs w/seed CUGGGCA)		mature microrna						0.0198	VIM
miR-324-5p (miRNAs w/seed GCAUCCC)		mature microrna						0.0198	RUNX1
ZNF106		other						0.0204	IFITM3,LGALS1
ZBTB16		transcription regulator						0.0209	CD44,EMB,F13A1,SATB1
CREBBP		transcription regulator						0.0211	CD44,DUSP1,EPSTI1,GIMAP7,GNAS
ABCA1		transporter						0.0213	ANXA1,APP
TRAF6		enzyme						0.0213	SOD2,TGFB1
PGR		ligand-dependent nuclear receptor	Inhibited	-3.113		-0.134	-2.696	3.78e-09	AKAP13,CD44,IFI44,IFI44L,IRF7,ISG15,ITGB1,KRT18,MX1,PFKP,RUNX1	NFKBIA,PGR,STAT1,STAT2,STAT6
BIRC5		other						0.0222	HLA-DQA1,VIM
MASTL		kinase						0.0222	CDK6,TPM4
NOX4		enzyme						0.0222	CD44,VIM
Tlr		group						0.0222	CLEC2B,DUSP1
VDR		transcription regulator		-1		-0.078	-0.843	0.0222	CD44,IFI44L,ISG15,LGALS1
BCOR		transcription regulator						0.0231	CD44,ISG15
ZFTA-RELA		fusion gene/product						0.0231	CD44,IRF7
DMD		other						0.0236	APLP2,KRT18,SERPINB1,VIM
PSMB11		peptidase						0.0239	MT-ND5,MT-ND6,PTPRC
CD3E		transmembrane receptor						0.0241	CD69,PIK3R1
NUP98-DDX10		fusion gene/product						0.0241	CDK6,SOX4
CASR		g-protein coupled receptor						0.0244	CD44,ISG15,LGALS1
LEP		growth factor						0.0246	GNAS,MT-CYB,SPARC,TGFB1,VIM
HSF1		transcription regulator		-0.927		-0.094	-0.74	0.0247	B2M,BST2,EIF4A2,UBB
ABCC8		transporter						0.0247	SOD2
AKAP11		other						0.0247	MT-CO2
AKIRIN2		other						0.0247	DUSP1
AL162253.2		other						0.0247	STAT1
APH1A		peptidase						0.0247	APP
APOM		transporter						0.0247	TGFB1
BCL2A1		other						0.0247	CD69
BDKRB1		g-protein coupled receptor						0.0247	TGFB1
Collagen type V		complex						0.0247	ITGB1
EGOT		other						0.0247	ISG15
FOXQ1		transcription regulator						0.0247	VIM
Fcor		enzyme						0.0247	SOD2
GH2		other						0.0247	PIK3R1
GMFG		growth factor						0.0247	ITGB1
HES5		transcription regulator						0.0247	RUNX1
HK2		kinase						0.0247	MT-CO2
ISGF3		complex						0.0247	ISG15
IgG2b		complex						0.0247	APP
KIDINS220		transcription regulator						0.0247	CD69
KIF26A		other						0.0247	PIK3R1
KLRD1		transmembrane receptor						0.0247	TYROBP
KPNA2		other						0.0247	ISG15
MMP13		peptidase						0.0247	TGFB1
NUDT21		other						0.0247	SPARC
PPP4C		phosphatase						0.0247	ISG15
PSENEN		peptidase						0.0247	APP
PSMD4		other						0.0247	CD69
RAD51C		enzyme						0.0247	KRT18
SELL		transmembrane receptor						0.0247	TGFB1
SERPINA3		other						0.0247	APP
TLN1		other						0.0247	ITGB1
ZC3H10		other						0.0247	MT-CO2
ZMIZ2		transcription regulator						0.0247	CD44
ZNF598		enzyme						0.0247	IFI44
miR-508-3p (miRNAs w/seed GAUUGUA)		mature microrna						0.0247	VIM
miR-873-5p (and other miRNAs w/seed CAGGAAC)		mature microrna						0.0247	CD44
miR-96-5p (and other miRNAs w/seed UUGGCAC)		mature microrna						0.0247	ITGB1
26s Proteasome		complex						0.0249	JUNB,STAT1,VIM
KLF11		transcription regulator						0.0249	SOD2,STAT1,TGFB1
EFNA5		kinase						0.025	IRF7,KRT18
LRP1		transmembrane receptor						0.025	APP,ITGB1
NLRX1		other						0.025	PIK3R1,STAT1
PTPN1		phosphatase						0.025	DUSP1,PIK3R1
PRKAA2		kinase						0.0254	IFI44,MGST1,VIM
Igm		complex						0.026	CD44,PIM1
AGT		growth factor						0.0269	PIK3R1,TGFB1
mir-182		microrna						0.0269	CDK6,VIM
RBPJ		transcription regulator						0.027	CD44,DUSP1,SOX4
TMPRSS2-ERG		fusion gene/product						0.027	IFI44,PIM1,VIM
IKBKG		kinase						0.0275	IRF7,ISG15,JUNB
KDM5A		transcription regulator						0.0275	ITGB1,PIM1,SOD2
GPER1		g-protein coupled receptor						0.0279	DUSP1,ZFP36
LMNA		other						0.0279	STAT1,TGFB1
MSTN		growth factor						0.0279	TGFB1,VIM
PLAU		peptidase						0.0279	SERPINB1,VIM
PTHLH		other						0.0279	RUNX1,SOD2
PTK2		kinase						0.0279	KRT18,SERPINB1
RELB		transcription regulator						0.0279	B2M,SOD2
PPARGC1A		transcription regulator		-1.233		-0.087	-1.065	0.0281	ITGB1,MT-CO2,PIK3R1,SOD2,STAT1
VCAN		other						0.0286	FBLN5,SOD2,TGFB1
EFNA1		other						0.0289	IRF7,KRT18
IL12B		cytokine						0.0289	STAT1,TGFB1
miR-17-5p (and other miRNAs w/seed AAAGUGC)		mature microrna						0.0289	APP,RUNX1
INHBA		growth factor						0.0292	F13A1,JUNB,SOX4
TICAM1		other						0.0292	DUSP1,IRF7,ISG15
ACO1		enzyme						0.0296	APP
ACTA2		other						0.0296	VIM
ANPEP		peptidase						0.0296	TGFB1
AQP11		transporter						0.0296	TGFB1
ATP6V0A2		transporter						0.0296	TGFB1
CALCA		other						0.0296	CD44
CCL3		cytokine						0.0296	ITGB1
CD2AP		other						0.0296	TGFB1
CHCHD2		other						0.0296	TGFB1
CSRP3		other						0.0296	KRT18
CTNND1		other						0.0296	VIM
CYTOR		other						0.0296	STAT1
Collagen type III		complex						0.0296	ITGB1
DNMT3L		transcription regulator						0.0296	MEST
DRD4		g-protein coupled receptor						0.0296	GNAS
EEF2K		kinase						0.0296	VIM
EFEMP2		other						0.0296	FBLN5
ENO1		enzyme						0.0296	VIM
FAF1		other						0.0296	VIM
FGF10		growth factor						0.0296	TGFB1
GRK5		kinase						0.0296	APP
HAS1		enzyme						0.0296	CD44
HESX1		transcription regulator						0.0296	RUNX1
HMG20A		transcription regulator						0.0296	KRT18
HSPB2		other						0.0296	TGFB1
IGFBP7	-0.39	transporter						0.0296	SOD2
IL9R		transmembrane receptor						0.0296	PIM1
Ifn		group						0.0296	STAT1
LIMS2		other						0.0296	ITGB1
LINC00842		other						0.0296	VIM
LRRC32		other						0.0296	TGFB1
MTUS1		other						0.0296	VIM
MUC2		other						0.0296	TGFB1
NET1		other						0.0296	ITGB1
NUP107		other						0.0296	RANBP2
PDE3A		enzyme						0.0296	DUSP1
PDK1		kinase						0.0296	VIM
PIEZO1		ion channel						0.0296	CD69
PIWIL4		other						0.0296	TGFB1
PPID		enzyme						0.0296	VIM
PTBP3		other						0.0296	VIM
Paxip1		other						0.0296	ANXA1
Presenilin		group						0.0296	APP
SERCA		group						0.0296	ZFP36
SERPINH1		other						0.0296	VIM
SRGN		other						0.0296	VIM
TGFBR		group						0.0296	CD44
TRAT1		kinase						0.0296	CD69
TRPM7		kinase						0.0296	ANXA1
ZNF395		transcription regulator						0.0296	IFI44
miR-199a-5p (and other miRNAs w/seed CCAGUGU)		mature microrna						0.0296	MYH9
CCL5		cytokine						0.0299	CD44,DUSP1
MFAP5		other						0.0299	CFD,DUSP1
TREM2		transmembrane receptor						0.0299	APP,LGALS1
ADAM10		peptidase						0.0303	APP,GNAQ,TGFB1
PRNP		other						0.031	APP,CD44
TWIST1		transcription regulator						0.031	CD44,VIM
PRDM1		transcription regulator						0.0315	CD44,CLEC2B,STAT1
INS		other						0.0326	DUSP1,JUNB,TGFB1
NCOA2		transcription regulator						0.0326	CFD,IRF7,ISG15
FBXW7		enzyme						0.0331	MT-CO2,MT-CYB
MEF2C		transcription regulator						0.0331	JUNB,ZFP36
QKI		other						0.0331	HLA-DQA1,VIM
TBX21		transcription regulator						0.0331	CDK6,RUNX1
USF1		transcription regulator						0.0331	B2M,DUSP1
CLUH		translation regulator						0.0341	ISG15,STAT1
PDCD1		phosphatase						0.0341	STAT1,TGFB1
SOCS3		phosphatase						0.0341	MX1,TGFB1
TET2		enzyme						0.0344	ANXA2,IFITM3,RUNX1
ADCY5		enzyme						0.0345	GNAS
ATP7A		transporter						0.0345	APP
BCAR4		other						0.0345	VIM
BLACAT1		other						0.0345	VIM
CACNA1C		ion channel						0.0345	ANXA2
CUL7		enzyme						0.0345	VIM
CXCR1		g-protein coupled receptor						0.0345	APP
EIF3A		translation regulator						0.0345	ISG15
FBXO2		enzyme						0.0345	APP
FHIT		enzyme						0.0345	VIM
FYB1		other						0.0345	CD69
FZD7		g-protein coupled receptor						0.0345	CD44
GPRC5A		g-protein coupled receptor						0.0345	CD44
IGFBP1		other						0.0345	TGFB1
KLF17		transcription regulator						0.0345	VIM
KMT5B		enzyme						0.0345	DUSP1
LAMA4		enzyme						0.0345	ITGB1
MAD2L2		enzyme						0.0345	VIM
MBP		other						0.0345	TGFB1
MED28		other						0.0345	CRIP1
MIA		other						0.0345	SPARC
MRPS18B		other						0.0345	VIM
MSC		transcription regulator						0.0345	CD79A
NACC1		transcription regulator						0.0345	MX1
PANX1		transporter						0.0345	NCOA4
PAWR		transcription regulator						0.0345	APP
PDGF-AA		complex						0.0345	VIM
RAD51AP1		other						0.0345	CD44
RNU7-1		other						0.0345	H3-3A/H3-3B
SENP7		peptidase						0.0345	VIM
STRA6		transporter						0.0345	TGFB1
TRIM29		transcription regulator						0.0345	CD44
TXK		kinase						0.0345	CD44
USP21		peptidase						0.0345	ISG15
VCL		enzyme						0.0345	ITGB1
VIPAS39		other						0.0345	SPARC
miR-139-5p (miRNAs w/seed CUACAGU)		mature microrna						0.0345	RUNX1
miR-186-5p (miRNAs w/seed AAAGAAU)		mature microrna						0.0345	VIM
mir-338		microrna						0.0345	VIM
IL6ST		transmembrane receptor						0.0352	CD44,JUNB
NCOR1		transcription regulator						0.0352	IRF7,ISG15
E2F3		transcription regulator						0.0357	CD9,FBLN5,RBPMS
BACH2		transcription regulator						0.0363	JUNB,SATB1
HOXD10		transcription regulator						0.0363	CD44,TTC3
IL10		cytokine						0.0365	CD44,CDK6,HLA-DRB5,ZFP36
FASN		enzyme						0.0374	CFD,VIM
CLOCK		transcription regulator						0.0378	APP,JUNB,MEST,NCOA4
DDX5		enzyme						0.0386	MT-CO2,TGFB1
STAT4		transcription regulator						0.0386	ISG15,STAT1
ZEB1		transcription regulator						0.0386	KRT18,VIM
AIF1		other						0.0393	TGFB1
ATF7		transcription regulator						0.0393	DUSP1
B4GALT1		enzyme						0.0393	TGFB1
BCKDK		kinase						0.0393	SOD2
BIN1		other						0.0393	APP
DUOXA1		other						0.0393	VIM
ESRP1		other						0.0393	CD44
GADD45B		other						0.0393	TGFB1
GAL3ST1		enzyme						0.0393	ITGB1
Gm20703		other						0.0393	CD69
HPGDS		enzyme						0.0393	TGFB1
HVCN1		ion channel						0.0393	IRF7
LASP1		transporter						0.0393	VIM
LTBP4		growth factor						0.0393	TGFB1
MYH10		enzyme						0.0393	MYH9
NDST1		enzyme						0.0393	TGFB1
NELFCD		other						0.0393	JUNB
PKP2		other						0.0393	TGFB1
PLAAT4		enzyme						0.0393	ISG15
RPS6KB2		kinase						0.0393	ISG15
RUBCN		other						0.0393	STAT1
S100A10		other						0.0393	ANXA2
STRN		other						0.0393	VIM
TEAD		group						0.0393	CD44
TP53BP2		other						0.0393	VIM
UBA7		enzyme						0.0393	ISG15
ULBP1		transmembrane receptor						0.0393	CD69
Usp17la (includes others)		peptidase						0.0393	CD44
ZNF503-AS1		other						0.0393	KRT18
mir-190		microrna						0.0393	VIM
mir-205		microrna						0.0393	VIM
ATP5IF1		other						0.0397	DBI,SOD2
GNA12		enzyme						0.0397	PIK3R1,VIM
SPDEF		transcription regulator						0.0397	TGFB1,VIM
miR-9-5p (and other miRNAs w/seed CUUUGGU)		mature microrna						0.0397	CD44,ZFP36
SP3		transcription regulator						0.0402	DUSP1,SOD2,STAT1
STAT5A		transcription regulator						0.0407	CDK6,KLF10,PIM1,ZFP36
DNMT3B		enzyme						0.0408	APP,MGST1,STAT1
FOXL2		transcription regulator						0.042	SOD2,SOX4
ZFP36	0.401	transcription regulator						0.042	PIM1,ZFP36
Ap1		complex						0.0432	MT-CO2,SPARC
ARID4A		transcription regulator						0.0441	EMB
COPS8		other						0.0441	CDK6
CRTC3		other						0.0441	MT-CO2
Cd33		other						0.0441	APP
DBH-AS1		other						0.0441	CDK6
DUSP4		phosphatase						0.0441	DUSP1
FA2H		enzyme						0.0441	VIM
HLA-DQB1		other						0.0441	HLA-DQA1
HMMR		transmembrane receptor						0.0441	VIM
IL22RA1		transmembrane receptor						0.0441	SOD2
ITGB4		transmembrane receptor						0.0441	SPARC
KDM4B		enzyme						0.0441	VIM
MAPK10		kinase						0.0441	APP
MCAM		other						0.0441	VIM
MED14		transcription regulator						0.0441	DUSP1
MST1		growth factor						0.0441	SOX4
MTORC2		complex						0.0441	ISG15
MZF1		transcription regulator						0.0441	TGFB1
NEK7		kinase						0.0441	ISG15
NELFA		other						0.0441	JUNB
NELFE		other						0.0441	JUNB
NPPA		other						0.0441	DUSP1
PARP		group						0.0441	VIM
PPM1A		phosphatase						0.0441	ITGB1
PTBP1		enzyme						0.0441	CD44
Pdgfr		group						0.0441	VIM
RASGRP1		other						0.0441	CD69
SNHG7		other						0.0441	VIM
STK17A		kinase						0.0441	SOD2
Sry		transcription regulator						0.0441	SOD2
ZAP70		kinase						0.0441	ANXA1
miR-101-3p (and other miRNAs w/seed ACAGUAC)		mature microrna						0.0441	RUNX1
miR-10a-5p (and other miRNAs w/seed ACCCUGU)		mature microrna						0.0441	VIM
miR-378a-3p (and other miRNAs w/seed CUGGACU)		mature microrna						0.0441	CDK6
mir-506		microrna						0.0441	VIM
MAPK9		kinase						0.0442	JUNB,SOD2,ZFP36
mir-21		microrna						0.0442	CDK6,STAT1,TGFB1
RIPK2		kinase						0.0444	CD69,SOD2
PRKAA1		kinase						0.0449	IFI44,MGST1,SOD2
TARDBP		transcription regulator						0.0456	HLA-E,MT-ND6
IL13		cytokine		-1.091		-0.121	-0.853	0.0462	F13A1,PFKP,SPINT2,TGFB1
COL18A1		other						0.0468	JUNB,STAT1
COLQ		other						0.0468	FBLN5,TGFB1
MAP2K1		kinase						0.0468	DUSP1,PIM1
MAP2K1/2		group						0.0468	DUSP1,VIM
ELOVL3		enzyme						0.048	IQGAP2,TYROBP
FGF8		growth factor						0.048	CRIP1,SPARC
IKZF3		transcription regulator						0.048	IFI6,IRF7
ABCA7		transporter						0.0489	APP
ARF6		transporter						0.0489	ISG15
ARID4B		transcription regulator						0.0489	EMB
ATP1B1		transporter						0.0489	MX1
BACE1		peptidase						0.0489	APP
CCN3		growth factor						0.0489	ITGB1
CDC37		other						0.0489	CDK6
DAZ2		translation regulator						0.0489	IFITM3
DDB2		other						0.0489	SOD2
DOK1		kinase						0.0489	CD69
ELK4		transcription regulator						0.0489	JUNB
EPHB1		kinase						0.0489	JUNB
FZD8		g-protein coupled receptor						0.0489	VIM
GPX8		enzyme						0.0489	CD44
H3C14		other						0.0489	RUNX1
HDAC11		transcription regulator						0.0489	ISG15
HNRNPA1		other						0.0489	CD44
HTR2B		g-protein coupled receptor						0.0489	TGFB1
HULC		other						0.0489	ITGB1
ITGA2		transmembrane receptor						0.0489	ITGB1
Igkv1-117		other						0.0489	JUNB
KRIT1		other						0.0489	SOD2
Kallikrein		group						0.0489	TGFB1
LAIR1		transmembrane receptor						0.0489	MX1
Laminin5		complex						0.0489	SPARC
NFKBID		transcription regulator						0.0489	CD9
PECAM1		other						0.0489	CD44
PTCD1		other						0.0489	MT-CO2
RELN		peptidase						0.0489	APP
RLIM		enzyme						0.0489	VIM
RNF216		enzyme						0.0489	ISG15
S1PR3		g-protein coupled receptor						0.0489	CD44
SELENOS		other						0.0489	CFD
SLC6A1		transporter						0.0489	STAT1
SPRY4-IT1		other						0.0489	VIM
Sik1		kinase						0.0489	DUSP1
VEGFC		growth factor						0.0489	ITGB1
WWC1		transcription regulator						0.0489	VIM
caspase		group						0.0489	APP
hemoglobin		complex						0.0489	MGST1
lnc-HAND2-2		other						0.0489	ZFP36
miR-148a-3p (and other miRNAs w/seed CAGUGCA)		mature microrna						0.0489	DUSP1
miR-24-3p (and other miRNAs w/seed GGCUCAG)		mature microrna						0.0489	TGFB1
MAFB		transcription regulator						0.0492	F13A1,FBLN5
PAX7		transcription regulator						0.0492	EMB,MEST
SOX1		transcription regulator						0.0492	COBLL1,DUSP1

## Sheet: Causal NetworksMaster Regulator
Master Regulator	Molecule Type	Expr Log Ratio	Depth	Predicted Activation State	Notes	Activation z-score	p-value of overlap	Network bias-corrected p-value	Participating regulators	Target molecules in dataset	Causal network	Target-connected regulators	Relationships Between Master Regulators(Increases/Downstream)	Relationships Between Master Regulators(Decreases/Downstream)	Relationships Between Master Regulators(Affects/Downstream)	Relationships Between Master Regulators(Increases/Upstream)	Relationships Between Master Regulators(Decreases/Upstream)	Relationships Between Master Regulators(Affects/Upstream)	Relationships Between Master Regulators(Increases/Both)	Relationships Between Master Regulators(Decreases/Both)	Relationships Between Master Regulators(Affects/Both)
IGFBP7	transporter	-0.39	2	Inhibited		-2.357	3.21e-12	0.0062	Akt,IGFBP7,MAPK1,MAPK3	BST2,CD44,DUSP1,HLA-C,HLA-E,IFI44,IFI6,IFITM3,IRF7,ISG15,JUNB,LGALS1,MT-CO2,SOD2,SOX4,STAT1,UBE2L6,VIM	18 (4)	4	GLI1	CCN5,CLDN7
CD72	transmembrane receptor		3	Activated		3	8.88e-15	0.0226	CD72,DUSP1,EGFR,MAPK1,MAPK14,MAPK3,NFE2L2,NFkB (complex),NR3C1,RARA,RPTOR,SMAD2,SPHK2,TNFRSF1A	ANXA1,BST2,CD44,CD69,CDK6,CFD,DSTN,DUSP1,H4C3,HLA-C,HLA-E,HLA-F,HNRNPD,IFI44,IFI44L,IFI6,IFITM3,IGFBP7,IQGAP2,IRF7,ISG15,ITGB1,JUNB,LGALS1,MGST1,MGST3,PIK3R1,PIM1,SFPQ,SLC38A1,ST18,STAT1,TCF4,UBE2L6,VIM,ZFP36	36 (14)	13	BCR (complex)	ETV6-RUNX1			MAPK1
IFNL1	cytokine		2			0.557	1.95e-21	0.0001	IFNL1,STAT1,STAT3	BST2,CCDC88A,CD44,CD9,HLA-C,HLA-DQA1,HLA-DRB5,HLA-E,IFI44,IFI44L,IFI6,IFITM3,ISG15,ITGB1,JUNB,MT-CO2,MT-CYB,MT-ND5,MT-ND6,MX1,PIM1,RUNX1,SOD2,STAT1,TCF4,TGFB1,UBE2L6,VIM,ZFP36	29 (3)	3	HERPUD1,IFNLR1,IL27,Interferon alpha,IRAK4,IRF1,IRF3,IRF7,NONO,PAF1,RELA,SOCS1	IgG		IL10,IRF9,ISG15,PML,STAT2,STAT3,TRIM14,USP18
THPO	cytokine		2			-1.406	2.08e-21	0.0005	Akt,ERK1/2,GAB2,IRS2,Mapk,MAPK1,MAPK3,Mek,NFkB (complex),PI3K (complex),Pkc(s),PTK2,PTPN11,STAT1,STAT3,STAT5A,STAT5a/b,STAT6,THPO	AKAP13,ANXA1,APP,B2M,BST2,CCDC88A,CD44,CD69,CD9,CDK6,CRIP1,DUSP1,FBLN5,GNA15,GNAS,HLA-C,HLA-DQA1,HLA-DRB5,HLA-F,IFI44,IFI44L,IGFBP7,JUNB,LGALS1,MT-CYB,MT-ND5,MT-ND6,MX1,PIM1,RUNX1,SERPINB1,SOX4,SPARC,ST18,STAT1,TCF4,TGFB1,UBE2L6,VIM,ZFP36,ZMAT3	41 (19)	19	CLEC1B,FGF2,JAK1/2,PLCG2	IL10,NCOA1		MAPK1,RAS,STAT3,TEC,TYK2,VAV1
Interferon alpha	group		2			-1.043	2.52e-21	0.0004	Akt,EIF4E,Interferon alpha,IRF3,Jnk,MAPK1,MKNK1,MTOR,NFkB (complex),P38 MAPK,Pkc(s),RAC1,RB1,STAT1,STAT3,STAT5A,STAT5a/b	ANXA2,APP,B2M,BST2,CCDC88A,CD44,CD69,CD9,CDK6,GNA15,GNAQ,GNAS,HLA-C,HLA-DQA1,HLA-DRB5,HLA-E,HLA-F,IFI44,IFI44L,IFI6,IFITM3,IGFBP7,IRF7,ISG15,ITGB1,ITM2A,KLF10,KRT18,LGALS1,MT-CYB,MT-ND5,MT-ND6,MX1,PTPRC,RUNX1,SERPINB1,SOD2,SOX4,SPARC,ST18,STAT1,TCF4,TTC3,UBE2L6,ZMAT3	45 (17)	17	HERPUD1,IFNAR2,IFNGR1,IgG,IRAK4,IRF5,IRF9,RELA,SPP1,STING1	IL10,RNF216		CTH,IFN Beta,IFNL1,IFNLR1,IL27,ISG15,LIF,MAPKAPK3,MKNK1,PLAAT4,PML,STAT2,TYK2	CDK2,MAPK1,SLC1A5,SOCS2
Ifnz (includes others)	cytokine		3			-0.577	2.92e-21	0.0008	CYP2E1,EIF4E,ERK,HOXA10,Ifnz (includes others),IRF8,JAK1,JAK2,MAPK1,MAPK14,MKNK1,P38 MAPK,PI3K (complex),PTK2,STAT1,STAT3,STAT5a/b,STAT5B,STAT6,TP63,TYK2	AKAP13,ANXA1,ANXA2,CAST,CCDC88A,CD44,CD69,CD9,CDK6,CFD,CRIP1,DUSP1,FBLN5,GNA15,GNAQ,GNAS,HLA-C,HLA-DQA1,HLA-DRB5,HLA-E,HLA-F,IFI6,IFITM3,IGFBP7,ITGB1,ITM2A,JUNB,KLF10,LGALS1,MGST1,MT-CO2,MT-CYB,MT-ND5,MT-ND6,MX1,PIK3R1,PIM1,PTPRC,SERPINB1,SOD2,SPARC,TCF4,TGFB1,TTC3,TYROBP,VIM,ZFP36,ZMAT3	48 (21)	18				IRF1,JAK1,JAK2,STAT3,TYK2
Ifna4	other		3			-0.316	3.39e-21	0.0001	EIF4E,ERK1/2,Ifna4,JAK1,MAPK1,MKNK1,STAT1,STAT3,STAT5a/b,STAT6	AKAP13,ANXA1,ANXA2,BST2,CCDC88A,CD44,CD69,CD9,CRIP1,GNA15,GNAQ,HLA-C,HLA-DQA1,HLA-DRB5,HLA-E,HLA-F,IFI44L,IFI6,IGFBP7,IRF7,ISG15,ITM2A,JUNB,LGALS1,MT-CO2,MT-CYB,MT-ND5,MT-ND6,MX1,PIM1,PTPRC,RUNX1,SOD2,SPARC,STAT1,TCF4,TGFB1,TTC3,UBE2L6,ZFP36	40 (10)	10	IFNAR1,IFNGR1,IRF3,IRF9,STING1,TLR7	ATG5,IFI16		IRF7,ISG15,JAK1
IFNGR1	transmembrane receptor		3	Activated		2.271	3.37e-17	0.0203	Akt,CYP2E1,EIF2AK2,ERK1/2,IFNGR1,IL4,MAPK1,SMAD3,STAT1,STAT2,STAT3,STAT6	AKAP13,ANXA1,ANXA2,B2M,BST2,CCDC88A,CD44,CD9,CDK6,CHD4,CRIP1,GNA15,HLA-C,HLA-DQA1,HLA-DRB5,HLA-E,IFI44,IFI44L,IFI6,IFITM3,IGFBP7,IRF7,ISG15,ITGB1,LGALS1,MGST1,MT-CYB,MT-ND5,MT-ND6,MYH9,PFKP,PIM1,RUNX1,SOD2,SOX4,TCF4,VIM,ZFP36	38 (12)	12	Ifnar	IFNAR1,IFNB1,IL13,SOCS1		CCL5,IFN Beta,Ifna4,Interferon alpha,IRF7,STAT2
FCGR2A	transmembrane receptor		1	Activated	biased	2	8.94e-05	0.0457	FCGR2A	IFITM3,IRF7,ISG15,STAT1	4 (1)	1	IgG	CD247		Ccl2,CCL5,IFNA2,IL10,IL23,IRF7,ISG15,PLCG2,Rac,RASGRP1,USP18	FCGR3A/FCGR3B,PECAM1
RPL11	other		3			0.516	3.69e-20	0.0032	Akt,CASP8,CCND1,CYP19A1,EIF4E,ERBB2,GLI1,MAPK14,MMP9,MTOR,MYC,NOTCH1,PGR,PI3K (complex),PRKAA1,RELA,RPL11,STAT3,TP53,TP73,TSC2	AKAP13,ANXA1,ANXA2,APLP2,APP,B2M,CCDC88A,CD69,CD9,CDK6,CFD,CHD4,COBLL1,CRIP1,DAAM1,DBI,DSTN,DUSP1,FBLN5,GNAQ,GNAS,H4C3,HLA-DQA1,HLA-DRB5,HLA-E,IFI44,IFI6,IGFBP7,IQGAP2,IRF7,ISG15,ITGB1,JUNB,KRT18,LGALS1,MEST,MGST1,MT-CO2,MT-CYB,MT-ND5,MT-ND6,MTURN,MX1,PFKP,PIK3R1,RANBP2,RGS10,RPS4Y1,RUNX1,SLC38A1,SOD2,SOX4,SPARC,STAT1,STT3B,TAGLN2,TCF4,TGFB1,TYROBP,ZMAT3	60 (21)	20	MLXIPL				NCL
CYP27A1	enzyme		3			0	3.76e-20	0.0041	CYP27A1,ERK,ERK1/2,HMGCR,LATS1,Mapk,MYC,PTK2,STAT1,STAT3,STAT5a/b,TP63,YAP1	APP,B2M,BST2,CAST,CCDC88A,CD44,CD69,CD9,COBLL1,HLA-DQA1,HLA-DRB5,HLA-E,IFI44,IFI44L,IFITM3,IGFBP7,IQGAP2,IRF7,ISG15,ITGB1,JUNB,KLF10,KRT18,LGALS1,MT-CO2,MT-CYB,MT-ND5,MT-ND6,MX1,MYH9,PIM1,RANBP2,RPS4Y1,RUNX1,SERPINB1,SLC38A1,SOD2,SPARC,STAT1,TCF4,VIM,ZFP36	42 (13)	11	NR5A2	IgG		STAT3	SREBF1
CD72	transmembrane receptor		2			1.807	3.99e-11	0.0006	CD72,MAPK1,MAPK3	BST2,DUSP1,HLA-C,HLA-E,IFI44,IFI6,IFITM3,IGFBP7,IRF7,ISG15,JUNB,LGALS1,STAT1,UBE2L6,VIM	15 (3)	2	BCR (complex)	ETV6-RUNX1			MAPK1
SOCS2	other		3			-0.438	5.16e-20	0.0013	CYP2E1,HOXA10,IL4,IRF8,JAK2,Jnk,Mapk,MAPK1,NFkB (complex),P38 MAPK,PLD1,PTK2,SOCS2,STAT1,STAT3,STAT5a/b,STAT5B,STAT6,TP63	AKAP13,ANXA1,ANXA2,APP,BST2,CAST,CCDC88A,CD69,CD9,CDK6,CFD,CHD4,CRIP1,DUSP1,GNA15,HLA-C,HLA-DQA1,HLA-DRB5,HLA-E,HLA-F,IFI44,IFI44L,IFI6,IFITM3,ITGB1,JUNB,LGALS1,MGST1,MT-CO2,MT-CYB,MT-ND5,MT-ND6,MYH9,PFKP,PIK3R1,PIM1,RUNX1,SERPINB1,SOD2,ST18,STAT1,TCF4,TGFB1,TTC3,TYROBP,ZFP36,ZMAT3	47 (19)	17	CD38,GLI1,IFNA2,IL4,IL5	Interferon alpha,KDM1A,MAPK1			JAK2
mir-19	microRNA		3			0.146	6.39e-20	0.0038	AHR,CREB1,CYP19A1,EGFR,ERK1/2,ESR1,ESR2,mir-19,NFkB (complex),STAT1,STAT3,TP63	ANXA1,B2M,BST2,CAST,CCDC88A,CD44,CD69,CD79A,CD9,CDK6,EMB,FBLN5,GNAS,H4C3,HLA-C,HLA-DQA1,HLA-DRB5,HLA-E,HLA-F,HNRNPD,IFI44,IFI44L,IFI6,IFITM3,IGFBP7,IQGAP2,IRF7,ISG15,ITGB1,JUNB,LGALS1,MEST,MT-CO2,MT-CYB,MT-ND5,MT-ND6,PIM1,RAB13,RUNX1,SFPQ,SOD2,SOX4,ST18,STAT1,TCF4,VIM,ZFP36	47 (12)	12				STAT3	PSAP,TLR7
TNFRSF8	transmembrane receptor		2			1.789	1.49e-12	0.0081	MAPK1,NFkB (complex),TNFRSF8	BST2,CD69,DUSP1,GNAS,HLA-C,HLA-E,HLA-F,IFI44,IFI6,IFITM3,IGFBP7,IRF7,ISG15,JUNB,LGALS1,SOD2,ST18,STAT1,UBE2L6,VIM	20 (3)	2					MAPK1
mir-19	microRNA		2			0.365	9.98e-20	0.0001	ESR1,mir-19,STAT3	CCDC88A,CD44,CD69,CD9,H4C3,HLA-C,HLA-DRB5,HNRNPD,IFI44,IFI44L,IFITM3,IRF7,ISG15,ITGB1,JUNB,LGALS1,MT-CO2,MT-CYB,MT-ND5,MT-ND6,PIM1,RAB13,RUNX1,SFPQ,SOD2,SOX4,STAT1,TCF4,VIM,ZFP36	30 (3)	3				STAT3	PSAP,TLR7
PTGER4	G-protein coupled receptor		3			-0.7	1e-19	0.0009	Creb,DDIT3,EIF4E,GSK3A,IL1B,ITGB2,LPL,MMP2,MMP9,MTORC1,MYC,PDPK1,PPARG,PTGER4,STAT1,STAT3,STAT6,TGFB1,TP63,VASP	AKAP13,ANXA1,APP,BST2,CAST,CCDC88A,CD44,CD69,CD9,CDK6,CFD,COBLL1,CRIP1,DAAM1,DBI,DUSP1,FBLN5,GNA15,GNAS,HLA-DRB5,HLA-E,IFI44,IFI44L,IFITM3,IQGAP2,IRF7,ISG15,ITGB1,JUNB,LGALS1,MGST1,MT-CO2,MT-CYB,MT-ND5,MT-ND6,MX1,PFKP,PIM1,PTPRC,RANBP2,RPS4Y1,RUNX1,SLC38A1,SOD2,STAT1,TAGLN2,TCF4,TGFB1,TYROBP,VIM,ZFP36	51 (20)	17	RELA	TAL1		GDNF,GSK3A,OSM,SPP1,STAT3,VASP	Ccl2,HERPUD1,IFI16,IGF2BP2,IL27,IRF1,IRF7,IRGM,Irgm1,MMP2,USP18
ISL1	transcription regulator		3			-0.48	1.81e-19	0.0002	EIF4E,ERK1/2,ISL1,JAK1,MAPK1,MKNK1,STAT1,STAT3,STAT5a/b,STAT6	AKAP13,ANXA1,ANXA2,BST2,CCDC88A,CD44,CD69,CD9,CRIP1,GNA15,GNAQ,GNAS,HLA-C,HLA-DQA1,HLA-DRB5,HLA-E,HLA-F,IFI44L,IFI6,IGFBP7,ITM2A,JUNB,LGALS1,MT-CO2,MT-CYB,MT-ND5,MT-ND6,MX1,PIM1,PTPRC,RUNX1,SOD2,SPARC,STAT1,TCF4,TGFB1,TTC3,UBE2L6,ZFP36	39 (10)	10		miR-141-3p (and other miRNAs w/seed AACACUG)		JAK1,TRPV1
JAK1	kinase		2			-0.649	2.41e-19	0.0002	EIF4E,ERK1/2,JAK1,MAPK1,MKNK1,STAT1,STAT3,STAT5a/b,STAT6	AKAP13,ANXA1,ANXA2,BST2,CCDC88A,CD44,CD69,CD9,CRIP1,GNA15,GNAQ,HLA-C,HLA-DQA1,HLA-DRB5,HLA-E,HLA-F,IFI44L,IFI6,IGFBP7,ITM2A,JUNB,LGALS1,MT-CO2,MT-CYB,MT-ND5,MT-ND6,MX1,PIM1,PTPRC,RUNX1,SOD2,SPARC,STAT1,TCF4,TGFB1,TTC3,UBE2L6,ZFP36	38 (9)	9	ATG5,BCR (complex),IFNA2,Ifna4,Ifnz (includes others),IL13,IL27RA,IL2RG,IL4,ISL1,OSM,TYK2	ETV6-RUNX1,mir-203,PAWR,TIMP3		IRF1,JAK2,MKNK1,MMP2,STAT2,STAT3	MAPK1
TLR7	transmembrane receptor		1		biased	1.667	9.96e-09	0.0071	TLR7	CD44,CD69,IFI44L,IRF7,ISG15,JUNB,MX1,SOD2,STAT1	9 (1)	1	IFNAR1	Ige,mir-19		Ccl2,CD38,FGF2,Ifna4,IFNA4,IL10,IL13,IL23,IL27,IRAK4,IRF7,IRF9,ISG15,RELA,SOCS1,STAT2
IFNA2	cytokine		2			1.414	2.63e-19	0.0005	IFNA2,IFNAR1,JAK1,MAPKAPK2,MMP9,NFkB (complex),P38 MAPK,PRKCQ,RAC1,STAT1,STAT3,STAT5A	B2M,BST2,CCDC88A,CD9,CDK6,DUSP1,GNAS,HLA-C,HLA-DQA1,HLA-DRB5,HLA-E,IFI44,IFI44L,IFI6,IFITM3,IRF7,ISG15,ITGB1,MT-CO2,MT-CYB,MT-ND5,MT-ND6,MX1,PIM1,ST18,STAT1,TCF4,TYROBP,UBE2L6,VIM,ZFP36,ZMAT3	32 (12)	12	FCGR2A,IL27,STING1	IRF3		IFNAR1,IFNB1,IL10,IL4,IRF1,IRF9,ISG15,JAK1,PML,SOCS1,SOCS2,STAT2,STAT3,TREX1,TRIM14,TYK2,USP18	ADAM17,BIRC5,CDK2,FGF2,IL5
IL11RA	transmembrane receptor		3			-1.549	7.22e-18	0.009	CEBPA,CEBPB,DNA-methyltransferase,EGFR,ERBB2,ERK1/2,GATA1,HIF1A,IL11RA,MAPK1,NFkB (complex),P38 MAPK,PPARG,PRKAA1,RICTOR,RPTOR,STAT1,STAT3,STAT6,TGFB1,TGM2,TP53,TP63	AKAP13,ANXA2,APLP2,B2M,BST2,CAST,CCDC88A,CD44,CD69,CDK6,CHD4,CRIP1,DAAM1,DBI,DSTN,FBLN5,GNA15,GNAQ,HLA-C,HLA-DQA1,HLA-DRB5,HLA-F,HNRNPD,IFI44L,IFI6,IFITM3,IGFBP7,IQGAP2,IRF7,ISG15,ITGB1,JUNB,LGALS1,MGST1,MT-CO2,MT-CYB,MT-ND5,MT-ND6,NCOA4,PFKP,PIK3R1,PIM1,PTPRC,RFLNB,RGS10,RPS4Y1,RUNX1,SATB1,SOX4,SPARC,SPINT2,STAT1,STT3B,TAGLN2,TCF4,TGFB1,UBE2L6,VIM,ZFP36,ZMAT3	60 (23)	23				Ccl2,MMP2,STAT3
CSF2RA	transmembrane receptor		2			-1.698	3.09e-13	0.0004	CSF2RA,Mapk,MAPK1	APP,BST2,DUSP1,HLA-C,HLA-E,IFI44,IFI6,IFITM3,IGFBP7,IRF7,ISG15,JUNB,LGALS1,PIM1,STAT1,UBE2L6,VIM	17 (3)	3	SPI1	Hdac		IL5,MAPK1
PLAUR	transmembrane receptor		1			-1.732	0.000151	0.0497	PLAUR	ITGB1,JUNB,VIM	3 (1)	1	CCL5,Collagen Alpha1,ECSIT,ERG,KLF4,PAF1,SELPLG,TIMP1	estrogen receptor,GLI1,HAVCR1,IgG,SNCA		Ccl2,JAK2,MAPK1,MMP2,Rac,Sfk,SRC (family),STAT3
SLC52A1	transporter		3			1.016	8.36e-19	0.0069	CEBPA,ERBB2,ERK,estrogen receptor,GLI1,HIF1A,HSD11B1,HSF1,MAP3K8,MAPK1,NFkB (complex),NFKB1,NOTCH1,NR3C1,PGR,PI3K (complex),PRKAA,PRKAA1,RB1,RELA,SLC52A1,STAT3,TP53,TP73,TSC2,YAP1	AKAP13,ANXA1,ANXA2,APLP2,APP,BST2,CCDC88A,CD69,CD9,CD99,CFD,CHD4,COBLL1,CPA3,CRIP1,DAAM1,DBI,DSTN,DUSP1,EIF4A2,FBLN5,GNAQ,GNAS,H4C3,HLA-C,HLA-DQA1,HLA-DRB5,HLA-F,IFI44L,IFI6,IGFBP7,IQGAP2,ISG15,KLF10,KRT18,MEST,MGST1,MT-CO2,MT-CYB,MT-ND5,MT-ND6,MTURN,MX1,MYH9,NCOA4,PFKP,PIK3R1,PIM1,RGS10,RUNX1,SLC38A1,SPARC,SPINT2,ST18,STAT1,STT3B,TAGLN2,TCF4,UBB,UBE2L6,VIM,ZMAT3	62 (26)	25				RELA
SPN	transmembrane receptor		3			-1.768	1.5e-16	0.0076	CD247,EGFR,ERK,ERK1/2,MAPK1,Mmp,SPN,TGFB1,ZAP70	ANXA1,B2M,BST2,CD44,CD69,CD9,DAAM1,DUSP1,FBLN5,HLA-C,HLA-DQA1,HLA-DRB5,HLA-E,HNRNPD,IFI44,IFI6,IFITM3,IQGAP2,IRF7,ISG15,ITGB1,JUNB,KLF10,LGALS1,MT-CO2,RUNX1,SOD2,SOX4,SPARC,UBE2L6,VIM,ZFP36	32 (9)	6				CD247
PDE3A	enzyme		3			-0.378	8.91e-19	0.0013	CASP8,Creb,EGFR,ERBB2,GLI1,HSF1,ITGB2,MAPK1,MAPK3,NFE2L2,NFkB (complex),NR3C1,PDE3A,PGR,PI3K (complex),PRKACA,RAF1,RARA,RELA,STAT3,TGM2,TP53,TSC2	AKAP13,ANXA1,ANXA2,APLP2,APP,BST2,CCDC88A,CD44,CD69,CD9,CHD4,CRIP1,DAAM1,DBI,DSTN,DUSP1,EIF4A2,FBLN5,GNAQ,GNAS,H4C3,HLA-C,HLA-DQA1,HLA-DRB5,HLA-E,HLA-F,HNRNPD,IFI44,IFI44L,IFI6,IFITM3,IQGAP2,IRF7,ISG15,ITGB1,KRT18,LGALS1,MEST,MGST3,MT-CO2,MT-CYB,MT-ND5,MT-ND6,MTURN,MX1,PFKP,PIK3R1,RFLNB,RGS10,SFPQ,SLC38A1,SOD2,ST18,STAT1,STT3B,TAGLN2,TCF4,TGFB1,TYROBP,UBB,UBE2L6,VIM,ZMAT3	63 (23)	21		ABCC4,NONO		MAPK1
mir-30	microRNA		3			0.63	9.25e-19	0.0014	ATF6,CEBPA,CEBPB,Creb,CREB1,EGFR,EIF4E,ERBB2,GATA3,GLI1,H2AX,MAPK1,MAPK14,MET,mir-30,MKNK1,MMP9,MTTP,NFAT5,NFkB (complex),NR3C1,P38 MAPK,PGR,PI3K (complex),PPARG,PRKAA1,RELA,STAT3,TP53,TP63,TP73,TSC2,YAP1	AKAP13,ANXA1,ANXA2,APLP2,APP,B2M,BST2,CAST,CCDC88A,CD44,CD9,CFD,CHD4,CPA3,CRIP1,DAAM1,DBI,DSTN,DUSP1,FBLN5,GNAQ,GNAS,H4C3,HLA-C,HLA-DQA1,HLA-DRB5,HLA-F,HNRNPD,IFI44L,IGFBP7,IRF7,ISG15,ITM2A,JUNB,KRT18,LGALS1,MEST,MGST1,MT-CO2,MT-CYB,MT-ND5,MT-ND6,MTURN,MX1,MYH9,PFKP,PIK3R1,RGS10,RUNX1,SLC38A1,SOD2,SPARC,SPINT2,ST18,STAT1,STT3B,TAGLN2,TCF4,TGFB1,TTC3,TYROBP,UBE2L6,ZMAT3	63 (33)	31					BECN1,Ccl2,KLF9,SH2B3,TNRC6A
HDAC11	transcription regulator		3			-0.557	1.54e-18	0.0005	HDAC11,IFNAR1,IRF1,NFkB (complex),STAT1,STAT3	B2M,CCDC88A,CD44,CD69,CD9,GNAS,HLA-DQA1,HLA-DRB5,HLA-E,HLA-F,IFI44,IFI44L,IFI6,IFITM3,IRF7,ISG15,ITGB1,MT-CO2,MT-CYB,MT-ND5,MT-ND6,MX1,PIM1,RUNX1,ST18,STAT1,TCF4,VIM,ZFP36	29 (6)	6	GATA1				IFNAR1,ISG15
FCGR2C	transmembrane receptor		2			-1.89	6.4e-06	0.0388	FCGR2C,LCK,SYK,ZAP70	ANXA1,CD44,CD69,GIMAP7,PIM1,SFPQ,TGFB1	7 (4)	3
HAVCR1	other		2			-1.4	1.86e-18	0.0006	HAVCR1,STAT3,ZAP70	ANXA1,B2M,CCDC88A,CD9,CDK6,HLA-DRB5,HLA-F,IFI6,IFITM3,IRF7,ISG15,ITGB1,JUNB,MT-CO2,MT-CYB,MT-ND5,MT-ND6,PIM1,RUNX1,SOD2,SPARC,STAT1,TCF4,VIM,ZFP36	25 (3)	3				B2M,CD24,IRF1,IRF9,STAT2,STAT3	CHKA,PLAUR
PLA2R1	transmembrane receptor		3			-1.947	1.65e-18	0.0024	ERK1/2,HOXA10,IRF8,JAK2,MAP3K5,MAPK1,NFKB1,P38 MAPK,PLA2G10,PLA2G4A,PLA2R1,PLD1,RAC1,STAT1,STAT3,STAT5a/b,STAT5B	APP,B2M,BST2,CCDC88A,CD44,CD69,CD9,CDK6,CFD,HLA-C,HLA-DQA1,HLA-DRB5,IFI44,IFI44L,IGFBP7,ITGB1,JUNB,KLF10,KRT18,LGALS1,MGST1,MT-CO2,MT-CYB,MT-ND5,MT-ND6,PIK3R1,PIM1,PTPRC,RUNX1,SOD2,TCF4,TGFB1,TTC3,TYROBP,UBE2L6,VIM,ZFP36,ZMAT3	38 (17)	16				JAK2,TFAM,UQCRFS1
IL2RG	transmembrane receptor		2			0	2.48e-18	0.001	IL2RG,JAK1,STAT1,STAT3,STAT5A,STAT5a/b	CCDC88A,CD44,CD69,CD9,CDK6,DUSP1,HLA-C,HLA-DQA1,HLA-DRB5,HLA-E,HLA-F,IFI6,IFITM3,ISG15,ITGB1,JUNB,MT-CO2,MT-CYB,MT-ND5,MT-ND6,MX1,PIM1,SOD2,STAT1,TCF4,TGFB1,VIM,ZFP36	28 (6)	6	MMP2			IFNA4,IFNAR1,IFNB1,Ige,IgG,IL4,IRF3,ISG15,JAK1,STAT3
Ifn gamma	complex		2			-0.756	2.79e-18	0.0005	EIF2AK2,HOXA10,Ifn gamma,IRF8,STAT1,STAT3	CCDC88A,CD44,CD9,CFD,HLA-DQA1,HLA-DRB5,HLA-E,IFI44L,IFI6,IFITM3,ITGB1,JUNB,KLF10,MT-CO2,MT-CYB,MT-ND5,MT-ND6,PIK3R1,PIM1,RUNX1,SOD2,TCF4,TGFB1,TTC3,TYROBP,UBE2L6,VIM,ZFP36	28 (6)	5	FCGR3A/FCGR3B	ADAM17		JAK2,STAT3
TNRC6A	other		3			-0.762	3.94e-18	0.0023	ATF6,CEBPA,CEBPB,Creb,CREB1,EGFR,EIF4E,ERBB2,GATA3,GLI1,H2AX,MAPK1,MAPK14,MET,MKNK1,MMP9,NFAT5,NFkB (complex),NR3C1,P38 MAPK,PGR,PI3K (complex),PPARG,PRKAA1,RELA,STAT3,TNRC6A,TP53,TP63,TP73,TSC2,YAP1	AKAP13,ANXA1,ANXA2,APLP2,APP,B2M,BST2,CAST,CCDC88A,CD44,CD9,CHD4,CPA3,CRIP1,DAAM1,DBI,DSTN,DUSP1,FBLN5,GNAQ,GNAS,H4C3,HLA-C,HLA-DQA1,HLA-DRB5,HLA-F,HNRNPD,IFI44L,IGFBP7,IRF7,ISG15,ITM2A,JUNB,KRT18,LGALS1,MEST,MGST1,MT-CO2,MT-CYB,MT-ND5,MT-ND6,MTURN,MX1,MYH9,PFKP,PIK3R1,RGS10,RUNX1,SLC38A1,SOD2,SPARC,SPINT2,ST18,STAT1,STT3B,TAGLN2,TCF4,TGFB1,TTC3,TYROBP,UBE2L6,ZMAT3	62 (32)	30		mir-30
RASSF5	other		3			0.535	4.09e-18	0.0064	BAX,CEBPA,CYP19A1,EIF4E,ERBB2,estrogen receptor,GLI1,HIF1A,IRF3,NFkB (complex),NFKBIA,NOTCH1,PGR,PI3K (complex),PRKAA1,RASSF5,RB1,RELA,STAT3,TP53,TP73,TSC2	AKAP13,ANXA1,ANXA2,APLP2,APP,B2M,CCDC88A,CD44,CD69,CD9,CD99,CFD,CHD4,CRIP1,DAAM1,DBI,DSTN,DUSP1,FBLN5,GNAQ,GNAS,H4C3,HLA-DQA1,HLA-DRB5,HLA-E,HLA-F,IFI44L,IGFBP7,IQGAP2,ISG15,KLF10,KRT18,LGALS1,MEST,MGST1,MT-CO2,MT-CYB,MT-ND5,MT-ND6,MTURN,MX1,NCOA4,PFKP,PIK3R1,PIM1,RGS10,RUNX1,SPARC,SPINT2,ST18,STT3B,TAGLN2,TCF4,UBE2L6,ZFP36,ZMAT3	56 (22)	20					IgG
CD79B	transmembrane receptor		2			-1.964	4.07e-14	0.0018	CD79B,MAPK1,MAPK3,PI3K (complex),SYK	BST2,CD44,CD69,DUSP1,FBLN5,GIMAP7,HLA-C,HLA-E,IFI44,IFI6,IFITM3,IGFBP7,IRF7,ISG15,ITGB1,JUNB,LGALS1,STAT1,TGFB1,UBE2L6,VIM	21 (5)	4	BCR (complex),EBF1,IL4	ZNF423		CD79A,MAPK1,VAV1
CSF2RA	transmembrane receptor		3	Inhibited		-2.214	1.65e-14	0.0138	Akt,CASP8,CCND1,CSF2RA,DUSP1,EGFR,EIF4E,ERK1/2,KIT,Mapk,MAPK1,MKNK1,NFkB (complex),NR3C1,P38 MAPK,PLA2G4A,RARA,RB1,RPTOR,STAT5a/b	ANXA1,ANXA2,APP,B2M,BST2,CD69,CDK6,DUSP1,GNAQ,H4C3,HLA-C,HLA-E,HLA-F,HNRNPD,IFI44,IFI44L,IFI6,IFITM3,IGFBP7,IQGAP2,IRF7,ISG15,ITM2A,JUNB,KRT18,LGALS1,MT-CO2,PIK3R1,PIM1,PTPRC,SFPQ,SLC38A1,SOX4,SPARC,ST18,STAT1,TTC3,UBE2L6,VIM,ZMAT3	40 (20)	19	SPI1	Hdac		IL5,MAPK1
MAPK10	kinase		3			0	6.21e-18	0.0045	APP,ATF2,COPS5,EIF2AK2,ERBB2,ERK,GATA1,GLI1,GSR,HIF1A,JAK1,JUN,MAPK10,MAPK14,MCL1,NFkB (complex),NOTCH1,PGR,PI3K (complex),PRKAA1,RB1,RELA,STAT1,STAT3,TP53,TP73,TSC2	AKAP13,ANXA1,ANXA2,APLP2,APP,CCDC88A,CD44,CD9,CFD,CHD4,CRIP1,DAAM1,DBI,DSTN,DUSP1,FBLN5,GNAQ,GNAS,H4C3,HLA-C,HLA-DQA1,HLA-DRB5,HLA-F,HNRNPD,IFI44L,IFI6,IGFBP7,IQGAP2,IRF7,ISG15,KLF10,KRT18,LGALS1,MEST,MGST1,MGST3,MT-CO2,MT-CYB,MT-ND5,MT-ND6,MTURN,NCOA4,PFKP,PIK3R1,PIM1,RGS10,RUNX1,SATB1,SOD2,ST18,STAT1,STT3B,TAGLN2,TCF4,TGFB1,UBE2L6,ZFP36,ZMAT3	58 (27)	26	EBF1			ADAM17
CD3D	transmembrane receptor		3	Inhibited		-2.333	1.71e-15	0.0094	AMPK,CD247,CD3D,DUSP1,EGFR,ERK1/2,LAT,MAPK1,MAPK14,MAPK3,NFkB (complex),NR3C1,PLCG1,PLCG2,RARA,RPTOR,SMAD2,TNFRSF1A,ZAP70	ANXA1,B2M,BST2,CD69,CD9,CDK6,DUSP1,H4C3,HLA-C,HLA-DQA1,HLA-DRB5,HLA-E,HLA-F,HNRNPD,IFI44,IFI44L,IFI6,IFITM3,IGFBP7,IQGAP2,IRF7,ISG15,ITGB1,JUNB,LGALS1,MT-CYB,PIK3R1,PIM1,PTPRC,SFPQ,SLC38A1,ST18,STAT1,UBE2L6,VIM,ZFP36	36 (19)	15		CTLA4		CD247,LAT,MAPK1	RAS
NCR1	transmembrane receptor		2	Inhibited		-2.353	6.33e-19	0.0001	LCK,MAPK1,MAPK8,NCR1,PLCG2,SYK,ZAP70	ANXA1,BST2,CD44,CD69,CD9,DUSP1,GIMAP7,HLA-C,HLA-DQA1,HLA-DRB5,HLA-E,IFI44,IFI6,IFITM3,IGFBP7,IRF7,ISG15,LGALS1,PIM1,PTPRC,SFPQ,SOD2,STAT1,TGFB1,UBE2L6,VIM	26 (7)	6				CCL5,MAPK1,PLCG2,VAV1
IFNB1	cytokine		3			0.662	7.22e-18	0.0005	Akt,AKT1,CASP8,CEBPA,Creb,EIF4E,ERBB2,ESR1,estrogen receptor,GATA3,GSK3B,IFNAR1,IFNB1,ITGB2,MKNK1,MMP9,MYC,NFE2L2,NFkB (complex),NR3C1,P38 MAPK,PGR,PRKCD,RAC1,STAT1,STAT3,TGFB1,Tlr,TP63,TSC2,YAP1	AKAP13,ANXA2,APLP2,B2M,BST2,CAST,CCDC88A,CD9,CD99,CHD4,CLEC2B,COBLL1,CPA3,CRIP1,DAAM1,FBLN5,GNAQ,GNAS,H4C3,HLA-DQA1,HLA-DRB5,HLA-E,HLA-F,IFI44,IFI6,IFITM3,IRF7,ISG15,ITM2A,JUNB,MGST3,MT-CYB,MT-ND5,MT-ND6,MX1,MYH9,PIM1,PTPRC,RANBP2,RPS4Y1,RUNX1,S100A11,SFPQ,SLC38A1,SOD2,SOX4,SPARC,SPINT2,ST18,STAT1,STT3B,TCF4,TTC3,TYROBP,VIM,ZFP36,ZMAT3	57 (31)	27	BECN1,CGAS,EBF1,Hdac,IFNA2,Ifnar,IgG,IL2RG,IRAK4,IRF5,MRE11,NFATC2,NLRC5,PLAAT4,RELA,SENP1,SRC (family),STING1,STUB1	ATG5,ETV6-RUNX1,GAPDH,GMFG,IRAK3,LMNA,MAPKAPK3,miR-182-5p (and other miRNAs w/seed UUGGCAA),NLRX1,PECAM1,PNPT1,RNF216,SAFB,TREX1		Ccl2,CCL5,EBI3,IFNA4,IL27,ISG15,MHC II,miR-34a-5p (and other miRNAs w/seed GGCAGUG),MKNK1,PML,PTCH1,STAT2	ADAM17,IFNGR1,IL13,IL4
CD247	transmembrane receptor		2	Inhibited		-2.357	2.38e-11	0.0207	CBL,CD247,ERK1/2,MAPK1,ZAP70	ANXA1,B2M,BST2,CD44,DUSP1,HLA-C,HLA-E,IFI44,IFI6,IFITM3,IGFBP7,IRF7,ISG15,JUNB,LGALS1,STAT1,UBE2L6,VIM	18 (5)	4	CD38,CD3D,SPN			IL10,IL4,MAPK1	FCGR2A
NCR3	transmembrane receptor		2	Inhibited		-3	1.86e-14	0.0053	ERK,Jnk,LCK,MAPK1,MAPK8,NCR3,NFkB (complex),SYK,ZAP70	ANXA1,APP,BST2,CD44,CD69,GIMAP7,GNAS,HLA-C,HLA-E,HLA-F,IFI44,IFI6,IFITM3,IGFBP7,ISG15,KLF10,LGALS1,PIM1,SFPQ,SOD2,ST18,STAT1,UBE2L6,VIM,ZFP36	25 (9)	8				CCL5,MAPK1	RAS
IGF2BP2	translation regulator		2			-1.807	3.64e-11	0.0006	IGF2BP2,MAPK1,MAPK3	BST2,DUSP1,HLA-C,HLA-E,IFI44,IFI6,IFITM3,IGFBP7,IRF7,ISG15,JUNB,LGALS1,STAT1,UBE2L6,VIM	15 (3)	2		PTGER4		MAPK1
IGF2BP2	translation regulator		3	Inhibited		-3	8.71e-15	0.0213	DUSP1,EGFR,IGF2BP2,MAPK1,MAPK14,MAPK3,NFE2L2,NFkB (complex),NR3C1,RARA,RPTOR,SMAD2,SPHK2,TNFRSF1A	ANXA1,BST2,CD44,CD69,CDK6,CFD,DSTN,DUSP1,H4C3,HLA-C,HLA-E,HLA-F,HNRNPD,IFI44,IFI44L,IFI6,IFITM3,IGFBP7,IQGAP2,IRF7,ISG15,ITGB1,JUNB,LGALS1,MGST1,MGST3,PIK3R1,PIM1,SFPQ,SLC38A1,ST18,STAT1,TCF4,UBE2L6,VIM,ZFP36	36 (14)	13		PTGER4		MAPK1
IFNA1/IFNA13	cytokine		3			0.156	1.14e-17	0.0058	Creb,CYP2E1,EIF4E,ERK,ERK1/2,FMR1,IFNA1/IFNA13,JAK1,Mapk,MAPK1,PTK2,RICTOR,RPS6KB1,STAT1,STAT3,TP63,TYK2	APP,B2M,CAST,CCDC88A,CD44,CD9,CDK6,GNAS,HLA-C,HLA-DQA1,HLA-DRB5,HLA-E,HLA-F,IFI44,IFI6,IFITM3,IGFBP7,ISG15,ITGB1,JUNB,KLF10,LGALS1,MGST1,MT-CO2,MT-CYB,MT-ND5,MT-ND6,MX1,PIM1,PTPRC,RPS4Y1,RUNX1,SERPINB1,SLC38A1,SOD2,STAT1,TAGLN2,TCF4,TGFB1,VIM,ZFP36	41 (17)	15	IRF3,IRF7,JAK,STING1			ISG15,STAT2,STAT3,TYK2
KLF9	transcription regulator		2	Activated		3.771	1.26e-10	0.0204	ESR1,KLF9,PGR	AKAP13,CD44,CD69,H4C3,HLA-C,HNRNPD,IFI44,IFI44L,IRF7,ISG15,ITGB1,LGALS1,MX1,PFKP,RUNX1,SFPQ,SOX4,VIM	18 (3)	2		BCR (complex),GLI1,Hdac,mir-30
IRF3	transcription regulator		1	Activated	biased	3.162	1.21e-09	0.0033	IRF3	CD69,IFI44,IFI44L,IFI6,IFITM3,IRF7,ISG15,STAT1,UBE2L6,VIM	10 (1)	1	CLEC12A,HERPUD1,IL2RG,MRE11,PDLIM2,PLAAT4,PLCG2,STING1,STUB1	ATG5,ETV6-RUNX1,GMFG,IgG,IRAK4,MAPKAPK3,PECAM1,RNF216		Ccl2,CCL5,CX3CL1,IFN Beta,IFNA1/IFNA13,Ifna4,IFNL1,IRF1,IRF5,IRF7,IRGM,Irgm1,ISG15,NLRC5,STAT2,TREX1,USP18,USP8	IFNA14,IFNA2,IFNA7
NFATC2	transcription regulator		3			0.788	1.23e-17	0.0358	Akt,CCND1,CEBPA,CYP19A1,EIF4E,ERBB2,estrogen receptor,GLI1,HIF1A,MTOR,NFATC2,NFkB (complex),NOTCH1,PGR,PI3K (complex),PRKAA1,RELA,STAT3,TP53,TP73,TSC2	AKAP13,ANXA1,ANXA2,APLP2,APP,B2M,CCDC88A,CD44,CD69,CD9,CD99,CFD,CHD4,CRIP1,DAAM1,DBI,DSTN,FBLN5,GNAQ,GNAS,H4C3,HLA-DQA1,HLA-DRB5,HLA-E,HLA-F,IFI44L,IFI6,IGFBP7,IQGAP2,IRF7,ISG15,JUNB,KRT18,LGALS1,MEST,MGST1,MT-CO2,MT-CYB,MT-ND5,MT-ND6,MTURN,MX1,NCOA4,PFKP,PIK3R1,RGS10,RUNX1,SOD2,SOX4,SPARC,SPINT2,ST18,STAT1,STT3B,TAGLN2,TCF4,TGFB1,ZMAT3	58 (21)	21	BCR (complex),PLCG2,RELA,STAT3	USP18		IFNB1,IL5,IRF1,IRF7,IRGM,ISG15,PLA2G2A,PML,SOCS1,STAT2	CX3CL1,Ige,IL10,IL27
IFNAR1	transmembrane receptor		2			0.378	1.33e-17	0.0011	IFNAR1,IRF1,NFkB (complex),STAT1,STAT3	B2M,CCDC88A,CD44,CD69,CD9,GNAS,HLA-DQA1,HLA-DRB5,HLA-E,HLA-F,IFI44,IFI44L,IFI6,IFITM3,IRF7,ITGB1,MT-CO2,MT-CYB,MT-ND5,MT-ND6,MX1,PIM1,RUNX1,ST18,STAT1,TCF4,VIM,ZFP36	28 (5)	5	IFNA2,IL2RG	ETV6-RUNX1,HDAC11,miR-34a-5p (and other miRNAs w/seed GGCAGUG),TSC2		B2M,CCL5,CGAS,CIITA,IFI16,IFN Beta,Ifna4,IFNA4,IL10,IL27,IRF1,IRF7,STAT3,TLR7	IFNGR1,MHC II
NONO	transcription regulator		1	Activated		2.828	2.48e-07	0.0013	NONO	EPSTI1,IFI44,IFI44L,IFI6,ISG15,MX1,STAT1,UBE2L6	8 (1)	1				CCL5,CD38,EPHB2,IFNL1,ISG15,PML,PNPT1,STAT2,USP18	PDE3A
EBI3	cytokine		2			0	1.37e-17	0.0015	EBI3,STAT1,STAT3,STAT5a/b	B2M,CCDC88A,CD44,CD69,CD9,DUSP1,HLA-C,HLA-DQA1,HLA-DRB5,HLA-E,IFI6,IFITM3,ITGB1,JUNB,MT-CO2,MT-CYB,MT-ND5,MT-ND6,PIM1,RUNX1,SOD2,STAT1,TCF4,TGFB1,VIM,ZFP36	26 (4)	4	IFNB1	CTLA4		B2M,CIITA,IL10,STAT2,STAT3
IFI16	transcription regulator		2	Activated	biased	2.673	7.56e-10	0.0355	IFI16,IRF3,IRF7,RELA	CD69,DUSP1,IFI44,IFI44L,IFI6,IFITM3,IRF7,ISG15,MT-CYB,SOD2,STAT1,TGFB1,UBE2L6,VIM	14 (4)	4	CX3CL1,ELAVL1,FZD9,Ifnar,IFNAR1,STING1	ETV6-RUNX1,IRGM,Irgm1,MAPK1,MKNK1,NRAS,PGR,PLCG2,PNPT1,PTGER4,RC3H1,SOCS1,TREX1		CCL5,ISG15,RELA	Ifna4,IFNA4
IRF3	transcription regulator		3	Activated		2.263	3.15e-17	0.0146	CYP2E1,EIF2AK2,ERK1/2,IRF3,MAPK1,SMAD3,STAT1,STAT3	B2M,BST2,CCDC88A,CD44,CD69,CD9,HLA-C,HLA-DQA1,HLA-DRB5,HLA-E,IFI44,IFI44L,IFI6,IFITM3,IGFBP7,IRF7,ISG15,ITGB1,LGALS1,MGST1,MT-CO2,MT-CYB,MT-ND5,MT-ND6,PIM1,RUNX1,SOD2,STAT1,TCF4,TGFB1,UBE2L6,VIM,ZFP36	33 (8)	8	CLEC12A,HERPUD1,IL2RG,MRE11,PDLIM2,PLAAT4,PLCG2,STING1,STUB1	ATG5,ETV6-RUNX1,GMFG,IgG,IRAK4,MAPKAPK3,PECAM1,RNF216		Ccl2,CCL5,CX3CL1,IFN Beta,IFNA1/IFNA13,Ifna4,IFNL1,IRF1,IRF5,IRF7,IRGM,Irgm1,ISG15,NLRC5,STAT2,TREX1,USP18,USP8	IFNA14,IFNA2,IFNA7
IRF5	transcription regulator		1	Activated	biased	2.236	2.36e-06	0.016	IRF5	IFITM3,IRF7,ISG15,STAT1,UBE2L6	5 (1)	1	IRAK3,IRAK4,IRF3,LTB4R2,PDLIM2,TASL	ETV6-RUNX1,STAT3		IFNA4,IFNB1,Interferon alpha,ISG15,STAT2,USP8	IL4
IL27RA	transmembrane receptor		2			0	2.2e-17	0.0027	ERK,ERK1/2,IL27RA,JAK1,STAT1,STAT3,STAT5a/b	B2M,CCDC88A,CD44,CD69,CD9,DUSP1,HLA-C,HLA-DQA1,HLA-DRB5,HLA-E,HLA-F,IFI6,IFITM3,ITGB1,JUNB,KLF10,MT-CO2,MT-CYB,MT-ND5,MT-ND6,MX1,PIM1,SOD2,STAT1,TCF4,TGFB1,VIM,ZFP36	28 (7)	7		GLI1,KDM1A,TAL1		IL10,IL27,JAK1,JAK2,STAT3	Ccl2,CCL5,IL13,IL5
PC-PLC	group		3			-1.061	2.64e-17	0.0013	Akt,caspase,ERK,ERK1/2,Jnk,MAPK1,NFkB (complex),P38 MAPK,PC-PLC,PI3K (complex),PIK3CB,PLA2G4A,PTK2B,SMPD2,STAT3	APP,B2M,BST2,CCDC88A,CD44,CD69,CD9,FBLN5,GNAS,HLA-C,HLA-DRB5,HLA-E,HLA-F,IFI44,IFI6,IFITM3,IGFBP7,ITGB1,KLF10,KRT18,LGALS1,MT-CYB,MT-ND5,MT-ND6,PIM1,RUNX1,SOX4,ST18,TCF4,TGFB1,UBE2L6,ZMAT3	32 (15)	12	JAK2
IRF7	transcription regulator	0.37	1	Activated	biased	2.236	5.73e-05	0.0461	IRF7	CD69,IFITM3,ISG15,STAT1,UBE2L6	5 (1)	1	CGAS,CLEC12A,CX3CL1,EBF1,ECSIT,ETV6-NTRK3,FCGR2A,FZD9,Ifna4,Ifnar,IFNAR1,IFNGR1,IL5,IRF3,JAK1/2,NFATC2,PDLIM2,PIK3R2,PRL,RELA,SNCA,SPI1,STING1,STUB1,TLR7	DUSP11,ESR2,ETV6-RUNX1,IL1RN,IL4,KL,MAPK1,PGR,PNPT1,PTGER4,SMARCA5,STAT3,TRIM14		Ccl2,IFNA1/IFNA13,IFNA10,IFNA14,IFNA4,IFNA7,IFNL1,IRGM,ISG15,TREX1,USP8
SPI1	transcription regulator		2	Activated		2.138	9.43e-11	0.0022	GATA1,PTPRC,SPI1	APP,CDK6,IFI44,IFI44L,IFI6,IFITM3,IRF7,ISG15,MX1,PTPRC,SATB1,ST18,TCF4,VIM	14 (3)	3	STAT3,TAL1			CIITA,CSF2RA,Fcer1,IL1RN,IRAK3,IRF7,ISG15,miR-141-3p (and other miRNAs w/seed AACACUG),mir-322,miR-34a-5p (and other miRNAs w/seed GGCAGUG),mir-450,miR-450b-5p (miRNAs w/seed UUUGCAG),mir-8,USP18	CDK2,IL10,IL13,IL4,IL5
SH2B3	other		2			1.3	2.98e-17	0.001	ERK,MAPK1,P38 MAPK,SH2B3,STAT3,STAT5a/b	BST2,CCDC88A,CD44,CD69,CD9,DUSP1,HLA-C,HLA-DRB5,HLA-E,IFI44,IFI6,IGFBP7,IRF7,ITGB1,KLF10,LGALS1,MT-CO2,MT-CYB,MT-ND5,MT-ND6,PIM1,RUNX1,SOD2,TCF4,TGFB1,UBE2L6,VIM,ZFP36,ZMAT3	29 (6)	5	GLI1	ETV6-RUNX1,mir-30			JAK2,MAPK1,STAT3
ATXN1	transcription regulator		2	Activated		2.117	2.3e-16	0.003	ATXN1,ERK1/2,STAT3,STAT6	AKAP13,ANXA1,APP,B2M,CCDC88A,CD44,CD9,CRIP1,GNA15,HLA-DRB5,IFI44,IFI44L,IRF7,ISG15,ITGB1,JUNB,MT-CO2,MT-CYB,MT-ND5,MT-ND6,PIM1,RUNX1,SOD2,TCF4,TGFB1,VIM,ZFP36	27 (4)	4	IL5	STUB1			STAT3
SPI1	transcription regulator		1			1.897	2.16e-09	0.0016	SPI1	CDK6,IFI44,IFI44L,IFI6,IFITM3,IRF7,ISG15,MX1,PTPRC,VIM	10 (1)	1	STAT3,TAL1			CIITA,CSF2RA,Fcer1,IL1RN,IRAK3,IRF7,ISG15,miR-141-3p (and other miRNAs w/seed AACACUG),mir-322,miR-34a-5p (and other miRNAs w/seed GGCAGUG),mir-450,miR-450b-5p (miRNAs w/seed UUUGCAG),mir-8,USP18	CDK2,IL10,IL13,IL4,IL5
CEBPA	transcription regulator		3			-1.372	3.11e-17	0.0412	CDK4,CEBPA,EGFR,ERK1/2,GAB2,IGF1R,IL6ST,IRF1,JAK1,Jnk,Mapk,PI3K (complex),PRKAA2,PTPN11,RB1,STAT3,TP63,TSC2,TYK2	ANXA1,ANXA2,APP,B2M,BST2,CAST,CCDC88A,CD44,CD9,CDK6,CRIP1,FBLN5,HLA-C,HLA-DRB5,HNRNPD,IFI44,IFI44L,IFI6,IFITM3,IQGAP2,IRF7,ISG15,ITGB1,JUNB,KRT18,MGST1,MT-CO2,MT-CYB,MT-ND5,MT-ND6,PIM1,PTPRC,RUNX1,S100A11,SERPINB1,SOD2,SPARC,SPINT2,STAT1,TCF4,VIM,ZFP36,ZMAT3	43 (19)	16	KLF4,NCOA1,OIP5-AS1,PGR	ELAVL1,OSM,SREBF1		AKAP12,ANXA1,FASN,IL10,IL1RN,SERPINB5,SPP1,STAT3,TYK2	ERG,GJA1,ISG15,PIK3CD,TSC22D3
SPI1	transcription regulator		3			1.859	3.88e-15	0.0098	Akt,ERK,ERK1/2,GATA1,JAK1,LCK,MAPK1,MMP9,MPO,NFKBIA,P38 MAPK,PI3K (complex),PLC gamma,PRKAA2,PTPRC,SPI1,STAT3	ANXA1,APP,B2M,BST2,CCDC88A,CD9,CDK6,FBLN5,HLA-C,HLA-DQA1,HLA-DRB5,HLA-E,IFI44,IFI44L,IFI6,IFITM3,IGFBP7,IRF7,ISG15,KLF10,LGALS1,MGST1,MT-CO2,MT-ND5,MT-ND6,MX1,PTPRC,SATB1,SFPQ,SOX4,ST18,TCF4,TYROBP,VIM,ZMAT3	35 (17)	15	STAT3,TAL1			CIITA,CSF2RA,Fcer1,IL1RN,IRAK3,IRF7,ISG15,miR-141-3p (and other miRNAs w/seed AACACUG),mir-322,miR-34a-5p (and other miRNAs w/seed GGCAGUG),mir-450,miR-450b-5p (miRNAs w/seed UUUGCAG),mir-8,USP18	CDK2,IL10,IL13,IL4,IL5
mir-650	microRNA		3			-0.132	3.2e-17	0.0288	Akt,CCND1,CEBPA,CYP19A1,EIF4E,ERBB2,estrogen receptor,GLI1,HIF1A,mir-650,MTOR,NFkB (complex),NOTCH1,PGR,PI3K (complex),PRKAA1,RELA,STAT3,TP53,TP73,TSC2	AKAP13,ANXA1,ANXA2,APLP2,APP,B2M,CCDC88A,CD44,CD69,CD9,CD99,CFD,CHD4,CRIP1,DAAM1,DBI,DSTN,FBLN5,GNAQ,GNAS,H4C3,HLA-DQA1,HLA-DRB5,HLA-E,HLA-F,IFI44L,IFI6,IGFBP7,IQGAP2,IRF7,ISG15,JUNB,KRT18,LGALS1,MEST,MGST1,MT-CO2,MT-CYB,MT-ND5,MT-ND6,MTURN,MX1,NCOA4,PFKP,PIK3R1,RGS10,RUNX1,SOD2,SOX4,SPARC,SPINT2,ST18,STT3B,TAGLN2,TCF4,TGFB1,ZMAT3	57 (21)	20
TSC22D3	transcription regulator		2			1.768	1.35e-15	0.0296	Akt,ERK,ERK1/2,FOXO1,Jnk,MAP2K1/2,MAPK1,MAPK3,Mek,NFkB (complex),NOS2,P38 MAPK,SGK1,TSC22D3	ANXA1,APP,B2M,BST2,CD44,CD69,CDK6,CFD,DUSP1,GNAS,HLA-C,HLA-E,HLA-F,IFI44,IFI6,IFITM3,IGFBP7,JUNB,KLF10,LGALS1,MT-CO2,PTPRC,SERPINB1,SOD2,SOX4,ST18,TGFB1,TYROBP,UBE2L6,VIM,ZFP36,ZMAT3	32 (14)	14	ADORA2A,estrogen receptor,PGR	CEBPA,ETV6-RUNX1,SNCA		IL10	CCL5,MAPK1
GLIS2	transcription regulator		1		biased	1.732	6.49e-05	0.0222	GLIS2	SPARC,TGFB1,VIM	3 (1)	1					Ccl2
ZYX	other		3			-0.135	3.4e-17	0.0135	Akt,caspase,CCND1,CYP19A1,EIF2AK2,EIF4E,ERBB2,ERK,GLI1,MAPK14,MTOR,NFkB (complex),NOTCH1,PGR,PI3K (complex),PRKAA1,RB1,RELA,STAT3,TP53,TP73,TSC2,ZYX	AKAP13,ANXA1,ANXA2,APLP2,APP,B2M,CCDC88A,CD44,CD9,CFD,CHD4,CRIP1,DAAM1,DBI,DSTN,FBLN5,GNAQ,GNAS,H4C3,HLA-DQA1,HLA-DRB5,HLA-E,HLA-F,IFI44L,IFI6,IGFBP7,IQGAP2,IRF7,ISG15,ITGB1,JUNB,KLF10,KRT18,LGALS1,MEST,MGST1,MT-CO2,MT-CYB,MT-ND5,MT-ND6,MTURN,MX1,PFKP,PIK3R1,RGS10,RUNX1,SOD2,SOX4,ST18,STT3B,TAGLN2,TCF4,TGFB1,UBE2L6,ZMAT3	55 (23)	23				VASP
NLRC5	transcription regulator		1			1.732	6.49e-05	0.0079	NLRC5	B2M,HLA-C,HLA-E	3 (1)	1	Ifnar,IRF3	Irgm1,SMARCA5		B2M,IFN Beta,IFNB1,IL10
mir-8	microRNA		3			-0.674	3.83e-17	0.022	Akt,CASP8,CCND1,CYP19A1,EIF4E,ERBB2,ERK,GLI1,MAPK14,mir-8,MTOR,NOTCH1,PGR,PI3K (complex),PRKAA1,RB1,RELA,STAT3,TP53,TP73,TSC2	AKAP13,ANXA1,ANXA2,APLP2,APP,B2M,CCDC88A,CD44,CD69,CD9,CDK6,CFD,CHD4,CRIP1,DAAM1,DBI,DSTN,FBLN5,GNAQ,GNAS,H4C3,HLA-DQA1,HLA-DRB5,HLA-E,IFI44L,IGFBP7,IQGAP2,IRF7,ISG15,ITGB1,JUNB,KLF10,KRT18,LGALS1,MEST,MGST1,MT-CO2,MT-CYB,MT-ND5,MT-ND6,MTURN,MX1,PFKP,PIK3R1,RGS10,RUNX1,SOD2,SOX4,STT3B,TAGLN2,TCF4,TGFB1,VIM,ZFP36,ZMAT3	55 (21)	21	BCR (complex),estrogen receptor,NR5A2,RELA,SPI1	ERG		CLDN7	ATG5,CRK,FAT1,PGR,YWHAG
TFAM	transcription regulator		3			1.732	0.000708	0.0485	MAOA,Mitochondrial complex 1,TFAM	PFKP,TGFB1,VIM	3 (3)	2	ADIPOR1,PLA2R1,SENP1,TWIST2	FLCN,LONP1
IFNB1	cytokine		2			0	4.14e-17	0.005	Akt,Creb,EIF4E,IFNAR1,IFNB1,MKNK1,MMP9,NFkB (complex),P38 MAPK,RAC1,STAT1,STAT3	ANXA2,B2M,BST2,CCDC88A,CD9,GNAQ,GNAS,HLA-DQA1,HLA-DRB5,HLA-E,HLA-F,IFI44,IFI6,IFITM3,IRF7,ISG15,ITM2A,JUNB,MT-CYB,MT-ND5,MT-ND6,MX1,PIM1,PTPRC,RUNX1,SOD2,SOX4,SPARC,ST18,STAT1,TCF4,TTC3,TYROBP,VIM,ZFP36,ZMAT3	36 (12)	12	BECN1,CGAS,EBF1,Hdac,IFNA2,Ifnar,IgG,IL2RG,IRAK4,IRF5,MRE11,NFATC2,NLRC5,PLAAT4,RELA,SENP1,SRC (family),STING1,STUB1	ATG5,ETV6-RUNX1,GAPDH,GMFG,IRAK3,LMNA,MAPKAPK3,miR-182-5p (and other miRNAs w/seed UUGGCAA),NLRX1,PECAM1,PNPT1,RNF216,SAFB,TREX1		Ccl2,CCL5,EBI3,IFNA4,IL27,ISG15,MHC II,miR-34a-5p (and other miRNAs w/seed GGCAGUG),MKNK1,PML,PTCH1,STAT2	ADAM17,IFNGR1,IL13,IL4
MDM4	transcription regulator		3			1.692	6.95e-16	0.0265	AR,CSNK1A1,CTNNB1,CYP19A1,EIF4E,ERBB2,ERK1/2,GLI1,IFNAR1,MAPK14,MDM2,MDM4,MYC,NFkB (complex),NOTCH1,PGR,PI3K (complex),PRKAA1,RARA,RELA,STAT3,TCF7L2,TP53,TP73,TSC2	AKAP13,ANXA1,ANXA2,APLP2,APP,B2M,CAST,CCDC88A,CD44,CD9,CFD,CHD4,COBLL1,CRIP1,DAAM1,DBI,DSTN,FBLN5,GNAQ,GNAS,HLA-C,HLA-DQA1,HLA-DRB5,HLA-E,HLA-F,HNRNPD,IFI44L,IFI6,IGFBP7,IRF7,ISG15,JUNB,KRT18,MEST,MGST1,MT-CO2,MT-CYB,MT-ND5,MT-ND6,MTURN,MX1,PFKP,PIK3R1,RANBP2,RGS10,RPS4Y1,SFPQ,SLC38A1,SOD2,SOX4,SPARC,ST18,STAT1,STT3B,TAGLN2,TCF4,TGFB1,VIM,ZMAT3	59 (25)	23
JAK1/2	group		3			-0.822	4.76e-17	0.0419	CYP2E1,ERK,ERK1/2,JAK1/2,Mapk,MAPK1,PTK2,STAT1,STAT3,STAT5a/b,TP63	APP,B2M,CAST,CCDC88A,CD44,CD69,CD9,CDK6,HLA-C,HLA-DQA1,HLA-DRB5,HLA-E,IFI44,IFI6,IFITM3,IGFBP7,IRF7,ISG15,ITGB1,JUNB,KLF10,LGALS1,MGST1,MT-CO2,MT-CYB,MT-ND5,MT-ND6,MX1,PIM1,RUNX1,SERPINB1,SOD2,STAT1,TCF4,TGFB1,VIM,ZFP36	37 (11)	11				Ccl2,CIITA,IRF1,IRF7,ISG15,MHC II,STAT3,THPO
PCGF2	transcription regulator		3			1.521	2.16e-14	0.0222	Akt,CDK2,CDKN1B,FOXO1,MYC,PCGF2,PGR,RB1,SMARCA4,SMARCC1	AKAP13,B2M,CD44,CD79A,CDK6,COBLL1,DUSP1,HLA-C,HLA-E,HLA-F,IFI44,IFI44L,IFI6,IGFBP7,IQGAP2,IRF7,ISG15,KLF10,KRT18,LGALS1,MT-CO2,MX1,PFKP,PIM1,PTPRC,RANBP2,RPS4Y1,SERPINB1,SLC38A1,SOD2,SPARC,STAT1,TGFB1,VIM,ZFP36	35 (10)	9				IL13,IL5	CDK2
CEBPA	transcription regulator		2			-1.569	4.44e-16	0.0073	CEBPA,PTPN11,STAT3	ANXA1,CCDC88A,CD44,CD9,HLA-DRB5,IFI6,IFITM3,IRF7,ISG15,ITGB1,JUNB,MT-CO2,MT-CYB,MT-ND5,MT-ND6,PIM1,PTPRC,RUNX1,SERPINB1,SOD2,SPINT2,STAT1,TCF4,VIM,ZFP36,ZMAT3	26 (3)	3	KLF4,NCOA1,OIP5-AS1,PGR	ELAVL1,OSM,SREBF1		AKAP12,ANXA1,FASN,IL10,IL1RN,SERPINB5,SPP1,STAT3,TYK2	ERG,GJA1,ISG15,PIK3CD,TSC22D3
RBM8A	other		2			-1.279	7.21e-17	0.0004	NFKBIA,RBM8A,STAT3	CCDC88A,CD44,CD9,HLA-DQA1,HLA-DRB5,IFITM3,IRF7,ISG15,ITGB1,JUNB,MT-CO2,MT-CYB,MT-ND5,MT-ND6,PIM1,RUNX1,SOD2,STAT1,TCF4,TGFB1,VIM,ZFP36	22 (3)	2	GLI1,SAFB,SAFB2			STAT3
ITGB2	transmembrane receptor		2			0	7.37e-17	0.002	Akt,Cdc42,ITGB2,MAPK1,MAPK14,NFkB (complex),P38 MAPK,PTK2,STAT1,STAT3,STAT6	AKAP13,ANXA1,BST2,CCDC88A,CD44,CD69,CD9,CRIP1,GNA15,GNAS,HLA-C,HLA-DQA1,HLA-DRB5,HLA-E,HLA-F,IFI44L,IFI6,IGFBP7,ITGB1,LGALS1,MT-CO2,MT-CYB,MT-ND5,MT-ND6,MYH9,PIM1,RUNX1,SERPINB1,SOX4,ST18,TCF4,TGFB1,UBE2L6,ZMAT3	34 (11)	11	C5,ERBB3,SELPLG	ANXA1,VASP		IL4,MAPK1,Rac,Sfk,VAV	HCK,IgG,JAK2,TYK2
JAK1/2	group		2			-1	7.69e-17	0.0021	JAK1/2,STAT1,STAT3	CCDC88A,CD44,CD9,HLA-DQA1,HLA-DRB5,HLA-E,IFI6,IFITM3,IRF7,ISG15,ITGB1,JUNB,MT-CO2,MT-CYB,MT-ND5,MT-ND6,MX1,PIM1,RUNX1,SOD2,STAT1,TCF4,TGFB1,VIM,ZFP36	25 (3)	3				Ccl2,CIITA,IRF1,IRF7,ISG15,MHC II,STAT3,THPO
NOTCH2	transcription regulator		2			-1.606	5.53e-11	0.0474	MAPK1,MAPK3,NFkB (complex),NOTCH2	BST2,CD69,DUSP1,GNAS,HLA-C,HLA-E,HLA-F,IFI44,IFI6,IFITM3,IGFBP7,ISG15,JUNB,LGALS1,SOD2,ST18,STAT1,UBE2L6,VIM	19 (4)	3	ADAM17	miR-34a-5p (and other miRNAs w/seed GGCAGUG)		IL23,MAPK1,RELA	TFF3
STAT3	transcription regulator		2			-1.768	9.29e-17	0.0359	ERK,Mapk,PTK2,STAT1,STAT3,STAT5a/b,TP63	APP,BST2,CAST,CCDC88A,CD44,CD69,CD9,CDK6,DUSP1,HLA-DQA1,HLA-DRB5,HLA-E,IFI6,IFITM3,IGFBP7,IRF7,ISG15,ITGB1,JUNB,KLF10,MT-CO2,MT-CYB,MT-ND5,MT-ND6,PIM1,RUNX1,SERPINB1,SOD2,STAT1,TCF4,VIM,ZFP36	32 (7)	7	ADAM17,ANXA1,ARID5A,ATG5,BECN1,C5,CCR2,CEBPA,CRLF1,Ctf2,CYP27A1,EBI3,EFNB1,ELAVL1,EML4-ALK,ETV6-FGFR3,FES,HAVCR1,Hdac,Ifn gamma,IFNA1/IFNA13,IFNA2,IFNAR1,IFNAR2,IFNL1,IFNLR1,Ifnz (includes others),Ige,IL11RA,IL27,IL27RA,IL2RG,IRAK4,IRF9,JAK,JAK1,JAK1/2,Lfa-1,LTB4R2,mir-19,NCOA1,NEDD9,NRAS,OSM,PECAM1,PLAUR,PRL,PTGER4,RBM8A,RC3H1,Retnla,SNCA,SRC (family),THPO,TRPV1,TWIST2,TYK2,VAV,ZDHHC7,ZIC5	ABI1,ATXN1,ETV6-RUNX1,FLOT1,mir-203,PTPN9,SENP1,SH2B3,STING1,TIMP3,TOP1,TRAF5,TRIM14,TSC2		BIRC5,ESR2,EZR,IL1RN,IL5,NFATC2,SPI1,TIMP1	CCL5,FASN,IRF5,IRF7,Irgm1,ISG15,SREBF1,USP18,WIPF1
STAT3	transcription regulator		1			-1.789	4.09e-15	0.0025	STAT3	CCDC88A,CD44,CD9,HLA-DRB5,IFITM3,IRF7,ISG15,ITGB1,JUNB,MT-CO2,MT-CYB,MT-ND5,MT-ND6,PIM1,RUNX1,SOD2,STAT1,TCF4,VIM,ZFP36	20 (1)	1	ADAM17,ANXA1,ARID5A,ATG5,BECN1,C5,CCR2,CEBPA,CRLF1,Ctf2,CYP27A1,EBI3,EFNB1,ELAVL1,EML4-ALK,ETV6-FGFR3,FES,HAVCR1,Hdac,Ifn gamma,IFNA1/IFNA13,IFNA2,IFNAR1,IFNAR2,IFNL1,IFNLR1,Ifnz (includes others),Ige,IL11RA,IL27,IL27RA,IL2RG,IRAK4,IRF9,JAK,JAK1,JAK1/2,Lfa-1,LTB4R2,mir-19,NCOA1,NEDD9,NRAS,OSM,PECAM1,PLAUR,PRL,PTGER4,RBM8A,RC3H1,Retnla,SNCA,SRC (family),THPO,TRPV1,TWIST2,TYK2,VAV,ZDHHC7,ZIC5	ABI1,ATXN1,ETV6-RUNX1,FLOT1,mir-203,PTPN9,SENP1,SH2B3,STING1,TIMP3,TOP1,TRAF5,TRIM14,TSC2		BIRC5,ESR2,EZR,IL1RN,IL5,NFATC2,SPI1,TIMP1	CCL5,FASN,IRF5,IRF7,Irgm1,ISG15,SREBF1,USP18,WIPF1
TWIST2	transcription regulator		3			-1.915	1.36e-17	0.0227	ERK,Mapk,PTK2,STAT1,STAT3,STAT5a/b,TP63,TWIST2	APP,BST2,CAST,CCDC88A,CD44,CD69,CD9,CDK6,DUSP1,HLA-DQA1,HLA-DRB5,HLA-E,IFI6,IFITM3,IGFBP7,IRF7,ISG15,ITGB1,JUNB,KLF10,MT-CO2,MT-CYB,MT-ND5,MT-ND6,PIM1,RUNX1,SERPINB1,SOD2,STAT1,TCF4,TGFB1,VIM,ZFP36	33 (8)	8	GH1,IL10,KLF4			STAT3,TFAM	RELA
NEK4	kinase		3			-1.214	9.83e-17	0.0198	Akt,CASP8,CCND1,CYP19A1,EIF4E,ERBB2,ERK,GLI1,H2AX,MAPK1,MAPK14,MTOR,NEK4,NOTCH1,PGR,PI3K (complex),PRKAA1,RB1,RELA,STAT3,TP53,TP73,TSC2	AKAP13,ANXA1,ANXA2,APLP2,APP,B2M,BST2,CCDC88A,CD44,CD69,CD9,CFD,CHD4,CRIP1,DAAM1,DBI,DSTN,FBLN5,GNAQ,GNAS,H4C3,HLA-C,HLA-DQA1,HLA-DRB5,HLA-E,IFI44L,IFI6,IGFBP7,IQGAP2,IRF7,ISG15,JUNB,KLF10,KRT18,LGALS1,MEST,MGST1,MT-CO2,MT-CYB,MT-ND5,MT-ND6,MTURN,MX1,PFKP,PIK3R1,RGS10,RUNX1,SOD2,SOX4,STT3B,TAGLN2,TCF4,TGFB1,UBE2L6,ZMAT3	55 (23)	21
IL23	complex		2			-1.279	1.03e-16	0.0004	IL23,NFKBIA,STAT3	CCDC88A,CD44,CD9,HLA-DQA1,HLA-DRB5,IFITM3,IRF7,ISG15,ITGB1,JUNB,MT-CO2,MT-CYB,MT-ND5,MT-ND6,PIM1,RUNX1,SOD2,STAT1,TCF4,TGFB1,VIM,ZFP36	22 (3)	2	FCGR2A,NOTCH2,TLR7,TYK2	IL1RN,IL27		IL10
MLXIPL	transcription regulator		3			-0.132	1.11e-16	0.0176	AURKA,BRCA1,CYP19A1,EIF4E,ERBB2,ERK,ERK1/2,ESR1,GLI1,IRF3,MAPK14,MAVS,MLXIPL,NFkB (complex),NOTCH1,PGR,PI3K (complex),PLK1,PRKAA1,PTEN,RB1,RELA,STAT3,TP53,TP73,TSC2	AKAP13,ANXA1,ANXA2,APLP2,APP,B2M,CCDC88A,CD44,CD9,CFD,CHD4,CRIP1,DAAM1,DBI,DSTN,FBLN5,GNAQ,GNAS,H4C3,HLA-C,HLA-DQA1,HLA-DRB5,HLA-E,HLA-F,HNRNPD,IFI44L,IFI6,IGFBP7,IQGAP2,IRF7,ISG15,JUNB,KLF10,KRT18,LGALS1,MEST,MGST1,MT-CO2,MT-CYB,MT-ND5,MT-ND6,MTURN,MX1,PFKP,PIK3R1,RGS10,RPS4Y1,RUNX1,SFPQ,SOD2,ST18,STT3B,TAGLN2,TCF4,TGFB1,UBE2L6,ZMAT3	57 (26)	24				FASN,RPL11,SREBF1
GATA1	transcription regulator		2			-1.941	4.28e-10	0.0023	GATA1,SPI1	CDK6,IFI44,IFI44L,IFI6,IFITM3,IRF7,ISG15,MX1,PTPRC,SATB1,ST18,TCF4,VIM	13 (2)	2	ESR2			ABCC4,CIITA,Fcer1,HDAC11,IL13,IL4,PECAM1,PIM2
IL27	cytokine		2			-0.192	1.2e-16	0.0051	CASP8,ERK1/2,IL27,STAT1,STAT3,STAT5a/b	B2M,CCDC88A,CD44,CD69,CD9,DUSP1,HLA-C,HLA-DQA1,HLA-DRB5,HLA-E,IFI6,IFITM3,ITGB1,JUNB,MT-CO2,MT-CYB,MT-ND5,MT-ND6,MX1,PIM1,RUNX1,SOD2,STAT1,TCF4,TGFB1,VIM,ZFP36	27 (6)	6	IFN Beta,IFNAR1,IFNB1,IL27RA,Interferon alpha,IRF9,SRC (family),TLR7	NFATC2,PTGER4		B2M,CCL5,CIITA,IFNA2,IFNL1,IFNLR1,IgG,IL10,IL1RN,SOCS1,STAT2,STAT3	CTLA4,IL23,IL4
Ifnz (includes others)	cytokine		2			-0.2	1.29e-16	0.0017	Ifnz (includes others),JAK1,STAT1,STAT3,STAT5a/b	CCDC88A,CD44,CD69,CD9,DUSP1,HLA-C,HLA-DQA1,HLA-DRB5,HLA-E,HLA-F,IFI6,IFITM3,ITGB1,JUNB,MT-CO2,MT-CYB,MT-ND5,MT-ND6,MX1,PIM1,SOD2,TCF4,TGFB1,VIM,ZFP36	25 (5)	4				IRF1,JAK1,JAK2,STAT3,TYK2
IFNAR2	transmembrane receptor		2			-0.816	1.34e-16	0.0029	IFNAR2,STAT1,STAT3	CCDC88A,CD44,CD9,HLA-DQA1,HLA-DRB5,HLA-E,IFI6,IFITM3,ISG15,ITGB1,JUNB,MT-CO2,MT-CYB,MT-ND5,MT-ND6,PIM1,RUNX1,SOD2,STAT1,TCF4,TGFB1,UBE2L6,VIM,ZFP36	24 (3)	3		ETV6-RUNX1,IFN Beta		IgG,Interferon alpha,ISG15,STAT3,USP18
LTB4R2	G-protein coupled receptor		2			-1	1.35e-16	0.0026	LTB4R2,NFkB (complex),NFKBIA,STAT3	CCDC88A,CD44,CD69,CD9,GNAS,HLA-DQA1,HLA-DRB5,HLA-F,IFITM3,ISG15,ITGB1,JUNB,MT-CO2,MT-CYB,MT-ND5,MT-ND6,PIM1,RUNX1,SOD2,ST18,STAT1,TCF4,TGFB1,VIM,ZFP36	25 (4)	3				IL13,IL4,IRF5,MMP2,STAT3
IRF1	transcription regulator		3			-1.947	3.83e-17	0.0216	CASP1,CASP3,CASP8,caspase,CDK4,CTSS,CYP2E1,EIF2AK2,IRF1,Mapk,MAPK1,MAPK8,NFkB (complex),P38 MAPK,RB1,STAT1,STAT3,STK3,Tlr	APP,BST2,CCDC88A,CD44,CD69,CD9,CLEC2B,GNAS,HLA-C,HLA-DQA1,HLA-DRB5,HLA-E,HLA-F,IFI44,IFI44L,IFI6,IGFBP7,IRF7,ISG15,ITGB1,KLF10,KRT18,LGALS1,MGST1,MT-CO2,MT-CYB,MT-ND5,MT-ND6,MX1,PIM1,RUNX1,SOD2,SOX4,ST18,TCF4,TGFB1,VIM,ZMAT3	38 (19)	17	CDC73,EBF1,ELAVL1,EML4-ALK,GLI3,HAVCR1,IFNA2,Ifnar,IFNAR1,Ifnz (includes others),IRF3,JAK1,JAK1/2,LIF,MAC,NFATC2,PDLIM2,PRL,RARA,RELA,SNCA,TYK2	ETV6-RUNX1,IL1RN,IRF9,Irgm1,LMNA,NLRX1,PTGER4,RC3H1,STAT2,USP18		CCL5,CIITA,IFNL1,PML	IL10,IL13,IL4,IL5,KL
TWIST2	transcription regulator		2			-1.964	7.05e-16	0.0016	STAT3,TWIST2	CCDC88A,CD44,CD9,HLA-DRB5,IFITM3,IRF7,ISG15,ITGB1,JUNB,MT-CO2,MT-CYB,MT-ND5,MT-ND6,PIM1,RUNX1,SOD2,STAT1,TCF4,TGFB1,VIM,ZFP36	21 (2)	2	GH1,IL10,KLF4			STAT3,TFAM	RELA
STAT2	transcription regulator		2			1	1.64e-16	0.0023	STAT1,STAT2,STAT3,STAT5a/b	CCDC88A,CD44,CD69,CD9,DUSP1,HLA-DQA1,HLA-DRB5,HLA-E,IFI6,IFITM3,IRF7,ISG15,ITGB1,JUNB,MT-CO2,MT-CYB,MT-ND5,MT-ND6,PIM1,RUNX1,SOD2,TCF4,TGFB1,VIM,ZFP36	25 (4)	4	EBI3,HAVCR1,IFNA1/IFNA13,IFNA2,Ifnar,IFNB1,IFNGR1,IFNL1,IFNL4,IL27,Interferon alpha,IRF3,IRF5,JAK1,NFATC2,NONO,PRL,TLR7,TYK2	ETV6-RUNX1,IFN Beta,IL1RN,IL4,MAPK1,NLRX1,PLCG2,PNPT1,RC3H1,USP18		Ccl2,CCL5,IL10,ISG15	CIITA,GLI1,IRF1
ZIC5	transcription regulator		2			-1.964	1.54e-15	0.0019	PTK2,STAT3,ZIC5	CCDC88A,CD44,CD9,HLA-DRB5,IFITM3,IRF7,ISG15,ITGB1,JUNB,MT-CO2,MT-CYB,MT-ND5,MT-ND6,PIM1,RUNX1,SERPINB1,SOD2,STAT1,TCF4,VIM,ZFP36	21 (3)	2				STAT3
RELA	transcription regulator		3			-0.263	1.67e-16	0.029	CEBPA,CYP19A1,EGFR,ERBB2,estrogen receptor,GATA1,GLI1,HES1,IRF3,JUN,MAPK8,NFkB (complex),NOTCH1,PGR,PI3K (complex),PRKAA1,RELA,SIRT1,SMAD2,SMAD3,STAT3,TP53,TSC2	AKAP13,ANXA1,ANXA2,APLP2,APP,CCDC88A,CD99,CFD,CHD4,CRIP1,DAAM1,DBI,DSTN,DUSP1,FBLN5,GNAQ,GNAS,H4C3,HLA-DQA1,HLA-DRB5,HLA-E,HLA-F,HNRNPD,IFI44L,IFI6,IGFBP7,IQGAP2,IRF7,ISG15,ITGB1,KRT18,LGALS1,MEST,MGST1,MT-CO2,MT-CYB,MT-ND5,MT-ND6,MTURN,MX1,PFKP,PIK3R1,PIM1,RGS10,SATB1,SOD2,SPARC,SPINT2,ST18,STAT1,STT3B,TAGLN2,TCF4,TGFB1,UBE2L6,VIM,ZFP36,ZMAT3	58 (23)	22	Agtr1b,ATG5,BCR (complex),CLDN7,ECSIT,Fcer1,HERPUD1,IFI16,IL4,IRAK4,NOTCH2,PRL,SELPLG,SLC52A1,TAL1,TLR7,TRAF5,TSC2,VAV1	CTLA4,FASN,GMFG,IL1RN,NLRX1,PDLIM2,PTCH1,SOCS1,TWIST2,USP18		BECN1,CCL5,IFNB1,IFNL1,Interferon alpha,IRF1,IRF7,mir-8,NFATC2,OPRD1,PTGER4	IL10
ZNF148	transcription regulator		3			-1.089	1.72e-16	0.0219	CASP8,CYP19A1,ERBB2,ERK,GLI1,IRF3,MAPK14,NFkB (complex),NOTCH1,PGR,PI3K (complex),PRKAA1,RB1,RELA,STAT3,Tlr,TP53,TP73,TSC2,ZNF148	AKAP13,ANXA1,ANXA2,APLP2,APP,CCDC88A,CD69,CD9,CFD,CHD4,CLEC2B,CRIP1,DAAM1,DBI,DSTN,FBLN5,GNAQ,GNAS,H4C3,HLA-DQA1,HLA-DRB5,HLA-E,HLA-F,IFI44L,IFI6,IGFBP7,IQGAP2,IRF7,JUNB,KLF10,KRT18,LGALS1,MEST,MGST1,MT-CO2,MT-CYB,MT-ND5,MT-ND6,MTURN,MX1,PFKP,PIK3R1,RGS10,RUNX1,SOD2,ST18,STAT1,STT3B,TAGLN2,TCF4,TGFB1,UBE2L6,VIM,ZMAT3	54 (20)	20
IFNA1/IFNA13	cytokine		2			-0.408	1.88e-16	0.0023	IFNA1/IFNA13,STAT1,STAT3	CCDC88A,CD44,CD9,HLA-DQA1,HLA-DRB5,HLA-E,IFI6,IFITM3,ISG15,ITGB1,JUNB,MT-CO2,MT-CYB,MT-ND5,MT-ND6,MX1,PIM1,RUNX1,SOD2,STAT1,TCF4,TGFB1,VIM,ZFP36	24 (3)	3	IRF3,IRF7,JAK,STING1			ISG15,STAT2,STAT3,TYK2
FEV	transcription regulator		1	Inhibited	biased	-2	0.000802	0.0257	FEV	ANXA2,ITGB1,SATB1,VIM	4 (1)	1
TAL1	transcription regulator		1	Inhibited		-2.121	2.33e-07	0.0006	TAL1	CD69,CDK6,HLA-C,HLA-E,HLA-F,MEST,RUNX1,SOX4	8 (1)	1		LIF,OSM		Fcer1,RELA,SPI1	IL27RA,PTGER4
ARID5A	transcription regulator		3	Inhibited		-2.191	1.83e-15	0.0235	ARID5A,CYP2E1,EIF2AK2,Jnk,MAPK1,MAPK14,SMAD3,STAT1,STAT3,STAT5a/b	APP,BST2,CCDC88A,CD44,CD69,CD9,DUSP1,GNAS,HLA-C,HLA-DQA1,HLA-DRB5,HLA-E,IFI44,IFI6,IGFBP7,IRF7,ISG15,ITGB1,LGALS1,MGST1,MT-CO2,MT-CYB,MT-ND5,MT-ND6,PIM1,RUNX1,SOD2,TCF4,TGFB1,ZFP36	30 (10)	9				STAT3	IL10
BIRC5	other		3			0.544	2.4e-16	0.0338	BAX,BCL2,BIRC5,caspase,CYP19A1,EIF2AK2,EIF4E,ERBB2,ERK,GLI1,IRF3,MAPK14,NFkB (complex),NOTCH1,PGR,PI3K (complex),PRKAA1,RB1,RELA,STAT3,TP53,TP73,TSC2	AKAP13,ANXA1,ANXA2,APLP2,APP,B2M,CCDC88A,CD44,CD9,CFD,CHD4,CRIP1,DAAM1,DBI,DSTN,FBLN5,GNAQ,GNAS,H4C3,HLA-DQA1,HLA-DRB5,HLA-E,HLA-F,IFI44L,IFI6,IGFBP7,IQGAP2,IRF7,ISG15,ITGB1,JUNB,KLF10,KRT18,LGALS1,MEST,MGST1,MT-CO2,MT-CYB,MT-ND5,MT-ND6,MTURN,MX1,PFKP,PIK3R1,RGS10,RUNX1,SOD2,ST18,STT3B,TAGLN2,TCF4,TGFB1,UBE2L6,ZMAT3	54 (23)	22	EML4-ALK,FGF2,Hdac,MAPK1,RARA,STAT3	IFNA2,LATS,mir-203,miR-34a-5p (and other miRNAs w/seed GGCAGUG),PECAM1,PML,TSC2		IL13,IL4,IL5
GTPBP4	enzyme		3			0.535	2.43e-16	0.0485	Akt,CCND1,CEBPA,CYP19A1,EIF4E,ERBB2,ERK,ERK1/2,estrogen receptor,GLI1,GTPBP4,HIF1A,let-7,MMP9,MTOR,NFkB (complex),NOTCH1,PGR,PI3K (complex),PRKAA1,RB1,STAT3,TP53,TP73,TSC2	AKAP13,ANXA1,ANXA2,APLP2,APP,B2M,CCDC88A,CD44,CD69,CD9,CD99,CFD,CHD4,CRIP1,DAAM1,DBI,DSTN,FBLN5,GNAQ,GNAS,H4C3,HLA-DQA1,HLA-DRB5,HLA-E,HLA-F,IFI44L,IFI6,IGFBP7,IQGAP2,ISG15,KLF10,KRT18,LGALS1,MEST,MGST1,MT-CO2,MT-ND5,MT-ND6,MTURN,MX1,NCOA4,PFKP,PIK3R1,RGS10,RUNX1,SOX4,SPARC,SPINT2,ST18,STT3B,TAGLN2,TCF4,TGFB1,TYROBP,VIM,ZMAT3	56 (25)	24
TYK2	kinase		2			-0.2	2.61e-16	0.0048	JAK1,PI3K (complex),STAT1,STAT3,TYK2	CCDC88A,CD44,CD9,DUSP1,FBLN5,HLA-C,HLA-DQA1,HLA-DRB5,HLA-E,HLA-F,IFI6,IFITM3,ITGB1,JUNB,MT-CO2,MT-CYB,MT-ND5,MT-ND6,MX1,PIM1,SOD2,TCF4,TGFB1,VIM,ZFP36	25 (5)	4	CEBPA,IFNA1/IFNA13,IFNA2,Ifnz (includes others),IL13,Interferon alpha,MMP2,SOCS1,THPO	ITGB2		IL23,IRF1,JAK1,STAT2,STAT3
NCOA1	transcription regulator		2	Inhibited		-2.449	1.65e-16	0.0019	NCOA1,NR5A2,STAT3	ANXA2,CCDC88A,CD44,CD9,CFD,HLA-DRB5,IFITM3,IRF7,ISG15,ITGB1,JUNB,KRT18,MT-CO2,MT-CYB,MT-ND5,MT-ND6,PIM1,RUNX1,SOD2,STAT1,TCF4,TGFB1,VIM,ZFP36	24 (3)	3				CEBPA,FGF2,NR5A2,PGR,PRL,STAT3	CD24,ERBB3,IL1RN,THPO
ZIC5	transcription regulator		3	Inhibited		-2.469	7.29e-18	0.0262	Cdc42,ERK,ERK1/2,IGF1R,ITGB2,Jnk,LCK,Mapk,NFkB (complex),PTEN,PTK2,STAT1,STAT3,TP63,TSC2,YAP1,ZIC5	ANXA1,ANXA2,APP,B2M,BST2,CAST,CCDC88A,CD44,CD9,CDK6,CFD,CRIP1,GNAS,HLA-DQA1,HLA-DRB5,HLA-E,HLA-F,IFI44,IFI6,IFITM3,IGFBP7,IRF7,ISG15,ITGB1,JUNB,KLF10,MT-CO2,MT-CYB,MT-ND5,MT-ND6,MYH9,PIM1,RUNX1,S100A11,SERPINB1,SFPQ,SOD2,ST18,STAT1,TCF4,VIM,ZFP36	42 (17)	16				STAT3
RALB	enzyme		3			0.535	2.78e-16	0.0163	ATM,Creb,CREB1,ERBB2,GLI1,MAPK1,MAPK14,MYC,NFkB (complex),NOTCH1,PGR,PI3K (complex),PRKAA1,RALB,RELA,STAT3,STK38,TP53,TP73,TSC2,YAP1	AKAP13,ANXA1,ANXA2,APLP2,APP,BST2,CCDC88A,CD44,CD9,CFD,CHD4,COBLL1,CRIP1,DAAM1,DBI,DSTN,DUSP1,FBLN5,GNAQ,GNAS,H4C3,HLA-C,HLA-DQA1,HLA-DRB5,HLA-F,IFI44L,IGFBP7,IRF7,ISG15,JUNB,KRT18,MEST,MGST1,MT-CO2,MT-CYB,MT-ND5,MT-ND6,MTURN,MX1,MYH9,PFKP,PIK3R1,RANBP2,RGS10,RPS4Y1,RUNX1,SLC38A1,SOD2,SPARC,ST18,STT3B,TAGLN2,TCF4,TGFB1,UBE2L6,ZMAT3	56 (21)	19	Fc gamma receptor,PRL	ETV6-RUNX1,TSC2
ERG	transcription regulator		2	Inhibited		-2.524	2.36e-09	0.0476	ERG,MYC	CD44,CDK6,COBLL1,DSTN,DUSP1,IFI44,IFI44L,IFI6,IQGAP2,IRF7,ITGB1,LGALS1,MX1,RANBP2,RPS4Y1,SLC38A1,SPARC,STAT1,VIM	19 (2)	2		CEBPA,SMARCA5		ABCC4,PECAM1,PLAUR,RASSF1,WIPF1	mir-8
AJUBA	transcription regulator		3	Inhibited		-2.846	1.85e-15	0.0122	AJUBA,Akt,ATF2,AURKA,BCAR1,BRCA1,Cdc42,ERK,ERK1/2,FRS2,IGF1R,ITGB2,Jnk,LATS2,LCK,Mapk,MAPK8,MET,MYC,MYD88,NFkB (complex),NFKBIA,P38 MAPK,PTEN,PTK2,Rac,RAC1,STAT3,TSC2,YAP1	ANXA1,ANXA2,APP,B2M,CCDC88A,CD44,CD9,CDK6,CFD,COBLL1,CRIP1,GNAS,HLA-DQA1,HLA-DRB5,HLA-F,HNRNPD,IFI44L,IFI6,IFITM3,IQGAP2,KLF10,KRT18,LGALS1,MT-CYB,MT-ND5,MT-ND6,MX1,MYH9,RANBP2,RPS4Y1,S100A11,SERPINB1,SFPQ,SLC38A1,SOD2,SPARC,ST18,TCF4,ZFP36,ZMAT3	40 (30)	26	ESR2,FASN			CRK,Rac
VAV1	transcription regulator		2			-1.3	3.47e-16	0.0142	Adaptor protein 1,Akt,Cdc42,ERK,Jnk,MAPK1,MAPK3,MAPK8,NFkB (complex),PLCG2,RAC1,VAV1	APP,BST2,CD44,CD69,CD9,GNAS,HLA-C,HLA-DQA1,HLA-DRB5,HLA-E,HLA-F,IFI44,IFI6,IFITM3,IGFBP7,ISG15,JUNB,KLF10,LGALS1,MT-CO2,MYH9,PTPRC,SOD2,SOX4,ST18,TGFB1,UBE2L6,VIM,ZFP36	29 (12)	11	BCR (complex),CD79B,CRK,Fcer1,FGR,HCK,IL10,NCR1,Sfk,THPO	ETV6-RUNX1		IgG,IL4,MAPK1,PLCG2,Rac,RELA
PTPN9	phosphatase		3	Activated		3.221	3.07e-17	0.0121	Cdc42,CREB1,EGFR,ERBB2,ESR1,FOXO1,HIF1A,ITGB4,MAPK1,MMP9,NFkB (complex),PGR,PI3K (complex),PTPN9,RB1,STAT3,STAT5a/b,STAT6,TP63	AKAP13,ANXA1,ANXA2,APLP2,BST2,CAST,CCDC88A,CD44,CD69,CD9,CDK6,CHD4,CRIP1,DAAM1,DUSP1,FBLN5,GNA15,H4C3,HLA-C,HLA-DRB5,HLA-F,HNRNPD,IFITM3,IQGAP2,IRF7,ISG15,ITGB1,JUNB,KRT18,MEST,MT-CYB,MT-ND5,MT-ND6,MX1,MYH9,NCOA4,PFKP,PIM1,PTPRC,SFPQ,SOD2,SOX4,SPARC,ST18,STAT1,STT3B,TCF4,TYROBP,UBE2L6,VIM,ZFP36	51 (19)	18					MMP2,STAT3
GJA1	transporter		3			0.927	3.65e-16	0.033	CDK2,CEBPA,ERBB2,estrogen receptor,GJA1,GLI1,HIF1A,MYC,NFkB (complex),NOTCH1,PGR,PI3K (complex),PRKAA1,RB1,SMARCA4,SMARCC1,STAT3,TP53,TSC2	AKAP13,ANXA1,ANXA2,APLP2,APP,CCDC88A,CD44,CD69,CD79A,CD9,CD99,CFD,CHD4,COBLL1,CRIP1,DAAM1,DBI,DSTN,DUSP1,FBLN5,GNAQ,GNAS,H4C3,HLA-C,HLA-DQA1,HLA-DRB5,HLA-F,IFI44L,IGFBP7,ISG15,KLF10,KRT18,LGALS1,MEST,MGST1,MT-CO2,MT-ND5,MT-ND6,MTURN,MX1,NCOA4,PFKP,PIK3R1,PIM1,RANBP2,RGS10,RPS4Y1,SLC38A1,SPINT2,ST18,STT3B,TAGLN2,TCF4,TGFB1,VIM,ZFP36,ZMAT3	57 (19)	18	ESR2,FGF2,Lh	CEBPA,HSP90AA1,IL1RN,NRAS			CDK2,SPP1
SOCS2	other		2			-1.3	3.68e-16	0.0018	SOCS2,STAT1,STAT3,STAT5a/b,STAT5B,STAT6	AKAP13,ANXA1,CCDC88A,CD69,CD9,CDK6,CRIP1,DUSP1,GNA15,HLA-DQA1,HLA-DRB5,HLA-E,IFI44,IFI44L,IFI6,IFITM3,ITGB1,JUNB,MT-CO2,MT-CYB,MT-ND5,MT-ND6,PIM1,RUNX1,SOD2,STAT1,TCF4,TGFB1,ZFP36	29 (6)	5	CD38,GLI1,IFNA2,IL4,IL5	Interferon alpha,KDM1A,MAPK1			JAK2
JAK	group		2			-0.18	3.83e-16	0.0071	ERK,JAK,STAT1,STAT3,STAT5B,STAT6	AKAP13,ANXA1,CCDC88A,CD44,CD9,CDK6,CRIP1,DUSP1,GNA15,HLA-DQA1,HLA-DRB5,HLA-E,IFI44,IFI44L,IFI6,IFITM3,ISG15,JUNB,KLF10,MT-CO2,MT-CYB,MT-ND5,MT-ND6,PIM1,RUNX1,SOD2,STAT1,TCF4,TGFB1,VIM,ZFP36	31 (6)	6				IFNA1/IFNA13,IL10,ISG15,STAT3
KLF4	transcription regulator		3			0.973	4.05e-16	0.0104	Akt,CDK2,CDKN1B,Ck2,DNA-methyltransferase,FOXO1,KLF4,Mapk,MYC,ODC1,PGR,RB1,SMARCA4,SMARCC1	AKAP13,APP,B2M,CD44,CD79A,CDK6,COBLL1,DUSP1,HLA-C,HLA-E,HLA-F,IFI44,IFI44L,IFI6,IFITM3,IGFBP7,IQGAP2,IRF7,ISG15,KLF10,KRT18,LGALS1,MT-CO2,MX1,PFKP,PIM1,PTPRC,RANBP2,RGS10,RPS4Y1,SERPINB1,SLC38A1,SOD2,SPARC,STAT1,TGFB1,VIM,ZFP36	38 (14)	12	Ccl2,PAF1,PGR	BCR (complex),CCN5,GLI1,miR-34a-5p (and other miRNAs w/seed GGCAGUG),RARA,SNCA,TIMP3		CEBPA,CLDN7,ECSIT,FGF5,PECAM1,PLAUR,TWIST2,USP18	ALKBH1,CDK2,Retnla
PTPRZ1	phosphatase		2	Activated		2.746	2.53e-14	0.0154	ERK1/2,MAP2K1/2,MAPK1,MAPK3,MET,PTEN,PTK2,PTPRZ1,SRC	B2M,BST2,CD44,CFD,DUSP1,HLA-C,HLA-E,IFI44,IFI6,IFITM3,IGFBP7,IRF7,ISG15,ITGB1,JUNB,LGALS1,MT-CO2,MT-CYB,PIM1,RUNX1,SERPINB1,SOD2,SOX4,STAT1,UBE2L6,VIM	26 (9)	8					MAPK1
PTPN9	phosphatase		2			1.512	2.92e-15	0.0024	EGFR,ERBB2,PTPN9,STAT3,STAT5a/b	ANXA2,APLP2,CCDC88A,CD44,CD69,CD9,CHD4,DAAM1,DUSP1,HLA-DRB5,HNRNPD,IFITM3,IQGAP2,IRF7,ISG15,ITGB1,JUNB,MT-CYB,MT-ND5,MT-ND6,PIM1,SOD2,SOX4,STAT1,STT3B,TCF4,VIM,ZFP36	28 (5)	4					MMP2,STAT3
DUSP11	phosphatase		1		biased	-1.732	0.000151	0.015	DUSP11	IFI44,IRF7,ISG15	3 (1)	1				SNCA	IRF7,ISG15,USP18
PML	transcription regulator		3			0.397	5.53e-16	0.0128	AMPK,CEBPB,ERBB2,ERK,GLI1,HIF1A,HRAS,IRF3,MAPK1,MKNK1,NFkB (complex),NOS2,PGR,PI3K (complex),PML,PPARG,PRKAA1,PRKAA2,TP53,TP73,YAP1	AKAP13,ANXA1,APLP2,APP,B2M,BST2,CD44,CD69,CHD4,DAAM1,DBI,DSTN,DUSP1,FBLN5,GNAQ,H4C3,HLA-C,HLA-DQA1,HLA-F,HNRNPD,IFI44,IFI6,IFITM3,IGFBP7,IQGAP2,IRF7,ISG15,ITM2A,KLF10,KRT18,LGALS1,MEST,MGST1,MT-CYB,MT-ND5,MTURN,MX1,MYH9,NCOA4,PFKP,PIK3R1,RBPMS,RGS10,RUNX1,SOD2,SPARC,ST18,STAT1,STT3B,TAGLN2,TCF4,TGFB1,TTC3,TYROBP,UBE2L6,ZFP36,ZMAT3	57 (21)	21	IFNA2,IFNB1,IFNL1,Interferon alpha,IRF1,NFATC2,NONO	ETV6-RUNX1,IL1RN,MAPK1		CFL1,CIITA,IFN Beta	ACACB,AMPK,BIRC5,FASN,SREBF1,YWHAG
SENP1	peptidase		2	Activated		2.294	1.74e-17	0.0007	PTPRC,RAC1,SENP1,STAT3	APP,CCDC88A,CD44,CD9,DUSP1,HLA-DRB5,IFITM3,IRF7,ISG15,ITGB1,JUNB,MT-CO2,MT-CYB,MT-ND5,MT-ND6,PIM1,RUNX1,SOD2,STAT1,TCF4,TGFB1,VIM,ZFP36	23 (4)	3				IFNB1,MMP2,TFAM	STAT3
ADAM17	peptidase		2			-1.947	2.05e-18	0.002	ADAM17,Akt,EGFR,ERBB2,ERK,ERK1/2,IGF1R,MAPK1,MAPK3,NOTCH1,PTK2,STAT3	ANXA2,APLP2,APP,B2M,BST2,CCDC88A,CD44,CD9,CFD,CHD4,DAAM1,DUSP1,HLA-C,HLA-DRB5,HLA-E,HNRNPD,IFI44,IFI6,IGFBP7,IQGAP2,IRF7,ISG15,ITGB1,JUNB,KLF10,LGALS1,MT-CYB,MT-ND5,MT-ND6,PIM1,SERPINB1,SOX4,STT3B,TCF4,TGFB1,UBE2L6,VIM,ZFP36	38 (12)	12	IL4,MAPK10	FLNA,IFNA2,IFNB1,RARA,TIMP3		ERBB3,MAPK1,MMP2,NOTCH2,STAT3	Ifn gamma
MMP2	peptidase		2			-1.964	7.79e-16	0.0013	MMP2,STAT3	CCDC88A,CD44,CD9,HLA-DRB5,IFITM3,IRF7,ISG15,ITGB1,JUNB,MT-CO2,MT-CYB,MT-ND5,MT-ND6,PIM1,RUNX1,SOD2,STAT1,TCF4,TGFB1,VIM,ZFP36	21 (2)	2	ADAM17,CCR2,CLDN7,Collagen Alpha1,DRD2,EML4-ALK,FGF2,GLI1,IL11RA,IL13,IL4,JAK1,Lh,LTB4R2,NEDD9,PLAUR,PROC,SENP1,SPP1,TIMP1	ANXA1,CX3CL1,ETV6-RUNX1,IL10,KL,PECAM1,PGR,PTGER4,PTPN9,RASSF1,TIMP3		CSF2RB,IL1RN,IL2RG,JAK2,TYK2	Ccl2,CCL5,SOCS1
ZDHHC21	enzyme		3			-1.48	6.72e-16	0.0173	Akt,AMPK,Creb,CTNNB1,ERK,ERK1/2,Jnk,LAT,LCK,MAPK1,MAPK14,MAPK3,MAPK8,NFkB (complex),NRAS,P38 MAPK,PLCG1,PLCG2,PPARG,PRKCQ,PTPN6,ZAP70,ZDHHC21	ANXA1,APP,B2M,BST2,CD69,CD9,CDK6,CFD,DUSP1,GNAS,HLA-C,HLA-DQA1,HLA-DRB5,HLA-E,HLA-F,IFI44,IFI6,IFITM3,IGFBP7,ITGB1,JUNB,KLF10,LGALS1,MEST,MGST1,MT-CYB,PTPRC,RBPMS,SFPQ,SOD2,SOX4,ST18,TCF4,TGFB1,UBE2L6,ZFP36,ZMAT3	37 (23)	21				LAT
MMP2	peptidase		3	Inhibited		-2.137	3.9e-19	0.0101	caspase,ERK,ERK1/2,Mapk,MMP2,NFkB (complex),PTK2,SMPD2,STAT1,STAT3,STAT5a/b,TP63	APP,B2M,BST2,CAST,CCDC88A,CD44,CD69,CD9,CDK6,DUSP1,GNAS,HLA-DQA1,HLA-DRB5,HLA-E,HLA-F,IFI6,IFITM3,IGFBP7,IRF7,ISG15,ITGB1,JUNB,KLF10,MT-CO2,MT-CYB,MT-ND5,MT-ND6,PIM1,RUNX1,SERPINB1,SOD2,ST18,STAT1,TCF4,TGFB1,VIM,ZFP36	37 (12)	11	ADAM17,CCR2,CLDN7,Collagen Alpha1,DRD2,EML4-ALK,FGF2,GLI1,IL11RA,IL13,IL4,JAK1,Lh,LTB4R2,NEDD9,PLAUR,PROC,SENP1,SPP1,TIMP1	ANXA1,CX3CL1,ETV6-RUNX1,IL10,KL,PECAM1,PGR,PTGER4,PTPN9,RASSF1,TIMP3		CSF2RB,IL1RN,IL2RG,JAK2,TYK2	Ccl2,CCL5,SOCS1
USP18	peptidase		1	Inhibited	biased	-2.236	3.68e-07	0.0035	USP18	IFI6,IFITM3,IRF7,ISG15,MX1	5 (1)	1	CGAS,CLEC12A,ELAVL1,FCGR2A,IFN Beta,IFNA2,IFNA4,Ifnar,IFNAR2,IFNL1,IRF3,KLF4,NONO,PRL,SPI1,STING1,TASL	DUSP11,IL1RN,IRGM,Irgm1,MAPK1,NRAS,PNPT1,PTGER4,STAT3,TREX1			Ccl2,CCL5,IRF1,IRF9,NFATC2,RELA,STAT2
NCL	other		3			-0.272	6.87e-16	0.0158	Akt,AR,CASP8,CCND1,CYP19A1,EIF4E,ERBB2,GLI1,MAPK14,MDM2,MTOR,NCL,NOTCH1,PGR,PI3K (complex),PRKAA1,RARA,RELA,RUNX3,STAT3,TP53,TP73,TSC2	AKAP13,ANXA1,ANXA2,APLP2,APP,B2M,CAST,CCDC88A,CD44,CD69,CD9,CFD,CHD4,CRIP1,DAAM1,DBI,DSTN,FBLN5,GNAQ,GNAS,H4C3,HLA-C,HLA-DQA1,HLA-DRB5,HLA-E,HNRNPD,IFI44L,IGFBP7,IQGAP2,IRF7,ISG15,JUNB,KRT18,LGALS1,MEST,MGST1,MT-CO2,MT-CYB,MT-ND5,MT-ND6,MTURN,MX1,PFKP,PIK3R1,RGS10,RUNX1,SFPQ,SOD2,SOX4,STT3B,TAGLN2,TCF4,TGFB1,ZMAT3	54 (23)	21	ELAVL1,KDM1A	CST5,RPL11
LONP1	peptidase		1	Inhibited		-2.449	1.38e-06	0.0002	LONP1	MT-CO2,MT-CYB,MT-ND5,MT-ND6,S100A11,SOD2	6 (1)	1	APOC3,YARS2			UQCRFS1	ECSIT,TFAM
INSIG1	other		3	Activated		3.452	1.58e-17	0.0083	ERK,ERK1/2,HMGCR,HSPA5,INSIG1,IRF3,MYC,NR5A2,SREBF1,SREBF2,STAT3,YAP1	ANXA2,APP,B2M,CCDC88A,CD69,CD9,CDK6,CFD,COBLL1,DBI,HLA-DQA1,HLA-DRB5,IFI44,IFI44L,IFI6,IFITM3,IQGAP2,ISG15,KLF10,LGALS1,MT-CO2,MT-CYB,MT-ND5,MT-ND6,MX1,MYH9,PIM1,RANBP2,RPS4Y1,RUNX1,SLC38A1,SOD2,SPARC,TCF4,TGFB1,UBE2L6,ZFP36	37 (12)	10		RBM5,SPP1			ACACB,CCL5,FASN,SELPLG
IL9R	transmembrane receptor		2			-0.816	7.41e-16	0.0043	IL9R,STAT1,STAT3,STAT5a/b	CCDC88A,CD44,CD69,CD9,DUSP1,HLA-DQA1,HLA-DRB5,HLA-E,IFI6,IFITM3,ITGB1,JUNB,MT-CO2,MT-CYB,MT-ND5,MT-ND6,PIM1,RUNX1,SOD2,STAT1,TCF4,TGFB1,VIM,ZFP36	24 (4)	3				IL13,IL5
HERPUD1	other		2	Activated		3.207	8.88e-10	0.0343	HERPUD1,IRF3,NFKBIA,RELA	CD69,DUSP1,HLA-DQA1,IFI44,IFI44L,IFI6,IFITM3,IRF7,ISG15,MT-CYB,SOD2,STAT1,UBE2L6,VIM	14 (4)	3		PRL,PTGER4		IFN Beta,IFNL1,Interferon alpha,IRF3,RELA
STING1	other		2	Activated		3.138	3.6e-16	0.0037	ERK,IFN type 1,IRF3,NFKB1,NFKBIA,STAT1,STAT3,STING1	CCDC88A,CD69,CD9,DUSP1,HLA-DQA1,HLA-DRB5,HLA-E,IFI44,IFI44L,IFI6,IRF7,ISG15,ITGB1,KLF10,MT-CO2,MT-CYB,MT-ND5,MT-ND6,PTPRC,RUNX1,SOD2,STAT1,TCF4,TGFB1,UBE2L6,VIM	26 (8)	8	MRE11	RC3H1		CCL5,CGAS,IFI16,IFNA1/IFNA13,IFNA2,Ifna4,IFNA4,IFNB1,IL10,Interferon alpha,IRF3,IRF7,ISG15,LIF,USP18	STAT3
SGCG	other		3	Activated		3	8.55e-15	0.0208	DUSP1,EGFR,MAPK1,MAPK14,MAPK3,NFE2L2,NFkB (complex),NR3C1,RARA,RPTOR,SGCG,SMAD2,SPHK2,TNFRSF1A	ANXA1,BST2,CD44,CD69,CDK6,CFD,DSTN,DUSP1,H4C3,HLA-C,HLA-E,HLA-F,HNRNPD,IFI44,IFI44L,IFI6,IFITM3,IGFBP7,IQGAP2,IRF7,ISG15,ITGB1,JUNB,LGALS1,MGST1,MGST3,PIK3R1,PIM1,SFPQ,SLC38A1,ST18,STAT1,TCF4,UBE2L6,VIM,ZFP36	36 (14)	13					MAPK1
AMBRA1	other		3	Activated		2.714	1.15e-16	0.0141	Akt,AMBRA1,CCND1,CHEK1,ERK1/2,estrogen receptor,HDAC1,MMP9,MTOR,MYC,NFkB (complex),NFKBIA,NOTCH1,P38 MAPK,PPARG,PTK2,SMAD4,STAT3,TP53,YAP1	B2M,CCDC88A,CD44,CD69,CD99,CDK6,CFD,COBLL1,DBI,DSTN,DUSP1,GNAQ,GNAS,HLA-DQA1,HLA-DRB5,HLA-F,IFI44,IFI44L,IFI6,IFITM3,IGFBP7,IQGAP2,IRF7,ISG15,ITGB1,LGALS1,MGST1,MT-ND6,MX1,MYH9,PFKP,PIK3R1,PTPRC,RANBP2,RPS4Y1,RUNX1,SATB1,SERPINB1,SLC38A1,SOX4,SPARC,ST18,STAT1,TAGLN2,TCF4,TGFB1,TYROBP,VIM,ZMAT3	49 (20)	18
RASSF1	other		2	Activated		2.683	5.67e-12	0.0328	ERK1/2,Jnk,MAPK1,MAPK3,RAC1,RASSF1	APP,B2M,BST2,CD44,HLA-C,HLA-E,IFI44,IFI6,IFITM3,IGFBP7,IRF7,ISG15,JUNB,LGALS1,SOD2,STAT1,TGFB1,UBE2L6,VIM,ZFP36	20 (6)	5	ERG				MAPK1,MMP2
IL10	cytokine		2			0.174	9.03e-16	0.011	Akt,AMPK,CASP8,ERK1/2,IL10,IRAK4,JAK1,Jnk,MKNK1,MMP9,MTORC1,NFkB (complex),NOS2,P38 MAPK,STAT1,STAT3,STAT5a/b	ANXA2,APP,B2M,CCDC88A,CD44,CD69,CD9,CDK6,CFD,GNAQ,GNAS,HLA-C,HLA-DQA1,HLA-DRB5,HLA-E,IFI6,IFITM3,ITGB1,ITM2A,MT-CYB,MT-ND5,MT-ND6,MX1,PFKP,PIM1,SOX4,SPARC,ST18,TCF4,TTC3,TYROBP,ZFP36,ZMAT3	33 (17)	17	ADIPOR1,ADORA2A,BCR (complex),C5,CD247,CEBPA,CLEC1B,EBI3,FASN,Fcer1,FCGR2A,FHL2,GAPDH,GLI1,IFNA2,Ifnar,IFNAR1,IFNL1,IL23,IL27,IL27RA,IPMK,JAK,MAPK1,MAPKAPK3,NLRC5,OSM,SELPLG,SRC (family),STAT2,STING1,TLR7,TSC22D3,VAV	ARID5A,CTLA4,EZR,FIBRINOGEN (family),IRF1,LAT2,NFATC2,NLRX1,RELA,SIRT3,SPI1,SPP1,SWAP70,TRAF5		AMPK,FCGR3A/FCGR3B,IL1RN,SOCS1,TWIST2,VAV1	CCL5,ELAVL1,IL5,Interferon alpha,MHC II,MKNK1,MMP2,THPO,TIMP1
LATS	group		3			0.137	9.28e-16	0.0411	Akt,CCND1,CYP19A1,EIF4E,ERBB2,ERK,GLI1,IRF3,LATS,MAPK14,MTOR,NOTCH1,PGR,PI3K (complex),PRKAA1,RB1,RELA,STAT3,TP53,TP73,TSC2,YAP1	AKAP13,ANXA1,ANXA2,APLP2,APP,B2M,CCDC88A,CD44,CD9,CDK6,CFD,CHD4,CRIP1,DAAM1,DBI,DSTN,FBLN5,GNAQ,GNAS,H4C3,HLA-DQA1,HLA-DRB5,HLA-E,IFI44L,IFI6,IGFBP7,IQGAP2,IRF7,ISG15,JUNB,KLF10,KRT18,LGALS1,MEST,MGST1,MT-CO2,MT-CYB,MT-ND5,MT-ND6,MTURN,MX1,MYH9,PFKP,PIK3R1,RGS10,RUNX1,SOD2,SOX4,STT3B,TAGLN2,TCF4,UBE2L6,ZMAT3	53 (22)	21					BIRC5,CCN5
RNY3	other		1	Activated	biased	2.449	3.7e-09	0.0002	RNY3	EPSTI1,IFI44,IFI44L,IFITM3,ISG15,MX1	6 (1)	1				ISG15
NPPC	other		2	Activated		2.357	6.7e-11	0.0419	ERK1/2,MAPK1,MAPK8,NPPC	B2M,BST2,CD44,DUSP1,HLA-C,HLA-E,IFI44,IFI6,IFITM3,IGFBP7,IRF7,ISG15,JUNB,LGALS1,SOD2,STAT1,UBE2L6,VIM	18 (4)	3					MAPK1
BARD1	transcription regulator		3			0.535	9.53e-16	0.0265	AHR,AURKB,BARD1,CYP19A1,EGFR,EIF4E,ERBB2,ERK,ERK1/2,ESR1,ESR2,GLI1,MAPK14,NFkB (complex),NOTCH1,PGR,PRKAA1,RB1,RELA,STAT3,TP53,TP73,TSC2	AKAP13,ANXA1,ANXA2,APLP2,APP,B2M,CCDC88A,CD44,CD69,CD79A,CD9,CFD,CHD4,CRIP1,DAAM1,DBI,DSTN,EMB,GNAQ,GNAS,H4C3,HLA-C,HLA-DQA1,HLA-DRB5,HLA-E,HLA-F,HNRNPD,IFI44,IGFBP7,IQGAP2,IRF7,ISG15,JUNB,KLF10,KRT18,LGALS1,MGST1,MT-CO2,MT-CYB,MT-ND5,MT-ND6,MTURN,MX1,PFKP,PIK3R1,RGS10,SFPQ,SOD2,SOX4,ST18,STT3B,TAGLN2,TCF4,TGFB1,VIM,ZMAT3	56 (23)	22
EI24	other		3			-0.801	9.87e-16	0.0044	Akt,AMPK,ATP2A2,CAMKK2,Creb,EI24,ERK1/2,FOXO3,HRAS,Jnk,MAPK1,MKNK1,MTORC1,PPARG,PRKAA2,RB1,STAT3,TSC2,YAP1	ANXA1,ANXA2,APP,B2M,BST2,CCDC88A,CD9,CRIP1,GNAQ,GNAS,HLA-C,HLA-DRB5,HLA-E,IFI6,IFITM3,IGFBP7,ITGB1,ITM2A,KRT18,LGALS1,MGST1,MT-CO2,MT-CYB,MT-ND5,MT-ND6,MYH9,PFKP,PTPRC,RBPMS,RUNX1,S100A11,SERPINB1,SOX4,SPARC,STAT1,TCF4,TTC3,UBE2L6,VIM	39 (19)	16				AMPK
VASP	other		3	Activated		2.177	4e-24	0.0001	Akt,Cdc42,CFL1,CTNNB1,ERK,ERK1/2,ESR1,IL4,ITGB2,ITGB3,Jnk,MAPK1,MAPK14,MYC,NFkB (complex),PAK1,PTK2,Rac,Rap1,RELA,STAT1,STAT3,STAT6,VASP	AKAP13,ANXA1,ANXA2,APP,B2M,BST2,CCDC88A,CD44,CD69,CD9,CDK6,CHD4,COBLL1,CRIP1,DSTN,GNA15,GNAS,H4C3,HLA-C,HLA-DQA1,HLA-DRB5,HLA-E,HLA-F,HNRNPD,IFI44,IFI44L,IFI6,IFITM3,IGFBP7,IQGAP2,IRF7,ISG15,KLF10,MT-CO2,MT-CYB,MT-ND5,MT-ND6,MX1,MYH9,PFKP,RANBP2,RPS4Y1,RUNX1,SERPINB1,SFPQ,SLC38A1,SOX4,SPARC,ST18,STAT1,TCF4,TGFB1,UBE2L6,VIM	54 (24)	21	AMPK,CCL5,CD79A,GDNF,PGR,PTGER4,ZYX	CST5			ITGB2,Rac,Retnla
IFNA4	cytokine		3			1.257	1.03e-15	0.0317	CASP3,caspase,CYP2E1,EIF2AK2,ERK1/2,IFNA4,MAPK1,SMAD3,STAT1,STAT3,STK3	APP,B2M,BST2,CCDC88A,CD44,CD69,CD9,HLA-C,HLA-DQA1,HLA-DRB5,HLA-E,IFI44,IFI6,IGFBP7,IRF7,ISG15,ITGB1,LGALS1,MGST1,MT-CO2,MT-CYB,MT-ND5,MT-ND6,MX1,PIM1,RUNX1,SOD2,SOX4,TCF4,TGFB1,ZFP36	31 (11)	10	CGAS,IFNAR1,IFNB1,IL2RG,IRF5,IRF7,STING1,TLR7	IFI16,IRAK3		IL4,ISG15,USP18
CHEK	group		3			1.361	1.05e-15	0.0341	Akt,CASP8,CCND1,CHEK,CHEK1,CYP19A1,E2F3,ERBB2,ERK,GLI1,H2AX,MAPK1,MAPK14,MTOR,NOTCH1,PGR,PRKAA1,RB1,RELA,STAT3,TP53,TP73,TSC2	AKAP13,ANXA1,ANXA2,APLP2,APP,BST2,CCDC88A,CD44,CD69,CD9,CFD,CHD4,CRIP1,DAAM1,DBI,DSTN,GNAQ,GNAS,H4C3,HLA-C,HLA-DQA1,HLA-DRB5,HLA-E,IFI44L,IFI6,IGFBP7,IQGAP2,IRF7,ISG15,JUNB,KLF10,KRT18,LGALS1,MEST,MGST1,MT-CO2,MT-CYB,MT-ND5,MT-ND6,MTURN,MX1,PFKP,PIK3R1,RBPMS,RGS10,RUNX1,SOD2,SOX4,STT3B,TAGLN2,TCF4,TGFB1,UBE2L6,ZMAT3	54 (23)	20
Rac	group		3			-1.021	1.24e-15	0.0048	Akt,ATF2,CDKN1B,CREB1,EGFR,ERK1/2,estrogen receptor,EZH2,GATA1,GATA3,HIF1A,IRF3,MET,MKNK1,MYC,NFkB (complex),P38 MAPK,PGR,PPARG,PRKAA1,Rac,STAT3,TP63,TSC2,YAP1	AKAP13,B2M,BST2,CAST,CCDC88A,CD44,CD69,CD9,CD99,CDK6,COBLL1,CPA3,CRIP1,DUSP1,GNAS,HLA-F,IFI44,IFI44L,IFI6,IFITM3,IQGAP2,ITGB1,ITM2A,LGALS1,MEST,MGST1,MT-CO2,MT-ND6,MX1,MYH9,NCOA4,RANBP2,RPS4Y1,RUNX1,S100A11,SATB1,SLC38A1,SOD2,SOX4,SPARC,ST18,STAT1,TGFB1,TTC3,UBE2L6,VIM,ZMAT3	47 (25)	24	Actin,AJUBA,ERBB3,Fcer1,FCGR2A,FLOT1,IgG,IL4,ITGB2,PALLD,PLAUR,RALBP1,SWAP70,VAV1	VASP
FLOT1	other		2			1.225	1.27e-15	0.0073	ERK1/2,FLOT1,FOXO3,STAT3	B2M,CCDC88A,CD44,CD9,HLA-DRB5,IFITM3,IGFBP7,IRF7,ISG15,ITGB1,JUNB,MT-CO2,MT-CYB,MT-ND5,MT-ND6,PIM1,PTPRC,RUNX1,SERPINB1,SOD2,STAT1,TCF4,TGFB1,ZFP36	24 (4)	3		IL13		Rac	STAT3
IFNLR1	transmembrane receptor		2			-1.043	1.27e-15	0.0049	IFNLR1,STAT1,STAT3	CCDC88A,CD44,CD9,HLA-DQA1,HLA-DRB5,HLA-E,IFI6,IFITM3,ITGB1,JUNB,MT-CO2,MT-CYB,MT-ND5,MT-ND6,MX1,PIM1,RUNX1,SOD2,STAT1,TCF4,TGFB1,VIM,ZFP36	23 (3)	3	IL27,Interferon alpha			IFNL1,STAT3
Ifna4	other		2	Activated	biased	2.121	4.71e-10	0.0003	Ifna4,JAK1	HLA-C,HLA-F,IRF7,ISG15,JUNB,MX1,RUNX1,STAT1	8 (2)	2	IFNAR1,IFNGR1,IRF3,IRF9,STING1,TLR7	ATG5,IFI16		IRF7,ISG15,JAK1
SERPINB5	other		3			-0.493	1.39e-15	0.0297	CASP3,CASP8,caspase,EGFR,ERK1/2,HDAC1,IRF3,MET,MMP9,NFkB (complex),P38 MAPK,PLAU,RB1,SERPINB5,SREBF1,TGFB1,Tlr	APP,B2M,CD44,CD69,CD9,CFD,CLEC2B,DAAM1,DBI,FBLN5,GNAS,HLA-DQA1,HLA-DRB5,HLA-F,HNRNPD,IFI44L,IFI6,IFITM3,IGFBP7,IQGAP2,ISG15,ITGB1,KRT18,MT-CYB,MT-ND5,MT-ND6,PIM1,RUNX1,SATB1,SERPINB1,SPARC,ST18,TYROBP,UBE2L6,VIM,ZFP36,ZMAT3	37 (17)	16	CEBPA	GLI1
FAM20C	enzyme		3			-0.667	1.4e-15	0.0138	Akt,DMP1,ERK,ERK1/2,FAM20C,GLI1,GSK3B,Jnk,MAP2K1,MAPK1,Mek,MMP9,NFkB (complex),NFKBIA,P38 MAPK,PI3K (complex),PTK2,ROCK2,SPP1	ANXA1,APP,B2M,BST2,CD44,CD69,CDK6,F13A1,FBLN5,H4C3,HLA-C,HLA-DQA1,HLA-E,HLA-F,IFI44,IFI6,IFITM3,IQGAP2,ISG15,JUNB,KLF10,KRT18,LGALS1,MEST,MT-CO2,MTURN,PIM1,RGS10,S100A11,SERPINB1,ST18,TGFB1,TYROBP,UBE2L6,VIM,ZMAT3	36 (19)	18		SNCA		SPP1
FAT1	other		3	Activated		2.021	3.37e-17	0.0031	CDH1,EGFR,EIF4E,ERK,FAT1,GAB2,GATA1,HIF1A,IKBKB,Jnk,JUN,Mapk,MAPK1,MKNK1,NFkB (complex),NFKBIA,P38 MAPK,PI3K (complex),PTK2,RB1,SRC,STAT3,STAT6,SYK,YAP1	AKAP13,ANXA1,ANXA2,APP,BST2,CCDC88A,CD44,CD9,CDK6,CRIP1,DUSP1,FBLN5,GIMAP7,GNA15,GNAQ,HLA-C,HLA-DQA1,HLA-DRB5,HLA-E,HLA-F,HNRNPD,IFI44,IFI44L,IFI6,IGFBP7,IQGAP2,ITM2A,JUNB,KLF10,KRT18,LGALS1,MT-ND5,MT-ND6,MYH9,NCOA4,PIM1,PTPRC,SATB1,SERPINB1,SOD2,SPARC,STAT1,TCF4,TTC3,UBE2L6,VIM,ZFP36,ZMAT3	48 (25)	25		mir-8
CARM1	transcription regulator		3			-0.687	1.49e-15	0.0418	Akt,CARM1,CASP3,CASP8,CCND1,CYP19A1,EIF4E,ERBB2,ERK,FBXW7,GLI1,KDM1A,MAPK14,MTOR,NOTCH1,PGR,PI3K (complex),PRKAA1,RB1,RELA,STAT3,STK3,TP53,TP73,TSC2	AKAP13,ANXA1,ANXA2,APLP2,APP,B2M,CCDC88A,CD44,CD69,CD9,CFD,CHD4,CRIP1,DAAM1,DBI,DSTN,FBLN5,GNAQ,GNAS,H4C3,HLA-DQA1,HLA-DRB5,HLA-E,IFI44L,IGFBP7,IQGAP2,IRF7,ISG15,JUNB,KLF10,KRT18,LGALS1,MEST,MGST1,MT-CO2,MT-CYB,MT-ND5,MT-ND6,MTURN,MX1,PFKP,PIK3R1,RGS10,RUNX1,SERPINB1,SOD2,SOX4,ST18,STT3B,TAGLN2,TCF4,TGFB1,ZMAT3	53 (25)	23				Ccl2,KDM1A
PDLIM2	other		3			1.953	4.62e-17	0.0093	CEBPA,CYP2E1,ERBB2,ERK,estrogen receptor,GATA1,GATA3,GLI1,HIF1A,IRF1,IRF3,IRF5,IRF7,JUN,MAPK1,NFkB (complex),NR3C1,PDLIM2,PGR,PI3K (complex),PRKAA1,RB1,RELA,SMAD4,STAT1,TP53,TRIM24,TSC2,YAP1	AKAP13,ANXA2,APLP2,APP,BST2,CD69,CD99,CDK6,CHD4,CPA3,CRIP1,DAAM1,DBI,DSTN,DUSP1,EPSTI1,FBLN5,GNAQ,GNAS,H4C3,HLA-C,HLA-DQA1,HLA-E,HLA-F,IFI44,IFI44L,IFI6,IFITM3,IQGAP2,KLF10,KRT18,LGALS1,MEST,MGST1,MT-CO2,MT-CYB,MT-ND5,MTURN,MX1,MYH9,NCOA4,PFKP,PIK3R1,RGS10,RUNX1,S100A11,SATB1,SLC38A1,SOX4,SPARC,SPINT2,ST18,STAT1,STT3B,TAGLN2,TCF4,UBE2L6,VIM,ZMAT3	59 (29)	28	IL13			IRF1,IRF3,IRF5,IRF7	GLI1,RELA
DENND3	other		3			1.938	2.73e-13	0.0185	AKT1,CLOCK,DENND3,EGFR,ERBB2,ERK,ERK1/2,FOXO1,FOXO3,FOXO4,HMOX1,KDR,MAPK1,MET,MTORC1,NFkB (complex),P38 MAPK,Pde4,PI3K (complex),PTPN1,RELA,RET,RICTOR,SREBF1,TP53,TSC2	ANXA2,APLP2,APP,B2M,BST2,CDK6,CFD,CHD4,CRIP1,DAAM1,DBI,DSTN,FBLN5,GNAQ,HLA-C,HLA-DQA1,HLA-E,HLA-F,HNRNPD,IFI44,IFI44L,IFI6,IFITM3,IGFBP7,IQGAP2,ITGB1,KLF10,KRT18,LGALS1,MEST,MT-CYB,MT-ND5,MT-ND6,NCOA4,PFKP,PIK3R1,PTPRC,RPS4Y1,RUNX1,S100A11,ST18,STT3B,TAGLN2,UBE2L6,ZMAT3	45 (26)	25
SGCG	other		2			1.807	3.47e-11	0.0005	MAPK1,MAPK3,SGCG	BST2,DUSP1,HLA-C,HLA-E,IFI44,IFI6,IFITM3,IGFBP7,IRF7,ISG15,JUNB,LGALS1,STAT1,UBE2L6,VIM	15 (3)	2					MAPK1
ATG5	other		2			-1.3	1.57e-15	0.0039	ATG5,CASP8,IRF3,JAK1,Jnk,P38 MAPK,SRC,STAT1,STAT3,TGM2	APP,CCDC88A,CD69,CD9,CDK6,DUSP1,HLA-C,HLA-DQA1,HLA-DRB5,HLA-E,HLA-F,IFI44,IFI44L,ITGB1,LGALS1,MT-CO2,MT-CYB,MT-ND5,MT-ND6,MX1,PIM1,RFLNB,SOD2,TCF4,TYROBP,UBE2L6,VIM,ZFP36,ZMAT3	29 (10)	10		mir-8		JAK1,JAK2,PIM2,RELA,SNCA,STAT3	CCL5,Ifna4,IFNB1,IRF3,PECAM1
BTN2A2	other		2			1.789	4.17e-14	0.001	Akt,BTN2A2,CD3E,MAPK1,MAPK3,ZAP70	ANXA1,BST2,CD44,CD69,DUSP1,HLA-C,HLA-E,IFI44,IFI6,IFITM3,IGFBP7,IRF7,ISG15,JUNB,LGALS1,MT-CO2,SOX4,STAT1,UBE2L6,VIM	20 (6)	5	CIITA				IgG,MAPK1
SELPLG	other		2			1.789	1.54e-12	0.009	Akt,ITGB2,MAPK1,MAPK3,SELPLG,STAT5a/b	BST2,CD44,CRIP1,DUSP1,HLA-C,HLA-E,IFI44,IFI6,IFITM3,IGFBP7,IRF7,ISG15,JUNB,LGALS1,MT-CO2,SOX4,STAT1,TGFB1,UBE2L6,VIM	20 (6)	5		INSIG1,miR-34a-5p (and other miRNAs w/seed GGCAGUG)		HCK,IL10,ITGB2,PLAUR,RELA,Sfk	MAPK1
ISCA1	other		3			1.732	0.00013	0.0158	ACO1,ISCA1,MAOA,Mitochondrial complex 1	APP,TGFB1,VIM	3 (4)	2
CRLF1	cytokine		2			-1.043	1.91e-15	0.005	CRLF1,STAT1,STAT3	CCDC88A,CD44,CD69,CD9,HLA-DQA1,HLA-DRB5,HLA-E,IFI6,IFITM3,ITGB1,JUNB,MT-CO2,MT-CYB,MT-ND5,MT-ND6,PIM1,RUNX1,SOD2,STAT1,TCF4,TGFB1,VIM,ZFP36	23 (3)	3	ESR2			STAT3
IRF9	transcription regulator		2			-1.043	1.91e-15	0.0061	IRF9,STAT1,STAT3	CCDC88A,CD9,HLA-DQA1,HLA-DRB5,HLA-E,IFI6,IFITM3,IRF7,ISG15,ITGB1,JUNB,MT-CO2,MT-CYB,MT-ND5,MT-ND6,PIM1,RUNX1,SOD2,STAT1,TCF4,TGFB1,VIM,ZFP36	23 (3)	3	ETV6-NTRK3,HAVCR1,IFNA2,Ifnar,IFNL1,PRL,TLR7	ETV6-RUNX1,GSTO1,IFN Beta,IL1RN,Irgm1,MAPK1,RC3H1,USP18		Ifna4,IL27,Interferon alpha,STAT3	CIITA,IRF1,SOCS1
LIF	cytokine		2			-1.095	1.93e-15	0.0198	Akt,ERK1/2,JAK1,LIF,Mapk,MAPK1,MAPK3,PI3K (complex),STAT1,STAT3,STAT5a/b	APP,B2M,BST2,CCDC88A,CD44,CD69,CD9,DUSP1,FBLN5,HLA-DQA1,HLA-DRB5,HLA-F,IFI44,IGFBP7,ITGB1,JUNB,KLF10,LGALS1,MT-CYB,MT-ND5,MT-ND6,MX1,PIM1,SOD2,SOX4,TCF4,TGFB1,UBE2L6,VIM,ZFP36	30 (11)	11	Interferon alpha,STING1	GLI1,IL1RN		Ccl2,IRF1,KNG1,SOCS1	Collagen Alpha1,RHO,TAL1
ABI1	other		2			0.6	1.93e-15	0.0132	ABI1,ERK,NFkB (complex),PTK2,STAT3	CCDC88A,CD44,CD69,CD9,DUSP1,GNAS,HLA-DRB5,HLA-F,IFITM3,ISG15,ITGB1,JUNB,KLF10,MT-CO2,MT-CYB,MT-ND5,MT-ND6,PIM1,RUNX1,SERPINB1,SOD2,ST18,TCF4,VIM,ZFP36	25 (5)	4					STAT3
Ccl2	cytokine		2			-1.461	1.98e-15	0.0444	Ccl2,CCR2,ELAVL1,ERK,ERK1/2,Jnk,NFkB (complex),P38 MAPK,RAC1,RELA,STAT3	APP,CCDC88A,CD44,CD69,CD9,CFD,F13A1,GNAS,HLA-DRB5,HLA-F,IFI44,IFITM3,ISG15,ITGB1,JUNB,KLF10,MT-CO2,MT-ND5,MT-ND6,PIM1,PTPRC,RUNX1,SOD2,SPARC,ST18,TCF4,TGFB1,VIM,ZFP36,ZMAT3	30 (11)	11	CARM1,Fcer1,FCGR2A,FIBRINOGEN (family),FZD9,Ifnar,IFNB1,Ige,IL11RA,IL13,IRAK3,IRF3,IRF7,JAK1/2,JAK2,LIF,OSM,PDGF-DD,PLAUR,RALBP1,SNCA,SRC (family),STAT2,TLR7	ADORA2A,AMPK,F630028O10Rik,FHL2,GLIS2,IL27RA,Irgm1,KL,mir-30,MMP2,PLCG2,PTGER4,TSC2,USP18		CCL5,ELAVL1,IL5,KLF4
FLCN	other		1			1.732	0.00065	0.0475	FLCN	MT-CO2,MT-CYB,MT-ND5	3 (1)	1		RARA			TFAM
ARHGEF12	other		2			1.706	8.21e-13	0.0126	ARHGEF12,EGFR,Jnk,MAPK1,P38 MAPK,RAF1	APP,BST2,HLA-C,HLA-E,HNRNPD,IFI44,IFI6,IFITM3,IGFBP7,IQGAP2,IRF7,ISG15,ITGB1,LGALS1,MT-CO2,RUNX1,STAT1,TGFB1,UBE2L6,VIM,ZFP36,ZMAT3	22 (6)	5		miR-34a-5p (and other miRNAs w/seed GGCAGUG)			MAPK1,RAS
mir-203	microRNA		2			0.626	2.24e-15	0.0049	JAK1,mir-203,STAT1,STAT3	CCDC88A,CD44,CD9,HLA-C,HLA-DQA1,HLA-DRB5,HLA-E,HLA-F,IFI6,IFITM3,ITGB1,JUNB,MT-CO2,MT-CYB,MT-ND5,MT-ND6,MX1,PIM1,SOD2,TCF4,TGFB1,VIM,ZFP36	23 (4)	3					BIRC5,JAK1,STAT3
TRAF5	transporter		2			0.557	2.5e-15	0.0033	ERK1/2,Jnk,MAPK1,NFkB (complex),NFKBIA,P38 MAPK,RELA,RORC,STAT3,TRAF5	APP,B2M,BST2,CCDC88A,CD69,CD9,GNAS,HLA-C,HLA-DQA1,HLA-DRB5,HLA-E,HLA-F,IFI44,IFI6,IFITM3,IGFBP7,ITGB1,LGALS1,MT-CO2,MT-CYB,MT-ND5,MT-ND6,RUNX1,SPARC,ST18,TCF4,UBE2L6,ZFP36,ZMAT3	29 (10)	9				MAPK1,RELA	IL10,STAT3
S100A6	transporter		3			0.397	2.63e-15	0.0185	AR,CASP8,CYP19A1,ERBB2,ERK,GLI1,IRS2,Jnk,MMP9,NFE2L2,NFkB (complex),NOTCH1,PGR,PI3K (complex),PRKAA1,RB1,RELA,RICTOR,S100A6,STAT3,STAT6,TP53,TSC2,YAP1	AKAP13,ANXA1,ANXA2,APLP2,CAST,CCDC88A,CD44,CD69,CD9,CFD,CHD4,CRIP1,DAAM1,DBI,DSTN,DUSP1,FBLN5,GNA15,GNAQ,H4C3,HLA-DQA1,HLA-DRB5,HLA-E,HLA-F,IFI44L,IGFBP7,IQGAP2,IRF7,ISG15,JUNB,KLF10,KRT18,LGALS1,MEST,MGST1,MGST3,MT-CO2,MT-CYB,MT-ND5,MT-ND6,MTURN,MX1,MYH9,PFKP,PIK3R1,RGS10,RPS4Y1,SLC38A1,SOD2,ST18,STT3B,TAGLN2,TCF4,TPM4,TYROBP,ZFP36,ZMAT3	57 (24)	24	CD38,IL5,SPP1	COL5A1,GLI1,RHO,TSC2
DRD2	G-protein coupled receptor		2			-1.3	2.71e-15	0.0046	Akt,AKT1,DRD2,EGFR,ERK,ERK1/2,KDR,Mapk,MAPK1,MAPK3,PRKCE,PTK2,STAT5B	ANXA2,APP,B2M,BST2,CDK6,DUSP1,HLA-C,HLA-E,HNRNPD,IFI44,IFI6,IFITM3,IGFBP7,IQGAP2,IRF7,ISG15,ITGB1,JUNB,KLF10,LGALS1,MT-CO2,PIM1,RUNX1,SERPINB1,SOX4,TGFB1,UBE2L6,VIM,ZFP36	29 (13)	13	GDNF,RARA			MAPK1,MMP2	PPP1R1B,PRL
VAV	group		2			-1.46	2.73e-15	0.0102	ERK,Mapk,MAPK14,SRC,STAT3,VAV	APP,CCDC88A,CD44,CD9,DUSP1,GNAS,HLA-DRB5,IFITM3,IRF7,ISG15,ITGB1,JUNB,KLF10,MT-CO2,MT-CYB,MT-ND5,MT-ND6,PIM1,RUNX1,SOD2,TCF4,VIM,ZFP36	23 (6)	5	BCR (complex),ITGB2			IL10,STAT3
BECN1	other		2			-0.577	2.84e-15	0.0066	Akt,BECN1,caspase,ERBB2,SRC,STAT3	ANXA2,APLP2,APP,CCDC88A,CD44,CD9,CHD4,DAAM1,DUSP1,HLA-DRB5,IFITM3,IRF7,ISG15,ITGB1,JUNB,MT-CYB,MT-ND5,MT-ND6,PIM1,RUNX1,SOD2,SOX4,STAT1,STT3B,TCF4,VIM,ZFP36	27 (6)	6	RELA	mir-30		CCL5,IFNB1,MHC II,STAT3	IL13,IL4,IL5
PAF1	other		1		biased	1.633	1.08e-07	0.0008	PAF1	IFI44,IFI44L,IFITM3,ISG15,SOD2,ZFP36	6 (1)	1				CCL5,IFNL1,ISG15,KLF4,PLAUR
EML4-ALK	fusion gene/product		2			-0.365	3.06e-15	0.0206	EML4-ALK,ERK,HIF1A,STAT1,STAT3,STAT6	AKAP13,ANXA1,CCDC88A,CD44,CD9,CRIP1,DUSP1,GNA15,HLA-DQA1,HLA-DRB5,HLA-E,IFI44,IFI44L,IFI6,ITGB1,JUNB,KLF10,MT-CO2,MT-CYB,MT-ND5,MT-ND6,NCOA4,PIK3R1,PIM1,RUNX1,SPARC,TCF4,TGFB1,VIM,ZFP36	30 (6)	6				BIRC5,IL4,IRF1,JAK2,MAPK1,MMP2,STAT3	CD24,ERBB3
CDC73	other		3			1.616	3.97e-15	0.0455	CDC73,EIF2AK2,ERK1/2,MAPK1,SMAD3,STAT1,STAT3,STAT5a/b,WT1	APLP2,B2M,BST2,CCDC88A,CD44,CD69,CD9,HLA-C,HLA-DQA1,HLA-DRB5,HLA-E,IFI44,IFI6,IGFBP7,IRF7,ISG15,ITGB1,LGALS1,MGST1,MT-CO2,MT-CYB,MT-ND5,MT-ND6,PIM1,RUNX1,SOD2,STAT1,TCF4,TGFB1,TYROBP,ZFP36	31 (9)	9				IRF1,SOCS1
Fc gamma receptor	group		2			-1.3	3.18e-15	0.0139	Akt,ERK,Fc gamma receptor,Jnk,MAPK1,MAPK3,NFkB (complex),P38 MAPK,PI3K (complex),PLCG2,SYK	BST2,CD44,CD9,FBLN5,GIMAP7,GNAS,HLA-C,HLA-DQA1,HLA-DRB5,HLA-E,HLA-F,IFI44,IFI6,IFITM3,IGFBP7,ISG15,JUNB,KLF10,LGALS1,MT-CO2,PTPRC,SOD2,SOX4,ST18,TGFB1,UBE2L6,VIM,ZFP36,ZMAT3	29 (11)	11				LAT,MAPK1,PLCG2,RALB
JAK2	kinase		2			-0.898	3.2e-15	0.0175	ERK1/2,HOXA10,IRF8,JAK2,MAP3K5,NFKB1,P38 MAPK,PLD1,RAC1,STAT1,STAT3,STAT5a/b,STAT5B	APP,B2M,CCDC88A,CD44,CD69,CD9,CDK6,CFD,HLA-DQA1,HLA-DRB5,HLA-E,IFI44L,IFI6,IFITM3,ITGB1,JUNB,KLF10,MT-CO2,MT-CYB,MT-ND5,MT-ND6,PIK3R1,PIM1,RUNX1,TCF4,TGFB1,TTC3,TYROBP,VIM,ZFP36,ZMAT3	31 (13)	12	ATG5,BCR (complex),EML4-ALK,GH1,Ifn gamma,Ifnz (includes others),IL13,IL27RA,IL4,IL5,JAK1,MMP2,OSM,PLA2R1,PLAUR,PRL,SOCS1	ETV6-RUNX1,ITGB2,SH2B3,SOCS2,TSC2		Ccl2,CCL5,PC-PLC	RARA
OSM	cytokine		2			-0.898	3.2e-15	0.0245	Akt,ERK1/2,JAK1,Jnk,MAPK14,OSM,OSMR,P38 MAPK,STAT1,STAT3,STAT5a/b,STAT6	AKAP13,ANXA1,APP,B2M,CCDC88A,CD44,CD69,CD9,CRIP1,GNA15,GNAS,HLA-C,HLA-DQA1,HLA-DRB5,HLA-E,HLA-F,IFI44,IFI44L,IFI6,JUNB,MT-CYB,MT-ND5,MT-ND6,MX1,PIM1,SOX4,TCF4,TGFB1,VIM,ZFP36,ZMAT3	31 (12)	12	PTGER4			ABCC4,Ccl2,IL10,IL13,IL5,JAK1,JAK2,STAT3,TIMP1,TIMP3	CDK2,CEBPA,FASN,TAL1
SWAP70	other		3			-1.508	9.22e-14	0.0227	AMPK,CDKN1B,Creb,EGFR,ERBB2,ERK,ERK1/2,MAP2K1,MAPK1,MYC,NFkB (complex),P38 MAPK,Rac,RHOA,ROCK1,SWAP70,TP53	ANXA1,ANXA2,APLP2,APP,B2M,BST2,CDK6,CHD4,COBLL1,DAAM1,DBI,DSTN,DUSP1,GNAQ,GNAS,HLA-C,HLA-DQA1,HLA-E,HLA-F,HNRNPD,IFI44,IFI6,IFITM3,ISG15,KLF10,KRT18,LGALS1,MT-CYB,MT-ND5,MX1,PFKP,PIK3R1,PIM1,RANBP2,RPS4Y1,RUNX1,SLC38A1,SPARC,ST18,STT3B,TCF4,UBE2L6,ZFP36,ZMAT3	44 (17)	14		ETV6-RUNX1,IL13		Ige,Rac	IL10
ERBB4	kinase		2			-0.73	3.65e-15	0.0145	Akt,ERBB2,ERBB4,ERK,ERK1/2,MAPK1,MAPK3,PI3K (complex),STAT5A,STAT5a/b	ANXA2,APLP2,B2M,BST2,CD44,CD69,CDK6,CHD4,DAAM1,DUSP1,FBLN5,HLA-C,HLA-E,IFI44,IFI6,IFITM3,IGFBP7,IRF7,ISG15,ITGB1,JUNB,KLF10,LGALS1,MT-CO2,PIM1,SOX4,STT3B,UBE2L6,VIM,ZFP36	30 (10)	9	estrogen receptor,PRL,PTCH1			MAPK1,PGR,WWP1
IL13	cytokine		2			-0.686	3.67e-15	0.0263	ERK1/2,IL13,JAK1,MMP9,P38 MAPK,PPARG,STAT1,STAT3,STAT6	AKAP13,ANXA1,APP,B2M,CCDC88A,CD9,CFD,CRIP1,DUSP1,F13A1,GNA15,HLA-C,HLA-DQA1,HLA-DRB5,HLA-E,HLA-F,IFI44,IFI44L,IFI6,JUNB,MGST1,MT-CO2,MT-CYB,MT-ND5,MT-ND6,MX1,PFKP,PIM1,SOD2,SPINT2,TGFB1,TYROBP,ZFP36,ZMAT3	34 (9)	9	BIRC5,CCR2,DUOX1,ELAVL1,Fcer1,FHL2,GATA1,IL9R,LTB4R2,MAPKAPK3,MGAT5,OSM,PCGF2,TLR7	BECN1,IFNB1,IL27RA,IRF1,RARA,SPI1		Ccl2,CCL5,CTSH,HCK,IL1RN,JAK1,JAK2,MAOA,MMP2,PDLIM2,Retnla,SLA,SOCS1,SRC (family),TFF3,TIMP1,TYK2	CD37,FLOT1,IFNGR1,IRAK3,SNCA,SWAP70
PRL	cytokine		2			-0.438	3.83e-15	0.0137	ATF2,Creb,CYP19A1,EGFR,ERBB2,ERK,ERK1/2,IRF1,MAP2K1,MAPK1,MAPK8,NFkB (complex),P38 MAPK,PRL,RB1,RELA,STAT1,STAT3,STAT5A,STAT5a/b,STAT5B,TP53,ZAP70	ANXA1,ANXA2,APLP2,APP,B2M,BST2,CCDC88A,CD44,CD69,CD9,CDK6,CHD4,DAAM1,DBI,DSTN,DUSP1,EPSTI1,GNAQ,GNAS,HLA-C,HLA-DRB5,HLA-F,HNRNPD,IFI44,IFI44L,IFI6,IGFBP7,IQGAP2,IRF7,ISG15,ITGB1,KLF10,KRT18,LGALS1,MT-ND5,MT-ND6,MX1,PFKP,PIK3R1,SOX4,SPARC,ST18,STT3B,TAGLN2,UBE2L6,VIM,ZFP36	47 (23)	23	NCOA1	DRD2,PGR		CNN3,COL5A1,CTSH,ERBB4,IRF1,IRF7,IRF9,ISG15,JAK2,Lh,PNPT1,RALB,RAS,RELA,SPP1,STAT2,STAT3,TIMP1,TRIM14,USP18,YWHAG	HERPUD1,SOCS1
LMNA	other		3			-1.549	7.52e-16	0.0195	Akt,CDKN1B,CEBPA,CYP19A1,ERBB2,ESR1,estrogen receptor,EZH2,GLI1,HIF1A,HSF1,IRF3,LMNA,MTOR,MYC,NFkB (complex),NOTCH1,PGR,PRKAA1,SIRT1,STAT1,STAT3,TP53,TP73	AKAP13,ANXA1,APLP2,APP,BST2,CCDC88A,CD69,CD9,CD99,CFD,CHD4,COBLL1,DAAM1,DBI,DSTN,DUSP1,EIF4A2,GNAQ,GNAS,H4C3,HLA-C,HLA-DQA1,HLA-E,HLA-F,IFI44L,IGFBP7,IQGAP2,IRF7,ISG15,JUNB,KRT18,MEST,MGST1,MT-CO2,MT-ND5,MT-ND6,MTURN,NCOA4,PFKP,PIK3R1,PIM1,RANBP2,RGS10,RUNX1,SERPINB1,SFPQ,SLC38A1,SOD2,SOX4,SPINT2,ST18,STAT1,STT3B,TAGLN2,TCF4,TGFB1,UBB,UBE2L6,VIM,ZMAT3	60 (24)	24	ESR2,FGF2,GLI1	MAPK1,SNCA			IFNB1,IRF1,TIMP3
EFNB1	other		2			-1.633	8.34e-17	0.0018	EFNB1,Jnk,STAT3,STAT5a/b	APP,CCDC88A,CD44,CD69,CD9,DUSP1,HLA-DRB5,IFITM3,IRF7,ISG15,ITGB1,JUNB,MT-CO2,MT-CYB,MT-ND5,MT-ND6,PIM1,RUNX1,SOD2,STAT1,TCF4,TGFB1,VIM,ZFP36	24 (4)	3				EPHB2,STAT3
PECAM1	other		2			-1.732	1.48e-16	0.0041	CASP8,IRF3,Jnk,NFkB (complex),PECAM1,PTPN11,STAT3	APP,CCDC88A,CD44,CD69,CD9,DUSP1,GNAS,HLA-DRB5,HLA-F,IFI44,IFI44L,IFI6,IRF7,ISG15,MT-CO2,MT-CYB,MT-ND5,MT-ND6,PIM1,RUNX1,ST18,STAT1,TCF4,TGFB1,UBE2L6,VIM,ZMAT3	27 (7)	7	ERG,ETV6-RUNX1,GATA1,KLF4,SIRT3	ATG5,FCGR2A		STAT3	BIRC5,IFNB1,IRF3,MMP2
ISG15	other	0.433	1		biased	-1.732	9.99e-06	0.0017	ISG15	IFI6,IFITM3,MX1	3 (1)	1	CGAS,CLEC12A,FCGR2A,FZD9,IFI16,IFN Beta,IFNA1/IFNA13,IFNA2,IFNA4,Ifna4,Ifnar,IFNAR2,IFNB1,IFNL1,IFNL4,IL2RG,Interferon alpha,IRF3,IRF5,IRF7,JAK,JAK1/2,MKNK1,NFATC2,NONO,PAF1,PIK3R2,PLAAT4,PRL,RBM5,RNY3,SNCA,SPI1,STAT2,STING1,TLR7	CEBPA,DUSP11,ETV6-RUNX1,HDAC11,IgG,IL4,IRGM,Irgm1,MAPK1,miR-182-5p (and other miRNAs w/seed UUGGCAA),NRAS,PGR,PLCG2,PNPT1,RC3H1,RNASEH2B,RNF216,SOCS1,STAT3,TREX1,TRIM14
Fcer1	complex		2			-1.029	4.63e-15	0.0258	Akt,EGR1,ERK,ERK1/2,Fcer1,GAB2,IKBKB,Jnk,Mapk,MAPK1,MAPK14,NFkB (complex),NFKBIA,PI3K (family),Pkc(s),PLA2G4A,PLCG2,PTPN6,SPHK1,SPHK2,STAT6,SYK	AKAP13,ANXA1,APP,B2M,BST2,CD69,CD9,CDK6,CRIP1,GIMAP7,GNA15,GNAS,HLA-C,HLA-DQA1,HLA-DRB5,HLA-E,HLA-F,IFI44,IFI44L,IFI6,IFITM3,IGFBP7,KLF10,KRT18,LGALS1,MT-CO2,PIM1,PTPRC,SOX4,SPARC,ST18,TCF4,UBE2L6,ZFP36	34 (22)	21	GATA1,SPI1,TAL1			Ccl2,CCL5,FES,IL10,IL13,IL1RN,IL4,IL5,LAT,MAPK1,PLCG2,Rac,RAS,RELA,SRC (family),VAV1
CD79A	transmembrane receptor	0.475	2			-1.134	4.83e-15	0.0056	ACTB,CBL,CD79A,CDC37,G6PD,IKZF3,LCK,MAPK1,MAPK14,MAPK3,PEBP1,PIK3R1,PLCG2,PTPN11,PTPN6,SYK,VASP	ANXA1,BST2,CD9,CDK6,CFD,DSTN,DUSP1,GIMAP7,GNAS,HLA-C,HLA-DQA1,HLA-DRB5,HLA-E,IFI44,IFI6,IFITM3,IGFBP7,JUNB,LGALS1,MX1,PIM1,PTPRC,SFPQ,SOD2,STAT1,UBE2L6,ZFP36,ZMAT3	28 (17)	16	BCR (complex),CD79B,EBF1,ESR2	ETV6-RUNX1,ZNF423		CDK2,HCK,MAPK1,PLCG2,VASP
SAFB2	other		1			-1.732	0.0002	0.0057	SAFB2	B2M,HLA-C,HLA-E	3 (1)	1	SAFB			RBM8A	B2M,estrogen receptor
SPP1	cytokine		2			-0.845	5.14e-15	0.0199	Akt,ERK,ERK1/2,GLI1,GSK3B,Jnk,MAP2K1,MAPK1,Mek,MMP9,NFkB (complex),NFKBIA,P38 MAPK,PI3K (complex),PTK2,ROCK2,SPP1	ANXA1,APP,B2M,BST2,CD44,CD69,CDK6,FBLN5,H4C3,HLA-C,HLA-DQA1,HLA-E,HLA-F,IFI44,IFI6,IFITM3,IQGAP2,ISG15,JUNB,KLF10,KRT18,LGALS1,MEST,MT-CO2,MTURN,PIM1,RGS10,S100A11,SERPINB1,ST18,TGFB1,TYROBP,UBE2L6,VIM,ZMAT3	35 (17)	17	CEBPA,CLEC1B,CX3CL1,ESR2,FAM20C,FGF2,Laminin5,MAC,MYOC,PLCG2,PRL,PTGER4	DNAJB6,ETV6-RUNX1,GAPDH,GJA1,Hdac,IL1RN,miR-450a-5p (and other miRNAs w/seed UUUGCGA)		CCR2,Interferon alpha,MAPK1,MMP2,S100A6,TASL,TIMP1	IL10,INSIG1
CTSH	peptidase		3			0.617	5.57e-15	0.0281	AHR,Akt,CTSH,ERK,ERK1/2,IRS2,ITGA5,ITGB3,KDR,MAP3K14,NFkB (complex),P38 MAPK,PLCG2,PTK2,RAC1,STAT1,STAT6,SYK,TP53	AKAP13,ANXA1,ANXA2,B2M,CD44,CD69,CD9,CRIP1,DBI,DSTN,FBLN5,GIMAP7,GNA15,GNAQ,GNAS,HLA-DRB5,HLA-E,HLA-F,IFI44,IFI6,IGFBP7,IRF7,JUNB,KLF10,KRT18,MT-CYB,MT-ND5,MX1,PFKP,PIK3R1,PIM1,PTPRC,RUNX1,SERPINB1,SOD2,SOX4,ST18,TAGLN2,TCF4,TGFB1,ZFP36,ZMAT3	42 (19)	18	IL13,PRL	ESR2
MYOC	other		1			-1.732	0.000291	0.0438	MYOC	ANXA1,CD44,ITGB1	3 (1)	1				ANXA1,MAPK1,SPP1
CD24	other		1		biased	-1.732	0.00322	0.0083	CD24	RANBP2,SFPQ,TTC3	3 (1)	1	CCN5,estrogen receptor,GLI1,HAVCR1,IL5	EML4-ALK,NCOA1		LRPPRC
CNN3	other		2			-1.807	3.47e-11	0.0005	CNN3,MAPK1,MAPK3	BST2,DUSP1,HLA-C,HLA-E,IFI44,IFI6,IFITM3,IGFBP7,IRF7,ISG15,JUNB,LGALS1,STAT1,UBE2L6,VIM	15 (3)	2	PRL			MAPK1
PSAP	other		2			-1.807	3.81e-11	0.0005	MAPK1,MAPK3,PSAP	BST2,DUSP1,HLA-C,HLA-E,IFI44,IFI6,IFITM3,IGFBP7,IRF7,ISG15,JUNB,LGALS1,STAT1,UBE2L6,VIM	15 (3)	2		ELAVL1,mir-19		MAPK1
YWHAG	other		2			-1.877	9.6e-15	0.005	Akt,MAP2K1,MAPK1,MAPK14,PI3K (complex),YWHAG	BST2,CD44,DUSP1,FBLN5,GNAS,HLA-C,HLA-E,IFI44,IFI6,IFITM3,IGFBP7,IRF7,ISG15,ITGB1,LGALS1,MT-CO2,PIM1,SOD2,SOX4,STAT1,UBE2L6,VIM,ZFP36	23 (6)	5	MKNK1,PRL	mir-8,PML		MAPK1
FLNA	other		2			-1.886	4.94e-12	0.0167	Cdc42,FLNA,ITGB1,Jnk,PLCG2,RAC1,SYK,VIM	APP,CD44,CD69,CD9,GIMAP7,HLA-DQA1,HLA-DRB5,IFITM3,ISG15,ITGB1,MYH9,PIM1,PTPRC,SOD2,STAT1,TGFB1,VIM,ZFP36	18 (8)	8	Actin,IL4,IPMK,MKNK1			PLCG2	ADAM17
CRK	other		2			-1.886	1.01e-11	0.0145	CRK,DOK1,ERK,MAPK1,MAPK3,RAC1	BST2,CD69,HLA-C,HLA-E,IFI44,IFI6,IFITM3,IGFBP7,IRF7,ISG15,JUNB,KLF10,LGALS1,SOD2,TGFB1,UBE2L6,VIM,ZFP36	18 (6)	5	AJUBA,EBF1	mir-8		MAPK1,VAV1
DAP3	other		2			-1.89	4.38e-08	0.004	CASP8,DAP3	CD44,CD69,ISG15,MT-CO2,MT-CYB,MT-ND5,MT-ND6	7 (2)	2
SOCS1	other		1			-1.89	6.14e-07	0.0472	SOCS1	CD44,CD69,DUSP1,IFI44,ISG15,MX1,STAT1	7 (1)	1	CD38,CDC73,IFNA2,IL10,IL13,IL27,IL4,IRAK3,LIF,NFATC2,PIM2,TLR7	IRAK4,IRF9,MMP2,PRL		IFNL1,JAK2,TYK2	CDK2,IFI16,IFNGR1,IRGM,ISG15,RELA,Retnla
ADIPOR1	transmembrane receptor		3			-1.043	1.09e-14	0.005	ADIPOR1,AMPK,HRAS,HSD11B1,HSF1,IKK (complex),ITGB3,Jnk,LATS1,MAPK1,MED1,MKNK1,MTORC1,NFkB (complex),NFKB1,NR3C1,PRKAA,PRKAA2,RB1,TP53,TSC2,YAP1	ANXA1,ANXA2,APP,BST2,CD69,CFD,CPA3,CRIP1,DBI,DSTN,EIF4A2,GNAQ,GNAS,HLA-C,HLA-E,HLA-F,IFI44,IFI44L,IFI6,IFITM3,ITM2A,KRT18,LGALS1,MGST1,MT-CO2,MT-CYB,MT-ND5,MYH9,PFKP,PIK3R1,PIM1,RBPMS,RUNX1,S100A11,SLC38A1,SOD2,SPARC,ST18,STAT1,TAGLN2,TCF4,TTC3,UBB,UBE2L6,VIM	45 (22)	21				AMPK,IL10,TFAM
ALKBH7	other		1	Inhibited		-2	2.84e-07	0.0003	ALKBH7	MT-CO2,MT-CYB,MT-ND5,MT-ND6	4 (1)	1	NF
WWP1	enzyme		3			-0.186	1.39e-14	0.0109	Akt,CASP8,Cdc42,DUSP1,EIF4EBP1,ERBB2,ERK,ERK1/2,EZR,Jnk,KLF5,Mapk,MAPK14,NOTCH1,PI3K (complex),PLCG2,WWP1	ANXA2,APLP2,APP,B2M,CD69,CD9,CFD,CHD4,DAAM1,DUSP1,FBLN5,GNAS,HLA-DQA1,HLA-DRB5,IFI44,IFITM3,IRF7,KLF10,MT-CO2,MYH9,PIK3R1,PIM1,PTPRC,RUNX1,SOD2,SOX4,STT3B,TGFB1,VIM	29 (17)	15	ERBB4				EZR
DAP3	other		1	Inhibited	biased	-2	4.09e-07	0.0001	DAP3	MT-CO2,MT-CYB,MT-ND5,MT-ND6	4 (1)	1
KSR1	kinase		2			-0.408	1.44e-14	0.009	Akt,ERK,ERK1/2,KSR1,MAP2K1,MAPK1,NFKBIA,RAF1	B2M,BST2,CD44,DUSP1,HLA-C,HLA-DQA1,HLA-E,IFI44,IFI6,IFITM3,IGFBP7,IRF7,ISG15,ITGB1,JUNB,KLF10,LGALS1,MT-CO2,PIM1,SOX4,TGFB1,UBE2L6,VIM,ZFP36	24 (8)	7				MAPK1
PARD6A	other		3	Inhibited		-2.064	8.14e-14	0.0039	AKT1,atypical protein kinase C,CLOCK,EGFR,ERBB2,ERK,ERK1/2,FOXO1,FOXO3,FOXO4,GSK3A,HMOX1,KDR,MAPK1,MET,MYC,P38 MAPK,PARD6A,Pde4,PI3K (complex),PTPN1,RET,SREBF1,TP53,TSC2	ANXA2,APLP2,B2M,BST2,CDK6,CFD,CHD4,COBLL1,CRIP1,DAAM1,DBI,DSTN,FBLN5,GNAQ,HLA-C,HLA-DQA1,HLA-E,HNRNPD,IFI44,IFI44L,IFI6,IFITM3,IGFBP7,IQGAP2,ITGB1,KLF10,KRT18,LGALS1,MEST,MT-ND5,MT-ND6,MX1,NCOA4,PFKP,PIK3R1,PTPRC,RANBP2,RPS4Y1,RUNX1,S100A11,SLC38A1,SPARC,STT3B,TAGLN2,UBE2L6,ZMAT3	46 (25)	22					GSK3A
KNG1	other		2	Inhibited		-2.065	3.15e-12	0.0028	EGFR,KNG1,MAPK1,MAPK3	BST2,DUSP1,HLA-C,HLA-E,HNRNPD,IFI44,IFI6,IFITM3,IGFBP7,IQGAP2,IRF7,ISG15,JUNB,LGALS1,MT-CO2,RUNX1,STAT1,UBE2L6,VIM	19 (4)	3	LIF			MAPK1
TFF3	other		2	Inhibited		-2.117	2.35e-14	0.0042	Akt,EGFR,ERBB2,MAPK1,MAPK3,TFF3	ANXA2,APLP2,BST2,CD44,CHD4,DAAM1,DUSP1,HLA-C,HLA-E,HNRNPD,IFI44,IFI6,IFITM3,IGFBP7,IQGAP2,IRF7,ISG15,ITGB1,JUNB,LGALS1,MT-CO2,RUNX1,SOX4,STAT1,STT3B,UBE2L6,VIM	27 (6)	5	CCN5,estrogen receptor,IL13,IL4	NOTCH2		MAPK1
mir-322	microRNA		3			1.183	2.12e-14	0.0226	Akt,CDK2,CDKN1B,FOXO1,mir-322,MYC,PGR,RB1,SMARCA4,SMARCC1	AKAP13,B2M,CD44,CD79A,CDK6,COBLL1,DUSP1,HLA-C,HLA-E,HLA-F,IFI44,IFI44L,IFI6,IGFBP7,IQGAP2,IRF7,ISG15,KLF10,KRT18,LGALS1,MT-CO2,MX1,PFKP,PIM1,PTPRC,RANBP2,RPS4Y1,SERPINB1,SLC38A1,SOD2,SPARC,STAT1,TGFB1,VIM,ZFP36	35 (10)	9	SPI1				CDK2,FGF2
FYB2	other		2	Inhibited		-2.183	1.74e-11	0.0077	Akt,FYB2,MAPK1	BST2,CD44,DUSP1,HLA-C,HLA-E,IFI44,IFI6,IFITM3,IGFBP7,IRF7,ISG15,LGALS1,MT-CO2,SOX4,STAT1,UBE2L6,VIM	17 (3)	2				MAPK1
Retnla	other		2	Inhibited		-2.2	4.11e-16	0.0108	BTK,ERK,Jnk,P38 MAPK,Retnla,STAT3	APP,CCDC88A,CD44,CD69,CD9,HLA-DRB5,IFI44L,IFITM3,ISG15,ITGB1,JUNB,KLF10,MT-CO2,MT-CYB,MT-ND5,MT-ND6,MX1,PIM1,RUNX1,SOD2,TCF4,TGFB1,VIM,ZFP36,ZMAT3	25 (6)	5	FASN,IL13,IL4,NDST1	KLF4,SOCS1,VASP		STAT3	Ige
FHL2	transcription regulator		2			1.043	2.53e-14	0.0034	estrogen receptor,FHL2,MAPK1,MAPK3,PTK2,RAC1	ANXA1,BST2,CD44,CD99,HLA-C,HLA-E,IFI44,IFI6,IFITM3,IGFBP7,IRF7,ISG15,JUNB,KLF10,KRT18,LGALS1,MT-CO2,SERPINB1,SOD2,SPARC,STAT1,TGFB1,UBE2L6	23 (6)	6				IL10,IL13,IL4,IL5	Ccl2,estrogen receptor
UCN	other		2	Inhibited		-2.357	3.13e-11	0.0252	ERK1/2,Mapk,MAPK1,MAPK3,UCN	APP,B2M,BST2,CD44,DUSP1,HLA-C,HLA-E,IFI44,IFI6,IFITM3,IGFBP7,IRF7,ISG15,JUNB,LGALS1,STAT1,UBE2L6,VIM	18 (5)	4				MAPK1
RHO	G-protein coupled receptor		3			0.192	2.69e-14	0.0058	Akt,CASP8,EIF4EBP1,ERBB2,EZR,Jnk,MAPK14,PI3K (complex),PLCG2,RHO	ANXA2,APLP2,APP,B2M,CD44,CD69,CD9,CHD4,DAAM1,DUSP1,FBLN5,GNAS,HLA-DQA1,HLA-DRB5,IFITM3,IRF7,ITGB1,MT-CO2,PIM1,PTPRC,SOD2,SOX4,STAT1,STT3B,TGFB1,VIM,ZFP36	27 (10)	9		LIF		EZR,PDE6G	B2M,S100A6
Irgm1	other		1	Inhibited	biased	-2.449	8.25e-06	0.0299	Irgm1	B2M,IFI44,IFITM3,IRF7,ISG15,STAT1	6 (1)	1	ELAVL1,Ifnar,IRF3	NRAS,PNPT1,PTGER4,STAT3			B2M,Ccl2,CCL5,CGAS,IFI16,IRF1,IRF9,IRGM,ISG15,NLRC5,TRIM14,USP18
FCGR2A	transmembrane receptor		2			-0.2	2.85e-14	0.0165	Akt,ERK,FCGR2A,NFkB (complex),P38 MAPK,Pkc(s),PLCG2,PTPN1,PTPN6,RIPK2,SYK	APP,CD9,CDK6,GIMAP7,GNAS,HLA-DQA1,HLA-DRB5,HLA-F,IFITM3,IRF7,ISG15,ITGB1,JUNB,KLF10,MT-CO2,PIK3R1,PIM1,PTPRC,SOD2,SOX4,ST18,STAT1,TGFB1,ZFP36,ZMAT3	25 (11)	11	IgG	CD247		Ccl2,CCL5,IFNA2,IL10,IL23,IRF7,ISG15,PLCG2,Rac,RASGRP1,USP18	FCGR3A/FCGR3B,PECAM1
RALBP1	enzyme		3			-0.632	2.96e-14	0.0113	AMPK,ERK1/2,FOXO3,HRAS,JUN,MAP2K1,MAP3K8,MAPK1,MAPK14,MED1,MKNK1,MTORC1,MYC,NFkB (complex),NFKB1,NFKBIA,PRKAA2,Rac,RALBP1,RB1,YAP1	ANXA2,B2M,BST2,CD69,CFD,COBLL1,GNAQ,GNAS,HLA-C,HLA-DQA1,HLA-E,HLA-F,IFI44L,IFI6,IFITM3,IGFBP7,IQGAP2,ITM2A,JUNB,KRT18,LGALS1,MGST1,MT-CO2,MT-CYB,MX1,MYH9,PFKP,PIM1,PTPRC,RANBP2,RBPMS,RPS4Y1,SERPINB1,SLC38A1,SPARC,ST18,STAT1,TTC3,UBE2L6,VIM	40 (21)	19				Ccl2,Rac	AMPK
C5	other		2	Inhibited		-2.556	6.44e-18	0.0022	Akt,C5,ERK1/2,MAPK1,MAPK14,MAPK3,STAT3	B2M,BST2,CCDC88A,CD44,CD9,DUSP1,GNAS,HLA-C,HLA-DRB5,HLA-E,IFI44,IFI6,IGFBP7,IRF7,ISG15,ITGB1,JUNB,LGALS1,MT-CYB,MT-ND5,MT-ND6,PIM1,RUNX1,SOD2,SOX4,STAT1,TCF4,UBE2L6,VIM,ZFP36	30 (7)	6				IL10,ITGB2,MAPK1,STAT3
PALLD	other		3	Inhibited		-2.654	3.07e-15	0.0106	Akt,CDH1,CTNNB1,EGFR,EIF4E,ERK,IKBKB,Jnk,Mapk,MAPK1,MKNK1,MYC,NFkB (complex),NFKBIA,PALLD,PI3K (complex),PTK2,Rac,RB1,SRC,STAT3,STAT6,SYK,YAP1	AKAP13,ANXA1,ANXA2,APP,BST2,CCDC88A,CD9,CDK6,COBLL1,CRIP1,DUSP1,FBLN5,GIMAP7,GNA15,GNAQ,HLA-C,HLA-DQA1,HLA-DRB5,HLA-E,HLA-F,HNRNPD,IFI44,IFI44L,IFI6,IGFBP7,IQGAP2,ITGB1,ITM2A,KLF10,KRT18,LGALS1,MT-ND5,MT-ND6,MX1,MYH9,PTPRC,RANBP2,RPS4Y1,SERPINB1,SLC38A1,SOX4,ST18,TCF4,TTC3,UBE2L6,ZFP36	46 (24)	23				Rac
PSAP	other		3	Inhibited		-2.795	2.05e-15	0.0101	DUSP1,EGFR,GBA,MAPK1,MAPK14,MAPK3,NFE2L2,NFkB (complex),NR3C1,P38 MAPK,PSAP,RARA,RPTOR,SMAD2,SPHK2,TNFRSF1A	ANXA1,BST2,CD44,CD69,CDK6,CFD,DSTN,DUSP1,H4C3,HLA-C,HLA-E,HLA-F,HNRNPD,IFI44,IFI44L,IFI6,IFITM3,IGFBP7,IQGAP2,IRF7,ISG15,ITGB1,JUNB,LGALS1,MGST1,MGST3,PIK3R1,PIM1,SFPQ,SLC38A1,ST18,STAT1,TCF4,UBE2L6,VIM,ZFP36,ZMAT3	37 (16)	14		ELAVL1,mir-19		MAPK1
Actin	group		3			-1.461	3.81e-14	0.0304	ABCC1,Actin,Akt,ATF2,CASP8,ERK,ERK1/2,MRTFA,MYC,NFkB (complex),P38 MAPK,Rac	B2M,CDK6,COBLL1,CPA3,DUSP1,GNAS,HLA-F,IFI44,IFI44L,IFI6,IQGAP2,ISG15,ITGB1,KLF10,LGALS1,MT-CO2,MX1,MYH9,RANBP2,RPS4Y1,SLC38A1,SOD2,SOX4,SPARC,ST18,STAT1,TGFB1,VIM,ZFP36,ZMAT3	30 (12)	9	ATE1,WIPF1			FLNA,Rac
PAWR	transcription regulator		2			0.408	3.84e-14	0.0087	Akt,CASP8,JAK1,Jnk,NFkB (complex),PAWR,STAT6	AKAP13,ANXA1,APP,CD44,CD69,CRIP1,DUSP1,GNA15,GNAS,HLA-C,HLA-F,IFI44,IFI44L,IFITM3,JUNB,MT-CO2,MX1,RUNX1,SOD2,SOX4,ST18,STAT1,VIM,ZFP36	24 (7)	7					JAK1
ESR2	ligand-dependent nuclear receptor		2			0	4.06e-14	0.0351	EGFR,ERK,ESR2,JUN,MAPK1,MTOR,NFkB (complex)	ANXA1,BST2,CD44,CD69,CD79A,EMB,FBLN5,GNAS,HLA-C,HLA-E,HLA-F,HNRNPD,IFI44,IFI6,IFITM3,IGFBP7,IQGAP2,IRF7,ISG15,KLF10,LGALS1,MT-CO2,PIM1,RUNX1,SERPINB1,SOD2,SOX4,ST18,TGFB1,UBE2L6,VIM,ZFP36	32 (7)	7	STAT3			AJUBA,ANXA1,CD79A,CRLF1,FGF2,GATA1,GJA1,GRPR,LMNA,RARA,SPP1	AKAP12,CTSH,IRF7,Lh,MAPK1,PGR,ST8SIA1,TRIM14
CCN5	growth factor		2			-1.091	4.07e-14	0.0035	Akt,CCN5,Jnk,MAPK1	APP,BST2,CD44,HLA-C,HLA-E,IFI44,IFI6,IFITM3,IGFBP7,IRF7,ISG15,KRT18,LGALS1,MT-CO2,SOX4,SPARC,STAT1,TGFB1,UBE2L6,VIM,ZFP36	21 (4)	4		LATS		CD24,MAPK1,TFF3	IGFBP7,KLF4
BSCL2	other		3	Inhibited		-2.795	2.78e-14	0.0464	ADAM17,Akt,Ampa Receptor,BSCL2,Creb,CTNNB1,DUSP1,EGFR,MAPK1,MAPK14,NFkB (complex),NR3C1,PPARG,RARA,RPTOR,SMAD2,TNFRSF1A	ANXA1,BST2,CD44,CD69,CDK6,CFD,DUSP1,GNAS,H4C3,HLA-C,HLA-E,HLA-F,HNRNPD,IFI44,IFI44L,IFI6,IFITM3,IGFBP7,IQGAP2,IRF7,ISG15,ITGB1,JUNB,LGALS1,MGST1,MT-CO2,PIK3R1,PIM1,SFPQ,SLC38A1,SOX4,ST18,STAT1,TCF4,UBE2L6,VIM,ZFP36	37 (17)	15				MAPK1
CNN3	other		3	Inhibited		-3	8.55e-15	0.0208	CNN3,DUSP1,EGFR,MAPK1,MAPK14,MAPK3,NFE2L2,NFkB (complex),NR3C1,RARA,RPTOR,SMAD2,SPHK2,TNFRSF1A	ANXA1,BST2,CD44,CD69,CDK6,CFD,DSTN,DUSP1,H4C3,HLA-C,HLA-E,HLA-F,HNRNPD,IFI44,IFI44L,IFI6,IFITM3,IGFBP7,IQGAP2,IRF7,ISG15,ITGB1,JUNB,LGALS1,MGST1,MGST3,PIK3R1,PIM1,SFPQ,SLC38A1,ST18,STAT1,TCF4,UBE2L6,VIM,ZFP36	36 (14)	13	PRL			MAPK1
SAFB2	other		2	Inhibited		-3.051	5.99e-11	0.0005	estrogen receptor,SAFB2	ANXA1,B2M,CD44,CD99,HLA-C,HLA-E,ITGB1,KLF10,KRT18,MT-CO2,SPARC,TGFB1,VIM	13 (2)	2	SAFB			RBM8A	B2M,estrogen receptor
SAFB	other		2	Inhibited		-3.051	2.35e-10	0.0031	estrogen receptor,SAFB	ANXA1,B2M,CD44,CD99,HLA-C,HLA-E,ITGB1,KLF10,KRT18,MT-CO2,SPARC,TGFB1,VIM	13 (2)	2				RBM8A,SAFB2	B2M,CCL5,CX3CL1,estrogen receptor,IFNB1,NEDD9
SAFB2	other		3	Inhibited		-3.578	1.46e-13	0.0117	ERK,estrogen receptor,Mapk,PI3K (complex),SAFB2	ANXA1,APP,B2M,CD44,CD99,DUSP1,FBLN5,HLA-C,HLA-E,ITGB1,JUNB,KLF10,KRT18,MT-CO2,PIM1,SPARC,STAT1,TGFB1,VIM,ZFP36	20 (5)	5	SAFB			RBM8A	B2M,estrogen receptor
SAFB	other		3	Inhibited		-3.578	3.59e-13	0.019	ERK,estrogen receptor,Mapk,PI3K (complex),SAFB	ANXA1,APP,B2M,CD44,CD99,DUSP1,FBLN5,HLA-C,HLA-E,ITGB1,JUNB,KLF10,KRT18,MT-CO2,PIM1,SPARC,STAT1,TGFB1,VIM,ZFP36	20 (5)	5				RBM8A,SAFB2	B2M,CCL5,CX3CL1,estrogen receptor,IFNB1,NEDD9
KNG1	other		3	Inhibited		-3.883	2.52e-19	0.0008	Cdc42,CREB1,DUSP1,EGFR,ERK,ERK1/2,FOXO1,HIF1A,ITGB4,KNG1,MAPK1,MAPK3,MMP9,NFE2L2,NFkB (complex),NFKBIA,NR3C1,PGR,RARA,RPTOR,STAT3,STAT6	AKAP13,ANXA1,B2M,BST2,CCDC88A,CD9,CDK6,CFD,CRIP1,DSTN,DUSP1,GNA15,H4C3,HLA-C,HLA-DQA1,HLA-DRB5,HLA-E,HLA-F,HNRNPD,IFI44,IFI6,IFITM3,IGFBP7,IQGAP2,IRF7,ISG15,JUNB,KLF10,LGALS1,MEST,MGST1,MGST3,MT-CO2,MT-CYB,MT-ND5,MT-ND6,MX1,MYH9,NCOA4,PFKP,PIK3R1,PTPRC,RUNX1,SERPINB1,SFPQ,SLC38A1,SPARC,ST18,STAT1,TYROBP,UBE2L6,VIM	52 (22)	21	LIF			MAPK1
TFF3	other		3	Inhibited		-4.009	1.01e-17	0.0039	Akt,Cdc42,CREB1,DUSP1,EGFR,ERBB2,ESR1,EZH2,FOXO1,FOXO3,HIF1A,ITGB4,MAPK1,MAPK3,MMP9,NFAT5,NFE2L2,NFkB (complex),NR3C1,PGR,PI3K (complex),RARA,RPTOR,STAT3,STAT6,TFF3,TSC2	AKAP13,ANXA1,ANXA2,APLP2,BST2,CCDC88A,CD44,CD9,CDK6,CFD,CHD4,CRIP1,DAAM1,DSTN,DUSP1,FBLN5,GNA15,H4C3,HLA-C,HLA-E,HLA-F,HNRNPD,IFI44,IFI6,IFITM3,IGFBP7,IQGAP2,IRF7,ISG15,ITGB1,JUNB,LGALS1,MEST,MGST1,MGST3,MT-CO2,MT-ND5,MT-ND6,MX1,MYH9,NCOA4,PFKP,PIK3R1,PTPRC,RUNX1,S100A11,SFPQ,SLC38A1,SOX4,SPARC,ST18,STAT1,STT3B,TYROBP,UBE2L6,VIM	56 (27)	26	CCN5,estrogen receptor,IL13,IL4	NOTCH2		MAPK1
EZR	other		2			0	6.73e-14	0.0068	Akt,CASP8,EIF4EBP1,ERBB2,ERK1/2,EZR,Jnk,Mapk,MAPK14,PI3K (complex),PLCG2	ANXA2,APLP2,APP,B2M,CD69,CD9,CHD4,DAAM1,DUSP1,FBLN5,GNAS,HLA-DQA1,HLA-DRB5,IFITM3,IRF7,ITGB1,MT-CO2,PIM1,PTPRC,SOD2,SOX4,STAT1,STT3B,TGFB1,VIM,ZFP36	26 (11)	10	BCR (complex),PGR,RHO,STAT3	CST5,IgG,Lh,WWP1		PLCG2	IL10
LAT2	other		2			0.6	7.56e-14	0.0073	Akt,ERK,ERK1/2,LAT2,MAPK1,MAPK8,P38 MAPK,PI3K (complex),PLCG2,SYK	B2M,BST2,CD69,CD9,FBLN5,GIMAP7,HLA-C,HLA-DQA1,HLA-DRB5,HLA-E,IFI44,IFI6,IFITM3,IGFBP7,ISG15,ITGB1,KLF10,LGALS1,MT-CO2,PTPRC,SOD2,SOX4,TGFB1,UBE2L6,ZFP36	25 (10)	9	BCR (complex)	ETV6-RUNX1			IL10,LAT,MAPK1,PLCG2
mir-2392	microRNA		1			1.732	6.69e-06	0.0011	mir-2392	MT-CO2,MT-CYB,MT-ND5	3 (1)	1
miR-450a-5p (and other miRNAs w/seed UUUGCGA)	mature microRNA		1	Activated	biased	2	2.75e-05	0.0281	miR-450a-5p (and other miRNAs w/seed UUUGCGA)	ITGB1,TCF4,TGFB1,VIM	4 (1)	1					SPP1
miR-2392 (miRNAs w/seed AGGAUGG)	mature microRNA		1		biased	1.732	6.69e-06	0.0011	miR-2392 (miRNAs w/seed AGGAUGG)	MT-CO2,MT-CYB,MT-ND5	3 (1)	1
miR-141-3p (and other miRNAs w/seed AACACUG)	mature microRNA		1		biased	1.732	0.000494	0.0411	miR-141-3p (and other miRNAs w/seed AACACUG)	CDK6,SATB1,VIM	3 (1)	1	SPI1				ISL1
LY96	transmembrane receptor		2			-1.4	1.04e-13	0.0282	LY96,MAPK1,MAPK14,MAPK8,NFkB (complex),TLR4	BST2,CAST,CD44,CD69,CDK6,DUSP1,GNAS,HLA-C,HLA-DQA1,HLA-E,HLA-F,IFI44,IFI6,IGFBP7,ISG15,JUNB,LGALS1,MT-ND6,MX1,RUNX1,SOD2,ST18,UBE2L6,VIM,ZFP36	25 (6)	5				CCL5,MAPK1
CDK2	kinase		2			-1.372	1.05e-13	0.0303	Akt,CDK2,CDKN1B,FOXO1,MYC,PGR,RB1,SMARCA4,SMARCC1	AKAP13,B2M,CD44,CD79A,CDK6,COBLL1,DUSP1,HLA-C,HLA-E,HLA-F,IFI44,IFI44L,IFI6,IGFBP7,IQGAP2,IRF7,ISG15,KLF10,KRT18,LGALS1,MT-CO2,MX1,PFKP,PIM1,PTPRC,RANBP2,RPS4Y1,SERPINB1,SLC38A1,SOD2,SPARC,STAT1,TGFB1,ZFP36	34 (9)	8	BCR (complex),CD79A,PIM2	CDK2AP1,GJA1,IFNA2,Interferon alpha,KLF4,mir-322,OSM,PCGF2,RBM5,SOCS1,SPI1		Collagen Alpha1,PGR
AKAP12	transporter		2			1.279	1.23e-13	0.0011	ADRB2,AKAP12,MAPK1,RB1	BST2,DUSP1,GNAS,HLA-C,HLA-E,IFI44,IFI6,IFITM3,IGFBP7,IRF7,ISG15,JUNB,KLF10,KRT18,LGALS1,PIM1,SOD2,STAT1,TGFB1,UBE2L6,VIM,ZFP36	22 (4)	3	CEBPA,NRAS	CST5,ESR2			MAPK1
PIK3CD	kinase		2			-0.408	1.4e-13	0.0421	Akt,AKT1,BTK,ERK,FOXO3,GSK3B,PIK3CD,PLCG2,PTEN,PTK2	CD44,CD69,CD9,CFD,CHD4,DUSP1,HLA-DQA1,HLA-DRB5,IFI44L,IFITM3,IGFBP7,ISG15,ITGB1,KLF10,MT-CO2,MT-CYB,MX1,PIM1,SERPINB1,SOD2,SOX4,TGFB1,VIM,ZFP36	24 (10)	10	EBF1	CEBPA		GSK3A,IL4,PLCG2,RAS	IL5
RARA	ligand-dependent nuclear receptor		1			-1.667	4.55e-06	0.0217	RARA	H4C3,HLA-C,HNRNPD,IFI44,IFI44L,LGALS1,RUNX1,SFPQ,STAT1	9 (1)	1	ESR2,MAPK1	CAK,JAK2		BIRC5,CD38,DRD2,IRF1,NEDD9	ADAM17,FLCN,IL13,IL4,KLF4
MGAT5	enzyme		2			-0.688	1.59e-13	0.0012	MAPK1,MAPK3,MGAT5,PTK2,PTPN11	BST2,DUSP1,HLA-C,HLA-E,IFI44,IFI6,IFITM3,IGFBP7,IRF7,ISG15,ITGB1,JUNB,LGALS1,PTPRC,SERPINB1,STAT1,UBE2L6,VIM,ZMAT3	19 (5)	5				IL13,IL4,IL5,MAPK1
CSF2RB	transmembrane receptor		2			-0.816	1.67e-13	0.0283	AKT1,CSF2RB,ERK,GAB2,Mapk,MAPK1,NFkB (complex),STAT5a/b	APP,BST2,CD69,DUSP1,GNAS,HLA-C,HLA-E,HLA-F,IFI44,IFI6,IFITM3,IGFBP7,ISG15,ITGB1,JUNB,KLF10,LGALS1,PIM1,SOD2,SPARC,ST18,UBE2L6,VIM,ZFP36	24 (8)	8	CD38,IL5,MMP2			Ige,MAPK1
LAT	other		2			-1.4	2.38e-13	0.0399	AMPK,ERK1/2,LAT,MAPK1,MAPK3,MAPK8,NFkB (complex),PLCG2	B2M,BST2,CD69,CD9,DUSP1,GNAS,HLA-C,HLA-DQA1,HLA-DRB5,HLA-E,HLA-F,IFI44,IFI6,IFITM3,IGFBP7,ISG15,JUNB,LGALS1,MT-CO2,MT-CYB,PTPRC,SOD2,ST18,STAT1,UBE2L6	25 (8)	7	CD3D,Fc gamma receptor,Fcer1,FGR,MAC,ZDHHC21	ANO6,HCK,LAT2,SLA		AMPK,CTLA4,IL4,MAPK1,PLCG2
PGR	ligand-dependent nuclear receptor		1	Inhibited		-3.162	1.19e-08	0.0073	PGR	AKAP13,CD44,IFI44,IFI44L,IRF7,ISG15,ITGB1,MX1,PFKP,RUNX1	10 (1)	1	CDK2,Ck2,ERBB3,ERBB4,NCOA1,NR5A2,SRC (family)	CDK2AP1,ESR2,mir-8		CEBPA,EZR,KLF4,Lh,NEDD9,TSC22D3,VASP	IFI16,IRF7,ISG15,MMP2,PRL
PGR	ligand-dependent nuclear receptor		2	Inhibited		-3.569	3.26e-19	0.0013	CTNNB1,ERK1/2,estrogen receptor,NFkB (complex),PGR,PTK2,SMAD2,STAT1,STAT3,STAT5B	AKAP13,ANXA1,B2M,CCDC88A,CD44,CD69,CD9,CD99,CDK6,GNAS,HLA-DQA1,HLA-DRB5,HLA-E,HLA-F,IFI44,IFI44L,IFI6,IFITM3,IRF7,ISG15,ITGB1,KLF10,KRT18,MT-CO2,MT-CYB,MT-ND5,MT-ND6,MX1,PFKP,PIM1,RUNX1,SERPINB1,SOX4,SPARC,ST18,TCF4,VIM,ZFP36	38 (10)	10	CDK2,Ck2,ERBB3,ERBB4,NCOA1,NR5A2,SRC (family)	CDK2AP1,ESR2,mir-8		CEBPA,EZR,KLF4,Lh,NEDD9,TSC22D3,VASP	IFI16,IRF7,ISG15,MMP2,PRL
Sfk	group		2			-0.816	2.74e-13	0.0431	Akt,BTK,ERK,FOXO1,INPP5D,P38 MAPK,PI3K (complex),PLCG2,Sfk,YAP1	CD44,CD69,CD9,CDK6,FBLN5,HLA-DQA1,HLA-DRB5,IFI44L,IFITM3,IGFBP7,IRF7,ISG15,ITGB1,KLF10,MT-CO2,MX1,MYH9,PIM1,SERPINB1,SOD2,TGFB1,VIM,ZFP36,ZMAT3	24 (10)	9	CLEC12A,ITGB2,PLAUR,SELPLG			PLCG2,VAV1
PGR	ligand-dependent nuclear receptor		3	Inhibited		-3.906	1.91e-20	0.0004	Cdc42,CEBPB,CTNNB1,ERK1/2,estrogen receptor,GATA1,HIF1A,ITGB2,LCK,MAPK1,MMP9,MYC,NFkB (complex),PGR,PI3K (complex),PTK2,SMAD2,STAT1,STAT3,STAT5B,TP53,TP63,TSC2,YAP1	AKAP13,ANXA1,ANXA2,B2M,BST2,CAST,CCDC88A,CD44,CD69,CD9,CD99,CDK6,COBLL1,CRIP1,DBI,DSTN,FBLN5,GNAQ,GNAS,HLA-C,HLA-DQA1,HLA-DRB5,HLA-E,HLA-F,HNRNPD,IFI44,IFI44L,IFI6,IFITM3,IQGAP2,IRF7,ISG15,ITGB1,KLF10,KRT18,LGALS1,MT-CO2,MT-CYB,MT-ND5,MT-ND6,MX1,MYH9,NCOA4,PFKP,PIK3R1,PIM1,RANBP2,RPS4Y1,RUNX1,S100A11,SATB1,SERPINB1,SFPQ,SLC38A1,SOX4,SPARC,ST18,TAGLN2,TCF4,TYROBP,VIM,ZFP36,ZMAT3	63 (24)	24	CDK2,Ck2,ERBB3,ERBB4,NCOA1,NR5A2,SRC (family)	CDK2AP1,ESR2,mir-8		CEBPA,EZR,KLF4,Lh,NEDD9,TSC22D3,VASP	IFI16,IRF7,ISG15,MMP2,PRL
EPHB2	kinase		3	Activated		2.795	4.81e-14	0.037	DUSP1,EGFR,EPHB2,ERK,ERK1/2,HRAS,MAPK1,MAPK3,NFE2L2,NFkB (complex),NR3C1,RARA,RPTOR,SPHK2,TNFRSF1A	ANXA1,B2M,BST2,CD69,CDK6,CFD,DSTN,DUSP1,H4C3,HLA-C,HLA-E,HLA-F,HNRNPD,IFI44,IFI44L,IFI6,IFITM3,IGFBP7,IQGAP2,IRF7,ISG15,JUNB,KLF10,LGALS1,MGST1,MGST3,PIK3R1,PIM1,RBPMS,SFPQ,SLC38A1,ST18,STAT1,TCF4,TGFB1,UBE2L6,VIM	37 (15)	14	EFNB1,NONO	SMARCA5		IgG	MAPK1
CDC7	kinase		3	Activated		2.714	5e-14	0.0192	ATF6,CASP8,CASP9,CDC7,CEBPA,CEBPB,CHEK1,Creb,CREB1,CYP19A1,E2F3,EGFR,EIF4E,GATA3,IRF3,MET,MKNK1,MMP9,MTOR,NFAT5,NFkB (complex),NR3C1,P38 MAPK,PGR,PPARG,RB1,STAT1,Tlr,TP53,TP63,YAP1	AKAP13,ANXA1,ANXA2,BST2,CAST,CD44,CD69,CD9,CLEC2B,CPA3,DBI,DSTN,DUSP1,FBLN5,GNAQ,GNAS,HLA-DRB5,HLA-E,HLA-F,HNRNPD,IFI44L,IFITM3,IQGAP2,IRF7,ISG15,ITM2A,JUNB,MEST,MGST1,MT-ND5,MX1,MYH9,PIK3R1,PIM1,PTPRC,RBPMS,RUNX1,SLC38A1,SPARC,SPINT2,ST18,STAT1,TAGLN2,TCF4,TGFB1,TTC3,TYROBP,UBE2L6,ZMAT3	49 (31)	28
EPHB2	kinase		2			1.698	1.48e-12	0.0002	EPHB2,HRAS,MAPK1,MAPK3	BST2,DUSP1,HLA-C,HLA-E,IFI44,IFI6,IFITM3,IGFBP7,IRF7,ISG15,JUNB,LGALS1,RBPMS,STAT1,TGFB1,UBE2L6,VIM	17 (4)	3	EFNB1,NONO	SMARCA5		IgG	MAPK1
PIM2	kinase		2			-0.557	4.58e-13	0.0381	AMPK,EIF4B,HSF1,MTORC1,MYC,PIM2,PKM,STAT6,TSC2	AKAP13,ANXA1,ANXA2,B2M,BST2,CD44,CDK6,COBLL1,CRIP1,DUSP1,EIF4A2,GNA15,IFI6,IFITM3,IQGAP2,ISG15,ITGB1,LGALS1,MT-CYB,MX1,PFKP,RANBP2,RPS4Y1,S100A11,SLC38A1,SPARC,TGFB1,UBB,ZFP36	29 (9)	9	ATG5,GATA1			CD38,CDK2,SOCS1	AMPK,TSC2
JAK1	kinase		1		biased	1.633	2.58e-07	0.0055	JAK1	HLA-C,HLA-F,JUNB,MX1,RUNX1,STAT1	6 (1)	1	ATG5,BCR (complex),IFNA2,Ifna4,Ifnz (includes others),IL13,IL27RA,IL2RG,IL4,ISL1,OSM,TYK2	ETV6-RUNX1,mir-203,PAWR,TIMP3		IRF1,JAK2,MKNK1,MMP2,STAT2,STAT3	MAPK1
RASGRP1	other		2			-0.962	5.17e-13	0.0476	Akt,BRAF,ERK,ERK1/2,HRAS,Jnk,KRAS,MAPK1,NRAS,RASGRP1	APLP2,APP,B2M,BST2,CD44,CD69,DUSP1,HLA-C,HLA-E,IFI44,IFI6,IFITM3,IGFBP7,IRF7,ISG15,ITGB1,ITM2A,KLF10,LGALS1,MT-CO2,RBPMS,SOX4,SPARC,TGFB1,UBE2L6,VIM,ZFP36	27 (10)	10	FCGR2A			MAPK1,NRAS,RAS
STYK1	kinase		2			-1.528	3.47e-14	0.004	Akt,MAPK1,MAPK3,PI3K (complex),STYK1	BST2,CD44,DUSP1,FBLN5,HLA-C,HLA-E,IFI44,IFI6,IFITM3,IGFBP7,IRF7,ISG15,ITGB1,JUNB,LGALS1,MT-CO2,PIM1,SOX4,STAT1,UBE2L6,VIM	21 (5)	4				MAPK1
GSK3A	kinase		2			0.577	6.22e-13	0.0314	Akt,EGR1,ERK,GSK3A,MYC,NFkB (complex)	APP,CD69,CDK6,COBLL1,DUSP1,GNAS,HLA-F,IFI44,IFI44L,IFI6,IQGAP2,IRF7,ITGB1,KLF10,LGALS1,MT-CO2,MX1,RANBP2,RPS4Y1,SLC38A1,SOD2,SOX4,SPARC,ST18,TGFB1,VIM,ZFP36	27 (6)	5	BCR (complex),PIK3CD,PTGER4	PARD6A
CD244	transmembrane receptor		2			-1.279	7.03e-13	0.0239	CD244,MAPK1,MAPK8,NFkB (complex),PLCG2	BST2,CD9,DUSP1,GNAS,HLA-C,HLA-DQA1,HLA-DRB5,HLA-E,HLA-F,IFI44,IFI6,IFITM3,IGFBP7,ISG15,JUNB,LGALS1,PTPRC,SOD2,ST18,STAT1,UBE2L6,VIM	22 (5)	4		EBF1		CCL5,Lfa-1,MAPK1,PLCG2
PPP1R1B	phosphatase		2			-1.347	8.01e-13	0.0379	Akt,Creb,ERBB2,ERK,ERK1/2,GSK3B,MAPK1,MAPK3,PPP1R1B	ANXA2,APLP2,B2M,BST2,CD44,CHD4,DAAM1,DUSP1,GNAS,HLA-C,HLA-E,IFI44,IFI6,IFITM3,IGFBP7,IRF7,ISG15,ITGB1,JUNB,KLF10,LGALS1,MT-CO2,SOX4,STT3B,UBE2L6,VIM,ZFP36	27 (9)	9	ADORA2A,GDNF	DRD2		MAPK1,SNCA
ITPKB	kinase		2			-1.698	3.33e-11	0.0057	CDKN1A,ITPKB,MAPK1,MAPK3	APP,BST2,CD44,DUSP1,HLA-C,HLA-E,IFI44,IFI6,IFITM3,IGFBP7,IRF7,ISG15,JUNB,KRT18,LGALS1,STAT1,UBE2L6	17 (4)	3		GLI1		IgG,MAPK1
CTLA4	transmembrane receptor		2			1.225	1.15e-12	0.0351	Akt,CTLA4,ERK,Jnk,MAPK1,NFkB (complex),RELA,ZAP70	ANXA1,APP,BST2,CD44,CD69,GNAS,HLA-C,HLA-E,HLA-F,IFI44,IFI6,IFITM3,IGFBP7,ISG15,JUNB,KLF10,LGALS1,MT-CO2,MT-CYB,SOD2,SOX4,ST18,UBE2L6,VIM	24 (8)	7	LAT	IL27			CD3D,EBI3,Ige,IL10,IL5,MAPK1,RELA
PIK3R2	kinase		2			0.655	1.24e-12	0.0076	Akt,EIF4E,ERK,IRS2,MKNK1,NFKBIA,PIK3R2	ANXA2,B2M,CD44,DUSP1,GNAQ,HLA-DQA1,IRF7,ISG15,ITM2A,JUNB,KLF10,MT-CO2,MX1,PTPRC,SOX4,SPARC,STAT1,TGFB1,TTC3,VIM,ZFP36	21 (7)	7	HCK			IRF7,ISG15,MKNK1
IRAK4	kinase		2			-1.715	6.43e-16	0.0118	CASP1,CHUK,ERK,ERK1/2,IKBKB,IRAK4,IRF7,Jnk,MAPK1,MAPK14,MKNK1,NFkB (complex),NFKBIA,P38 MAPK,RELA,RPS6KA5,STAT3	ANXA2,APP,B2M,BST2,CCDC88A,CD69,CD9,GNAQ,GNAS,HLA-C,HLA-DQA1,HLA-DRB5,HLA-E,HLA-F,IFI6,IGFBP7,IRF7,ITM2A,JUNB,KLF10,LGALS1,MT-CO2,MT-ND5,MT-ND6,PIM1,RUNX1,SOD2,SPARC,ST18,TCF4,TTC3,VIM,ZFP36,ZMAT3	34 (17)	17	NLRX1,TLR7	IRAK3		IFNB1,IFNL1,Interferon alpha,IRF5,MAPK1,MKNK1,RELA,STAT3	IL4,IRF3,SOCS1
FCGR3A/FCGR3B	transmembrane receptor		2			0.832	1.42e-12	0.0003	FCGR3A/FCGR3B,PLCG2,SYK,ZAP70	ANXA1,CD44,CD69,CD9,GIMAP7,HLA-DQA1,HLA-DRB5,IFITM3,ISG15,PIM1,PTPRC,STAT1,TGFB1	13 (4)	3	IL10	FCGR2A		Ifn gamma,PLCG2,TEC
HCK	kinase		2			-1.768	2.64e-16	0.0051	Akt,BTK,ERK,ERK1/2,GAB2,HCK,MAPK1,MAPK3,MAPK8,NFkB (complex),P38 MAPK,PI3K (complex),PLCG2,RIPK2,SYK	B2M,BST2,CD44,CD9,FBLN5,GIMAP7,GNAS,HLA-C,HLA-DQA1,HLA-DRB5,HLA-E,HLA-F,IFI44,IFI44L,IFI6,IFITM3,IGFBP7,JUNB,KLF10,LGALS1,MT-CO2,MX1,PTPRC,SOD2,SOX4,SPARC,ST18,TGFB1,UBE2L6,VIM,ZFP36,ZMAT3	32 (15)	14	BCR (complex),CD79A,IL13,SELPLG	ITGB2		MAOA,MAPK1,PIK3R2,PLCG2,VAV1	LAT
MAPKAPK3	kinase		2			-1.941	4.74e-11	0.003	IRF3,MAPKAPK3,RPS6KA5	CD69,DUSP1,IFI44,IFI44L,IFI6,IFITM3,IRF7,ISG15,JUNB,STAT1,UBE2L6,VIM,ZFP36	13 (3)	3	Interferon alpha			IL10,IL13,MKNK1	HSPB8,IFNB1,IRF3
Camkk	group		3			0.745	1.54e-12	0.0227	AKT1,AMPK,Camkk,CLOCK,EGFR,ERBB2,ERK1/2,FOXO1,FOXO3,FOXO4,HRAS,KDR,MAPK1,MED1,MET,MKNK1,NFkB (complex),P38 MAPK,PRKAA2,PTPN1,RET,TP53,TSC2,YAP1	ANXA2,APLP2,B2M,BST2,CFD,CHD4,CRIP1,DAAM1,DBI,DSTN,GNAS,HLA-C,HLA-DQA1,HLA-E,HLA-F,HNRNPD,IFI44L,IFI6,IFITM3,IGFBP7,IQGAP2,ITGB1,ITM2A,LGALS1,MEST,MGST1,MT-CO2,MT-CYB,MT-ND5,MYH9,NCOA4,PIK3R1,PTPRC,RBPMS,RUNX1,S100A11,SPARC,ST18,STAT1,STT3B,TAGLN2,TTC3,UBE2L6,VIM,ZMAT3	45 (24)	23				AMPK
ITPKB	kinase		3	Inhibited		-2.021	1.51e-15	0.0117	AURKB,CASP8,CCND1,CDKN1A,DUSP1,EGFR,ERK,ERK1/2,ITPKB,Jnk,MAPK1,MAPK14,MAPK3,Mek,NFE2L2,NFkB (complex),NR3C1,RARA,RB1,RPTOR,SMAD2,STAT3,TP53	APP,B2M,BST2,CCDC88A,CD44,CD69,CD9,CDK6,CFD,DBI,DSTN,DUSP1,GNAQ,H4C3,HLA-C,HLA-DQA1,HLA-DRB5,HLA-E,HLA-F,HNRNPD,IFI44,IFI6,IFITM3,IGFBP7,IQGAP2,IRF7,ISG15,ITGB1,JUNB,KLF10,KRT18,LGALS1,MGST1,MGST3,MT-ND5,MT-ND6,PFKP,PIK3R1,PTPRC,SFPQ,SLC38A1,SOX4,ST18,STAT1,TAGLN2,UBE2L6,ZFP36,ZMAT3	48 (23)	22		GLI1		IgG,MAPK1
NLRX1	other		3			-1.121	1.54e-12	0.0263	AR,CEBPA,ERK1/2,estrogen receptor,FOXO1,HIF1A,IKK (complex),IRS2,Jnk,MMP9,MTOR,NFE2L2,NFkB (complex),NLRX1,RELA,RICTOR,RPTOR,Smad2/3,STAT6,YAP1	AKAP13,APP,B2M,CAST,CD69,CD99,CDK6,CFD,CRIP1,DUSP1,GNA15,GNAS,HLA-F,IFI44,IFI6,IFITM3,IRF7,JUNB,KLF10,MGST1,MGST3,MT-CYB,MX1,MYH9,NCOA4,PIK3R1,PTPRC,RPS4Y1,RUNX1,SERPINB1,SLC38A1,SOD2,SPARC,SPINT2,ST18,STAT1,TGFB1,TYROBP,ZFP36	39 (20)	19				IRAK4	IFN Beta,IFNB1,IL10,IRF1,RELA,STAT2
AMPK	complex		2			0.18	1.69e-12	0.0454	Akt,AMPK,ERK1/2,FOXO3,HRAS,Jnk,MAPK1,MED1,MKNK1,MTORC1,PRKAA2,RB1,YAP1	ANXA2,APP,B2M,BST2,CFD,GNAQ,HLA-C,HLA-E,IFI6,IFITM3,IGFBP7,IRF7,ITM2A,KRT18,LGALS1,MGST1,MT-CO2,MT-CYB,MYH9,PFKP,PIM1,PTPRC,RBPMS,SERPINB1,SOD2,SOX4,SPARC,STAT1,TTC3,UBE2L6,VIM	31 (13)	13	ADIPOR1,Camkk,EI24,IL10,KL,LAT,SIRT3	PIM2,PML,RALBP1,SYNJ1		MKNK1,VASP	Ccl2,CIITA,Lh,MAPK1,SREBF1
CHKA	kinase		2	Inhibited		-2.065	2.67e-13	0.0023	Akt,CHKA,MAPK1,MAPK3	BST2,CD44,DUSP1,HLA-C,HLA-E,IFI44,IFI6,IFITM3,IGFBP7,IRF7,ISG15,JUNB,LGALS1,MT-CO2,SOX4,STAT1,TGFB1,UBE2L6,VIM	19 (4)	4		HAVCR1		MAPK1
PROC	peptidase		2			-1.225	1.75e-12	0.0428	AKT1,CASP8,EGFR,MAPK1,NFkB (complex),P38 MAPK,PROC	BST2,CD44,DUSP1,GNAS,HLA-C,HLA-E,HLA-F,HNRNPD,IFI44,IFI6,IFITM3,IGFBP7,IQGAP2,IRF7,ITGB1,LGALS1,MT-CO2,RUNX1,SOD2,ST18,STAT1,UBE2L6,VIM,ZMAT3	24 (7)	6		PLA2G5		MAPK1,MMP2
FGR	kinase		2	Inhibited		-2.117	5.14e-15	0.0101	Akt,AKT1,CASP8,ERK1/2,FGR,Jnk,MAPK1,MAPK14,MAPK3,MAPK8,PI3K (complex),RIPK2,SOS1,SYK	APP,B2M,BST2,CD44,CD69,DUSP1,FBLN5,GIMAP7,GNAS,HLA-C,HLA-E,IFI44,IFI6,IFITM3,IGFBP7,IRF7,ITGB1,JUNB,LGALS1,MT-CO2,SOD2,SOX4,STAT1,TGFB1,UBE2L6,VIM,ZFP36	27 (14)	13				LAT,MAPK1,VAV1
FRK	kinase		2	Inhibited		-2.132	1.42e-14	0.0013	FRK,Jnk,MAPK1,NRAS,NTRK1,PTK2	APP,B2M,BST2,DUSP1,HLA-C,HLA-E,IFI44,IFI6,IFITM3,IGFBP7,IRF7,ISG15,LGALS1,MEST,RBPMS,SERPINB1,SOD2,STAT1,TGFB1,UBE2L6,VIM,ZFP36	22 (6)	5				MAPK1,NRAS
GH1	growth factor		2			-1.134	2.03e-12	0.0412	Akt,ERBB2,ERK,ERK1/2,GH1,MAPK1,PI3K (complex),PRLR,STAT5A,STAT5a/b,STAT5B	ANXA2,APLP2,B2M,BST2,CD44,CD69,CDK6,CFD,CHD4,DAAM1,DUSP1,FBLN5,HLA-C,HLA-E,IFI44,IFI6,IFITM3,IGFBP7,IRF7,ISG15,KLF10,LGALS1,MT-CO2,PIM1,STT3B,UBE2L6,VIM,ZFP36	28 (11)	11				JAK2,MAPK1,TWIST2
B2M	transmembrane receptor	0.644	2			-1	2.15e-12	0.0016	B2M,Mapk,PLCG2,SREBF1	APP,CD9,CFD,DBI,HLA-DQA1,HLA-DRB5,HLA-E,IFITM3,ISG15,MT-CO2,MT-CYB,MT-ND5,MT-ND6,PTPRC,STAT1,TGFB1	16 (4)	4	EBI3,ELAVL1,HAVCR1,Ifnar,IFNAR1,IL27,NLRC5,RFX5,RFXAP,ST6GALNAC1	IRGM,Irgm1,NRAS,RHO,SAFB,SAFB2,SMARCA5		Ige,IL4,SREBF1	PLCG2
UBASH3B	enzyme		2			0.943	2.15e-12	0.0106	CBL,NFkB (complex),PLCG2,SYK,UBASH3B	CD44,CD69,CD9,GIMAP7,GNAS,HLA-DQA1,HLA-DRB5,HLA-F,IFITM3,IRF7,ISG15,JUNB,PIM1,PTPRC,SOD2,ST18,STAT1,TGFB1	18 (5)	4					PLCG2
MAPK1	kinase		1	Inhibited		-2.138	8.56e-11	0.0003	MAPK1	BST2,DUSP1,HLA-C,HLA-E,IFI44,IFI6,IFITM3,IGFBP7,IRF7,ISG15,LGALS1,STAT1,UBE2L6,VIM	14 (1)	1	ADAM17,ADORA2A,ADRA2C,Agtr1b,ANXA1,ARAF,ATE1,BCR (complex),BSCL2,C5,CCN5,CD244,CD247,CD3D,CD79A,CD79B,CHKA,CNN3,CRK,CSF2RA,CSF2RB,Ctf2,CX3CL1,DISC,DRD2,DRD3,EML4-ALK,ERBB3,ERBB4,ETV6-FGFR3,Fc gamma receptor,Fcer1,FGF2,FGF5,FGR,FRK,FYB2,G Protein I,GDNF,GH1,GRPR,HCK,Ige,IGF2BP2,IgG,IL4,IL5,Integrin alpha 5 beta 1,IRAK4,ITGB2,ITPKB,KNG1,KSR1,Laminin5,LAT,Lh,LY96,MAC,MGAT5,MKNK1,MYOC,NCR1,NCR3,NDST1…	AKAP12,AMPK,ANO6,ARHGEF12,BTN2A2,CD72,CTH,CTLA4,EPHB2,ESR2,FCAR,HSPB8,Interferon alpha,IRAK3,JAK1,LAT2,NPPC,POMGNT1,PTPRZ1,RASSF1,SELPLG,SGCG,SH2B3,TNFRSF8,TSC22D3		BIRC5,IL10,L3MBTL1,RARA,WIPF1	CCR8,IFI16,IRF7,IRF9,ISG15,LMNA,PML,SOCS2,STAT2,TRIM14,USP18
FES	kinase		2	Inhibited		-2.191	1.16e-17	0.0012	FES,MAPK1,MAPK8,STAT1,STAT3,STAT5A,STAT5a/b	BST2,CCDC88A,CD69,CD9,CDK6,HLA-C,HLA-DQA1,HLA-DRB5,HLA-E,IFI44,IFI6,IGFBP7,IRF7,ISG15,ITGB1,JUNB,LGALS1,MT-CO2,MT-CYB,MT-ND5,MT-ND6,PIM1,RUNX1,SOD2,STAT1,TCF4,TGFB1,UBE2L6,VIM,ZFP36	30 (7)	6	Fcer1			STAT3
ERBB3	kinase		2	Inhibited		-2.197	3.25e-14	0.0255	Akt,EGFR,ERBB2,ERBB3,ERK,ERK1/2,Mapk,MAPK1,MAPK3,MTOR,PGR,PI3K (family),RAC1,RICTOR,TSC2,YBX1	AKAP13,ANXA1,APLP2,APP,B2M,BST2,CD44,CD69,CHD4,CRIP1,DAAM1,HLA-C,HLA-E,HNRNPD,IFI44L,IFI6,IGFBP7,IQGAP2,IRF7,JUNB,KLF10,LGALS1,MT-CO2,MX1,PFKP,RPS4Y1,RUNX1,S100A11,SERPINB1,SOD2,SOX4,STT3B,TGFB1,UBE2L6,ZFP36	35 (16)	15	ADAM17,estrogen receptor	EML4-ALK,NCOA1,USP8		FGF2,ITGB2,MAPK1,PGR,Rac	TSC2
STYK1	kinase		3	Inhibited		-2.38	8.39e-16	0.0129	Akt,DUSP1,EGFR,ERK,EZH2,FOXO1,FOXO3,KRAS,MAPK1,MAPK3,NFAT5,NFE2L2,NFkB (complex),NOS2,NR3C1,NRAS,P38 MAPK,PI3K (complex),RARA,RB1,RPTOR,STAT3,STYK1,TSC2	ANXA1,ANXA2,APLP2,BST2,CCDC88A,CD44,CD9,CDK6,CRIP1,DSTN,DUSP1,FBLN5,H4C3,HLA-C,HLA-E,HLA-F,IFI44,IFI6,IFITM3,IGFBP7,IQGAP2,IRF7,ISG15,ITGB1,ITM2A,JUNB,KLF10,KRT18,LGALS1,MEST,MGST1,MGST3,MT-CO2,MT-ND5,MT-ND6,PFKP,PIK3R1,PIM1,PTPRC,RBPMS,S100A11,SFPQ,SLC38A1,SOX4,SPARC,ST18,STAT1,TYROBP,UBE2L6,VIM,ZMAT3	51 (24)	23				MAPK1
FRK	kinase		3	Inhibited		-2.449	1.4e-15	0.0043	AR,Cdc42,EGFR,ERK,FOXO1,FRK,GAB1,Jnk,LCK,MAPK1,MMP9,NFE2L2,NFkB (complex),NFKBIA,NRAS,NTRK1,PTEN,PTK2,RARA,RICTOR,RPTOR,STAT3,STAT6,TP53,TSC2,YAP1	AKAP13,ANXA2,APP,B2M,BST2,CAST,CCDC88A,CD9,CDK6,CFD,DBI,DSTN,DUSP1,GNA15,GNAQ,H4C3,HLA-C,HLA-DQA1,HLA-DRB5,HLA-E,HLA-F,HNRNPD,IFI44,IFI44L,IFI6,IFITM3,IGFBP7,IQGAP2,IRF7,ISG15,KLF10,LGALS1,MEST,MGST1,MGST3,MT-CYB,MT-ND5,MT-ND6,MYH9,PTPRC,RBPMS,RPS4Y1,S100A11,SERPINB1,SFPQ,SOD2,ST18,STAT1,TAGLN2,TGFB1,TYROBP,UBE2L6,VIM,ZFP36	54 (26)	24				MAPK1,NRAS
MAPK1	kinase		2	Inhibited		-2.475	6.37e-14	0.0306	DUSP1,EGFR,MAPK1,MAPK14,NFkB (complex),NR3C1,RARA,RPTOR,SMAD2,TNFRSF1A	ANXA1,BST2,CD44,CD69,CDK6,DUSP1,H4C3,HLA-C,HLA-E,HLA-F,HNRNPD,IFI44,IFI44L,IFI6,IFITM3,IGFBP7,IQGAP2,IRF7,ISG15,ITGB1,JUNB,LGALS1,MT-CO2,PIK3R1,PIM1,SFPQ,SLC38A1,ST18,STAT1,UBE2L6,VIM,ZFP36	32 (10)	10	ADAM17,ADORA2A,ADRA2C,Agtr1b,ANXA1,ARAF,ATE1,BCR (complex),BSCL2,C5,CCN5,CD244,CD247,CD3D,CD79A,CD79B,CHKA,CNN3,CRK,CSF2RA,CSF2RB,Ctf2,CX3CL1,DISC,DRD2,DRD3,EML4-ALK,ERBB3,ERBB4,ETV6-FGFR3,Fc gamma receptor,Fcer1,FGF2,FGF5,FGR,FRK,FYB2,G Protein I,GDNF,GH1,GRPR,HCK,Ige,IGF2BP2,IgG,IL4,IL5,Integrin alpha 5 beta 1,IRAK4,ITGB2,ITPKB,KNG1,KSR1,Laminin5,LAT,Lh,LY96,MAC,MGAT5,MKNK1,MYOC,NCR1,NCR3,NDST1…	AKAP12,AMPK,ANO6,ARHGEF12,BTN2A2,CD72,CTH,CTLA4,EPHB2,ESR2,FCAR,HSPB8,Interferon alpha,IRAK3,JAK1,LAT2,NPPC,POMGNT1,PTPRZ1,RASSF1,SELPLG,SGCG,SH2B3,TNFRSF8,TSC22D3		BIRC5,IL10,L3MBTL1,RARA,WIPF1	CCR8,IFI16,IRF7,IRF9,ISG15,LMNA,PML,SOCS2,STAT2,TRIM14,USP18
Ck2	complex		2			-1.342	4.1e-12	0.0314	CD5,Ck2,GGA3,PACS1,PGR,PTEN,RAC1,ZFP36	AKAP13,APP,CD44,CD69,CDK6,CFD,DUSP1,IFI44L,IRF7,ITGB1,MT-CO2,MT-CYB,MX1,PFKP,PIM1,RUNX1,SOD2,SOX4,TGFB1,ZFP36	20 (8)	8				PGR
ARAF	kinase		3	Inhibited		-3	9.9e-16	0.0107	ARAF,CEBPA,CEBPB,CTNNB1,DUSP1,EGFR,ERK1/2,FOXO1,GATA1,MAP2K1/2,MAPK1,MKNK1,MMP9,MTOR,NFkB (complex),NFKBIA,Notch,NR3C1,P38 MAPK,PRKAA1,RAF1,RARA,RB1,RPTOR,STAT3	ANXA1,ANXA2,B2M,BST2,CCDC88A,CD44,CD69,CD9,CDK6,CRIP1,DUSP1,GNAQ,H4C3,HLA-C,HLA-DQA1,HLA-DRB5,HLA-E,HLA-F,HNRNPD,IFI44,IFI44L,IFI6,IFITM3,IGFBP7,IQGAP2,IRF7,ISG15,ITM2A,JUNB,KRT18,LGALS1,MGST1,MT-ND5,MT-ND6,PIK3R1,S100A11,SATB1,SFPQ,SLC38A1,SOX4,SPARC,SPINT2,STAT1,TCF4,TTC3,TYROBP,UBE2L6,VIM,ZMAT3	49 (25)	23	EBF1,RAS			MAPK1
ANO6	ion channel		3	Activated		2.333	9.29e-16	0.0072	AMPK,ANO6,DUSP1,EGFR,ERK1/2,LAT,MAPK1,MAPK14,MAPK3,NFkB (complex),NR3C1,PLCG2,RARA,RPTOR,SMAD2,TNFRSF1A	ANXA1,B2M,BST2,CD69,CD9,CDK6,DUSP1,H4C3,HLA-C,HLA-DQA1,HLA-DRB5,HLA-E,HLA-F,HNRNPD,IFI44,IFI44L,IFI6,IFITM3,IGFBP7,IQGAP2,IRF7,ISG15,ITGB1,JUNB,LGALS1,MT-CYB,PIK3R1,PIM1,PTPRC,SFPQ,SLC38A1,ST18,STAT1,UBE2L6,VIM,ZFP36	36 (16)	14					LAT,MAPK1
CLDN7	other		3			0.667	5.22e-12	0.0471	AKT1,AKT3,CLDN7,CLOCK,EGFR,ERBB2,ERK,ERK1/2,FOXO1,FOXO3,FOXO4,HMOX1,KDR,MAPK1,MET,NFkB (complex),RELA,TSC2	ANXA2,APLP2,B2M,BST2,CDK6,CHD4,CRIP1,DAAM1,DUSP1,GNAS,HLA-C,HLA-E,HLA-F,HNRNPD,IFI44,IFI6,IFITM3,IGFBP7,IQGAP2,IRF7,ITGB1,KLF10,LGALS1,MEST,MT-CYB,MX1,NCOA4,PTPRC,RUNX1,S100A11,SERPINB1,SOD2,ST18,STT3B,TGFB1,UBE2L6	36 (18)	17	CST5,KLF4,mir-8			ALDH3A1,MMP2,RELA	CX3CL1,DNAJB6,IGFBP7
SLA	other		2			-0.258	5.53e-12	0.0044	ERK,PLCG2,SLA,SYK	CD44,CD69,CD9,DUSP1,GIMAP7,HLA-DQA1,HLA-DRB5,IFITM3,ISG15,JUNB,KLF10,PIM1,PTPRC,TGFB1,ZFP36	15 (4)	3	IL13				LAT,PLCG2
TRPV1	ion channel		2	Inhibited		-2.132	8.42e-17	0.0005	NFKBIA,STAT3,TRPV1	CCDC88A,CD44,CD9,HLA-DQA1,HLA-DRB5,IFITM3,IRF7,ISG15,ITGB1,JUNB,MT-CO2,MT-CYB,MT-ND5,MT-ND6,PIM1,RUNX1,SOD2,STAT1,TCF4,TGFB1,VIM,ZFP36	22 (3)	2	ISL1			STAT3
CX3CL1	cytokine		2			-1.177	5.75e-12	0.0255	Akt,Cdc42,CX3CL1,CX3CR1,ERK,Jnk,Mapk,MAPK1,MAPK14,MAPK8,P38 MAPK,PI3K (complex),RAC1,SYK,WAS	APP,BST2,CD44,CD69,FBLN5,GIMAP7,GNAS,H3-3A/H3-3B,HLA-C,HLA-E,IFI44,IFI6,IFITM3,IGFBP7,IRF7,ISG15,KLF10,LGALS1,MT-CO2,MYH9,SFPQ,SOD2,SOX4,UBE2L6,ZFP36,ZMAT3	26 (15)	15	CCR2,IRF3	CLDN7,Hdac,NFATC2,NRAS,SAFB		IFI16,IRF7,MAPK1,SPP1	MMP2,PDE6G
ETV6-RUNX1	fusion gene/product		1			-0.775	5.83e-12	0.0001	ETV6-RUNX1	CD44,CD79A,DSTN,GNA15,IFI6,IRF7,ISG15,ITGB1,LGALS1,PIM1,PTPRC,STAT1,TGFB1,UBE2L6,ZMAT3	15 (1)	1				PECAM1	CCL5,CD72,CD79A,CYBA,IFI16,Ifnar,IFNAR1,IFNAR2,IFNB1,IRF1,IRF3,IRF5,IRF7,IRF9,ISG15,JAK1,JAK2,LAT2,MMP2,PML,PTPRCAP,RALB,SH2B3,SPP1,STAT2,STAT3,SWAP70,TREX1,TSC22D3,VAV1
IRAK3	kinase		2			0.943	6.22e-12	0.0088	IRAK1,IRAK3,IRAK4,MAPK1,MAPK3,MAPK8	APP,BST2,DUSP1,HLA-C,HLA-E,IFI44,IFI6,IFITM3,IGFBP7,IRF7,ISG15,JUNB,LGALS1,SOD2,STAT1,TGFB1,UBE2L6,VIM	18 (6)	6	SPI1	IL13,KDM1A		Ccl2,CCR2,IRF5,SOCS1	IFNA4,IFNB1,IRAK4,MAPK1
CTH	enzyme		2			1.147	7.35e-12	0.0228	Akt,CTH,MAPK1,MAPK14,MAPK3	BST2,CD44,GNAS,HLA-C,HLA-E,IFI44,IFI6,IFITM3,IGFBP7,IRF7,ISG15,JUNB,LGALS1,MT-CO2,SOD2,SOX4,STAT1,UBE2L6,ZFP36	19 (5)	4	Interferon alpha,MKNK1	SREBF1			MAPK1
CCN5	growth factor		1			1.633	5.31e-08	0.0025	CCN5	CD44,IGFBP7,KRT18,SPARC,TGFB1,VIM	6 (1)	1		LATS		CD24,MAPK1,TFF3	IGFBP7,KLF4
HSPB8	kinase		2			1.342	1e-11	0.0458	Akt,HSPB8,MAPK1,P38 MAPK,PI3K (complex),RPS6KB1	BST2,CD44,FBLN5,HLA-C,HLA-E,IFI44,IFI6,IFITM3,IGFBP7,IRF7,ISG15,ITGB1,LGALS1,MT-CO2,PIM1,SOX4,STAT1,TGFB1,UBE2L6,ZMAT3	20 (6)	5		MAPKAPK3			MAPK1
VGF	growth factor		2	Inhibited		-2.183	1.55e-11	0.0069	Akt,MAPK1,VGF	BST2,CD44,DUSP1,HLA-C,HLA-E,IFI44,IFI6,IFITM3,IGFBP7,IRF7,ISG15,LGALS1,MT-CO2,SOX4,STAT1,UBE2L6,VIM	17 (3)	2	SREBF1	DNAJB6		MAPK1
GDNF	growth factor		2	Inhibited		-2.353	4.6e-16	0.004	Akt,ERK1/2,GDNF,Jnk,MAPK1,PI3K (complex),RAC1,RET	APP,B2M,BST2,CD44,FBLN5,HLA-C,HLA-E,IFI44,IFI6,IFITM3,IGFBP7,IRF7,ISG15,ITGB1,JUNB,LGALS1,MT-CO2,PIM1,SOD2,SOX4,STAT1,TAGLN2,TGFB1,UBE2L6,VIM,ZFP36	26 (8)	7	FGF2,Hdac,PTGER4	SNCA		DRD2,MAPK1,PPP1R1B,RAS,VASP
FASN	enzyme		3			0	1.08e-11	0.0497	AR,CASP2,CASP8,CEBPA,EIF2S1,ERK,estrogen receptor,FASN,FOXO1,HIF1A,IRF3,IRS2,Jnk,MMP9,MTOR,NFE2L2,NFkB (complex),PTK2,PXN,RICTOR,RPTOR,Smad2/3,SREBF1,STAT6,Tlr,YAP1	AKAP13,APP,CAST,CD44,CD99,CDK6,CFD,CLEC2B,CRIP1,DUSP1,GNA15,GNAS,HLA-F,IFI6,IRF7,ISG15,JUNB,KLF10,MGST1,MGST3,MT-ND6,MX1,MYH9,NCOA4,PTPRC,RPS4Y1,RUNX1,SERPINB1,SLC38A1,SOD2,SPARC,SPINT2,ST18,TGFB1,TYROBP,UBE2L6,VIM,ZFP36	38 (26)	23	CEBPA,IL4,KDM1A,MLXIPL,SREBF1,SYVN1	ACACB,INSIG1,NR5A2,OSM,PML,STAT3,TSC2		AJUBA,IL10,Retnla	RELA
FCAR	transmembrane receptor		2			0.728	1.55e-11	0.0062	ERK,FCAR,Mapk,MAPK1	APP,BST2,DUSP1,HLA-C,HLA-E,IFI44,IFI6,IFITM3,IGFBP7,IRF7,ISG15,JUNB,KLF10,LGALS1,UBE2L6,VIM,ZFP36	17 (4)	3					MAPK1
GMFG	growth factor		2	Inhibited		-2.357	8.09e-12	0.0438	ERK1/2,GMFG,IRF3,RELA	B2M,CD44,CD69,DUSP1,IFI44,IFI44L,IFI6,IFITM3,IRF7,ISG15,ITGB1,JUNB,MT-CYB,SOD2,STAT1,TGFB1,UBE2L6,VIM	18 (4)	4					IFNB1,IRF3,RELA
FGF2	growth factor		2	Inhibited		-3.042	3.6e-17	0.0141	Akt,ERK,ERK1/2,FGF2,GSK3B,Jnk,JUN,Mapk,MAPK1,MMP2,MMP9,MYC,NFkB (complex),P38 MAPK,PLAU,RAC1,TERT,YAP1	APP,B2M,BST2,CD44,CD69,CDK6,COBLL1,GNAS,HLA-C,HLA-E,HLA-F,IFI44,IFI44L,IFI6,IFITM3,IGFBP7,IQGAP2,ISG15,ITGB1,JUNB,KLF10,LGALS1,MT-CO2,MX1,MYH9,PIM1,RANBP2,RPS4Y1,SERPINB1,SLC38A1,SOD2,SOX4,SPARC,ST18,TGFB1,TYROBP,UBE2L6,VIM,ZMAT3	39 (18)	18	ERBB3,ESR2,NCOA1,PDGF-DD,TLR7	IFNA2,mir-322,NDST1		BIRC5,GDNF,GJA1,KL,LMNA,MAPK1,MMP2,SPP1,THPO
FGF5	growth factor		3	Inhibited		-3.507	2.64e-17	0.0065	Akt,DUSP1,EGFR,EIF4E,ERK,FGF5,FGFR1,FRS2,MAPK1,MAPK3,NFE2L2,NFkB (complex),NR3C1,P38 MAPK,RARA,RPTOR,STAT3,TNFRSF1A	ANXA1,B2M,BST2,CCDC88A,CD44,CD69,CD9,CDK6,CFD,DSTN,DUSP1,H4C3,HLA-C,HLA-DRB5,HLA-E,HLA-F,HNRNPD,IFI44,IFI44L,IFI6,IFITM3,IGFBP7,IQGAP2,IRF7,ISG15,JUNB,KLF10,LGALS1,MGST1,MGST3,MT-CYB,MT-ND5,MT-ND6,PIK3R1,PTPRC,SFPQ,SLC38A1,SOX4,ST18,STAT1,UBE2L6,VIM,ZMAT3	43 (18)	16	KLF4	estrogen receptor		MAPK1
CDK2AP1	other		2			1.414	1.86e-11	0.0043	CDK2AP1,PGR,RB1,Wnt	AKAP13,CD44,DUSP1,IFI44,IFI44L,IRF7,ISG15,ITGB1,JUNB,KLF10,KRT18,MX1,PFKP,PIM1,RUNX1,SOD2,TGFB1,ZFP36	18 (4)	3					CDK2,PGR
Ifnar	group		1	Activated	biased	2.646	4.62e-07	0.0213	Ifnar	B2M,HLA-E,IFITM3,IRF7,ISG15,STAT1,UBE2L6	7 (1)	1		ETV6-RUNX1		B2M,Ccl2,CCL5,IFI16,IFNB1,IFNGR1,IL10,IRF1,IRF7,IRF9,Irgm1,ISG15,NLRC5,PNPT1,STAT2,USP18
estrogen receptor	group		1	Activated		2.53	4.71e-08	0.0127	estrogen receptor	ANXA1,CD44,CD99,ITGB1,KLF10,KRT18,MT-CO2,SPARC,TGFB1,VIM	10 (1)	1		FHL2,Hdac,SAFB,SAFB2		CD24,ERBB3,ERBB4,HSP90AA1,mir-8,NEDD9,TFF3,TSC22D3	ANXA1,COL5A1,FGF5,PLAUR,TIMP1,TIMP3
Ifnar	group		3	Activated		2.335	8.8e-16	0.036	CYP2E1,EIF2AK2,Ifnar,MAPK1,SMAD3,STAT1,STAT3,STAT5a/b	B2M,BST2,CCDC88A,CD44,CD69,CD9,HLA-C,HLA-DQA1,HLA-DRB5,HLA-E,IFI44,IFI6,IFITM3,IGFBP7,IRF7,ISG15,ITGB1,LGALS1,MGST1,MT-CO2,MT-CYB,MT-ND5,MT-ND6,PIM1,RUNX1,SOD2,STAT1,TCF4,TGFB1,UBE2L6,ZFP36	31 (8)	8		ETV6-RUNX1		B2M,Ccl2,CCL5,IFI16,IFNB1,IFNGR1,IL10,IRF1,IRF7,IRF9,Irgm1,ISG15,NLRC5,PNPT1,STAT2,USP18
EFHD2	other		2			-1.155	2.05e-11	0.0005	EFHD2,PLCG2,SYK	CD44,CD69,CD9,GIMAP7,HLA-DQA1,HLA-DRB5,IFITM3,ISG15,PIM1,PTPRC,STAT1,TGFB1	12 (3)	2		GLI1		PLCG2
IFN Beta	group		2	Activated		2.138	3.7e-09	0.0235	IFN Beta,STAT6	AKAP13,ANXA1,CD69,CRIP1,GNA15,IFI44,IFI44L,IFITM3,IRF7,ISG15,MX1,STAT1,TGFB1,VIM	14 (2)	2	HERPUD1,IFNAR1,IFNGR1,Interferon alpha,IRF3,NLRC5,PLAAT4,PLCG2,PML,TASL	IgG,NLRX1		CCL5,CGAS,IL27,ISG15,USP18	IFNAR2,IRF9,STAT2
RAS	group		2			-1.569	3.17e-13	0.0394	Akt,CHUK,ERK,ERK1/2,Mapk,MAPK1,NFkB (complex),NFKBIA,PIK3CG,RAS	APP,B2M,BST2,CD44,CD69,DUSP1,GNAS,HLA-C,HLA-DQA1,HLA-E,HLA-F,IFI44,IFI6,IFITM3,IGFBP7,IRF7,ISG15,KLF10,LGALS1,MT-CO2,SOD2,SOX4,ST18,TGFB1,UBE2L6,ZFP36	26 (10)	9	BCR (complex),Fcer1,GDNF,IL5,PIK3CD,PRL,RASGRP1,THPO	ARHGEF12,CD3D,NCR3,SIRT3		ARAF,MAPK1
CLEC1B	transmembrane receptor		2			-1.155	2.57e-11	0.0005	CLEC1B,PLCG2,SYK	CD44,CD69,CD9,GIMAP7,HLA-DQA1,HLA-DRB5,IFITM3,ISG15,PIM1,PTPRC,STAT1,TGFB1	12 (3)	2				IL10,PLCG2,SPP1,THPO
HARS1	enzyme		2			1.291	3.02e-11	0.0188	HARS1,TLR2,TLR4	APP,CAST,CD44,CD69,CDK6,DUSP1,HLA-DRB5,IFITM3,IRF7,MT-ND6,MX1,RUNX1,SOD2,STAT1,TGFB1	15 (3)	2
FIBRINOGEN (family)	group		2			-1.604	1.08e-11	0.002	FIBRINOGEN (family),PLCG2,SMAD2,SYK	CD44,CD69,CD9,GIMAP7,HLA-DQA1,HLA-DRB5,IFITM3,ISG15,ITGB1,PIM1,PTPRC,STAT1,TGFB1,VIM	14 (4)	3				Ccl2,PLCG2	IL10
Rac	group		2			-1.732	4.82e-13	0.041	Akt,ATF2,ERK1/2,MYC,NFkB (complex),P38 MAPK,Rac	B2M,CD44,CD69,CDK6,COBLL1,DUSP1,GNAS,HLA-F,IFI44,IFI44L,IFI6,IQGAP2,ITGB1,LGALS1,MT-CO2,MX1,RANBP2,RPS4Y1,SLC38A1,SOD2,SOX4,SPARC,ST18,STAT1,TGFB1,VIM,ZMAT3	27 (7)	6	Actin,AJUBA,ERBB3,Fcer1,FCGR2A,FLOT1,IgG,IL4,ITGB2,PALLD,PLAUR,RALBP1,SWAP70,VAV1	VASP
Hdac	group		2			-1.877	6.83e-16	0.0028	BCL2L11,Hdac,STAT3	CCDC88A,CD44,CD9,HLA-DRB5,IFITM3,IRF7,ISG15,ITGB1,JUNB,KLF10,MT-CO2,MT-CYB,MT-ND5,MT-ND6,PIM1,RGS10,RUNX1,SOD2,STAT1,TCF4,TGFB1,VIM,ZFP36	23 (3)	3				BIRC5,GDNF,IFNB1,STAT3	CSF2RA,CX3CL1,estrogen receptor,KLF9,SPP1
Pki	group		3			-1.89	4.28e-14	0.0242	Akt,GLI1,IRF3,JUN,MTORC1,Pki,SMAD2,YAP1	ANXA1,CD44,CD69,CDK6,H4C3,IFI44L,IFI6,IFITM3,IGFBP7,IQGAP2,IRF7,ITGB1,JUNB,LGALS1,MEST,MT-CO2,MTURN,MYH9,PFKP,PIM1,RGS10,S100A11,SOD2,SOX4,TGFB1,UBE2L6,VIM,ZFP36	28 (8)	7				GLI1
Hdac	group		3	Inhibited		-2	1.05e-17	0.0154	BCL2L11,ERK,Hdac,Mapk,PTK2,STAT1,STAT3,STAT5a/b,TP63,XBP1	APP,BST2,CAST,CCDC88A,CD44,CD69,CD9,CDK6,DUSP1,HLA-DQA1,HLA-DRB5,HLA-E,IFI6,IFITM3,IGFBP7,IRF7,ISG15,ITGB1,JUNB,KLF10,MT-CO2,MT-CYB,MT-ND5,MT-ND6,PIM1,RGS10,RUNX1,SERPINB1,SLC38A1,SOD2,SPARC,STAT1,TCF4,TGFB1,VIM,ZFP36	36 (10)	10				BIRC5,GDNF,IFNB1,STAT3	CSF2RA,CX3CL1,estrogen receptor,KLF9,SPP1
SRC (family)	group		2	Inhibited		-2.287	4.59e-18	0.0024	Akt,APP,BCKDK,CHUK,EGFR,ERBB2,ERK1/2,ESR1,IKBKB,Jnk,NFkB (complex),P38 MAPK,PGR,SRC (family),STAT1,STAT3,STAT6,TLR3,VCL,YAP1	ANXA1,ANXA2,APLP2,APP,B2M,CAST,CCDC88A,CD9,CDK6,CHD4,CRIP1,DAAM1,GNA15,GNAS,H4C3,HLA-C,HLA-DRB5,HLA-E,HLA-F,HNRNPD,IFI44,IFI44L,IFI6,IGFBP7,IQGAP2,ITGB1,JUNB,LGALS1,MT-CYB,MT-ND5,MT-ND6,MYH9,PFKP,PIM1,SFPQ,SOD2,SOX4,ST18,STAT1,STT3B,TCF4,ZFP36,ZMAT3	43 (20)	20	Fcer1,IgG,IL13,MAC,NEDD9,PLAUR			Ccl2,IFNB1,IL10,IL27,MAOA,PGR,STAT3
Collagen Alpha1	group		2	Inhibited		-2.294	5.76e-16	0.0033	Collagen Alpha1,Jnk,MMP2,MMP9,RAC1,STAT3	APP,CCDC88A,CD44,CD9,HLA-DRB5,IFITM3,IRF7,ISG15,ITGB1,JUNB,MT-CO2,MT-CYB,MT-ND5,MT-ND6,PIM1,RUNX1,SOD2,STAT1,TCF4,TGFB1,TYROBP,VIM,ZFP36	23 (6)	5	ADORA2A,CDK2	LIF		IL1RN,MMP2,PLAUR
FZD9	G-protein coupled receptor		1	Activated	biased	2	1.34e-06	0.0021	FZD9	IFI44,IRF7,ISG15,STAT1	4 (1)	1				Ccl2,CCL5,IFI16,IRF7,ISG15
PTGER4	G-protein coupled receptor		2			-1.512	4.94e-18	0.001	Creb,LPL,MMP2,MMP9,PTGER4,STAT3,VASP	APP,CCDC88A,CD44,CD69,CD9,CDK6,DUSP1,GNAS,HLA-DRB5,IFITM3,IRF7,ISG15,ITGB1,JUNB,MT-CO2,MT-CYB,MT-ND5,MT-ND6,PIM1,RUNX1,SOD2,STAT1,TAGLN2,TCF4,TGFB1,TYROBP,VIM,ZFP36	28 (7)	7	RELA	TAL1		GDNF,GSK3A,OSM,SPP1,STAT3,VASP	Ccl2,HERPUD1,IFI16,IGF2BP2,IL27,IRF1,IRF7,IRGM,Irgm1,MMP2,USP18
NMBR	G-protein coupled receptor		2			-1.807	1.88e-11	0.0004	MAPK1,NMBR,RAF1	BST2,DUSP1,HLA-C,HLA-E,IFI44,IFI6,IFITM3,IGFBP7,IRF7,ISG15,ITGB1,LGALS1,STAT1,UBE2L6,VIM	15 (3)	2				MAPK1
ADRA2C	G-protein coupled receptor		2			-1.807	3.47e-11	0.0005	ADRA2C,MAPK1,MAPK3	BST2,DUSP1,HLA-C,HLA-E,IFI44,IFI6,IFITM3,IGFBP7,IRF7,ISG15,JUNB,LGALS1,STAT1,UBE2L6,VIM	15 (3)	2				MAPK1
OPRD1	G-protein coupled receptor		2			-1.807	5.47e-11	0.0013	MAPK1,MAPK3,OPRD1	BST2,DUSP1,HLA-C,HLA-E,IFI44,IFI6,IFITM3,IGFBP7,IRF7,ISG15,JUNB,LGALS1,STAT1,UBE2L6,VIM	15 (3)	2	RELA			MAPK1
Agtr1b	G-protein coupled receptor		2			-1.886	5.16e-11	0.0253	Agtr1b,Mapk,MAPK1,MAPK3,RELA	APP,BST2,DUSP1,HLA-C,HLA-E,IFI44,IFI6,IFITM3,IGFBP7,ISG15,JUNB,LGALS1,MT-CYB,SOD2,STAT1,TGFB1,UBE2L6,VIM	18 (5)	4				MAPK1,RELA
GRPR	G-protein coupled receptor		2	Inhibited		-2	5.41e-11	0.005	GRPR,MAPK1,MAPK8,RAF1	BST2,DUSP1,HLA-C,HLA-E,IFI44,IFI6,IFITM3,IGFBP7,IRF7,ISG15,ITGB1,LGALS1,SOD2,STAT1,UBE2L6,VIM	16 (4)	3	ESR2			MAPK1
DRD3	G-protein coupled receptor		2	Inhibited		-2	5.86e-11	0.0044	AKT1,DRD3,MAPK1,MAPK3	BST2,DUSP1,HLA-C,HLA-E,IFI44,IFI6,IFITM3,IGFBP7,IRF7,ISG15,ITGB1,JUNB,LGALS1,STAT1,UBE2L6,VIM	16 (4)	3				MAPK1
CCR2	G-protein coupled receptor		2	Inhibited		-2.6	3.58e-15	0.0195	CCR2,ERK1/2,MMP9,SMAD3,STAT3	B2M,CCDC88A,CD44,CD9,F13A1,HLA-DRB5,IFITM3,IRF7,ISG15,ITGB1,JUNB,MT-CO2,MT-CYB,MT-ND5,MT-ND6,PIM1,RUNX1,SOD2,SPARC,STAT1,TCF4,TGFB1,TYROBP,VIM,ZFP36	25 (5)	5	IRAK3,SPP1			CCL5,CX3CL1,IL13,MMP2,STAT3	IL4,IL5,TIMP1
Agtr1b	G-protein coupled receptor		3	Inhibited		-2.828	7.53e-16	0.0241	Agtr1b,Akt,CCND1,EGFR,EIF4E,ERK,JUN,Mapk,MAPK1,MAPK3,MKNK1,NFE2L2,NFkB (complex),NR3C1,RARA,RB1,RELA,RPTOR,SMAD2,SMAD3,SPHK2,TNFRSF1A,TP53	ANXA1,ANXA2,APP,B2M,BST2,CDK6,CFD,DBI,DUSP1,GNAQ,H4C3,HLA-C,HLA-DQA1,HLA-E,HLA-F,HNRNPD,IFI44,IFI44L,IFI6,IFITM3,IGFBP7,IQGAP2,ISG15,ITGB1,ITM2A,JUNB,KLF10,KRT18,LGALS1,MGST1,MGST3,MT-CYB,MT-ND5,PFKP,PIM1,PTPRC,SFPQ,SLC38A1,SOD2,SOX4,SPARC,ST18,STAT1,TAGLN2,TCF4,TGFB1,TTC3,UBE2L6,VIM,ZMAT3	50 (23)	22				MAPK1,RELA
ADRA2C	G-protein coupled receptor		3	Inhibited		-3	8.55e-15	0.0208	ADRA2C,DUSP1,EGFR,MAPK1,MAPK14,MAPK3,NFE2L2,NFkB (complex),NR3C1,RARA,RPTOR,SMAD2,SPHK2,TNFRSF1A	ANXA1,BST2,CD44,CD69,CDK6,CFD,DSTN,DUSP1,H4C3,HLA-C,HLA-E,HLA-F,HNRNPD,IFI44,IFI44L,IFI6,IFITM3,IGFBP7,IQGAP2,IRF7,ISG15,ITGB1,JUNB,LGALS1,MGST1,MGST3,PIK3R1,PIM1,SFPQ,SLC38A1,ST18,STAT1,TCF4,UBE2L6,VIM,ZFP36	36 (14)	13				MAPK1
IgG	complex		1			-1.155	6.04e-11	0.0008	IgG	B2M,CD9,DUSP1,GNAS,HLA-E,IFITM3,ISG15,KRT18,LGALS1,PIM1,TGFB1,ZFP36	12 (1)	1	BCR (complex),CD37,CIITA,EPHB2,IFNAR2,IL27,IL2RG,ITPKB,MHC II,VAV1,WIPF1	ADORA2A,BTN2A2,ITGB2,RASSF5,TREX1		CCL5,FCGR2A,IFNB1,Interferon alpha,MAPK1,PLCG2,Rac,SRC (family)	ATP1B3,CYP27A1,EZR,IFN Beta,IFNL1,IL1RN,IL5,IRF3,ISG15,PLAUR
OPRD1	G-protein coupled receptor		3	Inhibited		-3	8.71e-15	0.022	DUSP1,EGFR,MAPK1,MAPK14,MAPK3,NFE2L2,NFkB (complex),NR3C1,OPRD1,RARA,RPTOR,SMAD2,SPHK2,TNFRSF1A	ANXA1,BST2,CD44,CD69,CDK6,CFD,DSTN,DUSP1,H4C3,HLA-C,HLA-E,HLA-F,HNRNPD,IFI44,IFI44L,IFI6,IFITM3,IGFBP7,IQGAP2,IRF7,ISG15,ITGB1,JUNB,LGALS1,MGST1,MGST3,PIK3R1,PIM1,SFPQ,SLC38A1,ST18,STAT1,TCF4,UBE2L6,VIM,ZFP36	36 (14)	13	RELA			MAPK1
FYB1	other		2			-1.291	7.77e-11	0.0235	Akt,FYB1,ITGB1,NFKBIA,PLCG2,RAC1	CD44,CD69,CD9,DUSP1,HLA-DQA1,HLA-DRB5,IFITM3,ISG15,JUNB,MT-CO2,PTPRC,SOD2,SOX4,STAT1,VIM	15 (6)	6				Lfa-1,PLCG2
ETV6-FGFR3	fusion gene/product		2	Inhibited		-2.268	3.44e-16	0.0073	Akt,ETV6-FGFR3,MAPK1,MAPK3,P38 MAPK,STAT3,STAT5a/b	BST2,CCDC88A,CD44,CD69,CD9,HLA-C,HLA-DRB5,HLA-E,IFI44,IFI6,IGFBP7,ISG15,ITGB1,JUNB,LGALS1,MT-CYB,MT-ND5,MT-ND6,PIM1,RUNX1,SOD2,SOX4,TCF4,TGFB1,UBE2L6,VIM,ZFP36,ZMAT3	28 (7)	6				MAPK1,STAT3
ETV6-RUNX1	fusion gene/product		2	Inhibited		-2.449	1.23e-17	0.0001	ERK,ETV6-RUNX1,IRF3	CD44,CD69,CD79A,DSTN,DUSP1,GNA15,IFI44,IFI44L,IFI6,IFITM3,IRF7,ISG15,ITGB1,JUNB,KLF10,LGALS1,PIM1,PTPRC,STAT1,TGFB1,UBE2L6,VIM,ZFP36,ZMAT3	24 (3)	3				PECAM1	CCL5,CD72,CD79A,CYBA,IFI16,Ifnar,IFNAR1,IFNAR2,IFNB1,IRF1,IRF3,IRF5,IRF7,IRF9,ISG15,JAK1,JAK2,LAT2,MMP2,PML,PTPRCAP,RALB,SH2B3,SPP1,STAT2,STAT3,SWAP70,TREX1,TSC22D3,VAV1
POMGNT1	enzyme		3	Activated		3	9.57e-15	0.0231	DUSP1,EGFR,MAPK1,MAPK14,MAPK3,NFE2L2,NFkB (complex),NR3C1,POMGNT1,RARA,RPTOR,SMAD2,SPHK2,TNFRSF1A	ANXA1,BST2,CD44,CD69,CDK6,CFD,DSTN,DUSP1,H4C3,HLA-C,HLA-E,HLA-F,HNRNPD,IFI44,IFI44L,IFI6,IFITM3,IGFBP7,IQGAP2,IRF7,ISG15,ITGB1,JUNB,LGALS1,MGST1,MGST3,PIK3R1,PIM1,SFPQ,SLC38A1,ST18,STAT1,TCF4,UBE2L6,VIM,ZFP36	36 (14)	13					MAPK1
MRE11	enzyme		2	Activated	biased	2.887	5.52e-10	0.0089	ATM,IRF3,MRE11,STING1	CD69,DUSP1,IFI44,IFI44L,IFI6,IFITM3,IRF7,ISG15,PTPRC,STAT1,UBE2L6,VIM	12 (4)	3				IFNB1,IRF3,STING1
PTCH1	transmembrane receptor		2			-0.894	2.39e-10	0.0254	GLI1,PTCH1,RELA,SHH	ANXA1,CD44,CD69,CDK6,DUSP1,H4C3,IGFBP7,IQGAP2,IRF7,LGALS1,MEST,MT-CYB,MTURN,PIM1,RGS10,S100A11,SOD2,SOX4,TGFB1,ZFP36	20 (4)	3	IFNB1	GLI3,miR-34a-5p (and other miRNAs w/seed GGCAGUG)		ERBB4	RELA
PLAAT4	enzyme		2	Activated	biased	2.668	1.81e-11	0.0207	IFNB1,IRF3,NFkB (complex),PLAAT4	BST2,CD69,GNAS,HLA-F,IFI44,IFI44L,IFI6,IFITM3,IRF7,ISG15,JUNB,MX1,SOD2,ST18,STAT1,UBE2L6,VIM	17 (4)	4	IFNE,Interferon alpha	miR-34a-5p (and other miRNAs w/seed GGCAGUG)		CCL5,IFN Beta,IFNB1,IRF3,ISG15
IRGM	enzyme		3	Activated		2.021	6.86e-16	0.0157	Akt,ESR1,FOXO3,HSF1,IRGM,MTOR,MYC,NFkB (complex),PI3K (complex),RPTOR,SIRT1,STAT3,TP53	ANXA1,APP,B2M,BST2,CCDC88A,CD9,CDK6,COBLL1,DBI,DSTN,DUSP1,EIF4A2,FBLN5,GNAQ,GNAS,H4C3,HLA-C,HLA-F,HNRNPD,IFI44,IFI44L,IFI6,IFITM3,IGFBP7,IQGAP2,ISG15,KRT18,MT-CO2,MT-CYB,MT-ND5,MT-ND6,MX1,PIK3R1,PIM1,PTPRC,RANBP2,RUNX1,SERPINB1,SFPQ,SLC38A1,SOX4,SPARC,ST18,TAGLN2,UBB,UBE2L6,ZFP36,ZMAT3	48 (13)	13	IRF3,IRF7,NFATC2	Irgm1,PTGER4,SOCS1			B2M,CGAS,IFI16,IFNE,ISG15,USP18
CGAS	enzyme		1	Activated	biased	2	1.1e-05	0.0119	CGAS	IFI44,IFI44L,IRF7,ISG15	4 (1)	1	IFN Beta,IFNAR1,STING1	IRGM,Irgm1		CCL5,IFNA4,IFNB1,IRF7,ISG15,USP18
TASL	enzyme		3			1.976	2.22e-15	0.0473	CYP2E1,EIF2AK2,ERK1/2,IRF5,Jnk,MAPK1,SMAD3,STAT1,STAT3,TASL	APP,B2M,BST2,CCDC88A,CD44,CD9,EPSTI1,HLA-C,HLA-DQA1,HLA-DRB5,HLA-E,IFI44,IFI6,IFITM3,IGFBP7,IRF7,ISG15,ITGB1,LGALS1,MGST1,MT-CO2,MT-CYB,MT-ND5,MT-ND6,PIM1,RUNX1,SOD2,STAT1,TCF4,TGFB1,UBE2L6	31 (10)	10	SPP1			CCL5,IFN Beta,IRF5,USP18
PRL	cytokine		1			1.155	7.66e-10	0.0029	PRL	ANXA2,APP,BST2,CD69,EPSTI1,IFI44,IFI44L,IFI6,IRF7,ISG15,SPARC,VIM	12 (1)	1	NCOA1	DRD2,PGR		CNN3,COL5A1,CTSH,ERBB4,IRF1,IRF7,IRF9,ISG15,JAK2,Lh,PNPT1,RALB,RAS,RELA,SPP1,STAT2,STAT3,TIMP1,TRIM14,USP18,YWHAG	HERPUD1,SOCS1
STUB1	enzyme		2			1.809	4.88e-14	0.0236	AHR,AR,EIF4E,ERBB2,IRF3,IRF7,MYC,NOS2,SRC,STUB1,TP53	ANXA1,ANXA2,APLP2,B2M,CAST,CD69,CDK6,CFD,CHD4,COBLL1,DAAM1,DBI,DSTN,DUSP1,FBLN5,GNAQ,HLA-DQA1,IFI44L,IFI6,IFITM3,IGFBP7,IQGAP2,KRT18,LGALS1,MT-CO2,MT-CYB,MT-ND5,MX1,PFKP,PIK3R1,PTPRC,RANBP2,RPS4Y1,SLC38A1,SOD2,SOX4,SPARC,STT3B,TAGLN2,TCF4,TGFB1,TYROBP,UBE2L6,ZMAT3	44 (11)	11				HSP90AA1,IFNB1,IRF3,IRF7	ATXN1
POMGNT1	enzyme		2			1.807	5e-11	0.001	MAPK1,MAPK3,POMGNT1	BST2,DUSP1,HLA-C,HLA-E,IFI44,IFI6,IFITM3,IGFBP7,IRF7,ISG15,JUNB,LGALS1,STAT1,UBE2L6,VIM	15 (3)	2					MAPK1
WIPF1	other		2			-0.577	1.36e-09	0.0388	ITGB3,Jnk,PLCG2,WIPF1	APP,CD69,CD9,DUSP1,HLA-DQA1,HLA-DRB5,IFITM3,ISG15,PTPRC,RUNX1,STAT1,ZFP36	12 (4)	4	ERG,MAPK1	STAT3		Actin,IgG,PLCG2	Ige
ALDH3A1	enzyme		3			1.769	9.53e-16	0.0194	26s Proteasome,Akt,ALDH3A1,CASP8,CCND1,EGFR,ERK1/2,FOXO3,MAPK1,MTORC1,NFkB (complex),NR3C1,RAF1,RB1,RELA,STAT3,TP53	ANXA1,APP,B2M,BST2,CCDC88A,CD69,CD9,CDK6,DBI,DSTN,DUSP1,GNAQ,GNAS,HLA-C,HLA-DQA1,HLA-DRB5,HLA-E,HLA-F,HNRNPD,IFI44,IFI44L,IFI6,IQGAP2,ITGB1,KLF10,KRT18,LGALS1,MT-CYB,MT-ND5,MT-ND6,PFKP,PIK3R1,PIM1,PTPRC,SERPINB1,SLC38A1,SOD2,SOX4,ST18,STAT1,TAGLN2,TGFB1,UBE2L6,VIM,ZFP36,ZMAT3	46 (17)	16	CLDN7	GLI1
GSTA4	enzyme		3			1.761	9.33e-14	0.0193	Akt,ATR,CHEK1,CREB1,E2F3,ERK1/2,GSTA4,H2AX,Jnk,JUN,MAPK1,NFkB (complex),P38 MAPK,PTK2,RELA,TP53	ANXA1,APP,B2M,BST2,CD44,CD69,CD9,DBI,DSTN,FBLN5,GNAQ,GNAS,HLA-C,HLA-DQA1,HLA-E,HLA-F,IFI44,IFI44L,IFI6,IFITM3,IGFBP7,KRT18,LGALS1,MEST,MT-CYB,MT-ND5,PFKP,PIK3R1,PIM1,RBPMS,SERPINB1,SOX4,ST18,TAGLN2,TCF4,TGFB1,UBE2L6,VIM,ZMAT3	39 (16)	12		GLI1
VASP	other		2			0.535	2.78e-09	0.0259	ITGB2,STAT6,VASP	AKAP13,ANXA1,CD44,CD69,CRIP1,GNA15,IFI44,IFI44L,IFITM3,IRF7,ISG15,STAT1,TGFB1,VIM	14 (3)	3	AMPK,CCL5,CD79A,GDNF,PGR,PTGER4,ZYX	CST5			ITGB2,Rac,Retnla
MNAT1	other		2			-0.943	3.02e-09	0.0488	ESR1,MNAT1,RB1	CD69,DUSP1,H4C3,HLA-C,HNRNPD,IFI44,IFI44L,JUNB,KLF10,KRT18,LGALS1,PIM1,SFPQ,SOD2,SOX4,TGFB1,VIM,ZFP36	18 (3)	2
UBA1	enzyme		1		biased	1.732	0.00013	0.0199	UBA1	ANXA2,TAGLN2,VIM	3 (1)	1		RBM5
TOP1	enzyme		3			1.722	3e-17	0.0201	ATM,CYP19A1,EIF4E,ERBB2,ERK1/2,GLI1,MAPK1,NFkB (complex),NOTCH1,PGR,PI3K (complex),PRKAA1,STAT1,STAT3,TOP1,TP53,TP63,TP73,TSC2	AKAP13,ANXA1,ANXA2,APLP2,APP,B2M,BST2,CAST,CCDC88A,CD44,CD9,CFD,CHD4,CRIP1,DAAM1,DBI,DSTN,DUSP1,FBLN5,GNAQ,H4C3,HLA-C,HLA-DQA1,HLA-DRB5,HLA-E,HLA-F,IFI44L,IFI6,IFITM3,IGFBP7,IQGAP2,ITGB1,JUNB,KRT18,LGALS1,MGST1,MT-CO2,MT-CYB,MT-ND5,MT-ND6,MTURN,MX1,PFKP,PIK3R1,PIM1,RGS10,RUNX1,SOD2,ST18,STAT1,STT3B,TAGLN2,TGFB1,UBE2L6,VIM,ZFP36,ZMAT3	57 (19)	18					STAT3
ACACB	enzyme		2			1.667	1.24e-08	0.0152	ACACB,AKT2,IDH1,PRKCE,PRKCQ	APP,CD69,CFD,ITGB1,JUNB,MX1,PIM1,TGFB1,VIM	9 (5)	4		INSIG1,PML			FASN
TEC	kinase		2			-0.707	5.31e-09	0.002	DOK1,PLCG2,TEC	CD69,CD9,HLA-DQA1,HLA-DRB5,IFITM3,ISG15,PTPRC,STAT1	8 (3)	2	CD38,FCGR3A/FCGR3B,THPO			PLCG2
ABCC4	transporter		2			0.5	8.78e-09	0.0085	ABCC4,CREB1,GLI1	ANXA1,CD44,CDK6,H4C3,IGFBP7,IQGAP2,JUNB,LGALS1,MEST,MTURN,PIM1,RGS10,S100A11,SOD2,SOX4,ZFP36	16 (3)	2	ERG,GATA1,OSM,SYVN1			GLI1	PDE3A
SIRT3	enzyme		1			1.633	1.41e-07	0.0029	SIRT3	MT-CO2,MT-CYB,MT-ND5,MT-ND6,SOD2,VIM	6 (1)	1				AMPK,PECAM1	IL10,RAS,SREBF1
PLCD4	enzyme		2			-1.698	3.97e-12	0.0024	MAP2K1/2,MAPK1,MAPK3,PLCD4,PRKCQ	BST2,CD69,DUSP1,HLA-C,HLA-E,IFI44,IFI6,IFITM3,IGFBP7,IRF7,ISG15,ITGB1,JUNB,LGALS1,STAT1,UBE2L6,VIM	17 (5)	4				MAPK1
ALKBH1	enzyme		1		biased	-1.732	6.69e-06	0.0005	ALKBH1	MT-CO2,MT-CYB,MT-ND5	3 (1)	1		KLF4
DUOX1	enzyme		2			-0.832	1.7e-08	0.0327	DUOX1,PTPN1,STAT6	AKAP13,ANXA1,CRIP1,DUSP1,GNA15,IFI44,IFI44L,IFITM3,IRF7,ISG15,PIK3R1,TGFB1,VIM	13 (3)	2				IL13,IL5
IL5	cytokine		1		biased	-0.632	2.31e-08	0.0018	IL5	ANXA2,CD69,CRIP1,IRF7,PFKP,PIM1,RBPMS,TGFB1,TPM4,VIM	10 (1)	1	BIRC5,Ccl2,CSF2RA,DUOX1,Fcer1,FHL2,IL9R,MGAT5,NFATC2,OSM,PCGF2,STAT3	BECN1,CCR2,CTLA4,IFNA2,IgG,IL10,IL27RA,IRF1,PIK3CD,SPI1		ATXN1,CD24,CIITA,CSF2RB,IRF7,JAK2,MAPK1,MKNK1,RAS,S100A6,SLC1A5,SOCS2
Pki	group		2			0	2.62e-08	0.0327	GLI1,Pki,YAP1	ANXA1,CD44,CDK6,H4C3,IGFBP7,IQGAP2,LGALS1,MEST,MTURN,MYH9,PIM1,RGS10,S100A11,SOX4,TGFB1,ZFP36	16 (3)	2				GLI1
NSUN3	enzyme		1		biased	-1.732	6.69e-06	0.0005	NSUN3	MT-CO2,MT-CYB,MT-ND5	3 (1)	1
YARS2	enzyme		1		biased	-1.732	5.3e-05	0.0014	YARS2	MT-CO2,MT-CYB,MT-ND6	3 (1)	1				LONP1
ATE1	enzyme		2			-1.789	1.71e-12	0.0033	ATE1,MAP2K1,MAPK1,MAPK3,MRTFA,Pkc(s)	APP,BST2,CPA3,DUSP1,HLA-C,HLA-E,IFI44,IFI6,IFITM3,IGFBP7,IRF7,ISG15,JUNB,LGALS1,MYH9,PIM1,STAT1,TGFB1,UBE2L6,VIM	20 (6)	5				Actin,MAPK1
PLCG2	enzyme		1			-0.378	5.39e-08	0.0026	PLCG2	CD9,HLA-DQA1,HLA-DRB5,IFITM3,ISG15,PTPRC,STAT1	7 (1)	1	BCR (complex),CD244,CD79A,CLEC1B,EFHD2,EZR,Fc gamma receptor,Fcer1,FCGR2A,FCGR3A/FCGR3B,FIBRINOGEN (family),FLNA,FYB1,HCK,Ige,IgG,LAT,NCR1,PIK3CD,Sfk,TEC,VAV1,WIPF1	B2M,LAT2,SLA,SMARCA5,UBASH3B		IFN Beta,IRF3,MAPK1,NFATC2,SPP1,THPO	Ccl2,IFI16,ISG15,STAT2
GLI1	transcription regulator		1			0.535	5.53e-08	0.0068	GLI1	ANXA1,CD44,CDK6,H4C3,IGFBP7,IQGAP2,LGALS1,MEST,MTURN,PIM1,RGS10,S100A11,SOX4,ZFP36	14 (1)	1	ABCC4,Pki	ADORA2A,GLI3,PDLIM2,STAT2		CD24,IGFBP7,IL10,LMNA,MMP2,RBM8A,SH2B3,SOCS2	ALDH3A1,ANXA1,EFHD2,GSTA4,IL27RA,ITPKB,KLF4,KLF9,LIF,PLAUR,S100A6,SERPINB5,TIMP1,TIMP3
miR-2392 (miRNAs w/seed AGGAUGG)	mature microRNA		3			0.447	8.93e-08	0.0001	MAOA,miR-2392 (miRNAs w/seed AGGAUGG),Mitochondrial complex 1	MT-CO2,MT-CYB,MT-ND5,TGFB1,VIM	5 (3)	2
mir-2392	microRNA		3			0.447	8.93e-08	0.0001	MAOA,mir-2392,Mitochondrial complex 1	MT-CO2,MT-CYB,MT-ND5,TGFB1,VIM	5 (3)	2
PDE6G	enzyme		2			-1.807	3.47e-11	0.0005	MAPK1,MAPK3,PDE6G	BST2,DUSP1,HLA-C,HLA-E,IFI44,IFI6,IFITM3,IGFBP7,IRF7,ISG15,JUNB,LGALS1,STAT1,UBE2L6,VIM	15 (3)	2	RHO	CX3CL1		MAPK1
SREBF1	transcription regulator		2			-0.905	1.1e-07	0.0317	NR5A2,SREBF1	ANXA2,CFD,DBI,ITGB1,JUNB,KRT18,MT-CO2,MT-CYB,MT-ND5,MT-ND6,TGFB1	11 (2)	2	B2M,EBF1,KDM1A,MLXIPL,ST8SIA1	AMPK,CYP27A1,PML,SIRT3,STAT3		FASN,SLC22A5,VGF	CEBPA,CTH
JAK	group		1			1.342	1.4e-07	0.0022	JAK	IFI6,IFITM3,ISG15,STAT1,VIM	5 (1)	1				IFNA1/IFNA13,IL10,ISG15,STAT3
ZDHHC7	enzyme		2			-1.877	3.28e-16	0.0012	Creb,STAT3,ZDHHC7	APP,CCDC88A,CD44,CD9,DUSP1,GNAS,HLA-DRB5,IFITM3,IRF7,ISG15,ITGB1,JUNB,MT-CO2,MT-CYB,MT-ND5,MT-ND6,PIM1,RUNX1,SOD2,STAT1,TCF4,VIM,ZFP36	23 (3)	3				STAT3
ECSIT	transcription regulator		1		biased	0.447	2.11e-07	0.002	ECSIT	CD44,IRF7,JUNB,PIM1,SOD2	5 (1)	1	KLF4	LONP1		IL1RN,IRF7,PLAUR,RELA
SMARCA5	transcription regulator		1			1.414	2.19e-07	0.0006	SMARCA5	ATP8B4,B2M,CD44,CPA3,CRIP1,IRF7,SERPINB1,ZMAT3	8 (1)	1				KLF7	B2M,CLEC12A,EPHB2,ERG,H4-16,IRF7,NLRC5,PLCG2
PNPT1	enzyme		2			-1.89	1.34e-06	0.0316	EIF2AK2,PNPT1	IFI44,IFI6,IRF7,ISG15,SOD2,STAT1,UBE2L6	7 (2)	2	Ifnar,NONO,PRL				CCL5,IFI16,IFNB1,IRF7,Irgm1,ISG15,STAT2,USP18
TREX1	enzyme		1	Inhibited	biased	-2	1.72e-06	0.0039	TREX1	IFI44,IFI44L,ISG15,MX1	4 (1)	1	IFNA2,IRF3,IRF7	ETV6-RUNX1			IFI16,IFNB1,IgG,ISG15,USP18
NDST1	enzyme		2	Inhibited		-2.065	2.44e-12	0.01	ERK1/2,KDR,MAPK1,MAPK3,NDST1	ANXA2,B2M,BST2,CD44,DUSP1,HLA-C,HLA-E,IFI44,IFI6,IFITM3,IGFBP7,IRF7,ISG15,JUNB,LGALS1,STAT1,TGFB1,UBE2L6,VIM	19 (5)	5				MAPK1,Retnla	FGF2
DUOX1	enzyme		3	Inhibited		-2.236	6.45e-18	0.0035	Akt,CASP8,DUOX1,EGFR,ERK,ERK1/2,IGF1R,IL4,IL4R,INSR,IRS2,MAPK1,NFkB (complex),P38 MAPK,PI3K (complex),PTPN1,STAT1,STAT3,STAT6	AKAP13,ANXA1,APP,B2M,BST2,CCDC88A,CD69,CD9,CDK6,CHD4,CRIP1,DUSP1,FBLN5,GNA15,HLA-C,HLA-DQA1,HLA-DRB5,HLA-F,HNRNPD,IFI44,IFI44L,IFI6,IFITM3,IGFBP7,IQGAP2,IRF7,ISG15,KLF10,LGALS1,MT-CYB,MT-ND5,MT-ND6,MX1,MYH9,PFKP,PIK3R1,PIM1,SERPINB1,SOX4,ST18,TCF4,TGFB1,UBE2L6,VIM,ZMAT3	45 (19)	18				IL13,IL5
RNF216	enzyme		2	Inhibited		-2.236	1.29e-12	0.0145	IRF3,NFkB (complex),RIPK1,RNF216,TLR9	APP,CAST,CD69,DUSP1,GNAS,HLA-F,IFI44,IFI44L,IFI6,IFITM3,IRF7,ISG15,JUNB,MX1,SOD2,ST18,STAT1,TGFB1,UBE2L6,VIM	20 (5)	5					IFNB1,Interferon alpha,IRF3,ISG15
GAPDH	enzyme		1	Inhibited		-2.236	7.07e-07	0.0028	GAPDH	DUSP1,HLA-C,IFI6,STAT1,UBE2L6	5 (1)	1	ADORA2A			IL10	IFNB1,SPP1
PNPT1	enzyme		1	Inhibited	biased	-2.236	2.65e-06	0.0055	PNPT1	IFI44,IRF7,ISG15,STAT1,UBE2L6	5 (1)	1	Ifnar,NONO,PRL				CCL5,IFI16,IFNB1,IRF7,Irgm1,ISG15,STAT2,USP18
YARS2	enzyme		3			-0.447	4.37e-07	0.0005	MAOA,Mitochondrial complex 1,YARS2	MT-CO2,MT-CYB,MT-ND6,TGFB1,VIM	5 (3)	2				LONP1
ANXA1	enzyme	-0.568	2	Inhibited		-2.263	8.73e-19	0.0022	Akt,ANXA1,ERK1/2,MAPK1,NFkB (complex),P38 MAPK,PLA2G4A,STAT3	B2M,BST2,CCDC88A,CD44,CD69,CD9,GNAS,HLA-C,HLA-DRB5,HLA-E,HLA-F,IFI44,IFI6,IGFBP7,ISG15,ITGB1,JUNB,KRT18,LGALS1,MT-CYB,MT-ND5,MT-ND6,PIM1,RUNX1,SOD2,SOX4,ST18,TCF4,TGFB1,UBE2L6,VIM,ZFP36,ZMAT3	33 (8)	8	CEBPA,ESR2,MYOC	estrogen receptor,GLI1,RBM5,TSC2		MAPK1,STAT3	ITGB2,MMP2
RAD21	transcription regulator		1			1	5.7e-07	0.0009	RAD21	HLA-DQA1,SOX4,TGFB1,VIM	4 (1)	1				APOC3
miR-34a-5p (and other miRNAs w/seed GGCAGUG)	mature microRNA		2			-1.155	5.87e-07	0.0323	miR-34a-5p (and other miRNAs w/seed GGCAGUG),RB1	APP,CD69,CDK6,DUSP1,JUNB,KLF10,KRT18,PIM1,SOD2,SPINT2,TGFB1,ZFP36	12 (2)	2	IFNB1,SPI1				ARHGEF12,BIRC5,IFNAR1,KLF4,NOTCH2,PLAAT4,PTCH1,SELPLG
miR-182-5p (and other miRNAs w/seed UUGGCAA)	mature microRNA		1		biased	-0.816	6.05e-07	0.002	miR-182-5p (and other miRNAs w/seed UUGGCAA)	CDK6,IFI44L,IFI6,ISG15,ITGB1,STAT1	6 (1)	1					IFNB1,ISG15
PLA2G5	enzyme		2	Inhibited		-2.357	2.43e-12	0.0004	ALOX5,MAPK1,MAPK3,PLA2G4A,PLA2G5	APP,BST2,DUSP1,HLA-C,HLA-E,IFI44,IFI6,IFITM3,IGFBP7,IRF7,ISG15,JUNB,KRT18,LGALS1,STAT1,TGFB1,UBE2L6,VIM	18 (5)	4	BCR (complex)			MAPK1	PROC
KDM1A	enzyme		3	Inhibited		-2.401	4.38e-14	0.0469	E2f,FBXW7,HSF1,KDM1A,MAPK1,MAPK8,MYC,NOTCH1,PPARGC1A	B2M,CD44,CDK6,CFD,CHD4,COBLL1,DUSP1,EIF4A2,HLA-C,HLA-E,IFI44,IFI44L,IFI6,IFITM3,IGFBP7,IQGAP2,ITGB1,KRT18,LGALS1,MT-CO2,MT-CYB,MX1,RANBP2,RPS4Y1,SERPINB1,SLC38A1,SOD2,SPARC,ST18,STAT1,TGFB1,UBB,UBE2L6,VIM	34 (9)	9	CARM1			FASN,NCL,SREBF1	CCL5,IL27RA,IRAK3,SOCS2,ST6GALNAC1
ELAVL1	other		1			0.707	7.2e-07	0.0182	ELAVL1	B2M,CFD,DUSP1,IFI44,IFITM3,PTPRC,STAT1,VIM	8 (1)	1	Ccl2	IL10		B2M,IFI16,IL13,IL4,IRF1,Irgm1,NCL,STAT3,USP18	CEBPA,PSAP
CD37	other		2			1.134	7.54e-07	0.0187	CD37,CD4,LCK,RAC1	ANXA1,CD69,CD79A,DUSP1,SFPQ,SOD2,TGFB1	7 (4)	3		IL13		IgG
TSC2	other		1			-0.707	7.98e-07	0.0133	TSC2	ANXA1,ANXA2,CRIP1,IFI44,IFITM3,S100A11,STAT1,ZFP36	8 (1)	1		ERBB3,PIM2		RELA	ANXA1,BIRC5,Ccl2,FASN,IFNAR1,JAK2,RALB,S100A6,STAT3
GSTO1	enzyme		1			0	8.86e-07	0.001	GSTO1	APLP2,CD9,IFI6,MYH9,SOX4,STAT1	6 (1)	1					IRF9
RC3H1	enzyme		1	Inhibited	biased	-2.53	8.58e-14	0.0001	RC3H1	BST2,CD44,HLA-F,IFI44,IFI44L,IFI6,IFITM3,ISG15,MX1,STAT1	10 (1)	1				IL4,STAT3	IFI16,IRF1,IRF9,ISG15,STAT2,STING1
ATE1	enzyme		3	Inhibited		-2.546	6.96e-17	0.0028	ATE1,CDKN1B,CREB1,DUSP1,ERBB2,ERK,ERK1/2,MAP2K1,MAPK1,MAPK3,MRTFA,NFE2L2,NFkB (complex),NFKBIA,NR3C1,NR4A1,P38 MAPK,PEBP1,Pkc(s),PPARA,PTPN6,RARA,RPTOR,SPHK2,STAT3	ANXA1,APLP2,APP,B2M,BST2,CCDC88A,CD9,CDK6,CFD,CHD4,CPA3,DAAM1,DBI,DSTN,DUSP1,H4C3,HLA-C,HLA-DQA1,HLA-DRB5,HLA-E,HLA-F,IFI44,IFI44L,IFI6,IFITM3,IGFBP7,IRF7,ISG15,JUNB,KLF10,LGALS1,MEST,MGST1,MGST3,MT-ND5,MT-ND6,MYH9,PIK3R1,PIM1,SFPQ,SLC38A1,ST18,STAT1,STT3B,TAGLN2,TCF4,TGFB1,UBE2L6,VIM,ZMAT3	50 (25)	24				Actin,MAPK1
ST8SIA1	enzyme		2	Inhibited		-2.711	6.01e-16	0.0001	MAPK1,MAPK3,NTRK1,SREBF1,ST8SIA1	BST2,CFD,DBI,DUSP1,HLA-C,HLA-E,IFI44,IFI6,IFITM3,IGFBP7,IRF7,ISG15,JUNB,LGALS1,MT-CO2,MT-CYB,MT-ND5,MT-ND6,SOD2,STAT1,TGFB1,UBE2L6,VIM	23 (5)	4		ESR2		MAPK1,SREBF1
HSP90AA1	enzyme		3	Inhibited		-2.832	1.52e-15	0.013	ACKR1,c-Src,Creb,CREB1,EGFR,EGR1,ERBB2,ERK,ERK1/2,FOXO1,HIF1A,HSP90AA1,IGF1R,ITGB4,Jnk,LATS1,Mapk,MAPK1,MAPK14,MMP9,NFkB (complex),NFKBIA,PGR,STAT3,STAT6,YAP1	AKAP13,ANXA1,ANXA2,APLP2,APP,B2M,BST2,CCDC88A,CD9,CDK6,CHD4,CRIP1,DAAM1,GNA15,GNAS,HLA-C,HLA-DQA1,HLA-DRB5,HLA-E,HLA-F,HNRNPD,IFI6,IQGAP2,JUNB,KLF10,KRT18,LGALS1,MEST,MT-CO2,MT-CYB,MT-ND5,MT-ND6,MX1,NCOA4,PFKP,PTPRC,RUNX1,SERPINB1,SPARC,ST18,STT3B,TCF4,TYROBP,UBE2L6,VIM	45 (26)	23	estrogen receptor,STUB1	RBM5			GJA1
PDE6G	enzyme		3	Inhibited		-3	8.55e-15	0.0208	DUSP1,EGFR,MAPK1,MAPK14,MAPK3,NFE2L2,NFkB (complex),NR3C1,PDE6G,RARA,RPTOR,SMAD2,SPHK2,TNFRSF1A	ANXA1,BST2,CD44,CD69,CDK6,CFD,DSTN,DUSP1,H4C3,HLA-C,HLA-E,HLA-F,HNRNPD,IFI44,IFI44L,IFI6,IFITM3,IGFBP7,IQGAP2,IRF7,ISG15,ITGB1,JUNB,LGALS1,MGST1,MGST3,PIK3R1,PIM1,SFPQ,SLC38A1,ST18,STAT1,TCF4,UBE2L6,VIM,ZFP36	36 (14)	13	RHO	CX3CL1		MAPK1
CLDN7	other		1			-1.134	2.55e-06	0.0009	CLDN7	APLP2,IFI44,IFI6,IGFBP7,MX1,SERPINB1,UBE2L6	7 (1)	1	CST5,KLF4,mir-8			ALDH3A1,MMP2,RELA	CX3CL1,DNAJB6,IGFBP7
IRGM	enzyme		1	Inhibited	biased	-3	3.59e-12	0.0001	IRGM	B2M,BST2,HLA-F,IFI44,IFI44L,IFITM3,ISG15,MX1,UBE2L6	9 (1)	1	IRF3,IRF7,NFATC2	Irgm1,PTGER4,SOCS1			B2M,CGAS,IFI16,IFNE,ISG15,USP18
RBM5	other		1			1.342	2.65e-06	0.0014	RBM5	ANXA1,CD69,IFITM3,ISG15,PIM1	5 (1)	1				ISG15	ANXA1,CDK2,HSP90AA1,INSIG1,UBA1
HAVCR1	other		1			0	3.76e-06	0.0198	HAVCR1	B2M,CDK6,HLA-F,IFI6,SPARC,STAT1	6 (1)	1				B2M,CD24,IRF1,IRF9,STAT2,STAT3	CHKA,PLAUR
PLCD4	enzyme		3	Inhibited		-3.244	2.61e-16	0.0118	Akt,DUSP1,EGFR,EIF4E,FOXO3,MAP2K1/2,MAPK1,MAPK3,MKNK1,MMP9,MTORC1,NFE2L2,NFkB (complex),NFKBIA,Notch,NR3C1,NR4A1,PLCD4,PRKCQ,RARA,RELA,RPTOR,Rsk,SPHK2	ANXA1,ANXA2,BST2,CD69,CDK6,CFD,CRIP1,DSTN,DUSP1,GNAQ,H4C3,HLA-C,HLA-DQA1,HLA-E,HLA-F,HNRNPD,IFI44,IFI44L,IFI6,IFITM3,IGFBP7,IQGAP2,IRF7,ISG15,ITGB1,ITM2A,JUNB,LGALS1,MGST3,MT-CYB,PFKP,PIK3R1,PTPRC,S100A11,SFPQ,SLC38A1,SOX4,SPARC,ST18,STAT1,TAGLN2,TCF4,TTC3,TYROBP,UBE2L6,VIM	46 (24)	22				MAPK1
RC3H1	enzyme		2	Inhibited		-3.402	4.75e-20	0.0001	MTOR,PRKAA,RC3H1,STAT3	BST2,CCDC88A,CD44,CD9,DUSP1,HLA-DRB5,HLA-F,IFI44,IFI44L,IFI6,IFITM3,IRF7,ISG15,ITGB1,JUNB,MT-CO2,MT-CYB,MT-ND5,MT-ND6,MX1,RUNX1,SERPINB1,SOD2,SOX4,STAT1,TCF4,VIM,ZFP36	28 (4)	4				IL4,STAT3	IFI16,IRF1,IRF9,ISG15,STAT2,STING1
ST8SIA1	enzyme		3	Inhibited		-3.464	1.47e-21	0.0002	Akt,AKT1,CREB1,DUSP1,EGFR,ERK,MAPK1,MAPK3,NFE2L2,NFkB (complex),NR3C1,NR5A2,NTRK1,P38 MAPK,RARA,RPTOR,SMAD2,SPHK2,SREBF1,SREBF2,ST8SIA1,TNFRSF1A,YES1	ANXA1,ANXA2,BST2,CD44,CD69,CDK6,CFD,DBI,DSTN,DUSP1,H4C3,HLA-C,HLA-E,HLA-F,HNRNPD,IFI44,IFI44L,IFI6,IFITM3,IGFBP7,IQGAP2,IRF7,ISG15,ITGB1,JUNB,KLF10,KRT18,LGALS1,MEST,MGST1,MGST3,MT-CO2,MT-CYB,MT-ND5,MT-ND6,PIK3R1,PIM1,SFPQ,SLC38A1,SOD2,SOX4,ST18,STAT1,TCF4,TGFB1,UBE2L6,VIM,ZMAT3	48 (23)	20		ESR2		MAPK1,SREBF1
RC3H1	enzyme		3	Inhibited		-3.753	4.87e-21	0.0002	ERK,ESR1,HSD11B1,MTOR,MYC,NFkB (complex),NR3C1,PI3K (complex),PRKAA,RC3H1,STAT1,STAT3,TP63,TSC2,YAP1	ANXA2,BST2,CAST,CCDC88A,CD44,CD9,COBLL1,CPA3,CRIP1,DUSP1,FBLN5,GNAS,H4C3,HLA-C,HLA-DRB5,HLA-E,HLA-F,HNRNPD,IFI44,IFI44L,IFI6,IFITM3,IQGAP2,IRF7,ISG15,ITGB1,JUNB,KLF10,MT-CO2,MT-CYB,MT-ND5,MT-ND6,MX1,MYH9,RANBP2,RUNX1,S100A11,SERPINB1,SFPQ,SLC38A1,SOD2,SOX4,SPARC,ST18,STAT1,TCF4,VIM,ZFP36	48 (15)	15				IL4,STAT3	IFI16,IRF1,IRF9,ISG15,STAT2,STING1
IFNA2	cytokine		1	Activated	biased	3.317	5.27e-13	0.0001	IFNA2	BST2,IFI44,IFI44L,IFI6,IFITM3,IRF7,ISG15,MT-CO2,MX1,STAT1,UBE2L6	11 (1)	1	FCGR2A,IL27,STING1	IRF3		IFNAR1,IFNB1,IL10,IL4,IRF1,IRF9,ISG15,JAK1,PML,SOCS1,SOCS2,STAT2,STAT3,TREX1,TRIM14,TYK2,USP18	ADAM17,BIRC5,CDK2,FGF2,IL5
IFNL1	cytokine		1	Activated	biased	3.162	2e-12	0.0001	IFNL1	BST2,HLA-C,IFI44,IFI44L,IFI6,IFITM3,ISG15,MX1,STAT1,UBE2L6	10 (1)	1	HERPUD1,IFNLR1,IL27,Interferon alpha,IRAK4,IRF1,IRF3,IRF7,NONO,PAF1,RELA,SOCS1	IgG		IL10,IRF9,ISG15,PML,STAT2,STAT3,TRIM14,USP18
IFNA1/IFNA13	cytokine		1	Activated	biased	2	2.84e-07	0.0011	IFNA1/IFNA13	IFI6,ISG15,MX1,STAT1	4 (1)	1	IRF3,IRF7,JAK,STING1			ISG15,STAT2,STAT3,TYK2
SYVN1	transporter		1		biased	0.378	7.36e-06	0.0047	SYVN1	APLP2,APP,CD44,DUSP1,HLA-C,IFI44,ITGB1	7 (1)	1				ABCC4,ATP1B3,FASN,SLC1A5
IFNE	cytokine		3			1.826	3.84e-15	0.0435	CYP2E1,EIF2AK2,ERK1/2,IFNE,MAPK1,SMAD3,STAT1,STAT3,STAT5a/b	B2M,BST2,CCDC88A,CD44,CD69,CD9,HLA-C,HLA-DQA1,HLA-DRB5,HLA-E,IFI44,IFI6,IFITM3,IGFBP7,IRF7,ISG15,ITGB1,LGALS1,MGST1,MT-CO2,MT-CYB,MT-ND5,MT-ND6,PIM1,RUNX1,SOD2,STAT1,TCF4,TGFB1,ZFP36	30 (9)	9		IRGM		PLAAT4
SYNJ1	phosphatase		2			0.447	8.13e-06	0.0335	AMPK,SYNJ1	APP,MT-CO2,MT-CYB,STAT1,VIM	5 (2)	2					AMPK
IFNE	cytokine		1		biased	1.732	6.69e-06	0.0006	IFNE	BST2,IFITM3,STAT1	3 (1)	1		IRGM		PLAAT4
NR5A2	ligand-dependent nuclear receptor		1			-0.816	8.25e-06	0.0361	NR5A2	ANXA2,CFD,ITGB1,JUNB,KRT18,TGFB1	6 (1)	1	NCOA1			CYP27A1,IL1RN,mir-8,PGR	FASN
IFNL4	cytokine		1		biased	1.732	2.59e-05	0.0122	IFNL4	ISG15,MX1,STAT1	3 (1)	1				ISG15,STAT2
CD38	enzyme		1		biased	-1.134	1.01e-05	0.0238	CD38	ANXA2,CRIP1,PFKP,PIM1,RBPMS,TGFB1,VIM	7 (1)	1	NONO,PIM2,RARA,TLR7	TIMP1		CD247,CSF2RB,S100A6,SOCS1,SOCS2,TEC
STING1	other		1		biased	1.342	1.06e-05	0.0335	STING1	IFI44,IFI44L,IRF7,ISG15,PTPRC	5 (1)	1	MRE11	RC3H1		CCL5,CGAS,IFI16,IFNA1/IFNA13,IFNA2,Ifna4,IFNA4,IFNB1,IL10,Interferon alpha,IRF3,IRF7,ISG15,LIF,USP18	STAT3
IFNA4	cytokine		1		biased	1.732	7.86e-05	0.0148	IFNA4	CD69,ISG15,MX1	3 (1)	1	CGAS,IFNAR1,IFNB1,IL2RG,IRF5,IRF7,STING1,TLR7	IFI16,IRAK3		IL4,ISG15,USP18
JAK1/2	group		1		biased	0.447	2e-05	0.0037	JAK1/2	HLA-DQA1,HLA-DRB5,IRF7,ISG15,MX1	5 (1)	1				Ccl2,CIITA,IRF1,IRF7,ISG15,MHC II,STAT3,THPO
IL1RN	cytokine		1			-1.633	7.76e-06	0.0332	IL1RN	CD44,IFI44,IFI44L,IFI6,IRF7,MX1	6 (1)	1	CEBPA,Collagen Alpha1,ECSIT,Fcer1,IL10,IL13,IL27,IL4,MMP2,NR5A2,SPI1,STAT3	IgG,NCOA1,NRAS			CIITA,GJA1,IL23,IRF1,IRF7,IRF9,LIF,PML,RELA,SPP1,STAT2,USP18
MKNK1	kinase		1			-1.134	2.66e-05	0.006	MKNK1	ANXA2,GNAQ,ISG15,ITM2A,SPARC,TTC3,VIM	7 (1)	1	AMPK,IFNB1,IL5,Interferon alpha,IRAK4,JAK1,MAPKAPK3,PIK3R2	IL10		CTH,FLNA,ISG15,MAPK1,YWHAG	IFI16
SNCA	enzyme		1			0	2.73e-05	0.037	SNCA	CD44,DUSP1,HLA-DQA1,HLA-DRB5,IRF7,ISG15,KLF10,MX1	8 (1)	1	ATG5,DUSP11,PPP1R1B	IL13		Ccl2,CIITA,IRF1,IRF7,ISG15,MHC II,STAT3	FAM20C,GDNF,KLF4,LMNA,PLAUR,TSC22D3
Ctf2	cytokine		2			-1.732	5.14e-17	0.001	Akt,Ctf2,MAPK1,MAPK3,STAT3	BST2,CCDC88A,CD9,DUSP1,HLA-C,HLA-DRB5,HLA-E,IFI44,IFI6,IGFBP7,IRF7,ISG15,ITGB1,JUNB,LGALS1,MT-CO2,MT-CYB,MT-ND5,MT-ND6,PIM1,RUNX1,SOD2,SOX4,STAT1,TCF4,UBE2L6,ZFP36	27 (5)	4				MAPK1,STAT3
ADORA2A	G-protein coupled receptor		1			0	3.6e-05	0.0279	ADORA2A	APP,DSTN,DUSP1,IFITM3,SPARC,TGFB1	6 (1)	1				Collagen Alpha1,GAPDH,IL10,MAPK1,PPP1R1B,TSC22D3	Ccl2,GLI1,IgG
KL	enzyme		1			-1	3.83e-05	0.0196	KL	CAST,IRF7,SOD2,TGFB1	4 (1)	1	FGF2	IRF1		AMPK	Ccl2,IRF7,MHC II,MMP2
EBI3	cytokine		1			1	4.71e-05	0.0273	EBI3	B2M,HLA-C,HLA-DQA1,STAT1	4 (1)	1	IFNB1	CTLA4		B2M,CIITA,IL10,STAT2,STAT3
EBF1	transcription regulator		1			0.447	5.09e-05	0.0405	EBF1	CD79A,IRF7,PFKP,PIK3R1,STAT1	5 (1)	1	GLI3			ARAF,CCL5,CD79A,CD79B,CRK,IFNB1,IRF1,IRF7,MAPK10,PIK3CD,SREBF1	CD244
MHC II	group		1			0	5.19e-05	0.0042	MHC II	HLA-DQA1,HLA-DRB5,PIM1,ZFP36	4 (1)	1	BCR (complex),BECN1,CIITA,IFNB1,JAK1/2,SNCA	IFNAR1,IL10,KL		CYRIB,IgG
TIMP1	cytokine		2			-1.877	4.22e-13	0.0299	ERK,MAP3K1,MAPK1,MAPK14,MAPK3,MET,PI3K (complex),PTK2,Smad2/3,TIMP1	BST2,CD44,DUSP1,FBLN5,GNAS,HLA-C,HLA-E,IFI44,IFI6,IFITM3,IGFBP7,IRF7,ITGB1,JUNB,KLF10,LGALS1,RUNX1,SERPINB1,SOD2,TGFB1,UBE2L6,VIM,ZFP36	23 (10)	10	IL13,OSM,PRL,SPP1,STAT3	CCR2,estrogen receptor,GLI1,IL10		MAPK1,MMP2,PLAUR,TIMP3	CD38
CCL5	cytokine		2			-1.961	3e-14	0.0237	Akt,AKT1,CCL5,CCR1,ERK1/2,MAPK1,MMP9,NFkB (complex),RAC1,RAF1	B2M,BST2,CD44,CD69,DUSP1,GNAS,HLA-C,HLA-E,HLA-F,IFI44,IFI6,IFITM3,IGFBP7,ISG15,ITGB1,LGALS1,MT-CO2,SOD2,SOX4,SPARC,ST18,STAT1,TGFB1,TYROBP,UBE2L6,VIM	26 (10)	10	BECN1,Ccl2,CCR2,CD244,CGAS,EBF1,Fcer1,FCGR2A,FZD9,IFI16,IFN Beta,Ifnar,IFNAR1,IFNB1,IFNGR1,IgG,IL13,IL27,IRF1,IRF3,JAK2,LY96,NCR1,NCR3,NONO,PAF1,PLAAT4,RELA,STAT2,STING1,TASL	ATG5,ETV6-RUNX1,IL10,IL27RA,INSIG1,Irgm1,KDM1A,MMP2,PNPT1,SAFB,STAT3,TSC22D3,USP18		PLAUR,VASP
DNAJB6	transcription regulator		1			0.577	6.49e-05	0.0197	DNAJB6	KRT18,SPARC,VIM	3 (1)	1		CLDN7			SPP1,VGF
IL5	cytokine		2	Inhibited		-2.043	2.79e-17	0.0017	Akt,ERK1/2,IL5,Mapk,MAPK1,SMAD2,STAT5a/b	ANXA2,APP,B2M,BST2,CD44,CD69,CRIP1,DUSP1,HLA-C,HLA-E,IFI44,IFI6,IFITM3,IGFBP7,IRF7,ISG15,ITGB1,JUNB,LGALS1,MT-CO2,PFKP,PIM1,RBPMS,SOX4,STAT1,TGFB1,TPM4,UBE2L6,VIM	29 (7)	7	BIRC5,Ccl2,CSF2RA,DUOX1,Fcer1,FHL2,IL9R,MGAT5,NFATC2,OSM,PCGF2,STAT3	BECN1,CCR2,CTLA4,IFNA2,IgG,IL10,IL27RA,IRF1,PIK3CD,SPI1		ATXN1,CD24,CIITA,CSF2RB,IRF7,JAK2,MAPK1,MKNK1,RAS,S100A6,SLC1A5,SOCS2
IL4	cytokine		2	Inhibited		-2.343	2.03e-16	0.0123	EGFR,ERK1/2,IL4,IRS2,JAK1,MAPK1,MAPK14,NFkB (complex),P38 MAPK,PI3K (complex),PPARG,STAT1,STAT3,STAT6,SYK	AKAP13,ANXA1,ANXA2,APP,B2M,BST2,CCDC88A,CD44,CD69,CD9,CDK6,CFD,CHD4,CRIP1,FBLN5,GIMAP7,GNA15,HLA-DQA1,HLA-DRB5,HNRNPD,IFI44,IFI44L,IGFBP7,IQGAP2,IRF7,ISG15,LGALS1,MGST1,MT-CYB,MT-ND5,MT-ND6,MX1,MYH9,PFKP,PIM1,ST18,TGFB1,UBE2L6,VIM,ZFP36,ZMAT3	41 (15)	15	B2M,BIRC5,CD247,ELAVL1,EML4-ALK,Fcer1,FHL2,GATA1,IFNA2,IFNA4,IL2RG,ITGB2,LAT,LTB4R2,MGAT5,PIK3CD,RC3H1,VAV1	BECN1,CCR2,IFNB1,IL27,IRAK4,IRF1,IRF5,RARA,SPI1		ADAM17,CCR8,CD79B,CIITA,FASN,FLNA,IL1RN,JAK1,JAK2,LRPPRC,MAOA,MAPK1,MMP2,Rac,RELA,Retnla,SOCS1,SOCS2,TFF3	IRF7,ISG15,STAT2
TIMP3	other		1			1	7.53e-05	0.0498	TIMP3	APP,STAT1,TGFB1,VIM	4 (1)	1	OSM,TIMP1	estrogen receptor,GLI1,LMNA			ADAM17,JAK1,KLF4,MMP2,STAT3
CAK	complex		2	Activated		2.183	4.25e-09	0.0224	CAK,RARA,RB1	DUSP1,H4C3,HLA-C,HNRNPD,IFI44,IFI44L,JUNB,KLF10,KRT18,LGALS1,PIM1,RUNX1,SFPQ,SOD2,STAT1,TGFB1,ZFP36	17 (3)	2					RARA
DISC	complex		2			-1.606	2.48e-11	0.0311	DISC,MAPK1,MAPK3,NFkB (complex)	BST2,CD69,DUSP1,GNAS,HLA-C,HLA-E,HLA-F,IFI44,IFI6,IFITM3,IGFBP7,ISG15,JUNB,LGALS1,SOD2,ST18,STAT1,UBE2L6,VIM	19 (4)	3				MAPK1
GLI3	transcription regulator		1			1	0.000105	0.0303	GLI3	CD69,DUSP1,JUNB,RUNX1	4 (1)	1				EBF1,IRF1	GLI1,PTCH1
Ige	complex		2			-1.715	2.28e-16	0.0184	Akt,ERK,ERK1/2,Ige,Jnk,MAPK1,MAPK3,MAPK8,MITF,NFkB (complex),NFKBIA,P38 MAPK,PLCG2,STAT3,STAT5a/b	APP,B2M,BST2,CCDC88A,CD44,CD69,CD9,GNAS,HLA-C,HLA-DQA1,HLA-DRB5,HLA-E,HLA-F,IFI44,IFI6,IGFBP7,ITGB1,JUNB,KLF10,LGALS1,MT-CYB,MT-ND5,MT-ND6,PIM1,PTPRC,RUNX1,SOD2,SOX4,ST18,TCF4,UBE2L6,VIM,ZFP36,ZMAT3	34 (15)	14	B2M,CSF2RB,IL2RG,SWAP70	CTLA4,NFATC2,Retnla,WIPF1		Ccl2,MAPK1,PLCG2,STAT3	TLR7
BCR (complex)	complex		2			-1.808	1.76e-12	0.0472	ACTB,BCR (complex),BTK,caspase,CDC37,CREB1,CRTC2,ERK,ERK1/2,GAB2,IKZF3,Jnk,LCK,Mapk,MAPK1,MAPK14,MAPKAPK2,NEDD9,NFATC2,NFkB (complex),PI3K (complex),PLCG2,PTPN6,RELA,STAT6,SYK	AKAP13,APP,B2M,BST2,CD44,CD69,CD9,CDK6,CRIP1,DSTN,FBLN5,GIMAP7,GNA15,GNAS,HLA-C,HLA-DRB5,HLA-E,HLA-F,IFI44,IFI44L,IFI6,IFITM3,ITGB1,JUNB,KLF10,LGALS1,MEST,MT-CYB,MX1,PFKP,SFPQ,SPARC,ST18,TCF4,TPPP3,UBE2L6,ZFP36	37 (26)	26				CD72,CD79A,CD79B,CDK2,EZR,GSK3A,HCK,IgG,IL10,JAK1,JAK2,LAT2,MAPK1,MHC II,mir-8,NEDD9,NFATC2,PLA2G5,PLCG2,RAS,RELA,VAV,VAV1	KLF4,KLF9
CYRIB	other		1		biased	0	0.000148	0.0101	CYRIB	CD69,ITGB1	2 (1)	1	MHC II
USP8	peptidase		1			0	0.000148	0.0053	USP8	APP,HNRNPD	2 (1)	1	IRF3,IRF5,IRF7				ERBB3
Lfa-1	complex		2			-1.877	1.74e-17	0.0006	LCK,Lfa-1,STAT3,ZAP70	ANXA1,CCDC88A,CD44,CD69,CD9,HLA-DRB5,IFITM3,IRF7,ISG15,ITGB1,JUNB,MT-CO2,MT-CYB,MT-ND5,MT-ND6,PIM1,RUNX1,SFPQ,SOD2,STAT1,TCF4,VIM,ZFP36	23 (4)	3	CD244,FYB1			STAT3
PDGF-DD	complex		2			-1.886	1.86e-11	0.0176	Akt,GSK3B,MAPK1,MAPK3,PDGF-DD	BST2,CD44,DUSP1,HLA-C,HLA-E,IFI44,IFI6,IFITM3,IGFBP7,IRF7,ISG15,JUNB,LGALS1,MT-CO2,SOX4,STAT1,UBE2L6,VIM	18 (5)	4				Ccl2,FGF2,MAPK1
B2M	transmembrane receptor	0.644	1			-0.577	0.000175	0.022	B2M	HLA-DQA1,HLA-DRB5,HLA-E	3 (1)	1	EBI3,ELAVL1,HAVCR1,Ifnar,IFNAR1,IL27,NLRC5,RFX5,RFXAP,ST6GALNAC1	IRGM,Irgm1,NRAS,RHO,SAFB,SAFB2,SMARCA5		Ige,IL4,SREBF1	PLCG2
Lh	complex		2			-1.964	5.21e-11	0.0376	CYP19A1,ITGB1,Lh,MAPK1,MMP2,MMP9	BST2,CD44,DUSP1,HLA-C,IFI44,IFI6,IFITM3,IGFBP7,IRF7,ISG15,JUNB,KRT18,LGALS1,RPS4Y1,SLC38A1,STAT1,TCF4,TGFB1,TYROBP,UBE2L6,VIM	21 (6)	6	PGR,PRL	AMPK,ESR2		GJA1,MAPK1,MMP2	EZR
NRAS	enzyme		1			-0.447	0.000211	0.0368	NRAS	B2M,ISG15,MEST,RBPMS,STAT1	5 (1)	1	FRK,RASGRP1			AKAP12,STAT3	B2M,CX3CL1,GJA1,IFI16,IL1RN,Irgm1,ISG15,USP18
Ifna4	other		1		biased	1.414	0.000245	0.0139	Ifna4	IRF7,ISG15	2 (1)	1	IFNAR1,IFNGR1,IRF3,IRF9,STING1,TLR7	ATG5,IFI16		IRF7,ISG15,JAK1
NME3	kinase		1		biased	-1.414	0.000245	0.0119	NME3	ITGB1,VIM	2 (1)	1
RNASEH2B	other		1		biased	0	0.000245	0.0054	RNASEH2B	ISG15,ZMAT3	2 (1)	1	CST5				ISG15
SPINDOC	other		1		biased	-1.414	0.000245	0.0008	SPINDOC	BST2,IFI44L	2 (1)	1
ZDHHC2	enzyme		1			0	0.000245	0.0102	ZDHHC2	CD9,VIM	2 (1)	1
Integrin alpha 5 beta 1	complex		2	Inhibited		-2	1.92e-11	0.002	Integrin alpha 5 beta 1,MAPK1,MAPK3,PTK2	BST2,DUSP1,HLA-C,HLA-E,IFI44,IFI6,IFITM3,IGFBP7,IRF7,ISG15,JUNB,LGALS1,SERPINB1,STAT1,UBE2L6,VIM	16 (4)	3		NEDD9		MAPK1
IPMK	kinase		1		biased	-0.577	0.000364	0.0246	IPMK	ITGB1,JUNB,TAGLN2	3 (1)	1				FLNA,IL10
CBR3-AS1	other		1			-1.414	0.000367	0.026	CBR3-AS1	TGFB1,VIM	2 (1)	1
CLEC12A	other		1		biased	1.414	0.000367	0.0255	CLEC12A	IRF7,ISG15	2 (1)	1		SMARCA5		IRF3,IRF7,ISG15,Sfk,USP18
MALSU1	other		1		biased	-1.414	0.000367	0.0059	MALSU1	MT-CO2,MT-ND6	2 (1)	1	MRPL14	CST5
CST5	other		1			1.134	0.00047	0.0074	CST5	ANXA2,CD44,IQGAP2,RUNX1,S100A11,SOX4,VIM	7 (1)	1				CLDN7,RNASEH2B	AKAP12,EZR,MALSU1,NCL,NUP107,VASP
SLC22A5	transporter		1			0.577	0.000494	0.0388	SLC22A5	JUNB,STAT1,TGFB1	3 (1)	1	SREBF1
Lfa-1	complex		3	Inhibited		-2.03	9.19e-20	0.0049	CD226,ERK,ERK1/2,Jnk,LCK,Lfa-1,Mapk,MAPK14,NFkB (complex),NRAS,P38 MAPK,PLCG2,PTK2,PTPN6,Rap1,STAT1,STAT3,TP63,ZAP70	ANXA1,APP,B2M,BST2,CAST,CCDC88A,CD44,CD69,CD9,CDK6,GNAS,HLA-DQA1,HLA-DRB5,HLA-E,HLA-F,IFI6,IFITM3,IGFBP7,IRF7,ISG15,ITGB1,JUNB,KLF10,MEST,MT-CO2,MT-CYB,MT-ND5,MT-ND6,PIM1,PTPRC,RBPMS,RUNX1,SERPINB1,SFPQ,SOD2,ST18,STAT1,TCF4,VIM,ZFP36,ZMAT3	41 (19)	16	CD244,FYB1			STAT3
CYBA	enzyme		1			0	0.000512	0.0236	CYBA	PIM1,SOD2	2 (1)	1		ETV6-RUNX1
KLF7	transcription regulator		1		biased	1.414	0.000512	0.017	KLF7	IFI6,MX1	2 (1)	1	SMARCA5
MRPL12	other		1		biased	-1.414	0.000512	0.0047	MRPL12	MT-CO2,MT-ND6	2 (1)	1
MRPL14	other		1		biased	-1.414	0.000512	0.0061	MRPL14	MT-CO2,MT-ND6	2 (1)	1				MALSU1
ST6GALNAC1	enzyme		1			0	0.000512	0.0492	ST6GALNAC1	B2M,VIM	2 (1)	1		KDM1A		B2M
TRIM14	other		1			-1.414	0.000512	0.0355	TRIM14	IRF7,ISG15	2 (1)	1	IFNA2,IFNL1,PRL	ESR2,Irgm1,MAPK1			IRF7,ISG15,STAT3
COL5A1	other		1		biased	0.577	0.00065	0.0463	COL5A1	FBLN5,ITGB1,LGALS1	3 (1)	1	PRL	estrogen receptor			S100A6
G Protein I	complex		2	Inhibited		-2.236	4.38e-12	0.0321	Akt,ERK1/2,G Protein I,MAPK1,MAPK3,SPHK1	APP,B2M,BST2,CD44,DUSP1,HLA-C,HLA-E,IFI44,IFI6,IFITM3,IGFBP7,IRF7,ISG15,JUNB,LGALS1,MT-CO2,SOX4,STAT1,UBE2L6,VIM	20 (6)	5				MAPK1
CNOT7	transcription regulator		1			-1.414	0.00068	0.0149	CNOT7	IFI6,STAT1	2 (1)	1
ETV6-NTRK3	fusion gene/product		1		biased	1.414	0.00068	0.0251	ETV6-NTRK3	IRF7,STAT1	2 (1)	1				IRF7,IRF9
RFXAP	transcription regulator		1		biased	0	0.00068	0.007	RFXAP	B2M,HLA-DQA1	2 (1)	1				B2M
IgG	complex		2	Inhibited		-2.535	1.13e-14	0.025	CDH1,CTNNB1,EGFR,ERK,IgG,IRF3,Jnk,MAPK1,NFkB (complex),P38 MAPK,PLCG2,STAT1,SYK	APP,B2M,BST2,CD9,DUSP1,GIMAP7,GNAS,HLA-C,HLA-DQA1,HLA-DRB5,HLA-E,HLA-F,HNRNPD,IFI44,IFI44L,IFI6,IFITM3,IGFBP7,IQGAP2,ISG15,KLF10,KRT18,LGALS1,MT-CO2,PIM1,PTPRC,RUNX1,SOD2,SOX4,ST18,TGFB1,UBE2L6,VIM,ZFP36,ZMAT3	35 (13)	13	BCR (complex),CD37,CIITA,EPHB2,IFNAR2,IL27,IL2RG,ITPKB,MHC II,VAV1,WIPF1	ADORA2A,BTN2A2,ITGB2,RASSF5,TREX1		CCL5,FCGR2A,IFNB1,Interferon alpha,MAPK1,PLCG2,Rac,SRC (family)	ATP1B3,CYP27A1,EZR,IFN Beta,IFNL1,IL1RN,IL5,IRF3,ISG15,PLAUR
Laminin5	complex		2	Inhibited		-2.558	1.79e-14	0.0017	Laminin5,MAPK1,MAPK3,MET,RAC1,RUNX2,ZAP70	ANXA1,BST2,CD44,GNAS,HLA-C,HLA-E,IFI44,IFI6,IFITM3,IGFBP7,IRF7,ISG15,ITGB1,JUNB,LGALS1,PIM1,SOD2,SPARC,STAT1,TGFB1,UBE2L6,VIM	22 (7)	7				MAPK1,SPP1
DAB2IP	other		1			1.414	0.000871	0.0392	DAB2IP	CD44,VIM	2 (1)	1
NEDD9	other		1			0	0.000957	0.0453	NEDD9	CD44,PFKP,TPPP3,VIM	4 (1)	1	BCR (complex),estrogen receptor,PGR,RARA	SAFB		MMP2,SRC (family),STAT3	Integrin alpha 5 beta 1
F630028O10Rik	other		1		biased	1.414	0.00109	0.0239	F630028O10Rik	PTPRC,TGFB1	2 (1)	1					Ccl2
APOC3	transporter		1		biased	-1.414	0.00132	0.0291	APOC3	SOD2,TGFB1	2 (1)	1	RAD21			LONP1
LRPPRC	other		1			0	0.00132	0.0221	LRPPRC	MT-ND5,MT-ND6	2 (1)	1	CD24,IL4
THRAP3	transcription regulator		1		biased	0	0.00158	0.0158	THRAP3	APLP2,CFD	2 (1)	1
MAOA	enzyme		1			-1.414	0.00186	0.0416	MAOA	TGFB1,VIM	2 (1)	1	HCK,IL13,IL4,SRC (family)
OIP5-AS1	other		1			0	0.00217	0.036	OIP5-AS1	CDK6,KLF10	2 (1)	1				CEBPA
PLA2G2A	enzyme		1		biased	0	0.00217	0.031	PLA2G2A	CD44,CD69	2 (1)	1	NFATC2
ATXN1	transcription regulator		1			1.414	0.00284	0.0451	ATXN1	APP,CD44	2 (1)	1	IL5	STUB1			STAT3
CIITA	transcription regulator		1			-1.414	0.00321	0.0424	CIITA	HLA-DQA1,HLA-DRB5	2 (1)	1	EBI3,GATA1,IFNAR1,IL27,IL4,IL5,IRF1,JAK1/2,PML,SNCA,SPI1	AMPK,IL1RN,IRF9,STAT2		BTN2A2,IgG,MHC II
MAC	complex		2	Inhibited		-2.828	8.81e-17	0.0016	Akt,CASP8,EGFR,ERBB2,LCK,MAC,MAPK1,MET,SYK,ZAP70	ANXA1,ANXA2,APLP2,BST2,CHD4,DAAM1,DUSP1,GIMAP7,HLA-C,HLA-E,HNRNPD,IFI44,IFI6,IFITM3,IGFBP7,IQGAP2,IRF7,ISG15,ITGB1,JUNB,LGALS1,MT-CO2,PIM1,RUNX1,SFPQ,SOD2,SOX4,STT3B,TGFB1,UBE2L6,VIM,ZFP36	32 (10)	10				IRF1,LAT,MAPK1,SPP1,SRC (family)
ATP1B3	transporter		1		biased	-1	0.005	0.0177	ATP1B3	BST2	1 (1)	1	SYVN1	IgG
CCR8	G-protein coupled receptor		1		biased	1	0.005	0.0414	CCR8	CD69	1 (1)	1	IL4	MAPK1
COPZ1	transporter		1		biased	1	0.005	0.009	COPZ1	NCOA4	1 (1)	1
EWSR1-ERG	fusion gene/product		1		biased	1	0.005	0.0404	EWSR1-ERG	PIM1	1 (1)	1
FUS-ERG	fusion gene/product		1		biased	1	0.005	0.0404	FUS-ERG	PIM1	1 (1)	1
H4-16	other		1		biased	1	0.005	0.0427	H4-16	RUNX1	1 (1)	1		SMARCA5
Hoxaas3	other		1		biased	-1	0.005	0.0427	Hoxaas3	RUNX1	1 (1)	1
IFNA10	cytokine		1		biased	1	0.005	0.0411	IFNA10	MX1	1 (1)	1	IRF7
IFNA14	cytokine		1		biased	1	0.005	0.0411	IFNA14	MX1	1 (1)	1	IRF7	IRF3
IFNA21	cytokine		1		biased	1	0.005	0.0411	IFNA21	MX1	1 (1)	1
IFNA5	cytokine		1		biased	1	0.005	0.0411	IFNA5	MX1	1 (1)	1
IFNA6	cytokine		1		biased	1	0.005	0.0411	IFNA6	MX1	1 (1)	1
IFNA7	cytokine		1		biased	1	0.005	0.0411	IFNA7	MX1	1 (1)	1	IRF7	IRF3
L3MBTL1	other		1		biased	1	0.005	0.0427	L3MBTL1	RUNX1	1 (1)	1	MAPK1
PTPRCAP	other		1		biased	-1	0.005	0.0238	PTPRCAP	PTPRC	1 (1)	1		ETV6-RUNX1
RIC8A	other		1		biased	-1	0.005	0.006	RIC8A	GNAQ	1 (1)	1
SLA2	other		1		biased	-1	0.005	0.0414	SLA2	CD69	1 (1)	1
SLC1A5	transporter		1		biased	1	0.005	0.011	SLC1A5	SLC38A1	1 (1)	1	IL5,SYVN1	Interferon alpha
TMEM184A	other		1		biased	1	0.005	0.0423	TMEM184A	DUSP1	1 (1)	1
TUSC7	other		1		biased	-1	0.005	0.0414	TUSC7	CDK6	1 (1)	1
Tnxa-ps1	other		1		biased	1	0.005	0.0423	Tnxa-ps1	DUSP1	1 (1)	1
miR-211-3p (miRNAs w/seed CAGGGAC)	mature microRNA		1		biased	1	0.005	0.0414	miR-211-3p (miRNAs w/seed CAGGGAC)	CDK6	1 (1)	1
miR-450b-5p (miRNAs w/seed UUUGCAG)	mature microRNA		1		biased	1	0.005	0.0427	miR-450b-5p (miRNAs w/seed UUUGCAG)	RUNX1	1 (1)	1	SPI1
mir-450	microRNA		1		biased	1	0.005	0.0427	mir-450	RUNX1	1 (1)	1	SPI1
CFL1	other		1		biased	1	0.00997	0.032	CFL1	DSTN	1 (1)	1	PML
HNRNPL	other		1			1	0.00997	0.0483	HNRNPL	PTPRC	1 (1)	1
NMRAL1	other		1		biased	-1	0.00997	0.0411	NMRAL1	MX1	1 (1)	1
RFX5	transcription regulator		1		biased	1	0.00997	0.0387	RFX5	B2M	1 (1)	1				B2M
UQCRFS1	enzyme		1		biased	1	0.00997	0.0414	UQCRFS1	CD69	1 (1)	1	LONP1,PLA2R1
ZNF423	transcription regulator		1		biased	-1	0.00997	0.0333	ZNF423	CD79A	1 (1)	1					CD79A,CD79B
NUP107	other		1		biased	-1	0.0296	0.0242	NUP107	RANBP2	1 (1)	1		CST5

## Sheet: Diseases and Bio FunctionsCateg
Categories	Functions	Diseases or Functions Annotation	p-Value	Predicted Activation State	Activation z-score	Notes	Bias-corrected z-score	Molecules	# Molecules
Inflammatory Disease, Neurological Disease, Skeletal and Muscular Disorders	multiple sclerosis	Multiple Sclerosis	9.82e-08	Increased	2		2.459	EPSTI1,BST2,IRF7,HLA-DQA1,ISG15,MX1,APP,PTPRC,MT-CO2,CD44,HLA-F,ANXA1	12
Neurological Disease, Skeletal and Muscular Disorders	progressive neuromuscular disease	Progressive neuromuscular disease	1.47e-12	Increased	2		2.257	SATB1,MT-ND5,HLA-DQA1,H3-3A/H3-3B,ANXA2,APP,EIF4A2,CD44,HLA-F,ANXA1,VIM,EPSTI1,BST2,GNAS,IRF7,ISG15,MX1,UBB,PTPRC,MT-CO2,MT-ND6	21
Neurological Disease, Skeletal and Muscular Disorders	neuromuscular disease with neuropathy	Neuromuscular disease with neuropathy	1.93e-12	Increased	2		2.257	SATB1,MT-ND5,HLA-DQA1,H3-3A/H3-3B,ANXA2,APP,EIF4A2,CD44,HLA-F,ANXA1,VIM,EPSTI1,BST2,GNAS,IRF7,ISG15,MX1,UBB,PTPRC,MT-CO2,MT-ND6	21
Infectious Diseases	severe COVID-19	Severe COVID-19	4.06e-17					TAGLN2,HLA-E,LGALS1,IFI44L,IFI6,PIM1,IFITM3,HLA-F,SPARC,IRF7,DUSP1,STAT1,IFI44,HLA-DRB5,ISG15,MX1,JUNB	17
Dermatological Diseases and Conditions, Organismal Injury and Abnormalities	psoriasis	Psoriasis	3.7e-16					SERPINB1,TGFB1,LGALS1,IFI44L,CRIP1,IFI6,F13A1,EPSTI1,IRF7,DUSP1,STAT1,ISG15,MX1,ZFP36,S100A11,ANXA2,KRT18,ANXA1,SOD2,UBE2L6,IGFBP7,IFI44,HLA-C,PTPRC,CFD,JUNB,GNA15	27
Immunological Disease	immunological disorder	Active stage immunological disorder	4.28e-16					TAGLN2,IFI44L,CRIP1,IFI6,CCDC88A,BST2,IRF7,STAT1,IFI44,ISG15,MX1,RPS4Y1,PTPRC,MT-CO2,CD9	15
Neurological Disease	progressive motor neuropathy	Progressive motor neuropathy	2.36e-13	Increased	2.236		2.236	PFKP,SATB1,MT-ND5,HLA-DQA1,EIF4A2,HLA-F,VIM,EPSTI1,IRF7,ISG15,MX1,MT-ND6,H3-3A/H3-3B,DBI,ANXA2,APP,CD44,SPARC,ANXA1,SOD2,BST2,TTC3,GNAS,UBB,PTPRC,MT-CO2,SOX4	27
Connective Tissue Disorders, Immunological Disease, Inflammatory Disease, Organismal Injury and Abnormalities, Skeletal and Muscular Disorders	systemic lupus erythematosus	Systemic lupus erythematosus	8.1e-16					TAGLN2,MT-CYB,IFI44L,CRIP1,IFI6,CD69,CD44,ANXA1,MYH9,EPSTI1,CCDC88A,SOD2,BST2,GNAQ,GNAS,IRF7,STAT1,IFI44,ISG15,MX1,RPS4Y1,CD9,MT-CO2,JUNB	24
Connective Tissue Disorders, Immunological Disease, Inflammatory Disease, Organismal Injury and Abnormalities, Skeletal and Muscular Disorders	systemic lupus erythematosus	Active stage systemic lupus erythematosus	9.55e-16					TAGLN2,IFI44L,CRIP1,IFI6,CCDC88A,BST2,IRF7,STAT1,IFI44,ISG15,MX1,RPS4Y1,CD9	13
Neurological Disease	progressive neuropathy	Progressive neuropathy	4.62e-14	Increased	2.236		2.196	PFKP,SATB1,MT-ND5,HLA-DQA1,EIF4A2,HLA-F,VIM,EPSTI1,IRF7,ISG15,MX1,MT-ND6,H3-3A/H3-3B,DBI,ANXA2,APP,CD44,SPARC,ANXA1,CCDC88A,SOD2,BST2,TTC3,GNAS,UBB,PTPRC,MT-CO2,SOX4	28
Neurological Disease	neurological disorder	Progressive neurological disorder	5.94e-15	Increased	2.236		2.113	PFKP,SATB1,ANKRD11,MT-ND5,TGFB1,LGALS1,HLA-DQA1,EIF4A2,IFITM3,PIK3R1,HLA-F,EPSTI1,VIM,IRF7,TYROBP,ISG15,MX1,MT-ND6,HLA-E,H3-3A/H3-3B,DBI,ANXA2,APP,CD44,SPARC,ANXA1,CCDC88A,SOD2,BST2,TTC3,GNAS,UBB,APLP2,PTPRC,MT-CO2,CFD,SOX4	37
Cell Death and Survival, Cellular Compromise	cytotoxicity	Cytotoxicity of cytotoxic T cells	1.41e-06		1.432		1.961	HLA-E,TGFB1,PTPRC,B2M,HLA-F	5
Neurological Disease, Skeletal and Muscular Disorders	neuromuscular disease	Neuromuscular disease	6.41e-11	Increased	2		1.946	SATB1,MT-CYB,ANKRD11,MT-ND5,HLA-DQA1,EIF4A2,HLA-F,EPSTI1,VIM,IRF7,STAT1,HLA-DRB5,ISG15,MX1,MT-ND6,HLA-E,H3-3A/H3-3B,ANXA2,APP,B2M,CD44,SPARC,ANXA1,BST2,GNAS,IFI44,UBB,PTPRC,MT-CO2,JUNB	30
Metabolic Disease, Organismal Injury and Abnormalities	glucose metabolism disorder	Glucose metabolism disorder	6.32e-13	Increased	2.075		1.829	NCOA4,TGFB1,HLA-DQA1,TPM4,CRIP1,KLF10,EIF4A2,IFITM3,PIK3R1,CYTL1,HLA-F,MYH9,VIM,FBLN5,IRF7,DUSP1,STAT1,HLA-DRB5,TYROBP,RUNX1,RPL22L1,ZFP36,CDK6,TCF4,ANXA2,B2M,DAAM1,MGST1,CD44,ANXA1,HEMGN,CCDC88A,SOD2,GNAS,IGFBP7,IFI44,HLA-C,CLEC2B,PTPRC,MT-CO2,CFD,SOX4	42
Cell-mediated Immune Response, Cellular Movement, Hematological System Development and Function, Immune Cell Trafficking	cellular infiltration	Cellular infiltration by CD4+ T-lymphocytes	5.66e-06		1.506		1.686	SATB1,IRF7,STAT1,LGALS1,SPARC	5
Metabolic Disease, Organismal Injury and Abnormalities	amyloidosis	Amyloidosis	6.54e-07		1.886		1.554	HLA-E,TGFB1,LGALS1,HLA-DQA1,APP,B2M,IFITM3,PIK3R1,SPARC,VIM,SOD2,TYROBP,UBB,CAST,APLP2,CD9,MT-CO2,CFD	18
Lymphoid Tissue Structure and Development, Organ Morphology, Tissue Morphology	quantity	Quantity of thymus gland	1.4e-05		1.178		1.537	SATB1,STAT1,TCF4,RUNX1,PTPRC,B2M,PIM1,CDK6,CD79A	9
Lymphoid Tissue Structure and Development, Organ Morphology, Tissue Morphology	quantity	Quantity of lymphoid organ	2.46e-06		1.201		1.454	SATB1,AKAP13,STAT1,TCF4,RUNX1,PTPRC,B2M,PIM1,CDK6,CD79A,CD44	11
Cardiovascular Disease, Hematological Disease, Organismal Injury and Abnormalities	anemia	Anemia	1.25e-07	Increased	2.157	bias	1.433	NCOA4,HLA-DQA1,PIM1,IFITM3,CD69,SPARC,ANXA1,SOD2,GNAS,IRF7,ITGB1,RUNX1,CAST,PTPRC,CDK6,S100A11	16
Cell Death and Survival	cell death	Cell death of connective tissue cells	7.4e-06		1.31		1.359	TGFB1,RANBP2,APP,PIM1,PIK3R1,CD44,SPARC,KRT18,VIM,SOD2,IRF7,DUSP1,STAT1,ITGB1,RUNX1	15
Cancer, Hematological Disease, Immunological Disease, Organismal Injury and Abnormalities	lymphoma	Lymphoma	2.5e-07		1.664		1.33	SATB1,TGFB1,LGALS1,HLA-DQA1,IFI44L,IFI6,PIK3R1,SDCCAG8,IRF7,STAT1,ISG15,ITGB1,MX1,RUNX1,IQGAP2,ZFP36,CDK6,CD79A,ANXA2,APP,B2M,PIM1,CD44,CD69,SPARC,ANXA1,SOD2,GNAS,IGFBP7,CHD4,IFI44,PTPRC	32
Cellular Function and Maintenance, Hematological System Development and Function	function	Function of T lymphocytes	1.9e-09		1.17		1.326	TAGLN2,HLA-E,TGFB1,LGALS1,TCF4,B2M,KLF10,CD69,CD44,IRF7,DUSP1,TYROBP,PTPRC	13
Infectious Diseases	infection	Infection by coronavirus	1.98e-13					TAGLN2,HLA-E,ANKRD11,LGALS1,IFI44L,IFI6,PIM1,IFITM3,HLA-F,SPARC,ANXA1,EPSTI1,IRF7,DUSP1,STAT1,IFI44,HLA-DRB5,ISG15,MX1,ZFP36,CD9,JUNB	22
Cell Death and Survival, Cellular Compromise	cytotoxicity	Cytotoxicity of lymphocytes	1.44e-08		0.743		1.323	HLA-E,TGFB1,STAT1,TYROBP,PTPRC,B2M,CD69,CD44,HLA-F,MYH9	10
Infectious Diseases	COVID-19	COVID-19	2.69e-13					TAGLN2,HLA-E,ANKRD11,LGALS1,IFI44L,IFI6,PIM1,IFITM3,HLA-F,SPARC,ANXA1,EPSTI1,IRF7,DUSP1,STAT1,IFI44,HLA-DRB5,ISG15,MX1,ZFP36,JUNB	21
Connective Tissue Disorders, Organismal Injury and Abnormalities, Skeletal and Muscular Disorders	non-traumatic arthropathy	Non-traumatic arthropathy	2.83e-13					AKAP13,TGFB1,LGALS1,HLA-DQA1,CYTL1,VIM,DUSP1,STAT1,HLA-DRB5,ZFP36,RFLNB,CDK6,CD79A,TCF4,H3-3A/H3-3B,B2M,CD44,CD69,ANXA1,SOD2,UBE2L6,IGFBP7,UBB,CLEC2B,APLP2,HLA-C,PTPRC,MT-CO2,CFD,SOX4	30
Endocrine System Disorders, Gastrointestinal Disease, Metabolic Disease, Organismal Injury and Abnormalities	diabetes mellitus	Diabetes mellitus	3.18e-13					NCOA4,TGFB1,HLA-DQA1,TPM4,CRIP1,KLF10,EIF4A2,IFITM3,PIK3R1,CYTL1,HLA-F,MYH9,VIM,FBLN5,IRF7,DUSP1,STAT1,HLA-DRB5,TYROBP,RUNX1,ZFP36,CDK6,TCF4,ANXA2,B2M,DAAM1,MGST1,CD44,ANXA1,HEMGN,SOD2,IGFBP7,IFI44,HLA-C,CLEC2B,PTPRC,MT-CO2,CFD,SOX4	39
Cellular Function and Maintenance	function	Function of blood cells	8.08e-12		1.029		1.316	TAGLN2,HLA-E,AKAP13,TGFB1,LGALS1,TCF4,B2M,HNRNPD,KLF10,PIM1,PIK3R1,CD69,CD44,GNAQ,IRF7,DUSP1,STAT1,TYROBP,PTPRC,ZFP36,CD9	21
Cell-To-Cell Signaling and Interaction, Hematological System Development and Function, Immune Cell Trafficking, Inflammatory Response	activation	Activation of T lymphocytes	1.33e-05		1.073		1.316	SATB1,DUSP1,TGFB1,STAT1,LGALS1,RUNX1,PTPRC,B2M,MGST1,CD44,ANXA1	11
Organismal Survival	morbidity or mortality	Morbidity or mortality	4.26e-08	Increased	3.05	bias	1.303	SERPINB1,SATB1,AKAP13,TGFB1,HNRNPD,F13A1,PIK3R1,SPINT2,MYH9,VIM,GNAQ,IRF7,CPA3,DUSP1,STAT1,ISG15,GAMT,ITGB1,RUNX1,IQGAP2,ZFP36,CDK6,S100A11,COBLL1,TCF4,DBI,H3-3A/H3-3B,ANXA2,APP,B2M,MGST1,CD44,ANXA1,CCDC88A,SOD2,GNAS,CHD4,UBB,CAST,APLP2,PTPRC,RGS10,SOX4,JUNB	44
Cellular Function and Maintenance	function	Function of leukocytes	8.8e-12		1.029		1.302	TAGLN2,HLA-E,AKAP13,TGFB1,LGALS1,TCF4,B2M,HNRNPD,KLF10,PIM1,PIK3R1,CD69,CD44,IRF7,DUSP1,STAT1,TYROBP,PTPRC,ZFP36,CD9	20
Lymphoid Tissue Structure and Development, Tissue Morphology	quantity	Quantity of lymphoid tissue	2.38e-07		0.972		1.298	SATB1,AKAP13,TGFB1,TCF4,B2M,PIM1,CD44,STAT1,TYROBP,RUNX1,PTPRC,CDK6,CD79A,SOX4	14
Cell-mediated Immune Response, Cellular Movement, Hematological System Development and Function, Immune Cell Trafficking	movement	Movement of CD4+ T-lymphocytes	7.18e-06		0.946		1.279	SATB1,IRF7,STAT1,LGALS1,CD69,SPARC	6
Connective Tissue Disorders, Immunological Disease, Inflammatory Disease, Inflammatory Response, Organismal Injury and Abnormalities, Skeletal and Muscular Disorders	rheumatoid arthritis	Rheumatoid arthritis	1.28e-12					AKAP13,TGFB1,LGALS1,HLA-DQA1,VIM,DUSP1,STAT1,HLA-DRB5,ZFP36,RFLNB,CDK6,CD79A,TCF4,H3-3A/H3-3B,B2M,CD44,CD69,ANXA1,UBE2L6,IGFBP7,UBB,CLEC2B,APLP2,HLA-C,PTPRC,MT-CO2,CFD	27
Cancer, Hematological Disease, Immunological Disease, Organismal Injury and Abnormalities	lymphocytic cancer	Lymphocytic cancer	3.37e-07		1.561		1.264	SATB1,MT-CYB,MT-ND5,TGFB1,LGALS1,HLA-DQA1,IFI44L,ATP8B4,IFI6,PIK3R1,EMB,VIM,EPSTI1,SDCCAG8,IRF7,STAT1,ISG15,GAMT,ITGB1,MX1,RUNX1,IQGAP2,ZFP36,CDK6,CD79A,MT-ND6,ANXA2,APP,B2M,PIM1,CD44,CD69,SPARC,KRT18,ANXA1,SOD2,GNAS,IGFBP7,CHD4,RBPMS,IFI44,PTPRC	42
Cell Death and Survival	cell viability	Cell viability of blood cells	6.68e-07		0.652		1.256	SOD2,TGFB1,STAT1,TYROBP,MX1,APP,RGS10,PIM1,PIK3R1,CD79A,CD44	11
Cellular Function and Maintenance	function	Function of lymphatic system cells	2.52e-12		1.029		1.254	TAGLN2,HLA-E,AKAP13,TGFB1,HLA-DQA1,LGALS1,TCF4,B2M,KLF10,PIK3R1,CD69,CD44,IRF7,DUSP1,STAT1,TYROBP,PTPRC	17
Cellular Function and Maintenance, Hematological System Development and Function	function	Function of lymphocytes	1.13e-11		1.029		1.254	TAGLN2,HLA-E,AKAP13,TGFB1,LGALS1,TCF4,B2M,KLF10,PIK3R1,CD69,CD44,IRF7,DUSP1,STAT1,TYROBP,PTPRC	16
Organismal Survival	organismal death	Organismal death	9.13e-08	Increased	3.02	bias	1.241	SATB1,AKAP13,TGFB1,HNRNPD,F13A1,PIK3R1,SPINT2,MYH9,VIM,GNAQ,IRF7,CPA3,DUSP1,STAT1,ISG15,GAMT,ITGB1,RUNX1,IQGAP2,ZFP36,CDK6,S100A11,COBLL1,TCF4,DBI,H3-3A/H3-3B,ANXA2,APP,B2M,MGST1,CD44,ANXA1,CCDC88A,SOD2,GNAS,CHD4,UBB,CAST,APLP2,PTPRC,RGS10,SOX4,JUNB	43
Cell Cycle	interaction	Interaction of DNA	2.11e-06		0.942		1.232	TGFB1,LGALS1,RANBP2,CD99,H3-3A/H3-3B,APP,SOD2,GNAS,IRF7,STAT1,RUNX1,SFPQ,PTPRC,JUNB	14
Cellular Development, Connective Tissue Development and Function, Tissue Development	differentiation	Differentiation of connective tissue cells	1.91e-09		0.919		1.159	TGFB1,H3-3A/H3-3B,KLF10,PIM1,PIK3R1,CYTL1,CD44,HEMGN,SOD2,GNAS,DUSP1,STAT1,TYROBP,ITGB1,RUNX1,CAST,ZFP36,RGS10,CDK6,SOX4,JUNB	21
Cell Death and Survival, Organismal Injury and Abnormalities	cell death	Cell death of epithelial cells	1.08e-05		1.148		1.135	TGFB1,TCF4,APP,KLF10,PIM1,PIK3R1,CD44,SPARC,KRT18,SOD2,STAT1,ITGB1,IQGAP2,CDK6	14
Cell-To-Cell Signaling and Interaction, Hematological System Development and Function, Immune Cell Trafficking, Inflammatory Response	activation	Activation of lymphocytes	5.87e-06		0.794		1.098	SATB1,TGFB1,LGALS1,B2M,MGST1,CD44,ANXA1,DUSP1,STAT1,TYROBP,RUNX1,PTPRC,CD79A	13
Hematological System Development and Function, Lymphoid Tissue Structure and Development, Tissue Morphology	quantity	Quantity of T lymphocytes	1.08e-07		0.607		1.076	SATB1,TGFB1,LGALS1,HLA-DQA1,TCF4,APP,B2M,KLF10,PIM1,PIK3R1,CD44,CD69,STAT1,RUNX1,ZFP36,PTPRC,CDK6,CD79A	18
Cell Death and Survival	cell viability	Cell viability of leukocytes	1.55e-06		0.48		1.06	SOD2,TGFB1,STAT1,TYROBP,MX1,APP,PIK3R1,PIM1,CD79A,CD44	10
Cancer, Organismal Injury and Abnormalities	head and neck adenocarcinoma	Head and neck adenocarcinoma	2.74e-11					PFKP,TGFB1,MT-ND5,HLA-DQA1,PIK3R1,CD44,SPINT2,VIM,GNAS,IGFBP7,TYROBP,RUNX1,PTPRC,CD79A,S100A11	15
Cell-To-Cell Signaling and Interaction	signaling	Signaling of cells	1.71e-05		0.775		1.03	GNAQ,STAT1,APP,PTPRC,CD9,SPARC	6
Cell Cycle, Gene Expression	binding	Binding of DNA	7.76e-06		0.721		0.983	TGFB1,LGALS1,RANBP2,CD99,H3-3A/H3-3B,APP,SOD2,GNAS,IRF7,STAT1,RUNX1,PTPRC,JUNB	13
Cell Signaling, Molecular Transport, Small Molecule Biochemistry	secretion	Secretion of nitric oxide	8.22e-07		0.831		0.977	TGFB1,STAT1,APP,PTPRC	4
Cellular Development, Cellular Growth and Proliferation	proliferation	Proliferation of blood cells	8.5e-10		0.612		0.962	SATB1,AKAP13,TGFB1,LGALS1,HLA-DQA1,PIK3R1,MYH9,VIM,DUSP1,STAT1,ISG15,TYROBP,ITGB1,RUNX1,CDK6,CD79A,B2M,PIM1,CD44,CD69,ANXA1,BST2,GNAS,PTPRC,JUNB	25
Organismal Survival	survival	Survival of organism	2.94e-11		0.493		0.927	MT-CYB,TGFB1,LGALS1,FBLN5,IRF7,DUSP1,STAT1,ITGB1,MX1,RUNX1,IQGAP2,CDK6,CD79A,TCF4,APP,B2M,PIM1,CD44,CD69,KRT18,ANXA1,SOD2,GNAS,CAST,PTPRC,SOX4,JUNB	27
Cell Death and Survival	apoptosis	Apoptosis of lymphocytes	1.54e-06		1.057		0.903	SATB1,GNAS,TGFB1,STAT1,LGALS1,ITGB1,RUNX1,PTPRC,CD9,PIK3R1,SOX4,CD44	12
Cellular Assembly and Organization, Cellular Compromise	disruption	Disruption of cytoskeleton	1.53e-05		1		0.901	HLA-E,LGALS1,ITGB1,CAST	4
Cellular Development, Cellular Growth and Proliferation	proliferation	Proliferation of myeloid cells	8.23e-06		0.671		0.853	TGFB1,DUSP1,TYROBP,RUNX1,PTPRC,PIK3R1,PIM1,MYH9	8
Cell Death and Survival, Cellular Compromise	cytotoxicity	Cytotoxicity of cells	4.08e-08		0.371		0.847	HLA-E,TGFB1,STAT1,TYROBP,APP,PTPRC,B2M,CD69,CD44,HLA-F,MYH9	11
Cancer, Hematological Disease, Immunological Disease, Organismal Injury and Abnormalities	tumorigenesis	Tumorigenesis of lymphocytes	3.53e-08		1.195		0.844	SATB1,MT-CYB,MT-ND5,TGFB1,LGALS1,HLA-DQA1,IFI44L,ATP8B4,IFI6,PIK3R1,EMB,VIM,EPSTI1,SDCCAG8,IRF7,STAT1,ISG15,GAMT,ITGB1,MX1,RUNX1,IQGAP2,ZFP36,CDK6,CD79A,MT-ND6,ANXA2,APP,B2M,PIM1,CD44,CD69,SPARC,KRT18,ANXA1,SOD2,GNAS,IGFBP7,CHD4,RBPMS,IFI44,PTPRC	42
Neurological Disease, Organismal Injury and Abnormalities	progressive encephalopathy	Progressive encephalopathy	9.7e-11					PFKP,SATB1,ANKRD11,MT-ND5,TGFB1,LGALS1,HLA-DQA1,EIF4A2,IFITM3,PIK3R1,VIM,TYROBP,MT-ND6,HLA-E,H3-3A/H3-3B,DBI,ANXA2,APP,SPARC,ANXA1,CCDC88A,SOD2,TTC3,GNAS,UBB,APLP2,MT-CO2,CFD,SOX4	29
Cell Death and Survival	cell death	Cell death of fibroblast cell lines	3.08e-06		0.654		0.838	TGFB1,RANBP2,APP,PIM1,PIK3R1,KRT18,VIM,SOD2,IRF7,DUSP1,STAT1,ITGB1,RUNX1	13
Cellular Development, Cellular Growth and Proliferation, Hematological System Development and Function, Lymphoid Tissue Structure and Development	proliferation	Proliferation of immune cells	5.95e-10		0.476		0.804	SATB1,AKAP13,TGFB1,LGALS1,HLA-DQA1,B2M,PIM1,PIK3R1,CD44,CD69,ANXA1,VIM,BST2,GNAS,DUSP1,STAT1,ISG15,TYROBP,ITGB1,RUNX1,PTPRC,CDK6,CD79A,JUNB	24
Cellular Development, Cellular Growth and Proliferation, Hematological System Development and Function, Inflammatory Response, Lymphoid Tissue Structure and Development	proliferation	Proliferation of phagocytes	2.31e-06		0.647		0.793	TGFB1,DUSP1,TYROBP,RUNX1,PTPRC,PIK3R1,PIM1	7
Cell Death and Survival	cell death	Cell death of lymphocytes	8.87e-07		0.942		0.779	SATB1,TGFB1,LGALS1,CD99,PIK3R1,CD44,GNAS,STAT1,ITGB1,RUNX1,PTPRC,CD9,SOX4	13
Cancer, Hematological Disease, Organismal Injury and Abnormalities	lymphocytic neoplasm	Lymphocytic neoplasm	3.51e-07		1.069		0.751	SATB1,MT-CYB,MT-ND5,TGFB1,LGALS1,HLA-DQA1,IFI44L,ATP8B4,IFI6,PIK3R1,EMB,VIM,EPSTI1,SDCCAG8,IRF7,STAT1,ISG15,GAMT,ITGB1,MX1,RUNX1,IQGAP2,ZFP36,CDK6,CD79A,MT-ND6,ANXA2,APP,B2M,PIM1,CD44,CD69,SPARC,KRT18,ANXA1,SOD2,GNAS,IGFBP7,CHD4,RBPMS,IFI44,PTPRC	42
Cellular Growth and Proliferation	colony formation	Colony formation	4.94e-08		0.48		0.747	SATB1,TGFB1,ANXA2,IFITM3,PIM1,PIK3R1,CD44,SPARC,ANXA1,CCDC88A,SOD2,GNAQ,DUSP1,IGFBP7,RUNX1,CAST,CD9,CDK6,JUNB	19
Cellular Development, Hematological System Development and Function, Lymphoid Tissue Structure and Development	maturation	Maturation of leukocytes	1.04e-05		0.313		0.721	TGFB1,STAT1,TYROBP,RUNX1,APP,PTPRC,PIK3R1,CD44	8
Cellular Movement, Hematological System Development and Function, Immune Cell Trafficking	migration	Lymphocyte migration	1.54e-08		0.205		0.719	SATB1,TGFB1,LGALS1,APP,PIK3R1,CD69,CD44,SPARC,ANXA1,SPINT2,MYH9,IRF7,STAT1,ITGB1,RUNX1	15
Cancer, Endocrine System Disorders, Organismal Injury and Abnormalities	papillary thyroid cancer	Papillary thyroid carcinoma	2.06e-10					PFKP,TGFB1,MT-ND5,HLA-DQA1,CD44,SPINT2,VIM,GNAS,IGFBP7,RUNX1,PTPRC,CD79A,S100A11	13
Neurological Disease	movement disorder	Movement Disorders	4.39e-08		1.316		0.713	SATB1,MT-CYB,ANKRD11,MT-ND5,HLA-DQA1,EIF4A2,VIM,GNAQ,IRF7,STAT1,HLA-DRB5,ISG15,MT-ND6,HLA-E,TCF4,H3-3A/H3-3B,ANXA2,APP,B2M,CD44,SPARC,SOD2,GNAS,IFI44,UBB,APLP2,MT-CO2,SOX4,JUNB	29
Inflammatory Disease	chronic inflammatory disorder	Chronic inflammatory disorder	2.46e-10					AKAP13,TGFB1,LGALS1,HLA-DQA1,VIM,DUSP1,STAT1,HLA-DRB5,RUNX1,ZFP36,CDK6,RFLNB,CD79A,MT-ND6,TCF4,H3-3A/H3-3B,APP,B2M,CD44,CD69,SPARC,ANXA1,IGFBP7,UBE2L6,UBB,APLP2,HLA-C,CLEC2B,PTPRC,MT-CO2,CFD	31
Digestive System Development and Function, Hepatic System Development and Function, Organ Development	response	Response of liver	1.81e-06		1.009		0.707	TGFB1,HLA-DQA1,PIK3R1,CD44,SPARC,KRT18,SOD2,IRF7,STAT1,ISG15,TYROBP,PTPRC,ZFP36	13
Cellular Movement, Hematological System Development and Function, Immune Cell Trafficking, Inflammatory Response	cellular infiltration	Infiltration by neutrophils	1.93e-06		0.461		0.684	IRF7,DUSP1,LGALS1,CAST,ANXA2,CFD,CD44,ANXA1,SPINT2	9
Cell-To-Cell Signaling and Interaction	adhesion	Adhesion of lymphoma cell lines	5.3e-07		0.463		0.672	FBLN5,STAT1,ITGB1,CD44,JUNB,ANXA1	6
Cellular Growth and Proliferation	inhibition	Inhibition of cells	1.26e-05		0.257		0.666	HLA-E,IGFBP7,TGFB1,APP,KLF10,PIM1	6
Digestive System Development and Function, Gastrointestinal Disease, Hepatic System Development and Function, Hepatic System Disease, Inflammatory Disease, Inflammatory Response, Organ Development, Organismal Injury and Abnormalities	inflammation	Inflammation of liver	7.56e-06		0.923		0.624	SOD2,IRF7,TGFB1,STAT1,HLA-DQA1,ISG15,TYROBP,PTPRC,ZFP36,CD44,SPARC,KRT18	12
Cancer, Hematological Disease, Immunological Disease, Organismal Injury and Abnormalities	neoplasia	Neoplasia of leukocytes	4.71e-08		0.896		0.611	SATB1,MT-CYB,MT-ND5,TGFB1,LGALS1,HLA-DQA1,IFI44L,ATP8B4,IFI6,PIK3R1,EMB,VIM,EPSTI1,SDCCAG8,IRF7,STAT1,ISG15,GAMT,ITGB1,MX1,RUNX1,IQGAP2,ZFP36,CDK6,CD79A,MT-ND6,ANXA2,APP,B2M,PIM1,CD44,CD69,SPARC,KRT18,ANXA1,SOD2,GNAS,IGFBP7,CHD4,RBPMS,IFI44,PTPRC,MT-CO2	43
Cellular Movement, Hematological System Development and Function, Immune Cell Trafficking	cellular infiltration	Cellular infiltration by leukocytes	8.44e-09		0.464		0.6	SATB1,TGFB1,LGALS1,ANXA2,APP,PIK3R1,CD69,CD44,SPARC,ANXA1,SPINT2,IRF7,DUSP1,STAT1,ITGB1,CAST,CFD	17
Cancer, Hematological Disease, Organismal Injury and Abnormalities	hematologic cancer	Hematologic cancer of cells	1.33e-06		0.896		0.597	SATB1,MT-CYB,MT-ND5,TGFB1,LGALS1,HLA-DQA1,IFI44L,ATP8B4,IFI6,PIK3R1,SDCCAG8,IRF7,STAT1,ISG15,GAMT,ITGB1,MX1,RUNX1,IQGAP2,ZFP36,CDK6,CD79A,MT-ND6,ANXA2,APP,B2M,PIM1,CD44,CD69,SPARC,ANXA1,SOD2,GNAS,IGFBP7,CHD4,RBPMS,IFI44,PTPRC	38
Cellular Development, Cellular Growth and Proliferation, Hematological System Development and Function, Lymphoid Tissue Structure and Development	proliferation	Proliferation of lymphocytes	8.29e-10		0.258		0.587	SATB1,AKAP13,TGFB1,LGALS1,HLA-DQA1,B2M,PIM1,PIK3R1,CD44,CD69,ANXA1,VIM,GNAS,DUSP1,STAT1,ISG15,TYROBP,ITGB1,RUNX1,PTPRC,CDK6,CD79A,JUNB	23
Cellular Development, Cellular Growth and Proliferation, Hematological System Development and Function, Lymphoid Tissue Structure and Development	cell proliferation	Cell proliferation of T lymphocytes	2.65e-09		0.311		0.571	SATB1,AKAP13,TGFB1,LGALS1,HLA-DQA1,B2M,PIM1,PIK3R1,CD44,CD69,ANXA1,VIM,GNAS,DUSP1,STAT1,TYROBP,RUNX1,PTPRC,CDK6,CD79A	20
Cell-mediated Immune Response, Cellular Movement, Hematological System Development and Function, Immune Cell Trafficking	infiltration	Infiltration by T lymphocytes	1.28e-09		0.364		0.558	SATB1,IRF7,TGFB1,STAT1,LGALS1,ITGB1,APP,PIK3R1,CD44,SPARC,SPINT2	11
Cellular Development, Embryonic Development, Hair and Skin Development and Function, Organ Development, Organismal Development, Tissue Development	differentiation	Differentiation of skin	8.23e-06		0.391		0.553	SOD2,TGFB1,ITGB1,RUNX1,ZFP36,ANXA1,JUNB,MYH9	8
Cellular Movement, Hematological System Development and Function, Immune Cell Trafficking	transmigration	Transmigration of leukocytes	1.6e-05		0.072		0.548	TGFB1,LGALS1,CD99,ITGB1,CD44,ANXA1,MYH9	7
Immunological Disease, Inflammatory Disease	atopic disease	Atopic disease	6.74e-10					HLA-DQA1,LGALS1,H3-3A/H3-3B,CD44,ANXA1,MYH9,DUSP1,CHD4,STAT1,HLA-DRB5,MX1,HLA-C,ZFP36,S100A11,JUNB	15
Protein Synthesis	metabolism	Metabolism of protein	9.93e-11		0.264		0.546	SERPINB1,TGFB1,LGALS1,HNRNPD,EIF4A2,PIK3R1,MYH9,VIM,GNAQ,CPA3,TYROBP,ISG15,ITGB1,RPS4Y1,H4C3,H3-3A/H3-3B,APP,B2M,PIM1,ANXA1,SOD2,TTC3,IGFBP7,UBE2L6,UBB,CAST,APLP2,PTPRC,STT3B,SOX4,JUNB	31
Cellular Movement, Hematological System Development and Function, Immune Cell Trafficking	migration	Migration of mononuclear leukocytes	4.94e-09		-0.006		0.52	SATB1,TGFB1,LGALS1,CD99,APP,PIK3R1,CD69,CD44,SPARC,ANXA1,SPINT2,MYH9,IRF7,STAT1,ITGB1,RUNX1	16
Cancer, Organismal Injury and Abnormalities	lymphoreticular neoplasm	Lymphoreticular neoplasm	7.07e-14		0.776		0.506	SATB1,AKAP13,MT-ND5,TGFB1,HLA-DQA1,IFI44L,HNRNPD,IFITM3,MYH9,GNAQ,MX1,RUNX1,IQGAP2,ZFP36,ST18,CD9,CD79A,MGST3,TCF4,RANBP2,ANXA2,APP,PIM1,CD69,ANXA1,SOD2,CHD4,UBB,HLA-C,SOX4,JUNB,MT-CYB,ANKRD11,TEX30,LGALS1,IFI6,KLF10,PIK3R1,SDCCAG8,IRF7,STAT1,ISG15,ITGB1,CDK6,COBLL1,CD99,B2M,DAAM1,CD44,SPARC,KRT18,GNAS,IGFBP7,IFI44,PTPRC,MT-CO2	56
Cell Death and Survival, Cellular Compromise	cytotoxicity	Cytotoxicity of natural killer cells	1.8e-05		0		0.469	TGFB1,STAT1,TYROBP,CD44,CD69,MYH9	6
Cellular Movement, Hematological System Development and Function, Immune Cell Trafficking	cell movement	Cell movement of lymphocytes	1.53e-08		-0.024		0.468	SATB1,TGFB1,LGALS1,APP,PIK3R1,CD69,CD44,SPARC,ANXA1,SPINT2,MYH9,GNAS,IRF7,STAT1,ITGB1,RUNX1	16
Cancer, Hematological Disease, Organismal Injury and Abnormalities	myeloid or lymphoid neoplasm	Myeloid or lymphoid neoplasm	1.43e-13		0.735		0.451	SATB1,AKAP13,MT-ND5,TGFB1,HLA-DQA1,IFI44L,HNRNPD,IFITM3,MYH9,GNAQ,GAMT,MX1,RUNX1,IQGAP2,ZFP36,ST18,CD9,CD79A,MGST3,MT-ND6,TCF4,RANBP2,ANXA2,APP,PIM1,CD69,ANXA1,SOD2,CHD4,RBPMS,UBB,HLA-C,SOX4,JUNB,MT-CYB,ANKRD11,TEX30,LGALS1,ATP8B4,IFI6,KLF10,PIK3R1,EMB,VIM,EPSTI1,SDCCAG8,IRF7,STAT1,ISG15,ITGB1,CDK6,COBLL1,CD99,B2M,DAAM1,CD44,SPARC,KRT18,GNAS,IGFBP7,IFI44,PTPRC,MT-CO2	63
[truncated: 412 more rows]

## Sheet: Tox Functions
Categories	Functions	Diseases or Functions Annotation	p-Value	Predicted Activation State	Activation z-score	Notes	Bias-corrected z-score	Molecules	# Molecules
[truncated: 191 more rows]

## Sheet: Regulator Effects
Consistency Score	Node Total	Regulator Total	Regulators	Target Total	Target Molecules in Dataset	Disease & Function Total	Diseases & Functions	Known Regulator-Disease/Function Relationships
[truncated: 10 more rows]

[truncated: 1 more sheets: Tox Lists]
