# Supplementary material for: Single-cell transcriptomics reveals multiple chemoresistant properties in leukemic stem and progenitor cells in pediatric AML
Source: Genome Biol. 2023 Aug 31;24:199. doi: 10.1186/s13059-023-03031-7 (PMC10472599; doi:10.1186/s13059-023-03031-7)
Supplement: Supplementary file 8 — Additional file 8: Table S7. 252 bulkRNA DEGs between CD69+CD34+CD38- and CD69-CD34+CD38- groups defined according to expression of CD69. DEGs were identified if FC ≥ 1.3 and p < 0.05. [file 13059_2023_3031_MOESM8_ESM.xls]

## Sheet: note
sheet	description
expression of all genes	normalized expression data of all genes in 54 CD34+CD38- samples from AML patients
differential state of all genes	The statistic value of differential expression analysis for all genes between CD69+ vs CD69- in 54 CD34+CD38- samples from AML patients
252 DEGs	252 DEGs in pre-therapy CD34+CD38- cells between CD69+ and CD69- groups defined according to expression of CD69. DEGs were identified if FC ≥ 1.3 and p < 0.05.
biological function	enriched biological functions by 252 DEGs using IPA analysis

## Sheet: expression of all genes
group	CD69+	CD69+	CD69+	CD69+	CD69+	CD69+	CD69+	CD69+	CD69+	CD69+	CD69+	CD69+	CD69+	CD69+	CD69+	CD69+	CD69+	CD69+	CD69+	CD69+	CD69+	CD69+	CD69+	CD69+	CD69+	CD69+	CD69+	CD69+	CD69+	CD69+	CD69+	CD69+	CD69-	CD69-	CD69-	CD69-	CD69-	CD69-	CD69-	CD69-	CD69-	CD69-	CD69-	CD69-	CD69-	CD69-	CD69-	CD69-	CD69-
gene	GSM1972371	GSM1972281	GSM1972372	GSM1972190	GSM1972173	GSM1972196	GSM1972278	GSM1972384	GSM1972209	GSM1972181	GSM1972225	GSM1972308	GSM1972192	GSM1972220	GSM1972218	GSM1972301	GSM1972353	GSM1972362	GSM1972370	GSM1972264	GSM1972168	GSM1972273	GSM1972263	GSM1972174	GSM1972212	GSM1972216	GSM1972182	GSM1972386	GSM1972269	GSM1972381	GSM1972241	GSM1972387	GSM1972267	GSM1972316	GSM1972317	GSM1972374	GSM1972207	GSM1972211	GSM1972293	GSM1972249	GSM1972248	GSM1972185	GSM1972242	GSM1972363	GSM1972261	GSM1972213	GSM1972257	GSM1972310	GSM1972321
ZZZ3	9.32074	9.10412	9.04303	9.11821	9.58227	9.37159	9.11641	8.90502	9.18465	9.43981	9.19872	9.355	9.22192	9.49944	9.08006	8.93498	9.12879	9.22262	9.05994	9.2838	9.17783	9.43755	8.74415	9.19523	9.16495	9.02814	8.67971	8.7089	9.10285	9.37417	9.04788	9.04699	8.44726	8.88027	9.11926	8.96138	9.33731	9.41483	9.20037	8.87936	9.017	9.27654	8.96038	8.9867	9.03095	8.98172	9.2418	8.92874	8.78754
ZZEF1	9.06837	8.80535	8.95778	9.30537	8.80044	8.49953	9.40778	8.72592	8.68407	9.01483	9.40671	9.25061	8.63832	8.70197	9.17729	9.23869	8.91327	9.47051	9.11266	8.99389	9.18335	8.867	9.10574	9.10252	9.12612	9.24085	9.18428	9.06262	8.75051	8.81261	9.51719	9.18155	8.69059	9.38755	9.2334	9.07114	8.75928	8.50541	9.29283	8.89835	9.11405	8.79965	8.94627	8.95728	8.82342	8.7366	8.88332	9.34439	9.22884
ZYX	11.8274	11.7495	11.3724	11.6446	11.086	11.3345	10.701	11.7409	11.0021	11.3241	10.7523	11.3778	11.1015	11.5084	11.0044	11.0249	11.056	10.8722	11.3332	11.0664	11.6621	10.8586	11.5831	11.3898	11.196	11.4013	10.8042	12.004	11.3139	11.7834	11.3332	9.96394	11.1305	11.1487	10.8458	11.1854	11.0707	11.289	11.4771	11.0707	10.4519	11.1092	11.3963	11.7611	11.143	11.3332	10.6617	11.1504	11.3924
ZYG11B	9.72411	9.94091	9.64158	9.7293	9.6743	9.49043	9.55067	10.4498	9.83243	9.78173	9.52228	9.55312	9.82744	10.1523	9.37798	10.0306	9.42811	9.26793	9.71896	9.76937	10.0745	9.76912	9.67972	9.96983	9.98641	9.69648	9.73732	9.99046	9.81876	9.5088	9.63262	9.9976	10.069	9.31616	9.21696	9.37081	10.1033	9.33435	9.68018	9.90258	9.10197	9.50005	9.80777	9.56353	9.63465	9.41463	9.69801	9.67251	9.30554
ZYG11A	6.62687	6.58169	6.42586	6.8927	6.61649	6.47576	6.6013	6.72244	6.58417	6.4909	6.62037	6.57736	6.91058	6.58435	6.49029	6.69552	6.58787	6.46456	6.54045	6.34234	6.58395	6.42421	6.60274	6.60981	6.83961	6.69426	6.4867	6.64597	6.55712	6.47809	6.81576	6.69376	6.6933	6.41324	6.34368	6.53605	6.52253	6.54056	6.6013	6.60343	6.65793	6.64598	6.33931	6.50789	6.37546	6.74581	6.41589	6.18441	6.50088
ZXDC	8.71888	7.67374	8.29548	7.42944	8.21382	7.95173	8.5567	9.06136	7.46066	8.21144	8.40349	8.46738	7.52854	8.06633	8.17782	8.41637	8.49619	9.07785	7.9242	8.07824	8.53179	8.01412	7.55967	7.79809	7.74602	7.92214	7.95971	9.02695	7.79254	8.29817	8.00291	8.37292	8.40078	7.93613	8.72789	8.09188	8.4349	7.64854	8.66081	7.72604	8.37897	7.92226	8.26933	8.54251	7.93567	7.75883	7.88018	8.3943	8.44672
ZXDB	7.57116	7.01918	7.6018	6.884	6.70412	6.82162	7.05211	6.88579	6.56414	6.96424	7.18927	7.06059	7.25233	7.14954	6.81	7.09596	7.28112	7.29078	7.22877	6.88255	7.0281	6.81365	6.7157	7.17515	6.39293	6.57722	6.24854	7.08158	6.92966	7.47852	6.52993	7.10579	6.60286	7.01997	7.19365	7.14108	6.4079	6.64227	7.32763	6.92969	7.07561	7.01838	6.86062	7.0693	6.75022	6.86451	6.89547	7.55372	7.16824
ZXDA	6.61799	6.44342	6.61677	7.02723	6.84426	6.66788	6.76652	6.69977	6.73652	6.81017	6.69103	6.5182	6.81234	6.8229	6.44685	6.60805	6.73055	6.44169	6.53437	6.75684	6.72996	6.64967	6.90173	6.7127	6.68839	6.69426	7.33225	6.74461	6.67846	6.51749	7.31196	6.56562	6.98767	6.85144	6.68704	6.71935	6.79265	6.55864	6.66919	7.02771	7.1186	6.95882	6.92856	6.71457	6.76753	6.77333	6.89903	6.68401	6.7131
ZWINT	7.09269	7.40687	6.54074	6.57538	8.20714	7.38354	6.5771	6.73787	7.935	6.49956	6.56067	6.29395	7.26257	6.78798	6.46785	6.98216	7.14626	6.6527	6.48011	8.46165	6.55604	7.87682	7.29091	6.78937	6.43434	7.86334	6.495	6.50078	6.84885	6.78319	6.31739	7.64605	6.14046	7.14985	6.52023	7.25585	6.56757	7.11961	6.56865	6.51629	6.53261	7.67758	7.09919	7.47018	7.34037	7.46481	7.98254	6.26252	7.01103
ZWILCH	8.62104	9.08675	8.42354	9.3043	9.22969	9.29173	8.76065	8.98536	9.18104	8.81632	8.73431	8.74384	8.47919	8.34622	8.65411	8.74353	8.95415	8.48203	8.71297	9.70292	8.53267	9.39904	9.15113	8.58703	8.75611	8.73128	8.43385	8.61932	8.92124	8.78017	8.8434	8.97565	8.61344	8.88916	8.48786	8.76715	8.73798	8.82129	8.75581	8.74291	8.96983	9.09253	8.80679	9.11656	8.83597	8.64434	9.35538	8.68571	8.95865
ZW10	8.71518	9.92375	8.70798	8.56223	8.66851	8.9726	9.20001	9.19144	8.89216	8.93209	8.7273	9.04771	8.90244	9.04667	8.5641	9.16693	9.09647	9.43981	9.28343	8.84837	8.17368	9.20347	9.61439	8.41817	8.669	8.47128	7.9322	9.03284	9.06402	9.61638	7.50519	9.35306	8.93592	9.12137	9.18953	9.1604	9.13936	8.88027	8.88843	9.14263	9.40858	8.94724	8.97294	9.37359	9.62748	8.80791	9.00921	8.86423	9.30218
ZUFSP	8.12292	8.06158	8.28575	8.46584	8.2253	8.04594	8.13827	8.34502	8.52271	8.58063	8.08796	8.05395	7.89114	8.51667	8.08921	8.26776	7.83042	7.94754	8.30147	7.83868	8.48996	8.30199	7.90378	7.83407	8.9719	7.97945	8.2442	7.93657	8.01848	8.2743	8.53294	7.99522	8.32679	7.87757	8.33897	7.72168	8.39868	8.25609	8.0297	8.16108	8.06753	8.09054	7.65409	7.86038	8.18459	7.88418	8.10924	8.17218	8.57393
ZSWIM7	8.77707	9.71098	8.96138	8.48996	9.44693	10.1262	9.94302	9.56089	8.03608	9.7403	9.23664	10.4743	8.1514	9.03731	9.48879	10.3652	10.2823	9.40838	9.45214	8.25852	8.39742	9.84282	9.26446	9.83594	7.96594	9.02452	9.47311	10.361	9.83994	9.60415	10.0355	8.7493	9.76858	9.41483	8.46218	9.91977	10.0131	7.49857	9.4577	9.99923	10.1743	8.21536	9.09952	9.90093	9.14495	7.96118	9.15512	9.89426	9.37219
ZSWIM6	9.03804	8.79381	8.97153	9.47191	8.58498	8.67146	7.51994	9.44185	9.52309	9.02259	8.20571	8.50975	8.47102	8.53366	8.1435	9.61638	8.54481	8.38961	8.82455	8.80504	9.69756	8.27416	8.45902	9.26388	9.05335	9.35711	8.99274	8.88765	8.87007	9.02107	9.22486	8.7686	8.93176	8.85121	8.20662	8.57079	9.14374	9.0047	8.77019	8.59391	8.64772	9.17235	8.70753	8.57187	8.97328	8.50557	8.93448	8.58375	9.01941
ZSWIM5	6.46637	7.05994	6.62209	6.47679	6.50716	6.61064	6.68328	6.39491	6.56626	6.45045	6.70382	6.61465	6.8912	6.73854	6.96773	6.4154	6.52749	6.33881	6.59788	6.51289	6.57816	6.36953	6.43214	6.88934	6.64895	6.55203	6.49384	6.49436	6.62124	6.5732	6.40796	6.64821	6.6891	6.3189	6.95345	6.35561	6.55677	7.15475	6.507	6.3259	6.33605	6.79763	6.41213	6.30846	6.30302	6.9441	6.51154	6.69298	6.0713
ZSWIM4	10.2765	8.64952	9.27054	9.98829	10.2054	9.54021	9.12473	9.56304	8.9146	9.53081	9.5527	8.77079	9.60905	9.04595	9.55828	8.48022	10.0126	8.69029	9.76309	10.1307	10.1002	8.9568	8.35345	9.98668	8.94823	10.155	10.7805	9.08447	8.86856	8.59513	10.7119	8.68753	8.85757	8.54509	8.79628	8.51836	9.32442	9.00288	8.91912	8.7089	9.58669	9.35639	8.94432	8.81154	8.5901	8.93448	8.56669	8.88916	8.99867
ZSWIM3	7.01205	6.99775	6.95715	7.19918	7.00431	7.3825	7.69287	7.73096	7.52192	7.22782	7.4011	7.44233	7.00439	6.97278	7.28904	7.4154	7.21151	7.19849	7.49471	7.23567	7.1951	7.55923	7.41688	6.96497	7.57596	7.02556	6.86983	7.68344	7.39364	7.19122	6.57819	7.22369	7.55179	7.0172	7.65629	7.44682	6.98377	7.3951	7.31749	6.91027	7.1237	7.11263	6.83678	7.01617	7.55473	7.25568	7.1604	7.20069	7.65169
ZSWIM2	6.51214	6.2834	6.4989	6.68079	6.92698	6.50619	6.41689	6.65693	6.48884	6.58461	6.63127	6.51081	6.75396	6.46673	6.47872	6.81282	6.52106	6.36386	6.53019	6.45133	6.61726	6.40166	6.45953	6.48027	6.54202	6.47132	6.64247	6.71054	6.33471	6.33887	6.63916	6.63799	6.36621	6.57326	6.81955	6.33421	6.3588	6.56618	6.49418	6.51498	6.62927	6.65245	6.44213	6.54052	6.54665	6.55603	6.40101	6.47967	6.52423
ZSWIM1	8.96021	9.05994	8.88027	9.45194	8.34245	8.94565	9.51938	9.55151	9.42774	9.43816	9.51446	9.41358	8.00467	8.4161	9.41835	9.33263	9.37379	9.18804	9.29762	8.87858	8.40405	9.24199	9.55312	8.52802	9.23023	8.8769	9.26507	9.51896	9.26865	9.08972	10.2253	9.21079	9.94405	8.33433	9.36498	9.49475	9.12812	9.40436	9.20692	9.6652	9.46934	9.2792	8.98188	9.48384	9.20019	8.30636	8.98172	9.08024	9.49603
ZSCAN5B	6.48776	6.62214	6.53662	6.58346	6.48748	6.50405	6.58063	6.38443	6.48756	6.49198	6.57136	6.46934	6.56039	6.54037	6.43896	6.57532	6.66113	6.80809	6.72372	6.42039	6.56518	6.57363	6.60137	6.57812	6.60076	6.58023	6.49833	6.29392	6.42917	6.66456	6.59561	6.51088	6.56486	6.65471	6.4851	6.59539	6.5948	6.74136	6.42009	6.22361	6.42352	6.4497	6.50827	6.55329	6.38235	6.39339	6.6247	6.67796	6.54461
ZSCAN5A	7.03578	6.99273	6.70067	6.77793	7.02237	6.74026	7.26785	7.43515	7.05441	6.52468	7.32566	7.19828	6.64931	7.0499	6.84801	7.2705	7.04312	7.27403	6.82758	6.91401	6.60639	7.04496	7.29954	6.49883	6.52946	7.30308	8.11013	7.09258	7.04147	7.17958	6.51922	7.27785	6.33707	6.88425	6.98543	7.32833	6.84326	7.171	7.35254	6.79052	7.1012	6.84466	6.79392	7.19551	7.24999	6.82193	7.16824	7.09157	7.10157
ZSCAN4	6.4949	6.66608	6.29897	6.3397	6.34735	6.29402	6.53506	6.44598	6.33729	6.27258	6.20901	6.6468	6.37945	7.21631	6.35607	6.49978	6.2896	11.0011	6.84752	6.43162	6.33064	6.11918	6.57896	6.35062	6.33425	6.27139	6.08218	6.36573	6.37727	8.12787	6.58894	6.39951	6.52281	6.54918	7.00225	6.437	6.3328	6.2496	6.51313	6.16225	6.25464	6.35962	6.27444	6.50602	8.65686	6.25946	6.23745	6.56408	6.53568
ZSCAN29	7.26251	6.97517	7.26204	7.10438	7.3078	7.13229	7.45857	7.53148	7.1761	7.40762	7.05769	7.01588	7.08322	7.65816	7.15773	6.91561	7.14985	7.79383	7.23438	6.96592	7.04066	7.06653	7.15914	7.00549	7.42028	7.01622	7.12293	7.24975	7.24063	7.40085	6.99808	8.03855	7.43261	6.97083	7.23587	7.59426	7.38436	6.81469	7.00757	6.87712	7.10424	7.00858	7.23271	7.38874	7.15685	6.8513	7.00522	7.15845	7.02749
ZSCAN23	6.34171	6.17821	6.63322	6.45284	6.36329	6.62872	6.40086	6.49416	6.45502	6.47547	6.27011	6.30093	6.36319	6.38867	6.36866	6.53198	6.45779	6.43617	6.51789	6.42663	6.37628	6.49544	6.3406	6.45467	6.55037	6.40927	6.49833	6.41239	6.54546	6.56511	6.56561	6.36027	6.70632	6.61073	6.28486	6.62561	6.40428	6.45324	6.44241	6.49327	6.63727	6.57656	6.39621	6.21413	6.42348	6.52688	6.41913	6.60975	6.36716
ZSCAN22	6.42185	6.51822	6.71982	6.20314	6.24595	6.35076	6.58262	6.56238	6.61866	6.19734	6.26317	6.58422	6.16986	6.19948	6.37118	6.48614	6.52106	6.46269	6.43036	6.3746	6.15695	6.44705	6.34246	6.21715	6.35967	6.20672	6.2246	6.53582	6.3869	6.71965	6.41407	6.39463	6.30873	6.69236	6.97735	6.50887	6.3895	6.49836	6.75632	6.338	6.17747	6.01491	6.19249	6.58944	6.39413	6.35593	6.2865	6.29171	6.65252
ZSCAN21	8.17255	7.64527	7.64585	8.17455	8.10899	8.40842	8.37819	8.30979	7.50306	8.35668	8.41901	8.40527	7.72321	7.41912	8.30786	8.02421	8.05667	7.5428	8.96103	7.935	8.42544	8.01505	7.65539	7.90454	8.40379	7.54179	8.08363	8.6406	8.2335	7.90686	7.69902	8.24603	8.36237	7.89146	7.74106	8.14026	8.04008	8.19648	8.14982	8.05138	7.49545	8.20989	7.82824	8.22367	7.63584	7.83427	7.40121	7.95696	8.47514
ZSCAN20	6.61618	6.60941	6.67801	6.66406	6.55493	6.75299	6.7145	6.85784	6.63419	6.52107	6.62369	6.51285	6.36694	6.6707	6.8182	6.44404	6.55324	6.59485	6.49289	6.50789	6.60146	6.55731	6.62319	6.99591	6.6792	6.4875	6.66422	6.88206	6.63506	6.79967	6.31022	6.65152	7.10032	6.5418	6.46155	6.46822	6.52498	6.52894	6.38357	6.45868	6.61406	6.55936	6.36196	6.5696	6.60113	6.63035	6.61213	6.51212	6.637
ZSCAN2	7.54929	7.62277	7.64072	8.78017	7.09201	8.57321	9.72685	8.40469	8.19808	8.40941	8.90633	8.95814	8.05574	8.16355	8.67572	8.94448	8.99075	9.05455	9.20618	8.16654	7.49383	8.88953	8.21498	8.23824	8.12117	7.34773	7.33225	9.01165	8.21234	8.96885	8.96793	8.99202	8.7611	8.09029	8.91294	8.34311	8.27999	8.09425	8.27986	8.8752	9.69603	8.22275	8.08796	8.65526	8.7029	8.14212	8.23442	8.89786	8.39156
ZSCAN18	10.3728	9.62974	9.85488	10.4206	10.1484	9.91032	10.0662	10.0562	10.999	10.6815	11.0838	10.6526	10.1781	9.92348	11.086	10.415	9.86283	10.6049	10.5526	10.3124	11.4577	11.1647	9.83645	10.4109	9.48117	9.9626	8.73841	10.3514	10.1619	10.3039	10.4724	8.7236	10.3481	10.2739	10.447	10.5635	10.6225	10.4864	9.62262	10.785	10.7135	10.0435	10.69	9.71053	10.4088	10.2848	10.3331	10.6761	10.4311
ZSCAN16	7.60153	7.41448	7.60459	7.93209	7.49445	7.8793	8.30187	8.07798	7.59958	7.79854	8.15165	7.5805	7.13103	7.75241	7.76021	7.8822	7.98987	7.70444	8.11157	7.44832	7.66686	7.77538	7.37027	7.60923	7.98548	7.29283	7.24254	8.05911	7.51691	7.84381	7.69902	7.50887	7.8126	7.77735	8.11423	7.95472	7.74811	7.82071	7.71601	7.97625	8.28182	7.37954	7.54102	7.95451	7.96788	7.35729	7.67651	7.9614	7.98818
ZSCAN12L1	6.91995	6.75549	6.80106	6.61608	6.61461	6.86161	6.42544	7.09913	6.60128	6.72904	6.531	6.53985	6.75513	6.88676	6.54572	6.85872	6.9417	6.90501	6.68898	6.63683	6.67654	6.69629	6.67801	6.74991	6.4875	6.80238	6.95635	6.66975	6.78368	6.74665	7.05321	6.36027	6.64327	6.81576	7.01776	6.55204	6.49029	6.89281	7.00543	7.04643	7.25693	6.63581	6.84465	6.88338	6.75766	6.76461	6.50089	6.79386	6.85019
ZSCAN12	6.61436	6.78895	6.58213	7.14124	6.92372	7.25751	7.28709	6.74329	6.97908	7.18879	7.43918	6.91424	7.26653	7.25924	7.37805	6.98979	7.04312	6.97212	7.1633	6.86082	7.01442	7.04783	6.97075	7.12712	6.86171	6.84208	7.24988	7.00882	6.9049	7.02975	6.7652	6.95348	7.01776	6.82237	6.96164	6.8032	7.12593	6.80743	6.84444	6.55842	7.09393	7.04243	6.63752	6.89868	6.83916	7.33631	6.88659	7.04	6.72673
ZSCAN10	6.38207	6.45502	6.44756	6.77917	6.46618	6.26446	6.29154	6.21034	6.48631	6.40166	6.30535	6.48816	6.86515	6.39749	6.3516	6.56859	6.41891	6.45843	6.29949	6.46024	6.40654	6.60343	6.32587	6.70597	6.42987	6.54413	6.05702	6.34551	6.35295	6.44067	6.12933	6.12435	6.32337	6.5697	6.4461	5.98588	6.39924	6.88845	6.87419	6.32757	6.34392	6.65504	6.20962	6.43645	6.28559	6.84597	6.18899	6.64276	6.77666
ZSCAN1	6.22713	5.95613	5.7502	6.13662	6.17616	6.11246	5.94102	6.0962	5.93411	6.18698	6.17402	6.10634	6.26397	6.08616	6.25345	6.00912	5.98486	5.96781	6.28571	6.01712	6.13001	6.18854	5.96996	6.13405	6.04125	5.98318	6.17864	5.73102	6.18599	6.11713	6.26397	6.17922	6.17114	6.12747	6.04684	6.15639	6.16037	5.96181	5.90293	6.44966	6.30125	5.95956	6.29025	6.03651	6.15746	5.62921	6.38534	6.15342	6.32355
ZRSR2	7.41671	7.61008	7.06738	7.27058	7.12988	7.26856	7.51252	7.38445	7.33697	7.54648	7.29775	7.33351	7.54513	7.28349	7.55088	7.63483	7.50433	7.6894	7.3121	7.45065	7.48798	7.22364	7.69287	7.26819	6.85153	6.83158	7.45534	7.71016	7.34174	7.20106	7.05321	7.41203	8.41227	7.69517	7.53047	7.32159	7.88566	6.89829	7.25122	6.89887	7.94788	7.10341	7.72576	7.40655	7.07197	7.39451	6.92375	7.46858	7.47162
ZRANB3	6.70414	6.84828	6.69892	6.44792	6.80246	6.59826	6.76775	6.50602	6.70604	6.85032	6.99192	6.80546	6.8467	6.73991	6.93471	6.60805	7.09604	6.77065	6.75799	6.73069	6.69982	6.69106	6.63234	6.48443	6.63484	6.5931	6.66681	6.58854	6.73928	6.74531	6.89134	6.67469	6.61642	6.78108	6.74595	6.7936	6.92157	6.59934	6.72848	6.91379	6.81044	6.63704	6.91649	6.64996	6.92511	6.55387	6.65541	6.7507	6.86604
ZRANB2	10.9799	11.6446	10.8337	11.7712	10.1697	10.9814	11.7886	12.0262	11.6015	11.5565	11.635	11.5099	11.2267	11.6668	11.6668	11.6589	11.3114	11.1126	11.4367	10.951	11.2964	10.9092	11.7096	11.2044	11.0992	11.089	10.0183	11.3952	11.1579	10.9907	11.0707	11.2964	11.5533	11.4914	11.7443	11.1935	11.404	11.4633	11.2546	10.8532	11.2927	11.4191	11.2437	10.999	11.2842	11.4943	11.2044	12.0262	11.5359
ZRANB1	7.98397	8.08652	7.92036	8.96543	8.73826	8.49913	8.3492	7.80022	8.333	8.57119	8.54321	8.45161	8.72234	8.44823	8.30786	8.07169	7.73014	7.59003	7.74791	8.45654	8.55713	8.39017	8.07849	8.596	8.45091	8.16505	8.92124	7.59259	8.18078	7.84823	9.63741	7.89571	8.91476	7.70023	7.85232	7.65469	8.73308	8.40912	7.77273	8.04251	8.5503	8.90649	7.8927	7.71827	8.33764	8.52023	8.48383	8.30692	7.60189
ZPLD1	6.22713	6.48262	6.46628	6.59131	6.58019	6.3372	6.40322	6.14754	6.56522	6.49417	6.30535	6.18285	6.4806	6.423	6.43896	6.22349	6.21613	6.14417	6.46712	6.33832	6.5481	6.31878	6.34769	6.46682	6.64506	6.6443	6.3362	6.40248	6.14752	6.60213	6.50671	6.46893	6.4684	6.0988	6.4049	6.27329	6.48917	6.39191	6.45137	6.38917	6.24321	6.3801	6.19635	6.37878	6.54141	6.38805	6.23203	6.19935	6.09639
ZPBP2	6.39769	6.50934	6.31057	6.70703	6.73694	6.5373	6.48645	6.53543	6.52764	6.7317	6.68464	6.41938	6.54157	6.43717	6.44111	6.45214	6.53406	6.61345	6.47792	6.39621	6.55604	6.587	6.64408	6.38002	6.45937	6.51767	6.63707	6.79141	6.28912	6.51749	7.03737	6.53944	6.88328	6.68087	6.45055	6.54224	6.55677	7.02541	6.59656	6.87465	6.7073	6.50981	6.52785	6.40004	6.54411	6.58157	6.31513	6.45827	6.76413
ZPBP	6.34763	6.02838	6.38387	6.27653	6.33107	6.32643	6.34628	6.16225	6.15184	6.22588	6.32761	6.55548	6.32471	6.21521	6.40502	6.24763	6.46718	6.13166	6.20478	6.63209	6.05234	6.47364	6.54007	6.4272	6.36305	6.33715	6.19228	6.38878	6.31885	6.42317	6.59711	6.37044	6.50643	6.38665	6.45487	6.42058	6.25179	6.42857	6.54163	6.44966	6.20862	6.3585	6.5912	6.52006	6.47549	6.31948	6.40247	6.27596	6.44673
ZP4	6.08813	6.13869	5.80145	6.09993	5.91018	6.08206	6.44843	6.33221	6.18747	6.01034	6.10074	6.16853	6.10863	5.7813	6.15802	6.19016	6.45256	6.07387	6.4015	5.97128	5.85299	5.98979	6.09348	6.10794	6.13481	5.90841	6.12375	6.3998	6.23298	6.36489	6.44879	6.21774	6.10784	6.40511	6.27568	6.18557	5.7374	6.11467	6.19479	6.43128	6.48595	6.04973	6.3638	6.17196	6.09704	6.07533	6.23745	6.18154	6.20339
ZP3	8.92192	9.98139	9.41997	8.84756	9.50534	8.99373	8.68922	8.57653	7.7343	8.92777	9.63699	9.73662	9.64586	8.25376	9.44325	9.30159	9.2746	8.76988	10.585	9.56767	9.18445	8.44757	9.50742	9.65491	8.81078	8.83977	9.45975	10.5104	8.70043	9.42972	10.1408	9.58021	9.80828	9.35306	7.93776	10.0835	8.98568	9.1369	8.72547	9.83116	10.0887	9.92805	9.29603	9.93317	9.249	9.534	8.58148	9.73207	8.3977
ZP2	6.26321	6.14603	6.18529	6.28855	6.0848	6.22316	6.3299	5.67431	6.21466	6.25051	6.25338	6.29857	6.18129	6.23606	6.27605	6.20053	6.21613	6.11019	6.40384	6.19942	6.24857	6.10487	6.26034	6.15145	6.21039	6.2522	6.24962	6.14506	6.43604	6.31119	6.24665	6.18222	6.37253	6.1407	6.24681	6.48568	6.12056	6.34589	6.29342	6.16481	6.23763	6.26391	6.14216	6.30333	6.35946	6.36149	6.2477	6.10531	6.29156
ZP1	6.3876	6.16761	6.30196	5.97457	5.97332	5.90531	6.35132	6.4557	6.12126	6.14708	6.28645	6.28105	6.12998	6.31448	6.16774	6.14188	6.15512	6.29328	6.1829	6.37926	6.18129	6.20809	6.14287	6.1912	6.03531	6.31975	6.22861	6.45079	6.0191	6.19504	6.38484	6.27889	6.35628	6.39311	6.15415	6.37659	6.28843	6.23423	6.24568	6.29868	6.26982	6.20443	6.36876	6.56254	6.21925	6.13565	6.12925	6.33996	6.16924
ZNRF4	6.11853	6.24068	6.14396	6.03291	6.19738	6.31377	6.40086	6.17686	6.18467	6.36205	6.18557	6.57736	6.0714	6.25771	6.25095	6.14705	6.25937	6.31491	6.30779	6.24274	5.95278	6.41544	6.46711	6.18994	6.14188	6.25067	6.33074	6.37582	6.38489	6.58332	6.60249	6.17203	6.25725	6.20235	6.41857	6.35059	6.18713	6.20185	6.17049	6.62416	6.38745	5.96745	6.42088	6.44705	6.26422	6.20709	6.3994	6.32469	6.54302
ZNRF3	6.91321	6.96403	6.68366	6.64495	6.71296	6.40297	6.58432	6.73414	6.87486	6.60222	6.84967	6.67779	6.82213	6.61742	6.3904	6.51504	6.69994	6.26023	7.19389	6.91549	6.66079	6.70709	6.36402	7.16374	6.51314	6.79452	6.65207	6.71218	6.59649	6.6627	6.58277	6.73714	6.49556	6.60312	6.66871	6.8385	6.60234	6.65995	6.59149	6.341	6.56792	7.34201	6.78901	6.71881	6.65242	6.54824	6.96391	6.64558	6.67095
ZNRF2	6.29422	6.50934	6.14396	6.24321	6.17616	6.28642	6.25672	5.87229	6.33512	6.20238	6.20019	6.54479	6.27684	6.29649	6.20645	6.38473	6.25209	6.2254	6.36187	6.10896	6.19638	6.21762	6.10111	5.91107	6.2495	6.24521	6.21097	6.18928	6.32543	5.85789	6.05068	6.22916	6.12164	6.54553	6.27868	6.27329	6.2019	5.93757	6.2267	6.45626	6.14112	6.11328	6.15785	6.159	6.12138	6.21627	6.13321	6.24917	6.58674
ZNRF1	6.53731	6.61944	6.51051	6.32573	6.2296	6.19426	6.50884	6.44054	6.3458	6.24944	6.47378	6.54479	6.29495	6.307	6.34048	6.42153	6.28125	6.49063	6.31884	6.42528	6.21564	6.30525	6.39809	6.43016	6.22658	6.25363	6.19513	6.31062	6.44812	6.47161	6.39913	6.43087	6.24832	6.5901	6.61146	6.8032	6.09291	6.37859	6.56865	6.60006	6.31083	6.32431	6.46402	6.25088	6.45996	6.4295	6.42998	6.56209	6.25948
ZNRD1	9.81953	9.32307	8.81228	9.03873	9.15275	9.58841	9.68615	10.3032	9.2576	9.83771	9.56239	10.0361	9.77536	8.92874	9.76937	9.26639	9.99842	9.84186	9.75557	9.34496	9.20126	9.80341	9.51554	9.17938	9.05626	8.92684	9.44889	10.021	9.39594	10.1012	9.59841	9.30554	9.44207	9.48257	9.52064	10.3504	9.78173	9.77536	9.6584	9.53503	9.64609	9.24606	9.66657	9.98613	9.64949	9.76546	9.26622	9.71439	9.60082
ZNHIT6	9.18554	9.5725	9.02091	9.74987	9.34574	9.72685	9.50989	9.4138	9.74825	10.0974	10.0164	9.34138	9.42169	9.86828	9.53145	9.40416	9.58669	9.88248	9.56353	9.61375	9.57635	9.95265	9.8711	9.73026	9.43595	9.58041	9.05519	9.4954	9.40609	9.91644	9.66269	9.55957	9.80341	9.12274	9.40818	9.53503	9.81902	9.61776	9.11405	9.5849	9.58147	9.61251	9.65468	9.83243	9.31388	9.75358	9.78882	9.56689	9.39287
ZNHIT3	11.3228	11.6636	10.925	11.4701	11.1854	11.4438	11.3898	11.7096	11.3383	11.4673	12.1309	11.6525	11.1924	11.3705	11.8381	11.4986	11.4591	11.5595	11.3529	11.1819	11.1739	11.1773	11.2854	11.1739	11.2362	10.9265	11.151	11.5299	11.2256	11.5458	11.0001	10.9461	11.1984	10.9553	10.8601	11.387	11.1384	11.1499	11.1418	11.235	11.5177	11.5727	11.1149	11.5786	11.4646	11.2639	11.2303	10.9804	11.2916
ZNHIT2	7.56817	7.54431	7.59096	7.37729	7.6042	7.7422	7.84513	7.90884	7.69923	7.42879	7.61849	7.91448	7.22749	7.34043	7.44005	7.72117	7.60626	7.82789	7.95312	7.35583	7.1575	7.38966	7.73296	7.10833	7.48246	7.29631	7.63029	8.00767	7.47135	7.67457	6.61677	7.67434	7.64667	7.45193	7.70866	7.97614	7.60923	7.24505	7.74158	7.50705	7.84642	7.27127	7.26745	8.07619	7.15685	7.30001	7.29276	7.29659	7.6682
ZNHIT1	10.8722	10.8804	10.8014	9.87008	10.5533	10.5985	10.4708	11.1728	9.70427	10.3207	10.3927	10.4348	10.551	9.62283	10.5604	10.5978	10.8004	9.97558	11.0033	10.3693	10.6179	10.1532	10.8216	10.6225	10.4658	10.1811	10.9886	11.2977	10.5776	10.1328	10.5347	10.6518	10.941	10.5947	10.0328	10.9804	10.6154	10.5816	10.7043	10.8978	10.5858	10.4392	10.8086	10.9049	9.54189	10.7018	10.3735	10.8862	10.7191
ZNFX1	8.91393	7.71592	8.51123	9.03659	8.1243	8.19661	8.86989	7.92036	7.93545	8.42023	8.2916	8.24649	8.09202	8.62134	8.04744	8.66097	8.45833	8.60261	8.65599	8.2916	9.03511	8.29762	8.47808	8.51868	8.46054	8.50919	8.5651	8.42148	8.218	8.2503	8.93562	8.63533	7.98254	8.13953	8.487	8.30498	8.66469	8.0291	8.68391	7.98073	8.0617	7.81441	8.36963	8.1581	8.33841	8.00457	8.26232	8.73208	8.56628
ZNF99	6.55145	6.53192	6.58213	6.7279	6.62923	6.65458	6.54375	6.72029	6.76568	6.62652	6.56964	6.57568	6.57403	6.6998	6.7289	6.81446	6.61994	6.59163	6.38808	6.57735	6.69889	6.5289	6.72822	6.70808	6.55883	6.65266	6.80771	6.54682	6.76718	6.53023	6.64554	6.63364	6.52991	6.67532	6.75215	6.67985	6.607	6.6179	6.6013	6.49826	6.46269	6.67672	6.58387	6.60125	6.65118	6.65296	6.57257	6.44943	6.62958
ZNF98	6.71657	6.71311	6.87394	6.72114	6.68665	6.96092	6.59117	6.67305	6.7235	6.74044	6.7151	6.96728	6.71813	6.70907	6.7767	6.61787	6.62974	6.70869	6.71266	6.85252	6.59945	6.71079	6.89117	6.70214	6.82273	6.6215	6.63452	6.57456	6.84378	6.86286	6.80992	6.73598	6.97758	6.70687	6.62248	6.91154	6.58819	6.75129	6.73286	6.57075	6.75597	6.90099	6.67066	6.85281	6.81762	6.76587	6.65903	6.69856	6.79127
ZNF93	7.67979	7.59898	7.6094	8.31627	8.08219	7.50481	8.04117	7.72354	7.86473	7.93787	7.88418	7.99229	8.29093	8.27656	8.05786	8.11061	7.38689	7.4206	7.41861	8.65426	7.91629	8.41227	7.98882	8.19425	7.93798	7.79636	8.63578	7.58596	7.89595	7.26104	9.51597	7.46405	8.83677	8.15532	7.90297	7.27249	8.32898	7.79797	8.25003	7.37088	7.30586	7.86908	7.86995	7.45048	7.65129	7.68648	8.43221	8.35602	8.3969
ZNF92	6.89393	6.84269	6.86965	6.60382	6.83918	6.66481	6.70751	6.67305	6.57155	6.65087	6.83282	6.66216	6.57403	6.623	6.82475	6.65602	6.83099	6.66337	6.69835	6.77016	6.47143	6.63116	6.51912	6.52159	6.38875	6.53399	6.51685	6.61899	6.54846	6.7087	6.34505	6.7553	6.48189	6.50776	6.56188	6.79008	6.5481	6.45071	6.55099	6.22695	6.34543	6.67141	6.38194	6.65943	6.58374	6.63721	6.52219	6.86668	6.62209
ZNF91	7.26934	8.22504	7.86334	9.80392	8.52081	8.7003	8.71858	8.22123	8.39992	8.63955	9.02414	9.0486	9.83391	10.4032	9.38868	8.92858	8.25003	8.2393	8.52772	8.70643	8.55964	9.31407	9.0486	8.90583	8.8055	7.98929	8.37469	8.35186	8.70322	8.24769	9.78663	8.67464	8.99554	8.36505	9.75604	7.68648	9.795	8.68094	7.75814	8.39459	9.94405	9.10823	9.2212	7.49734	9.83366	9.2932	9.20864	8.8588	8.52846
ZNF90	6.1533	6.2541	6.5265	6.3833	6.57682	6.41406	6.28417	6.3598	6.34753	6.59976	6.55403	6.41938	6.44355	6.2442	6.46785	6.3121	6.40377	6.42018	6.40625	6.20938	6.45301	6.26121	6.17516	6.34979	6.40051	6.40527	6.36951	6.29392	6.32543	6.60778	6.37748	6.47645	6.26378	6.07902	6.50477	6.26012	6.69704	6.52894	6.40384	6.468	6.35737	6.52426	6.23784	6.56791	6.24165	6.39339	6.16412	6.31918	6.60748
ZNF878	6.24362	6.32739	6.42815	6.53158	6.32361	6.32039	6.60326	6.44843	6.36774	6.30779	6.42699	6.57039	6.54157	6.40673	6.26501	6.49204	6.52106	6.53489	6.51395	6.44562	6.40654	6.16021	6.37414	6.58121	6.39199	6.40126	6.38313	6.53161	6.34256	6.56923	6.53139	6.38532	6.51371	6.52297	6.24431	6.42978	6.44078	6.26238	6.66062	6.7846	6.73918	6.51358	6.5104	6.72873	6.64038	6.34776	6.59365	6.52888	6.68213
ZNF862	6.73164	6.63039	6.69211	6.86256	6.85791	6.73678	6.53337	6.57126	6.74742	6.63093	6.81674	6.57904	6.7814	6.81193	7.06145	6.71881	6.43244	6.62573	6.87324	6.77016	6.79332	6.62246	6.7118	6.92446	7.18239	6.92084	7.12029	6.638	6.8099	6.44571	6.95678	6.66424	6.77966	6.64444	6.39336	6.51292	7.03345	6.70444	6.45744	6.77825	6.88479	6.82267	6.79392	6.75662	6.6633	6.69435	6.7358	6.4408	6.69314
ZNF860	7.01006	7.37865	6.97524	7.37729	7.43818	7.26044	7.95562	7.13799	7.31101	7.00301	7.49399	8.10607	7.67672	8.16292	7.78155	8.31653	7.28405	7.4877	7.13483	7.5065	7.32534	7.58004	7.70946	7.24146	7.58892	7.34195	8.51348	7.04786	7.31658	7.28112	9.01837	7.24711	8.64015	7.44047	7.81431	6.9853	8.75461	6.87067	7.76191	7.2407	7.95013	7.54496	7.89353	7.11961	7.37328	7.70866	7.30548	7.95981	8.15998
ZNF85	6.40775	6.91154	6.17572	6.22319	6.33107	6.21541	6.58777	6.68097	6.30575	6.21525	6.38919	6.44859	6.17853	6.51528	6.37741	6.37596	6.42276	6.43426	6.34599	6.36292	6.36332	6.24922	6.48777	6.26978	6.30558	6.18034	6.05554	6.59792	6.18445	6.76967	6.1177	6.74047	6.20703	6.52297	6.83522	6.37417	6.49538	6.36326	6.17307	6.14014	6.2632	6.11328	6.32088	6.43645	6.45258	6.23109	6.2829	6.74683	6.87076
ZNF846	6.67877	6.70683	6.79015	6.69491	6.74115	6.71889	6.41905	6.66489	6.77645	6.67592	6.91446	6.73796	6.7626	6.70758	7.04678	6.64364	6.63409	6.58339	6.54874	6.80608	6.91261	6.78115	6.72822	6.90919	7.16014	6.78187	6.81645	6.10877	6.72392	6.5129	6.84478	6.81621	6.74805	6.69483	6.42284	6.79873	7.06165	6.8339	6.69765	6.88663	6.8918	6.61824	6.80347	6.72166	6.75537	6.67605	6.66378	6.43226	6.7379
ZNF845	7.96267	7.82326	7.78503	7.69344	7.30869	7.07726	8.07895	8.36062	7.34841	7.24847	7.5776	7.80973	7.97224	7.83815	7.53322	7.92396	7.93887	7.99957	8.34708	7.26306	7.73794	7.39493	7.78333	7.08623	7.42513	7.06616	6.82213	8.10116	7.28551	7.76976	6.76156	8.10876	7.13077	7.47363	8.1025	7.85304	7.39812	7.0691	7.63476	7.38521	7.87063	7.25617	7.56362	7.56209	7.83888	6.9049	7.2192	7.53305	7.80489
ZNF844	7.18029	7.20031	7.10983	8.058	7.35704	7.21002	7.0347	6.70551	6.88146	7.24001	7.04075	7.17764	7.40595	7.83868	7.19529	7.58903	7.33796	7.03956	7.49471	7.07736	7.065	6.85481	7.02015	7.1647	6.92241	6.79042	6.76081	7.40128	6.96429	7.09908	7.74631	7.31347	7.01776	6.99404	6.92542	7.02401	7.38169	7.28431	6.87207	7.02984	7.33787	7.45133	7.16055	6.94084	7.29306	7.22238	6.92142	7.04	6.89781
ZNF843	6.4166	6.52833	6.41084	6.4242	6.47469	6.54272	6.42544	6.57763	6.48011	6.53383	6.36917	6.64833	6.5079	6.63258	6.80238	6.76135	6.58446	6.56981	6.67532	6.45859	6.35794	6.62483	6.48382	6.42512	6.55883	6.45793	6.42296	6.60974	6.35295	6.42051	6.18345	6.54866	6.64691	6.46313	6.61908	6.51717	6.6203	6.66323	6.61178	6.13354	6.45893	6.45667	6.22255	6.73911	6.47825	6.43347	6.57513	6.49829	6.25067
ZNF841	6.99221	7.39706	7.05578	7.25022	6.65405	6.45431	7.44182	7.46266	6.78264	7.07484	7.11284	7.478	7.47442	6.74669	6.91062	7.75221	6.22665	7.6445	7.42735	6.79861	7.39542	6.96421	7.0251	6.80502	6.68059	6.96703	6.31603	7.39443	6.8628	7.07793	6.53575	7.40397	6.39402	7.18789	7.69497	6.99285	7.55624	7.02179	6.60998	6.49948	7.26459	6.78298	6.9131	7.07642	7.00449	7.18927	6.83404	7.39486	7.2839
ZNF840	6.44763	6.34633	6.65654	6.30004	6.41206	6.34856	6.4742	6.23027	6.74742	6.39483	6.4435	6.53985	6.2543	6.54927	6.62516	6.64897	6.07939	6.34131	6.39092	6.53835	6.3419	6.4764	6.53603	6.47131	6.45843	6.57205	6.49384	6.58032	6.40506	6.47809	6.44054	6.15094	6.50277	6.18553	6.30925	6.32868	6.58422	6.37436	6.4841	6.34281	6.37383	6.49486	6.24327	6.08037	6.504	6.59019	6.34371	6.44495	6.48572
ZNF84	7.50758	7.65619	7.50241	7.93776	7.0172	7.92645	8.60145	8.37897	7.92534	8.14891	8.35413	8.0491	7.7421	7.88876	8.38146	8.01085	7.6004	7.8141	7.87083	7.75865	8.21498	8.7899	7.76496	8.29417	7.57769	7.8131	7.92013	8.16305	7.79404	7.87794	8.57263	7.64605	8.36748	7.84073	8.53767	7.43861	7.91105	8.84091	7.72503	8.20074	8.58951	8.50122	8.12013	7.56209	8.16083	8.63911	7.62534	8.75142	8.06269
ZNF839	7.9058	7.72332	7.97453	7.79188	7.59623	7.3047	8.02718	7.57162	7.28794	7.91515	7.987	8.06257	7.97674	7.48726	7.7858	7.84727	7.88268	7.81608	7.46858	7.98029	8.00467	7.57448	7.46988	7.64946	7.43271	7.85791	7.12293	7.80309	7.54774	7.60013	7.62835	7.7567	8.03924	7.6575	7.87063	8.14565	8.37778	7.63564	7.8843	7.84995	8.35999	7.63774	7.83458	7.81205	7.37002	7.43595	7.38463	7.9077	7.83135
ZNF837	7.17476	7.33773	7.12501	7.28815	7.38151	7.44301	7.22298	7.87658	7.19152	7.48798	6.81819	7.56246	7.29091	6.97554	6.83622	7.7858	7.23345	7.49198	7.63986	7.36234	7.39691	7.43378	6.75449	7.32826	7.17119	7.30046	6.9186	7.97401	7.57936	7.41599	6.91407	7.35127	7.08814	7.6095	7.21212	7.76825	7.20006	7.50433	7.76057	7.25609	7.44842	7.26645	7.04168	7.5741	7.13911	7.2314	7.12234	7.50832	7.62329
ZNF836	6.79793	6.78342	6.51988	6.80458	6.58741	6.75994	7.08935	6.47491	6.64203	6.57867	6.8481	6.76893	6.72166	6.61043	6.865	6.93218	6.73455	6.7422	6.62215	6.99367	6.55897	6.68244	6.68676	6.61612	6.47016	6.79566	6.69848	6.89755	6.81114	6.85292	6.67819	6.68375	6.69102	6.83891	6.78543	6.60226	6.68503	7.03988	6.98251	6.69957	6.63184	6.91953	6.68654	6.67461	6.90867	6.64014	6.69757	6.91147	6.79239
ZNF835	6.37661	6.48793	6.33435	6.50191	6.64236	6.59063	6.18747	6.61165	6.56414	6.41895	6.45303	6.66705	6.58537	6.50404	6.52473	6.45214	6.48479	6.35024	6.6258	6.56654	6.50857	6.16921	6.29008	6.5389	6.74375	6.38635	6.55378	6.46274	6.41192	6.49746	6.32748	6.27085	6.49363	6.41118	6.57102	6.46133	6.76095	6.6493	6.54163	6.52918	6.48037	6.60954	6.62963	6.18174	6.59718	6.48096	6.68709	6.42998	6.6592
ZNF833	6.39495	6.52678	6.45937	6.36238	6.2402	6.24868	6.35132	6.30231	6.32524	6.26744	6.35707	6.50691	6.26003	6.2442	6.30175	6.16566	6.25937	6.41817	6.27122	6.31746	6.22515	6.16458	6.32224	6.31053	6.17568	6.2944	6.16332	6.40248	6.32729	6.26205	6.03021	6.2652	6.33064	6.30287	6.53837	6.24389	6.03259	6.26006	6.38597	6.3625	6.23312	6.28356	6.12053	6.57982	6.32064	6.36031	6.08284	6.35262	6.15219
ZNF831	6.35852	6.67818	6.55932	6.94413	6.93467	6.72004	6.4057	6.81337	6.71337	6.77026	6.68329	6.73205	6.7828	6.87483	7.02274	6.55133	6.68208	6.84658	6.77988	6.81208	6.83466	6.71406	6.69078	6.79873	6.96596	6.78874	7.58843	7.08394	6.65659	6.88526	7.17662	6.55721	6.72261	6.75641	7.00969	6.79224	6.98795	7.03183	6.86483	6.74717	6.85976	6.89602	6.63417	6.78975	6.75537	6.9049	6.75597	6.77625	7.40756
ZNF830	7.20763	6.99874	6.99063	6.87542	6.68434	7.35269	7.317	7.43902	6.69613	7.05178	6.84367	7.4951	6.82455	6.74669	6.64624	7.40638	7.59233	7.11004	7.19187	7.19453	6.54082	6.92963	6.89117	6.48763	6.63793	6.63255	6.55148	7.38689	7.79329	7.07323	6.46282	6.92758	6.60441	7.23036	7.42605	7.61849	6.82481	6.67149	7.99088	7.16532	6.70273	6.68444	7.21837	7.06623	7.24532	6.82462	6.84987	7.04918	7.77463
ZNF83	8.50791	8.81368	8.85943	8.42513	8.16666	7.81472	9.18713	8.9719	7.90941	8.58717	8.95593	9.37495	8.27793	8.77123	8.77691	8.48567	8.80886	8.17909	8.23763	8.59482	8.7124	7.99545	8.05456	8.46412	8.60512	8.412	6.76081	8.61508	8.18689	8.04511	7.73035	8.6215	8.78754	8.31211	8.41341	8.08897	9.0283	8.21119	8.33154	8.47834	7.92857	8.53724	8.63593	7.93808	7.47353	8.207	7.89946	9.61663	8.78126
ZNF829	6.63079	6.30226	6.68	6.91127	6.65859	6.56011	6.46786	6.61379	6.65894	6.59713	6.39938	6.33248	6.58306	6.7106	6.39694	6.8777	6.68756	6.46852	6.75799	6.71908	6.63705	6.7119	6.85684	6.50682	6.82448	6.60856	6.93333	6.75812	6.54084	6.28654	7.37439	6.57872	6.96441	6.77185	6.69542	6.35561	6.47619	6.75265	6.69432	6.73347	7.06317	6.6242	6.82772	6.6116	6.50552	6.80039	6.58864	6.67625	6.72546
ZNF828	9.07506	9.17783	8.63636	9.22431	9.03404	9.31837	8.90244	9.85011	9.52107	9.20275	9.38463	8.95227	9.23718	8.9543	9.11671	8.98755	9.3548	9.02159	9.26679	9.16693	8.9159	9.47683	9.07199	9.10042	9.05282	8.90908	8.60754	9.46255	9.13936	8.835	8.97638	9.05213	8.97992	8.66502	9.34758	9.41662	9.04439	9.48445	8.95664	9.11569	9.47151	9.32307	9.38755	9.19066	9.36806	9.06013	9.26298	8.59172	9.27939
ZNF827	9.03129	8.61857	8.84626	9.70519	8.74684	9.60208	9.68542	9.64779	7.77284	9.62305	9.68361	6.62285	9.01338	8.75928	9.56649	7.92036	8.66246	9.04667	8.83849	8.96475	9.26659	9.55109	8.99274	8.63533	6.39199	8.47755	6.53568	9.46457	7.58903	8.40266	10.4314	8.74621	9.96234	8.35927	9.22685	8.59187	10.4266	8.76956	9.43775	9.02107	8.65818	9.63061	9.47543	8.81832	8.87705	8.71933	8.38118	8.74321	9.1604
ZNF826	5.78784	6.36647	6.26183	5.94396	5.95314	6.15561	6.44051	6.19337	6.12534	6.08595	5.93086	6.12217	5.79247	6.16217	5.97635	5.98863	6.41891	6.19403	6.1223	6.09299	6.17922	6.17816	6.10448	6.13257	6.25278	6.16113	6.16215	6.20347	6.19821	5.90752	5.96149	5.9627	6.28361	5.87644	6.26181	6.05005	6.09897	6.2285	6.16796	6.1116	6.04645	5.96578	6.11328	6.13817	5.90864	6.02395	6.01271	5.94716	6.1546
ZNF823	7.73556	7.62701	7.30263	8.13038	7.60894	7.36492	7.94365	8.52846	7.25768	7.77253	7.66249	7.95462	7.56918	7.3345	7.65409	7.76712	7.68618	8.36896	7.69652	7.42854	7.57576	7.51672	7.41688	7.20031	7.72271	7.10304	7.07234	8.1909	7.54668	7.76521	6.88038	7.50605	7.96927	7.56517	7.60817	7.61036	7.9883	7.53868	7.67122	7.48473	7.52846	7.45767	7.78199	7.59833	7.83802	7.2242	7.20829	7.91482	8.13276
ZNF821	6.91446	7.03943	7.15806	6.89512	6.87283	6.79205	6.55102	6.87737	6.72244	6.77796	6.60014	6.74074	6.90774	7.16345	6.84163	7.55957	6.63409	7.58183	7.85064	6.49544	7.2607	7.02823	6.76823	7.14247	6.72747	6.88979	6.73825	7.22484	6.92391	7.54975	6.40796	6.94346	6.95908	7.23466	7.20504	6.95345	7.05858	7.27082	6.66657	6.7666	6.33278	6.51109	6.71754	6.87228	7.20281	6.78379	6.77185	7.50371	6.60748
ZNF818	6.42669	6.33278	6.5924	6.6065	6.47271	6.60549	6.54915	6.35154	6.63775	6.43132	6.90401	6.46129	6.58666	6.67534	6.82334	6.77814	6.85064	6.33392	6.61831	6.62861	6.3888	6.60614	6.3496	6.65119	6.42377	6.37726	6.50285	6.66521	6.59514	6.12561	6.31739	6.27379	6.36247	6.89531	6.26455	6.37659	6.46783	6.69812	6.29912	6.58567	6.49718	6.61585	6.5507	6.40511	6.42811	6.77057	6.45988	6.33242	6.24272
ZNF816A	8.32859	8.0018	8.14664	8.79807	8.07214	9.22412	9.10075	9.46099	8.87456	8.92124	9.16252	9.01081	8.43079	7.72472	9.10357	8.62927	8.42077	8.89917	9.10982	8.31679	7.99438	8.52846	8.3128	8.31571	9.27146	7.91424	8.01683	9.43092	8.96373	8.66808	7.87658	8.38578	9.28246	8.62719	8.51218	8.90519	8.80756	8.54022	8.65154	8.74869	8.27444	8.42692	8.28768	8.40405	8.88781	8.207	8.33074	8.58556	9.08447
ZNF815	6.87091	7.04871	6.81428	6.4916	6.59357	6.62194	7.01772	6.60303	6.72446	6.6704	6.6326	6.58076	6.57544	6.61992	6.54826	6.82247	6.54338	6.92098	6.67532	6.71683	6.76588	6.83892	6.51521	6.4112	6.49195	6.52171	6.4649	6.7027	6.92648	6.78158	6.46282	6.79413	6.4598	6.89415	7.03459	6.84141	6.75395	6.57193	6.92848	6.82519	6.83376	6.37801	6.75506	6.88338	6.56563	6.57113	6.53824	6.88631	6.84064
ZNF813	7.02397	6.86816	7.14574	7.00748	7.10759	6.95971	7.34961	6.92289	6.94115	6.95455	6.97422	7.25498	7.23594	7.32594	7.10618	7.13916	7.25075	7.04854	7.20006	7.07736	7.04659	6.90485	7.40161	7.35198	6.66248	6.88859	7.32747	7.1761	7.16253	7.08654	7.66342	7.19064	7.75814	7.06773	7.18417	7.15404	7.23438	6.72705	7.21271	7.63753	7.6753	7.1703	7.30753	6.95635	7.34228	7.04543	7.02823	7.21631	7.06619
ZNF812	6.30282	6.56934	6.43036	6.51618	6.44256	6.60945	6.56604	6.59089	6.41626	6.56746	6.65453	6.61947	6.4687	6.44476	6.39933	6.64038	6.45256	6.43617	7.09242	6.63448	6.55702	6.40529	6.65809	6.38603	6.56014	6.47812	6.53568	6.37116	6.68476	6.10817	6.72772	6.52842	6.9333	6.62556	6.32649	6.47063	6.55433	6.33768	6.49807	6.57075	6.60656	6.40056	6.46402	6.49987	6.72809	6.52688	6.41438	6.90306	6.6509
ZNF81	6.60938	6.57408	6.60933	6.97492	6.48639	6.41677	6.95922	6.90681	6.44051	6.34111	6.48163	6.81576	6.25536	6.34422	6.51889	6.69231	6.80374	7.08121	6.80217	6.58265	6.73549	6.64016	6.58409	6.44102	6.35862	6.42938	6.36845	6.48963	6.47467	6.7087	6.40411	6.86506	6.26156	6.75017	6.65451	6.76128	6.50688	6.21304	6.38109	6.12336	6.16916	6.26259	6.43778	6.49621	6.67663	6.45414	6.54535	7.10759	6.56831
ZNF808	6.33346	6.32247	6.43036	6.31059	6.40833	6.55471	6.34628	6.5821	6.15532	6.35568	6.33586	6.45265	6.2454	6.5729	6.37366	6.45416	6.49009	6.56804	6.57888	6.38407	6.51325	6.47239	6.50114	6.28666	6.36187	6.26031	6.2866	6.68463	6.22375	6.36236	6.39014	6.59463	6.58116	6.46098	6.52905	6.51089	6.46546	6.27061	6.67198	6.0965	6.58679	6.41728	6.34589	6.57796	6.49031	6.43057	6.58192	6.27861	6.54461
ZNF807	6.9189	6.90525	7.09604	7.03893	7.11405	7.59643	6.95133	7.05757	6.97776	6.74955	6.76176	7.24969	7.03149	7.18744	7.16556	7.01899	6.89908	7.09868	7.04616	7.18733	7.31918	6.99673	7.51169	7.21565	7.64091	7.05099	7.57143	7.1395	7.09372	7.03911	7.16995	6.95271	7.97413	6.95686	6.92286	7.01519	7.1868	7.25562	6.86967	6.70604	6.8504	7.00045	6.97792	7.00951	7.47735	7.2251	7.58183	7.1325	6.98352
ZNF806	6.66101	6.38267	6.54693	6.43158	6.54057	6.59497	6.28128	6.63465	6.47004	6.41442	6.59219	6.2515	6.51281	6.40267	6.42991	6.4341	6.41891	6.59319	6.3381	6.40112	6.47408	6.21376	6.33888	6.49782	6.36626	6.55507	6.51814	6.54008	6.23519	6.49957	6.39736	6.48832	6.52819	6.18782	6.39336	6.55405	6.52005	6.46325	6.25336	6.39051	6.34133	6.50857	6.12249	6.1218	6.22632	6.34415	6.43942	6.55102	6.41146
ZNF805	7.23397	7.48743	7.19619	7.34773	6.72841	6.71889	7.53484	7.58913	7.11529	6.94405	7.16569	7.55212	7.06267	7.38405	7.08883	7.18657	7.24791	7.22599	7.16985	7.07561	7.08922	7.23842	7.14316	6.93768	7.19371	7.06084	6.54702	7.51867	6.87956	7.11304	6.58733	7.25022	6.97758	7.25917	7.89733	7.17311	7.25724	6.8367	7.35884	6.95007	7.10772	6.94222	6.92969	7.01388	7.06769	6.74717	6.89903	7.51278	7.68323
ZNF804B	6.40535	6.55505	6.21889	6.27783	6.21855	6.14743	6.40809	6.3085	6.1489	6.24101	6.28645	6.50878	6.22058	6.14708	6.20942	6.47472	5.98731	6.20303	5.93698	6.33146	6.24334	6.4324	6.38474	6.21838	6.07708	6.11391	6.37229	6.35412	6.31247	6.14808	6.49745	6.27889	6.30428	6.42153	6.42284	6.33148	6.24104	6.19701	6.53967	6.68608	6.60459	6.18067	6.33766	6.29845	6.26938	6.20174	6.19769	6.24394	6.48776
ZNF804A	7.25585	6.69207	7.0179	7.31715	7.33925	7.12244	7.14412	7.29163	7.0891	7.12917	6.54622	7.68969	6.42156	6.63369	6.74271	6.80699	7.61712	6.52748	8.18641	7.01201	6.63068	6.66183	6.67414	6.42194	7.16829	7.0331	6.5411	7.26618	6.94454	7.20755	6.68877	6.60382	6.65733	7.00392	6.80789	7.44148	7.02019	7.07827	7.28223	6.86465	6.84793	7.17341	6.74584	7.12801	6.72809	6.33943	6.81198	6.5738	7.19732
ZNF800	10.1667	8.92073	10.0513	9.48363	9.6513	9.12739	8.5156	9.28642	7.91153	9.35677	8.63911	8.65035	9.14656	8.73589	8.46041	9.33965	8.97638	8.52626	9.15407	9.17655	9.98829	7.93457	9.1921	8.93607	9.10042	8.83294	8.82146	9.55786	8.77513	8.42734	9.23172	8.50821	9.04699	9.12402	8.34092	8.93835	9.2321	8.06269	9.21679	9.06962	9.36575	8.93111	9.15237	9.22431	7.98818	8.51263	8.34987	9.04389	9.21394
ZNF80	7.10685	6.81389	7.03774	7.13395	7.26618	7.46075	6.81352	6.9831	7.02411	7.26245	7.02497	6.94823	7.1828	6.7281	7.19659	6.9001	7.03506	6.9002	6.97896	6.88635	7.1818	7.16264	6.82454	6.99249	7.41885	6.94021	7.81948	7.12624	6.99075	6.965	7.61096	7.08227	8.01648	6.94729	6.90146	6.9183	7.1289	7.05773	6.93921	7.0684	6.98799	7.08985	6.94456	6.90549	6.95872	7.05601	7.07453	6.86064	6.8389
ZNF8	6.68186	6.90426	6.72565	6.77261	6.60829	6.92966	6.55285	6.53775	6.62552	6.78321	6.66665	6.62905	6.93837	6.78947	6.64074	6.57198	6.6682	7.0258	6.80493	6.81208	6.74717	6.86112	6.58153	6.75764	6.56133	6.43318	6.68622	7.02023	6.84687	6.75671	6.62292	6.87712	6.50453	6.72106	6.99905	6.80102	6.56877	6.6493	6.68526	6.67957	6.9376	6.72508	6.76598	6.70907	6.7354	6.41993	6.8077	6.64276	6.6509
ZNF799	6.71977	6.50421	6.56153	6.56243	6.66086	6.64282	6.68617	6.32096	6.60384	6.50549	6.97258	6.3277	6.4274	6.43717	6.77844	6.57532	6.52267	6.33141	6.62957	6.62255	6.54416	6.52734	6.58409	6.444	6.58643	6.70286	6.60178	6.56178	6.56155	6.74665	6.47577	6.57872	6.44846	6.66221	6.719	6.32598	6.58267	6.75763	6.71883	6.63702	6.4938	6.55291	6.67493	6.48774	6.53579	6.42809	6.50089	6.43226	6.2455
ZNF793	6.2569	6.38046	6.49251	6.41763	6.65191	6.54724	6.57139	6.63465	6.51186	6.46037	6.87934	6.56262	6.51054	6.46268	6.6338	6.19752	6.54484	6.97212	6.45777	6.52615	6.45837	6.67393	6.28812	6.40924	6.6171	6.35968	6.6004	6.26133	6.54084	6.86694	6.25464	6.41093	6.46312	6.59826	6.7022	6.35306	6.29476	6.4821	6.50479	6.45626	6.59325	6.45093	6.39122	6.50602	6.49598	6.55603	6.53976	6.22319	6.68656
ZNF792	8.95344	8.80564	8.15925	10.1274	8.91929	9.08393	9.17272	9.35324	8.66714	9.42896	9.1586	8.81494	8.98057	8.58404	9.10234	8.9247	9.11708	9.5827	9.57386	8.96507	9.59993	9.13815	9.04595	9.29137	8.61585	8.2042	8.60191	9.57317	9.1614	9.33984	9.22279	9.07012	8.86809	8.24069	9.2811	9.15113	8.9375	9.39767	8.41553	9.0363	9.27901	8.66337	9.2097	8.76291	9.47914	8.91687	8.57066	8.78441	8.59938
ZNF791	8.46664	7.79339	7.98975	8.13615	8.13109	8.05564	8.14804	7.76944	7.5464	7.69276	7.94009	8.05286	8.63059	8.90274	8.17168	7.87816	7.94513	7.88768	7.86382	7.94733	7.95381	7.68505	8.06621	7.9964	8.01529	8.35791	8.37778	8.10962	8.1504	7.6512	8.40308	7.89867	8.22925	7.81214	8.44424	7.68344	8.60919	7.87534	7.71879	8.26348	8.35833	7.76724	8.24572	7.66051	8.23469	7.75792	7.58652	7.85581	7.95472
ZNF790	6.60551	6.52201	6.35668	6.39354	6.42536	6.40099	6.90679	6.38154	6.24077	6.52927	6.54135	6.63227	6.45962	6.72516	6.65757	6.68476	6.80173	6.1864	6.44904	6.33146	6.46006	6.30733	6.37075	6.38245	6.54202	6.49768	6.61965	6.363	6.50998	6.55378	6.23542	6.76056	6.33064	6.48176	6.67326	6.67496	6.75254	6.47012	6.71754	6.16801	6.39018	6.3585	6.29578	6.62126	6.33652	6.41852	6.53976	6.79746	6.68491
ZNF79	6.30282	6.53714	6.53455	6.46315	6.30219	6.61878	6.92915	6.94375	6.40491	6.37743	6.68202	6.72328	6.51054	6.2205	6.44261	6.59666	6.72417	6.70715	6.50608	6.48095	6.3237	6.27213	6.48382	6.21104	6.44352	6.23905	6.26926	6.96837	6.77295	6.79018	5.99056	6.64367	6.1575	6.56124	6.97212	7.04704	6.34758	6.35809	6.82588	6.2463	6.53369	6.2742	6.46919	6.71725	6.52362	6.25946	6.2865	6.66879	6.66326
ZNF789	8.20962	8.57856	8.5435	8.25362	8.20828	7.95971	8.56183	8.77464	8.37553	8.46678	8.44123	8.36518	8.41957	8.16021	8.29443	8.37859	8.18962	8.20354	8.0718	8.42091	9.5585	8.95814	8.80264	8.25348	8.51364	8.27818	8.13004	8.12604	7.97969	7.8713	8.64758	8.46218	8.98488	8.55267	8.48469	8.46356	8.75262	8.38523	8.02599	7.96093	8.2442	8.331	8.33286	8.22226	7.79703	8.21903	8.21786	8.91862	8.55193
ZNF788	7.4245	7.29809	6.76573	7.72461	7.32518	7.37112	7.36857	7.96627	7.08361	7.37027	7.51206	7.50588	7.80973	7.20526	7.58018	7.28106	7.43261	7.42282	7.21565	7.41663	7.0281	7.23306	7.34609	7.03662	7.50044	7.63925	8.0104	7.61946	7.27004	7.58605	7.90142	7.17729	7.99391	7.24982	7.03875	7.38089	7.39851	7.96949	7.13826	7.31613	6.87364	8.03254	7.34049	7.33045	7.11348	7.45636	7.17371	7.0861	7.67868
ZNF787	9.87434	9.39444	9.69559	9.33435	9.65906	9.7438	9.40533	9.69691	9.64158	9.37595	9.55745	9.41173	10.1007	10.1954	9.42079	9.5552	9.61096	9.98139	9.62545	9.08742	8.99357	9.72411	8.97776	9.1653	9.18374	9.8029	9.68708	9.88144	9.25044	9.64405	9.12186	9.45478	9.51759	9.37219	9.85975	9.43658	9.47311	9.2746	9.72475	9.66564	9.21916	9.49167	9.54877	9.82352	9.63741	9.72411	9.20673	9.72546	9.47683
ZNF786	9.63531	9.52755	9.43531	10.3892	10.0312	9.75011	10.2471	9.85512	9.94948	9.96554	10.1247	9.9521	10.2104	10.4651	10.6941	9.9932	9.59948	9.51118	9.18877	10.4498	10.3253	10.3071	10.0086	10.4206	10.1119	10.2912	10.8216	9.58294	9.58147	9.02008	11.9608	9.7305	11.0697	9.8969	10.0684	9.03731	11.4757	9.76159	10.3555	9.51079	10.0757	10.1449	9.92169	9.40137	9.60142	10.1176	9.94732	10.2456	10.4467
ZNF785	6.91775	6.86816	6.71629	7.27729	7.5212	7.43287	7.53284	7.34338	7.06949	7.54431	7.3799	7.49947	7.66584	7.31761	7.79606	7.2466	7.15204	7.35656	7.00634	7.22017	7.51407	7.28098	7.04534	7.22156	7.55335	7.01407	7.50423	7.13336	7.06459	6.99339	7.94353	7.21969	8.00549	7.1665	7.09522	7.06478	8.15613	7.30355	7.10548	6.88023	6.83164	7.27127	7.47353	6.96177	6.83546	7.37233	7.3701	7.08351	7.51541
ZNF784	8.0995	7.84759	7.97718	6.61179	7.72148	7.63514	7.74582	8.1559	7.73932	7.67351	7.08039	7.76149	7.13336	7.51242	7.44775	7.71315	7.74287	8.04638	7.67402	7.3267	7.97497	7.56872	7.99414	7.38257	7.22238	7.45467	8.63772	8.05322	7.94044	7.92579	7.7721	7.62656	7.99897	7.85661	7.87839	7.80918	8.07119	7.70886	7.60647	8.00457	8.2056	7.52208	7.5619	7.95299	7.79434	7.0975	7.38378	7.36406	7.80212
ZNF783	8.15334	7.9647	8.17794	7.29149	7.91436	8.17896	8.4234	8.22773	7.0411	8.22504	7.89408	8.5509	8.56058	6.67382	7.70856	8.10261	8.36088	8.46738	8.35589	8.26789	8.33545	7.7162	8.47361	8.85662	7.66138	8.00767	8.38118	8.50497	7.54844	6.98115	8.68753	6.9673	8.48859	7.5726	8.22394	8.14026	8.64506	8.02646	8.32233	7.36661	8.28492	8.25663	7.77832	8.31584	6.78231	8.39405	7.32534	9.01568	8.06528
ZNF782	6.71354	6.5917	6.51988	6.54787	6.55493	6.54017	6.92537	6.7651	6.70713	6.5496	6.80734	6.71877	6.4013	6.6391	6.62362	6.66802	6.51297	6.6618	6.66038	6.67769	6.6239	6.61383	6.66502	6.66613	6.57647	6.43318	6.74531	6.39157	6.74469	6.67575	6.33857	6.74673	6.26378	6.66484	6.9324	6.79873	6.66747	6.5919	6.58489	6.38533	6.67197	6.48702	6.47624	6.61328	6.74917	6.73532	6.61079	6.72384	6.64929
ZNF781	6.61618	6.73342	6.54276	6.57667	6.57168	6.58273	7.04743	6.97022	6.65894	6.47838	6.87934	7.1057	6.81723	6.53891	6.73805	6.61944	6.86841	6.85214	6.78405	6.77236	6.5941	6.587	6.64534	6.78592	6.57779	6.36325	6.55739	6.89261	6.58852	6.98115	6.62921	6.68602	6.45622	6.62556	6.84066	6.64295	6.71394	6.73191	6.73852	6.7228	6.59547	6.84737	7.03522	6.13817	6.79331	6.88674	6.64109	6.9903	6.92149
ZNF780B	6.63611	6.38712	6.56979	6.71663	6.74521	6.62872	6.44843	6.5444	6.66622	6.63222	6.67897	6.60786	6.64931	6.57433	6.7028	6.41942	6.53682	6.73377	6.50608	6.57609	6.66185	6.57916	6.79557	6.7194	6.62941	6.44132	6.55267	6.41239	6.41192	6.68225	6.5856	6.63364	6.7419	6.54017	6.50295	6.65152	6.66269	6.51319	6.53786	6.59098	6.60563	6.58657	6.35725	6.68057	6.47998	6.71557	6.33112	6.61737	6.40724
ZNF780A	6.218	6.39206	6.37907	6.19347	6.38334	6.49385	6.40086	6.50832	6.11978	6.20854	6.25476	6.29395	6.22998	6.12961	6.28855	6.28063	6.19553	6.56632	6.49528	6.59459	6.23462	6.4359	6.54572	6.30766	6.34227	6.31049	6.32734	6.58651	6.58323	6.21586	6.01507	6.53769	6.72454	6.5918	6.59156	6.20965	6.18713	6.31004	6.41538	6.40996	6.18643	6.25875	6.31376	6.44911	6.41442	6.29726	6.40985	6.31666	6.53044
ZNF778	6.70568	6.74201	6.93958	6.61059	6.70276	6.59171	6.46786	6.48958	6.62327	6.91306	6.68329	6.63387	6.73031	6.57996	6.56918	6.66659	6.64663	6.69148	6.59217	6.6456	6.42957	6.89323	6.42122	6.75884	6.47143	6.60414	7.08007	6.54008	6.6161	6.46939	6.65452	6.62928	6.86156	6.66221	6.61746	6.6767	6.58819	6.51573	6.56056	6.69074	6.62288	6.87299	6.79979	6.60668	6.59974	6.55502	6.51154	6.46738	6.66487
ZNF777	8.06538	8.05103	7.94376	7.87737	7.66798	7.98361	8.02432	7.90884	7.64903	7.90465	7.64258	8.25229	7.9269	7.4282	7.91977	8.28598	7.89114	8.17643	8.34894	7.76108	8.09746	7.72159	8.47583	7.92103	7.79842	7.7828	8.47089	8.29121	8.1659	7.73236	7.42743	7.84686	7.82843	7.98843	7.68751	8.07266	7.90535	7.78322	8.08858	7.96835	8.50864	8.1904	8.1982	8.15482	7.60787	7.96187	7.7062	8.24861	7.90353
ZNF776	7.17615	6.96007	7.21796	7.25812	7.12142	7.03924	7.09764	6.88407	7.1509	7.22103	7.32999	7.23237	7.04582	6.97278	7.07715	7.04257	7.37002	6.89263	7.36687	7.06271	6.97069	7.22789	6.86577	6.75884	6.56392	6.73473	6.46368	7.12057	7.18803	7.11729	6.516	6.95626	6.43722	7.17263	7.17776	7.22622	7.02179	7.09387	6.90213	6.85088	6.69787	7.04905	7.00778	6.87228	6.96001	7.32495	6.96952	7.48718	7.25491
ZNF775	7.12933	7.51103	7.09355	8.08557	7.2738	7.39804	8.0768	7.67818	7.02952	7.55664	7.66601	7.7543	7.25646	6.67838	7.67112	8.17242	7.65268	7.63862	8.26512	7.30143	7.85832	7.51432	7.8163	7.66372	7.61125	7.37966	7.98882	8.63277	7.60022	7.5934	7.93637	7.33933	8.08159	7.36711	7.1783	7.83231	7.66352	7.48619	7.39699	7.22496	8.55906	7.57201	7.51985	7.61793	7.38378	7.29484	6.98434	7.88633	7.91909
ZNF774	6.2912	6.10738	6.38161	6.6255	6.37498	6.45628	6.41471	6.4775	6.42563	6.36872	6.42699	6.36599	6.8034	6.33896	6.53107	6.39891	6.30654	6.4811	6.44686	6.30521	6.5066	6.41397	6.46424	6.3789	6.40661	6.36201	6.39313	6.26649	6.26746	6.17365	6.2785	6.55903	6.44846	6.1167	6.52213	6.55405	6.30977	6.50088	6.37196	6.52288	6.49266	6.50621	6.26642	5.98284	6.11056	6.69583	6.28941	6.6561	6.05061
ZNF773	7.98073	8.15284	8.25581	8.21157	8.18887	8.2995	8.61641	8.25804	8.00611	8.21487	8.3054	8.61377	8.66113	8.75536	8.49068	8.29535	8.11277	8.44412	9.26011	7.79889	7.94607	8.23378	8.31653	8.09092	8.08944	7.70054	8.4145	8.79095	8.06446	8.11083	8.99324	8.2137	9.08603	8.19246	8.5799	8.216	9.13777	7.64006	8.33154	8.57564	8.39031	7.9992	8.57231	7.89687	8.55387	7.71406	7.97841	8.63325	8.32952
ZNF772	7.05037	6.92472	7.19399	6.96709	6.70031	7.13389	6.8715	7.37181	7.32763	6.81298	6.76821	6.8308	7.11871	6.81193	7.16556	7.07382	6.96949	7.10909	6.69835	6.64819	6.918	7.01504	6.88492	7.00058	6.65972	7.18431	6.56107	7.34457	7.08528	7.07793	6.53888	7.27016	6.7419	7.25379	7.05004	7.23069	7.05663	7.14045	6.97784	6.52825	6.69413	6.95753	6.90833	7.01388	7.11876	6.85348	6.99386	6.90411	7.17257
ZNF771	6.93538	6.76503	6.77643	7.0851	7.16814	7.00786	6.92029	7.16324	7.15537	6.95455	7.0392	6.98813	7.0439	6.94918	7.39298	6.97711	6.9895	6.97838	7.05798	6.88155	7.18843	7.10396	6.64782	6.96497	7.2819	6.86918	7.07234	6.95241	6.70902	7.06482	6.9333	6.86341	7.67969	6.79941	7.11702	6.94041	7.18383	7.01442	6.73147	6.97755	7.06764	7.08878	6.66163	6.95241	6.66672	7.22133	7.02929	7.0354	6.88902
ZNF770	8.78597	8.85547	8.30225	8.98755	8.30133	9.01976	9.21958	9.25509	8.87889	8.867	9.12649	9.09718	8.61344	8.7124	9.04735	9.0259	9.26148	9.24475	9.07816	8.61683	8.18052	9.03997	8.65569	8.87426	8.77108	8.57901	7.81749	9.41173	8.86906	9.08972	8.37074	9.57981	8.79279	8.81848	9.48342	9.29908	8.45333	8.83914	9.33769	9.19413	9.18123	9.01888	8.64863	9.24804	9.25097	9.06661	8.85515	8.83074	9.26011
ZNF77	7.97708	7.54513	7.29677	7.32375	7.40069	7.24767	7.72863	7.70984	6.87041	7.61429	7.64497	7.85581	7.79211	7.17126	7.64111	7.72271	7.53493	7.81917	8.39487	7.32141	7.38639	7.28098	7.728	7.06642	7.31836	7.50073	7.6018	8.10421	7.29276	7.83744	6.89372	7.92373	7.19918	7.51842	7.75126	7.81172	7.60132	7.15698	7.40356	7.7417	7.69923	7.46415	7.78525	7.97007	7.45767	7.64913	7.38274	7.68303	7.5047
ZNF768	7.62338	7.37694	7.59623	7.01674	7.08524	7.30294	8.22925	7.58746	7.41921	7.00301	7.20991	7.95243	7.48097	7.52456	7.57712	7.6647	8.08304	8.17309	7.99863	7.23857	6.5066	7.27219	7.68999	7.01044	6.49678	7.33493	6.5411	7.77262	7.68167	7.5701	6.74575	7.59843	7.48556	7.32235	7.66445	8.07009	7.87546	6.95762	7.31463	7.7793	7.86517	6.70947	8.21917	7.76785	7.81779	6.82462	6.96952	7.55826	8.03767
ZNF767	7.73174	7.47323	8.15635	8.39992	7.02524	7.44813	8.47361	8.2432	7.34228	8.13074	7.92477	8.37373	7.56276	6.84691	7.70218	8.15775	8.38838	7.78514	8.30327	7.62778	7.73794	7.35448	8.08159	7.52032	7.55335	7.33656	6.51122	8.29121	8.30758	7.69019	8.37625	7.66662	8.37322	8.18816	7.81685	8.094	8.31253	7.39136	8.25956	8.37483	8.24798	7.4032	8.21775	7.97007	7.54144	7.41582	7.29556	8.35243	8.26033
ZNF766	7.6728	7.72117	7.52537	8.17071	7.50564	7.95393	8.57653	8.20493	7.83491	7.62147	7.52581	8.4699	7.98338	8.25376	8.35135	8.14439	7.98536	7.8133	8.23839	7.77889	7.70321	7.87757	7.95927	7.74903	7.93941	7.673	8.03163	8.26562	7.78155	7.97224	7.16667	7.98666	8.39445	8.22148	8.26562	7.94331	8.0597	7.86061	7.99252	7.88822	8.20239	7.78105	7.8131	7.69029	8.05456	7.64472	7.66453	8.17405	8.37167
ZNF765	6.76901	6.9308	6.96564	6.83916	6.70031	6.7036	6.74602	6.70738	6.49677	6.96945	6.80005	6.72027	6.66624	6.80672	6.84163	6.8112	6.86374	6.84519	7.02189	6.55483	6.88539	6.7961	6.58564	6.60887	6.91685	6.53399	6.8528	6.71626	6.68701	6.9444	6.42222	6.80183	6.60736	6.80456	6.71769	6.65664	6.53725	6.76227	7.03983	6.65658	6.52706	6.72028	6.38053	6.86903	6.74806	6.45538	6.76476	6.79266	6.82992
ZNF764	7.03085	6.90261	6.84063	6.87825	6.88003	7.14538	6.92188	7.11058	6.82727	6.72801	6.66815	7.15182	6.7564	6.6707	6.93815	6.75074	6.76092	6.9186	7.05798	6.96035	6.80246	6.92549	7.05643	6.75213	6.98702	6.82182	6.75893	7.16834	6.87623	6.80877	6.66187	6.87822	7.40806	6.77761	6.86689	6.9573	7.06545	7.20218	6.75227	6.64976	6.75823	6.65893	6.8155	7.01617	7.0702	6.84727	6.96035	7.07575	7.02841
ZNF763	7.90011	7.77168	7.70259	8.24118	7.69934	7.86282	9.03212	8.47571	7.37781	7.79434	8.23272	8.69808	8.06879	7.78677	8.22543	8.60346	8.18828	8.19516	8.05126	7.7956	7.76735	7.94832	8.16693	7.70917	7.94832	7.60772	8.25134	8.64334	7.8777	7.89607	9.61096	8.04499	8.21277	7.82515	8.41524	8.10467	8.63215	7.39347	7.99805	8.05346	8.63593	7.63774	8.18232	8.06997	8.15974	7.6237	7.69466	8.20911	8.29469
ZNF761	7.03685	6.71764	6.73266	7.13616	6.96185	7.3047	7.18948	6.71852	7.42384	7.39364	7.45084	6.95057	7.00556	7.11489	7.48972	6.8196	7.13873	7.08605	6.87195	7.16158	7.17144	7.22917	7.12807	6.88197	7.28018	7.30046	6.67961	7.07722	6.91737	6.91628	6.83898	6.92463	6.81955	7.05007	7.02914	7.00013	6.7835	6.93937	7.07522	6.91886	7.06589	6.88456	7.08899	6.58365	7.12607	7.0582	7.2192	7.12959	7.0478
ZNF76	7.85325	7.93987	8.21764	7.51967	7.22892	7.73126	8.00531	8.34735	7.65342	7.69192	7.42486	8.18269	7.76955	7.70577	7.78312	7.96858	7.87634	8.07931	8.39673	7.72614	8.19885	7.7544	7.63037	7.70877	7.6886	6.99557	7.55229	8.54972	7.34993	7.72789	7.74631	7.87645	8.78425	7.40756	8.13488	7.93107	8.21014	7.2645	7.72127	8.04141	8.15858	7.23803	7.83167	7.91212	7.45407	7.56218	7.3351	7.7076	8.21331
ZNF75D	8.35428	8.20013	8.34148	8.62134	8.14515	8.57174	8.55414	8.79236	7.93818	8.25713	8.27948	8.67238	7.70708	8.20305	8.11458	8.63533	8.25568	8.11434	8.32192	8.14074	8.33827	7.88268	8.24308	8.28377	8.14816	8.01261	8.07653	8.69179	8.61857	8.22543	8.43631	8.26748	8.62319	8.37236	8.46709	8.35927	8.55193	8.14151	8.59469	8.60176	8.48897	7.98147	8.4805	8.06123	8.21331	7.94215	8.17121	8.28587	8.6808
ZNF75A	7.43177	7.45833	7.08275	7.70423	7.44294	7.48171	7.71181	7.71654	8.00244	7.25133	7.31202	7.74242	7.66331	8.17467	7.83954	7.70788	7.39451	7.45534	7.37814	7.43853	7.84381	7.61987	7.57702	7.66022	7.72271	7.45117	7.73287	7.8	7.43387	7.61957	7.54587	7.62656	8.09139	7.55285	8.02947	7.44522	7.79254	8.08351	7.4044	7.15705	7.55382	7.4231	7.54837	7.11185	7.57162	7.77389	7.45569	7.75742	7.63655
ZNF750	6.23855	6.26707	6.49675	6.20182	6.26462	6.3697	6.3175	6.35662	6.23037	6.33742	6.31225	6.24309	5.97258	6.209	6.34928	6.19464	6.15512	6.39622	6.43036	6.3138	6.2085	6.23279	6.38651	6.29757	6.23935	6.07517	6.32849	6.38878	6.35851	6.23265	6.28429	6.16397	6.43722	6.62426	6.31486	6.43208	6.19793	6.14909	6.20364	6.35697	6.16761	6.19798	6.28679	6.44051	6.34569	6.24259	6.27354	6.30224	6.40266
ZNF749	6.61618	6.50934	6.61677	6.3226	6.44078	6.53824	6.65664	6.7932	6.55738	6.54729	6.62211	6.24857	6.36062	6.51119	6.38693	6.61626	6.74233	6.80809	6.88623	6.54382	6.53246	6.72733	6.41513	6.54314	6.42117	6.51767	6.48444	6.70859	6.53625	6.8303	6.66752	6.77481	6.71826	6.65795	6.61908	6.68153	6.64536	6.42755	6.45744	6.57922	6.60656	6.30703	6.53189	6.73149	6.61959	6.57513	6.65656	6.67625	6.61093
ZNF747	6.88799	6.91081	7.07648	6.87289	6.82805	7.0968	6.81487	7.04538	6.98665	6.69968	6.77917	7.17224	7.11958	6.91731	6.86341	6.89706	6.94319	6.97727	7.03506	7.13383	6.72309	6.75297	7.14698	6.86996	6.86967	6.77078	6.92571	7.21578	6.91737	6.89526	6.69822	7.10579	7.0676	6.88023	6.79564	7.01239	7.27798	6.92062	6.68968	6.9167	6.97406	6.81143	6.62963	6.97583	7.15323	6.73018	7.01022	6.94361	6.47355
ZNF746	9.28301	9.04389	9.50199	10.515	9.053	9.63658	9.30218	9.6195	8.64348	10.0038	9.27849	9.41173	8.71561	7.89396	8.95105	9.48716	9.4333	8.70057	9.39825	9.28564	9.82943	8.44478	9.20844	9.60631	9.63195	9.30022	9.55957	9.62748	9.61118	8.45091	9.91444	8.55207	9.53606	9.46255	8.65154	9.11386	9.46357	9.35287	9.62479	9.28265	9.68727	9.67321	8.97117	9.23358	8.72532	9.14495	8.36655	9.38325	9.77005
ZNF740	6.95094	6.75895	6.83892	6.89131	7.2389	7.37664	6.98842	6.90122	7.12959	7.19664	6.97422	6.8574	6.83351	6.98236	7.06773	6.98742	6.99269	6.71725	6.85296	7.07736	7.1488	6.8954	6.94405	7.14336	7.16484	6.85697	7.54929	6.81277	6.94454	6.89197	7.58217	6.87325	7.54271	6.86793	6.80428	6.92664	7.21745	7.11106	6.95087	7.13326	7.30408	7.03416	6.89538	6.98328	7.03075	6.94671	6.84482	6.87754	7.07048
ZNF74	7.63872	7.84617	7.63146	7.47968	7.91281	8.60176	8.71428	8.24196	7.80489	8.19116	8.70692	8.94364	8.1085	7.91698	8.61097	8.2579	8.75008	8.94042	8.25163	7.80539	7.49491	8.52989	8.15245	8.17782	6.90225	7.42193	7.52808	8.25163	7.7862	8.7976	8.19027	8.05476	8.23775	8.02005	8.15398	8.00632	8.25459	7.51252	8.21382	8.5567	8.5683	8.60468	7.86126	8.402	8.59469	7.93692	8.08052	8.24118	7.86829
ZNF738	10.5963	11.4728	10.4213	11.796	11.2916	11.3804	12.4163	11.3461	11.3139	11.0207	11.2988	12.113	11.7799	11.9942	11.9137	11.9454	10.9979	10.7987	10.5713	11.9025	11.7712	11.6621	11.5548	11.7048	11.4785	11.5831	12.1398	11.1182	11.0623	10.4763	13.4187	11.0992	12.6032	11.5712	12.1649	10.3912	12.8775	11.1226	11.9377	10.9886	11.7904	11.387	11.4715	10.397	11.0981	11.6044	11.1924	12.0427	12.1983
ZNF728	6.39495	6.24068	6.15226	6.59578	6.46138	6.45913	6.22864	6.43778	6.44796	6.48637	6.50617	6.34484	6.50389	6.37086	6.51597	6.75679	6.33696	6.29597	6.30488	6.30331	6.47872	6.2861	6.56971	6.43738	6.55615	6.5325	6.66978	6.02049	6.37159	6.35987	6.3756	6.33483	6.50453	6.12473	6.33901	6.46355	6.55937	6.61091	6.42251	6.53253	6.41152	6.38227	6.47469	6.25088	6.2457	6.41852	6.29123	6.38571	6.65432
ZNF721	6.81413	8.82965	8.1151	8.74224	8.72867	6.89906	8.83629	7.44174	9.07148	9.42079	9.49226	8.69915	8.98604	8.87394	9.58147	9.38661	6.8092	8.71686	9.41231	7.60003	9.59363	9.07988	8.62927	9.58581	7.82875	8.31994	7.60694	8.81695	8.75051	9.3078	8.51322	8.89917	6.91274	8.6086	9.5244	6.95029	9.23995	9.41997	6.76052	7.01137	9.43368	9.12491	8.00363	7.04999	8.89216	9.01619	7.71026	9.19707	7.81758
ZNF720	6.70903	6.56604	6.63488	6.89396	6.62121	6.60343	6.8069	6.75511	6.43703	6.73553	6.68202	6.61136	6.74946	6.54574	6.67141	6.76583	6.69556	6.55574	6.63974	6.48535	6.61726	6.69754	6.49234	6.84598	6.59004	6.54643	6.47473	6.83854	6.99458	6.44067	6.40606	6.64821	6.54415	6.77519	6.80331	6.4918	6.87212	6.82855	6.7067	6.5263	6.4461	6.771	6.58723	6.50602	6.50704	6.69435	6.77298	6.71547	6.82257
ZNF718	6.79793	6.77625	6.85034	6.74079	6.7982	6.9937	6.69801	7.0423	6.7438	6.60566	6.74887	6.90292	6.96434	6.81967	6.80379	6.70688	6.59059	7.08889	6.82078	6.67885	6.72533	6.7961	6.64141	6.82502	6.84663	6.67597	6.85443	7.03721	6.83082	6.93501	6.9118	6.8307	6.59208	6.86793	6.83522	6.81411	7.0047	6.86016	6.69594	6.71342	6.77857	6.84337	6.72113	6.99246	6.66101	6.73925	6.86612	6.7829	6.66187
ZNF717	6.70414	7.44661	7.288	6.96471	7.36391	6.67425	6.50884	6.56445	7.52192	7.59548	7.67212	7.15716	6.7662	6.95874	7.64874	6.71733	6.39015	7.10579	6.97001	6.92959	7.49981	7.15877	6.48087	7.41272	6.67627	6.94955	6.71136	6.60806	7.13549	7.21136	6.54048	6.07064	6.58312	7.15563	6.91375	6.76674	6.90231	7.41455	6.4445	7.07864	6.84899	6.81683	6.69844	6.77257	7.32459	7.50687	6.91814	7.23338	6.86721
ZNF716	7.16776	7.08469	7.23091	7.23677	7.19027	7.48556	7.48908	7.42847	7.10228	7.21691	7.08821	7.26431	7.11034	7.53056	7.49109	7.37739	7.33547	7.20444	7.12491	7.0741	7.49491	7.11871	7.28888	7.23602	7.13725	7.18631	7.99076	7.09367	7.21071	7.1219	8.23067	7.13443	8.16516	7.19874	7.3808	7.07184	7.6731	6.79113	7.3414	6.80259	7.07234	7.41488	7.24561	7.16162	7.18029	7.34359	7.14728	7.34126	7.48051
ZNF714	6.46637	6.76982	6.55522	6.40715	6.43902	6.34472	6.72006	6.26685	6.57477	6.35655	6.40408	6.58776	6.34124	6.30061	6.36866	6.35365	6.35996	6.58663	6.37703	6.87302	6.2634	6.7096	6.66502	6.13949	6.42246	6.41463	6.24064	6.53582	6.63145	6.20644	6.54048	6.25658	6.72261	6.66352	6.63215	6.55968	6.31544	6.35901	6.5764	6.52732	6.3251	6.57656	6.46049	6.37135	6.56703	6.43715	6.53545	6.57004	6.67646
ZNF713	7.04707	6.89091	6.91319	6.9154	6.88136	6.89992	6.9029	6.80641	6.88842	6.92583	7.07109	6.97353	6.81234	6.96556	6.94633	6.71156	6.94084	6.84519	6.99633	6.97652	6.75124	6.58935	6.99855	6.707	6.87531	6.79694	6.65207	7.03548	6.81882	6.8022	6.70492	6.96921	6.97758	6.75641	6.63215	6.97455	6.61096	6.76227	6.86624	6.48874	6.69413	6.77621	7.07995	6.8966	6.9136	6.86451	6.77063	6.83614	6.79957
ZNF711	6.568	6.34633	6.54074	6.6304	6.72952	6.54378	6.45332	6.50152	6.78365	6.59152	6.78767	6.5505	7.30321	6.71198	6.91237	6.35365	7.12135	6.56981	7.23903	6.57998	6.6144	6.95619	6.52217	6.88668	6.56261	6.71079	6.66537	6.96689	6.47759	6.42317	7.0907	6.77151	6.80084	6.63112	6.46788	6.60786	6.52747	6.79442	6.28656	6.97755	7.32205	7.1241	6.60035	6.4818	6.86094	7.07307	6.82052	6.5757	7.22689
ZNF710	6.05413	5.76908	6.10286	6.05273	5.96602	5.88855	6.14768	6.06615	6.19488	6.17912	6.0497	6.25955	6.05767	5.84831	6.08851	6.04038	5.92805	6.01448	6.08118	6.04045	6.16069	6.06196	6.045	6.06986	6.19004	6.27253	5.83347	5.95696	5.9627	6.22393	6.01507	6.15584	5.90112	6.08104	5.72788	6.09404	6.05205	6.13402	5.88791	6.14014	6.09054	5.95956	6.09675	5.91742	5.85118	6.07533	5.91802	6.11938	6.2455
ZNF71	6.66656	6.66467	6.80282	6.85316	6.61242	6.56303	6.76164	6.76314	6.67559	6.69968	6.7523	6.31482	6.54012	6.52162	6.71251	6.6342	6.66379	6.7583	7.1289	6.35593	6.78227	6.77257	6.46272	6.7565	6.60359	6.83823	6.5737	6.69545	6.38886	6.94512	6.45982	6.94041	6.51178	6.65018	6.72029	6.84259	6.48225	6.75395	6.48627	6.61073	6.55475	6.54137	6.50827	6.74062	6.54534	6.55127	6.58744	6.76823	6.64616
ZNF709	6.09131	6.42163	6.30196	6.26945	6.34653	6.05359	6.27265	6.34273	6.1629	6.39096	6.25645	6.59292	6.3544	6.28141	6.32171	6.51303	6.31945	6.67886	6.10286	6.40432	6.2085	6.48096	6.51787	6.21974	6.39293	6.27494	6.31486	6.45314	6.09398	6.53996	6.70797	6.3925	6.43314	6.57326	6.63533	6.31794	6.34508	6.20041	6.42251	6.66809	6.64813	6.17709	6.46172	6.27101	6.36965	6.19232	6.38835	6.45616	6.53239
ZNF708	6.35299	6.28871	6.35668	6.26536	6.1209	6.11246	6.3878	6.15924	6.18467	6.2717	6.27011	5.94686	6.30898	6.19661	6.1194	6.42153	6.16149	6.27098	6.3277	6.20307	6.02783	6.40704	6.27342	6.05987	6.30321	6.33109	5.98309	6.48013	6.1962	6.27064	6.15879	6.5165	6.29769	6.58857	6.12138	6.33148	6.08289	6.07526	5.96116	6.33221	6.38582	6.176	6.38495	6.39772	6.2457	6.07533	6.12268	6.61907	6.53044
ZNF707	7.55501	7.57945	7.53978	7.22756	7.39845	7.31341	7.6512	7.92173	7.44513	7.47459	7.32159	7.66748	7.25233	7.69652	6.91713	7.50009	7.39986	7.66342	7.43314	7.29556	7.44799	7.09458	7.29091	7.03947	7.32511	7.27754	8.17195	7.94445	7.35402	7.62269	6.68232	8.30187	7.70126	7.40834	8.28598	7.32369	7.80875	7.36332	7.58766	7.27397	7.5703	6.85802	7.89353	7.14076	7.44909	7.01069	7.09431	6.94823	7.43721
ZNF706	7.81388	8.4553	7.9858	7.69099	7.49291	7.92712	8.19847	8.76387	8.10203	8.09067	8.13839	8.36392	8.42858	9.30218	8.06951	8.15635	8.02862	8.46838	8.50224	8.0104	8.55713	7.9903	8.35927	8.49953	8.64363	8.04661	8.44181	8.49533	8.413	8.54725	8.15613	8.35791	8.98089	8.30162	8.80948	8.51996	8.36802	8.50746	8.1659	8.42943	8.09984	8.29389	8.1025	8.64391	8.39799	8.46766	8.4998	8.55756	8.50962
ZNF705D	6.88115	6.51822	6.8485	6.95977	6.80482	6.94329	6.59482	6.9156	6.88023	6.58461	6.65301	6.75745	6.5067	7.01949	6.68947	6.81728	6.60463	6.94435	6.93947	6.68447	6.70191	6.61383	6.65036	6.79059	6.66398	6.79694	6.56107	6.78164	6.57581	6.71806	6.52993	7.01695	6.7341	6.6458	6.77048	6.76269	6.66747	6.80505	6.79885	6.57075	6.68002	6.77908	6.65252	6.95971	6.67897	6.72631	6.6475	6.52888	6.86952
ZNF705A	6.37936	6.57707	6.60933	6.60519	6.62121	6.60643	6.39435	6.47003	6.38937	6.59361	6.7506	6.5467	6.74803	6.55802	6.40972	6.69552	6.5801	6.51616	6.43036	6.38727	6.6133	6.35002	6.47538	6.45154	6.59933	6.54131	6.70138	6.6611	6.24589	6.2941	6.45032	6.43525	6.41383	6.45883	6.57292	6.67985	6.80827	6.52558	6.71516	6.59192	6.53775	6.51486	6.41512	6.33883	6.27926	6.59019	6.34547	6.34228	6.0934
ZNF704	6.15967	6.46267	6.47074	6.25707	6.20353	6.18803	6.37212	6.38726	6.17549	6.22214	6.31998	6.20693	6.48978	6.21388	6.15114	6.60283	5.97379	6.35676	6.67532	6.31746	6.22904	6.21376	5.98082	6.2632	6.26555	6.2589	6.23114	6.55773	6.28676	6.37263	6.40411	6.1537	6.35835	6.23785	6.57461	6.23048	6.23249	6.23661	6.15013	6.35322	6.58787	6.37104	6.39266	6.43851	6.27534	6.31811	6.0996	6.14221	6.3981
ZNF703	6.8479	6.68565	6.5944	6.59578	6.49878	6.6556	6.31993	6.54839	6.68755	6.56096	6.59849	6.5301	6.56161	6.54753	6.68947	6.32346	6.69556	6.58169	6.53019	6.50236	6.70853	6.4838	6.40827	6.60451	6.94707	6.42796	6.50513	6.48963	6.46293	6.84543	6.92411	6.75131	6.72809	6.40042	6.58687	6.34527	6.475	6.79442	6.70238	6.68271	6.57584	6.66289	6.65252	6.64212	6.53728	6.55712	6.44818	6.7829	6.53044
ZNF702P	6.88685	6.67563	6.48804	6.86256	6.46844	7.0295	7.12963	7.80637	6.34043	6.83196	7.18139	7.01095	6.65071	6.34277	6.78398	7.29894	6.88354	7.29306	7.00767	6.89178	6.23542	6.47113	6.53873	6.67308	6.75704	6.47812	6.18211	7.45977	7.39216	6.95237	6.41558	7.69872	6.48961	7.24982	7.03591	7.07581	6.54203	6.43749	7.51931	7.24922	6.22864	7.00714	6.74989	6.71457	7.62382	7.13254	6.95133	7.55002	7.17697
ZNF701	6.81524	6.83458	6.81132	7.57927	6.73304	7.02531	7.60608	7.33639	6.87934	7.28301	7.34049	7.19918	6.75895	6.92026	7.11613	7.22185	7.37002	6.95643	7.38839	6.84515	6.79541	6.81035	6.87376	6.92795	7.09883	6.94955	6.63848	7.44334	7.01535	7.17554	6.62453	7.16324	6.7419	7.06493	7.25924	7.23153	6.90539	6.74738	7.12631	6.8484	7.09252	6.7578	6.91529	7.09933	7.19709	6.63297	6.60111	6.95054	7.31312
ZNF700	9.24271	9.47191	9.19762	10.0962	9.26754	8.6718	10.1814	9.8029	8.75836	9.52022	9.49907	10.2186	9.79619	9.34915	9.20692	9.95743	9.27764	9.09134	9.30181	9.22919	9.93833	9.44633	9.28564	9.28756	9.29301	9.52147	10.6815	9.488	8.75807	8.67881	10.2874	9.77005	10.5366	9.28227	9.62701	8.76216	10.558	8.83833	9.46255	9.02624	10.1421	9.40513	9.23683	9.06048	9.06678	9.12895	9.23834	10.2366	9.7357
ZNF70	6.80575	6.63831	6.77986	6.63169	6.39257	6.54017	6.68936	6.75728	6.34753	6.41442	6.32334	6.80943	6.55007	6.49746	6.444	6.77571	6.23274	6.78176	6.64515	6.8473	6.47585	6.64283	6.68201	6.43738	6.3981	6.69557	6.41117	6.60197	6.64416	6.61379	6.79922	6.73714	6.63553	6.59826	7.00162	6.55204	6.39188	6.24115	6.23999	6.68167	6.55475	6.45667	6.41062	6.44911	6.6633	6.62246	6.77781	6.60835	6.66326
ZNF7	7.93199	8.80455	8.18677	8.59455	8.0341	7.92957	8.44545	8.2298	8.17368	8.36844	8.26706	8.6167	8.30421	8.43065	8.03948	8.7211	8.00828	8.67034	8.74368	7.94733	8.41426	8.2543	8.00374	8.00531	7.81029	8.37088	9.07415	8.35927	8.0499	8.30407	7.38664	8.81276	8.1738	8.22275	8.99357	8.47233	8.46028	8.12726	7.94597	8.42077	8.47669	7.91956	8.2739	8.35274	8.22394	7.96446	8.14311	8.05786	8.46412
ZNF699	7.33697	6.93877	7.16581	6.90584	7.13944	6.75527	6.85281	7.42087	6.87732	6.93721	6.93694	7.07205	7.28946	7.38142	6.83622	7.08916	7.02368	7.31071	6.95177	6.83992	7.23587	6.84016	6.90677	6.90919	6.85352	6.88308	7.47781	7.3372	6.98688	7.24717	6.75821	7.14431	7.20336	6.92104	6.9389	7.0591	7.30444	7.18083	6.90396	6.91773	6.59771	7.17749	7.06133	7.061	6.97303	7.12093	6.73829	7.03425	7.0335
ZNF697	6.92547	6.97652	6.69578	6.41652	6.90463	6.81774	6.49194	6.94668	6.90042	6.95455	6.55913	6.85399	6.81589	6.86445	6.56044	6.48793	6.64533	6.78045	7.09441	7.17799	6.77481	6.78115	6.77814	6.56499	6.92459	6.61257	6.47043	6.44109	6.75019	7.13131	6.70961	6.70942	6.51001	6.33173	6.87828	6.72703	7.1186	6.84261	6.88534	6.39923	6.68982	6.66423	6.75304	6.81108	7.16004	7.09477	6.94389	6.75802	6.78672
ZNF696	7.41398	7.77704	6.86067	8.10677	7.02319	8.21751	7.96522	7.88554	7.81343	8.08932	8.39418	8.1768	7.24696	7.38281	8.25702	8.0735	7.73126	8.0995	7.59662	7.75533	7.2607	8.23507	7.56099	7.54521	6.84485	7.90419	6.7929	7.87406	8.25864	8.11446	6.92157	7.7243	7.50659	7.97543	8.70936	7.81172	7.68314	7.84771	7.79395	7.93613	7.59718	7.41026	7.522	7.74321	7.97205	7.44522	7.91176	7.85075	7.72377
ZNF695	6.81976	6.7814	6.66683	6.84444	6.86845	6.93368	6.78971	6.84348	6.85908	6.69219	6.8607	6.7804	6.63802	6.7281	6.73328	6.6	6.61994	6.75012	6.86731	6.86169	6.75595	6.65932	6.88741	6.84474	6.81816	6.82321	6.59371	6.87809	6.6148	6.67427	6.69187	6.79861	7.14644	6.66221	6.77432	6.61678	6.66269	6.73758	6.69594	6.29557	6.44849	6.96391	6.68537	6.81782	6.71925	6.9374	6.70206	6.69715	6.77666
ZNF692	8.65063	8.51505	8.6167	7.90378	7.73717	7.81288	9.68794	9.96957	7.59464	7.89212	8.71502	9.6784	8.43893	7.59689	8.43079	8.27204	9.33001	9.52166	9.2746	8.11157	8.26693	7.9883	8.36736	8.08171	7.54198	8.05079	8.27697	9.77441	7.77127	9.02361	8.78675	8.79535	9.96957	7.98548	9.45378	8.96632	8.96389	8.05334	8.59557	8.62688	8.88237	7.6869	8.98007	9.09591	8.14891	7.99218	7.76374	8.48176	8.96793
ZNF691	6.77457	6.95916	6.85476	6.96709	6.79445	7.01549	6.979	7.50955	6.89401	6.9974	7.04501	7.11377	6.79793	7.37036	7.18023	7.12029	7.0617	7.18216	7.03819	6.70613	7.1237	6.84016	6.6379	7.03398	7.30331	7.11489	7.01553	7.20244	6.92559	7.21028	6.67687	7.01758	6.89344	6.81313	7.11767	7.18307	7.01428	7.10875	6.907	6.8371	6.88904	6.94626	6.68058	6.8966	6.99845	7.16616	6.64526	6.89058	7.13003
ZNF69	10.377	10.8486	10.5689	11.9826	11.6302	11.7678	12.5228	10.6056	11.6556	11.387	11.6717	12.0804	12.1803	12.3061	12.3415	12.2276	10.9824	10.9035	10.4686	12.2685	11.9303	11.8381	12.0593	12.2323	11.7272	11.6924	12.5634	10.9723	11.7943	10.2132	13.4909	10.7367	13.1355	11.6272	12.2207	10.3181	13.1594	11.3474	11.6827	11.6287	12.2256	11.3435	12.2413	10.5689	11.6287	11.733	11.543	12.0736	12.4295
ZNF689	9.21993	9.40346	8.9634	9.5622	9.17194	9.56461	9.56483	9.78128	9.57767	9.04473	9.37399	9.66657	9.34383	9.11477	9.26622	9.24331	9.3416	9.76187	10.8302	8.96983	9.04405	9.69077	9.78882	9.27518	9.085	9.07044	9.49744	9.7733	9.10468	9.48898	9.68542	9.57207	9.58339	8.95728	9.47482	9.20019	9.20293	8.98488	9.21861	9.6171	9.94193	9.14549	9.18258	8.96969	9.60543	8.65361	9.13758	9.54021	9.33532
ZNF688	8.01204	7.68922	7.93887	8.02718	7.74066	7.86417	8.03682	8.77971	7.50153	7.81825	8.06584	7.90022	7.47896	7.18895	8.01993	7.90852	7.84195	7.92013	8.04032	7.66889	7.61987	7.543	7.5934	7.23533	7.50423	7.85383	8.06975	8.84706	7.88832	7.61328	7.38274	7.87645	8.18245	7.65835	7.8131	8.13679	8.10629	7.65933	7.85152	7.88368	8.04768	7.72219	7.8757	8.0622	7.54423	7.17679	7.45308	7.54616	8.08995
ZNF687	6.90314	7.00006	7.05321	7.0827	6.84117	6.82748	7.07382	7.12693	6.88949	6.68446	6.73667	7.112	6.70119	6.72979	6.81653	7.02968	6.94319	6.89497	7.26752	6.63567	6.75248	6.73532	7.16409	6.72484	6.78271	6.96281	6.94178	7.3955	6.8448	6.76967	6.79922	6.92905	7.30876	7.01297	7.07522	7.00584	6.96958	6.76227	7.10215	6.60006	7.02891	6.65634	6.82534	7.00143	6.82296	6.59397	6.57647	6.93786	7.06545
ZNF684	7.12647	7.14967	6.75862	7.11902	6.7982	7.39559	7.41868	7.84935	6.92741	7.00174	7.38489	7.47101	7.06348	6.97554	7.2516	7.22869	7.16004	6.89497	7.05517	7.44978	7.065	7.03875	7.17041	6.81156	7.50044	6.97007	6.39501	7.89456	7.50512	7.22314	6.44223	6.97247	7.29276	7.39641	7.363	7.08361	7.25175	7.23635	7.51224	7.15705	7.33933	6.98434	7.06133	6.95241	7.16673	6.96468	6.99156	7.27616	7.82292
ZNF683	6.58808	7.00631	6.81428	7.10284	6.71406	6.52228	6.64032	6.51298	7.08361	6.98582	6.36917	6.70217	6.70119	6.85691	6.6437	6.57843	6.66255	6.76956	6.74776	6.72134	7.065	6.52277	7.77715	6.60887	6.51665	6.57332	6.51567	7.06345	6.66631	6.46434	6.42857	6.6615	6.60129	6.75763	6.86237	6.8032	7.17133	7.29888	6.82336	6.94857	6.31421	6.51242	6.41782	6.95117	6.80203	6.78379	6.70206	6.82415	6.70366
ZNF682	11.3952	11.9358	11.3963	11.9942	12.0222	11.6984	12.9382	11.7527	11.8265	11.543	11.7978	12.5747	12.5255	12.5389	12.4932	12.5311	11.9434	11.9063	11.3699	12.4906	12.2873	11.8758	12.2897	12.2094	12.0696	12.0022	12.7379	11.7477	11.9358	11.1171	13.6564	11.8826	13.4469	12.1439	12.9536	11.19	13.7751	11.3924	12.5467	11.6153	12.4037	11.8255	12.4799	11.2803	11.852	11.9648	11.7393	12.9571	12.8333
ZNF681	6.63771	6.88202	6.81428	7.19147	6.95721	7.12565	6.56604	6.93347	7.05989	6.80297	6.74422	6.87534	6.85411	6.92807	7.23533	6.95617	6.83004	6.60096	6.4823	6.79967	6.68418	6.99412	6.87513	6.85207	6.70073	6.51891	7.36765	6.74629	6.83574	6.63683	7.04713	6.54293	6.66654	7.00487	6.85531	6.57043	6.70972	7.1857	6.73286	6.50512	6.72614	6.97363	6.54834	6.66747	6.98037	7.17212	6.83873	6.76943	7.09367
ZNF680	6.91105	7.52381	6.97524	8.17255	6.95721	7.68463	7.86929	7.7334	6.91149	7.77413	7.6986	7.5603	7.49022	7.2667	7.58382	7.64169	7.85952	7.19168	7.61946	7.40425	6.88398	7.67916	7.50162	7.35051	8.12902	7.29631	6.26926	8.16945	7.70587	7.04455	6.56561	7.60287	7.13437	7.63543	7.45892	7.43226	7.90633	7.69517	7.56218	7.24179	7.25505	7.3046	7.13932	7.32183	7.40547	7.3343	6.81683	7.59615	8.13701
ZNF679	6.68346	6.89704	6.51051	8.22849	7.37709	7.37709	6.96605	6.55037	7.32348	7.38771	7.42486	6.82959	7.28182	7.51453	7.81047	6.79193	6.697	6.6618	6.74008	7.33133	6.67548	7.52391	6.84095	7.48483	7.0861	7.22989	6.58658	6.55568	6.98228	6.65757	6.73715	6.43525	6.49363	7.02656	6.96552	6.40434	7.04222	7.5853	6.92848	6.7865	6.90725	7.29987	6.76598	6.65618	6.76494	7.31782	6.75704	6.95054	6.99785
ZNF678	6.2569	6.20136	6.25571	6.1336	5.98012	6.17418	6.37769	6.27318	6.17373	6.1922	6.11725	6.20693	6.04393	6.07436	6.05255	6.3121	6.30118	6.43208	6.27695	5.98001	6.0235	6.38983	5.91724	6.07885	6.00947	6.13572	5.93086	6.14851	5.97192	6.46434	6.03616	6.07708	6.35628	6.12473	6.34368	6.45492	5.78355	6.08047	6.2267	5.83764	6.0546	6.09832	6.11842	6.32639	6.35626	6.09213	5.96958	6.3447	6.16415
ZNF677	6.51406	6.53524	6.457	6.38114	6.33009	6.30459	6.54545	6.75316	6.29656	6.37421	6.44821	6.33707	6.44832	6.30521	6.37366	6.48425	6.59059	6.71579	6.75074	6.41369	6.2085	6.45358	6.35527	6.16245	6.2946	6.27861	6.21348	6.61316	6.40506	6.80089	6.40796	6.53944	6.06539	6.39085	6.39585	6.58435	6.27223	6.39363	6.46338	6.5653	6.4461	6.32819	6.48037	6.38108	6.48425	6.3824	6.55239	6.72544	6.65432
ZNF676	6.95359	6.8637	6.95103	7.10967	7.08418	6.788	6.9537	6.96679	6.72244	6.7508	6.89586	7.03889	7.02449	6.72098	6.90283	6.9056	6.83099	7.01994	7.00634	6.93653	6.72427	6.90261	7.05037	6.74729	6.77453	6.96856	6.73683	6.85935	6.75798	6.95628	6.94118	7.00778	7.6302	6.73741	6.91458	6.92975	7.30361	6.99104	6.88644	6.74527	6.92333	6.87882	6.79732	7.03522	6.97908	6.9413	7.10341	6.78038	6.95683
ZNF675	6.69111	6.78895	6.60538	6.68079	6.71941	6.97422	6.72429	6.86777	6.84962	6.71341	6.66377	6.87414	6.77774	6.90819	6.85092	6.68073	6.89188	6.66823	6.53657	6.57735	6.7109	7.03875	6.80719	6.92309	6.74814	6.8995	6.49611	6.77053	6.82477	6.69498	6.79551	6.86581	6.87814	6.48176	6.66444	6.86316	6.98511	6.90231	6.53967	6.7647	6.1707	6.70702	6.48291	6.49432	6.82193	6.88282	6.72228	6.54732	6.7131
ZNF674	15.2613	14.9577	14.9577	15.5033	15.3308	14.8577	15.2362	15.204	15.338	15.1421	15.0944	15.0535	15.3527	15.1298	15.2486	15.338	15.0027	14.9853	14.8464	15.3527	15.4023	15.2613	15.0589	15.204	15.3308	15.3604	15.4114	15.0708	15.2554	14.7429	15.5889	15.1421	15.3092	15.4213	15.2613	14.8688	15.3854	14.9414	15.3604	14.9682	15.2554	14.9853	15.1421	15.1913	14.8293	14.9974	15.2232	15.4114	15.4886
ZNF673	7.52456	7.56633	7.46832	7.60617	7.49356	7.53022	7.48991	8.03829	7.80182	7.60667	7.30046	7.6523	7.54405	7.95764	7.41102	7.85974	7.52974	7.97874	7.84553	7.40425	7.70177	7.70374	7.34961	7.3951	8.04897	7.43782	7.19522	7.91515	7.77432	7.72585	6.81379	7.68167	7.56778	7.49399	7.55473	7.75451	7.83921	7.52737	7.43652	7.47595	7.58736	7.46921	7.53314	7.85725	7.51815	7.30079	7.38804	7.52305	7.84468
ZNF672	9.37316	8.99867	9.36027	9.24199	8.98286	9.48756	9.42386	10.1526	9.19653	9.41231	9.3074	9.17636	8.89786	8.15398	9.05282	9.17938	9.40734	9.30537	9.5552	9.26829	9.03909	9.40304	9.03178	9.22831	9.52248	8.90616	9.61292	10.1886	8.89153	9.05131	9.50617	9.52376	9.87935	9.1616	9.32093	9.60566	9.09271	10.0186	9.49907	9.34004	9.56439	9.36593	8.9385	9.68794	9.42915	9.06013	9.65776	9.33019	9.45731
ZNF671	7.90633	7.95135	8.18852	9.14153	8.06244	8.56396	8.73464	8.49533	9.01784	8.86045	8.85789	8.23494	8.06879	8.64289	8.83357	8.44503	8.5289	8.77956	8.89479	8.28611	8.95865	8.98222	8.20342	8.60724	8.63215	8.1111	8.49746	8.93094	8.73574	8.98536	8.96937	8.31876	9.09011	8.44011	8.92976	8.6713	8.49345	8.45415	8.31653	8.68017	8.66851	8.58004	8.4823	8.11265	8.89445	8.35899	8.49231	8.88171	8.85153
ZNF670	6.59214	6.62214	6.5944	6.7004	7.06	6.75299	6.72294	6.62823	6.66384	6.95225	6.91174	6.72027	6.78016	6.8822	7.02439	6.68476	6.77547	6.84064	6.98079	6.72543	6.71212	6.5833	6.82039	6.69398	6.77619	6.9417	6.68235	7.16324	6.78659	6.62261	6.55815	6.74298	6.72261	6.51917	6.72822	6.74569	6.81373	6.90106	6.70238	6.57922	6.68232	6.91051	6.58033	6.90289	6.64422	6.98418	6.6136	6.85978	6.80709
ZNF669	8.62031	8.34362	8.50661	9.30316	8.5869	8.68229	9.23077	8.6403	8.27832	8.56381	8.69013	9.08195	9.21467	9.18335	9.02057	9.17882	8.97294	8.59039	8.68571	8.835	8.63428	8.95037	8.70014	8.79051	8.4234	8.34416	9.29211	8.75673	8.13615	8.37074	9.81504	8.79051	9.79711	8.53308	9.13618	8.12378	10.0701	8.12216	8.71226	8.22005	9.19618	8.37236	8.90111	8.46329	8.86613	8.6022	8.20252	9.36421	9.26352
ZNF668	9.93888	8.17492	9.75604	8.15925	8.82727	8.44138	8.35495	8.46165	8.36628	8.45722	8.33061	8.35655	8.47264	7.99426	8.21498	8.25511	8.53194	8.70723	8.32573	8.32652	8.85645	8.26734	8.21498	8.1209	7.78005	8.34311	8.15519	8.82342	8.30353	8.77707	7.89595	9.02848	8.2238	8.35374	8.36963	8.77093	8.17033	8.17057	8.29626	8.56482	8.55964	8.26232	7.95482	8.63341	8.30001	8.13413	7.95517	8.55359	8.18105
ZNF667	7.23306	6.64683	6.77813	7.44612	6.67902	7.13944	6.34068	7.22381	6.55966	7.25307	6.63753	6.86102	7.99101	7.51646	6.48194	7.14852	6.64987	7.32678	7.53383	6.73324	7.35191	8.41103	6.56126	8.02694	6.58388	6.36832	6.77144	7.23828	6.43921	7.45249	7.44266	6.49548	7.20768	7.05729	7.40985	7.33704	6.87212	7.66748	6.58489	6.52071	7.2729	7.93864	6.57551	6.47975	7.5786	8.53897	7.44566	7.61115	7.36362
ZNF665	6.17431	6.09741	6.25285	6.7096	6.4415	6.55604	6.3299	6.55846	6.45624	6.69498	6.55403	6.50691	6.76153	6.71333	6.52625	6.51109	6.39415	6.43006	6.45107	6.564	6.64374	6.55328	6.38474	6.54425	6.64766	6.50495	6.89417	6.3483	6.57303	6.53996	6.7015	6.49738	6.49743	6.19769	6.36672	6.40192	6.72259	6.51319	6.31226	6.44966	6.55589	6.74363	6.41641	6.46165	6.4987	6.67337	6.52635	6.30822	6.2274
ZNF664	7.2514	6.93789	6.99768	6.85316	6.65517	6.54485	6.89747	6.61804	7.48324	6.69366	7.15148	6.93145	6.97539	6.47558	6.56613	7.02416	7.14431	7.01651	7.16193	6.75072	6.30249	6.99018	6.85846	6.59852	6.2495	6.423	6.3477	7.00411	7.09731	7.25035	6.51922	7.02883	6.45055	6.98618	6.74119	6.90905	6.50564	6.44261	7.2541	7.16317	7.09827	6.56286	6.9488	7.60497	6.88751	6.44488	6.60111	7.35607	6.91547
ZNF663	6.74404	6.79845	6.55097	6.68472	6.55389	6.57127	6.60504	6.8505	6.63775	6.66468	6.57917	6.80392	6.63201	6.5703	6.60611	6.55453	6.46341	6.4886	6.29112	6.55617	6.58505	6.57482	6.57657	6.68739	6.82273	6.63111	6.7486	6.65744	6.64935	6.58124	6.71761	6.42157	7.20768	6.65471	6.70621	6.7297	6.55677	6.74017	6.53434	6.75808	6.66465	6.54648	6.70645	6.58164	6.57345	6.58776	6.6034	6.46291	6.62209
ZNF662	6.55343	7.24317	6.2847	6.59578	6.53852	6.36293	7.37598	6.5865	7.47407	6.26522	7.55267	7.41463	7.49188	7.64294	7.26264	6.93218	6.89787	6.72261	7.31122	6.66661	7.44661	7.13635	6.75232	7.50722	6.17016	6.33109	6.16946	6.43862	6.57163	7.36429	6.58894	7.14431	6.60924	6.52687	7.38362	6.47724	6.33669	7.59908	6.79468	6.18178	6.38745	7.497	7.37204	6.41663	6.61251	7.64043	7.39947	6.96227	6.58182
ZNF660	7.19247	6.99002	7.40432	7.82437	7.19607	7.21474	7.29568	7.62863	7.30381	7.38984	7.85253	6.88498	7.38413	7.27397	7.85791	7.10239	7.3284	7.3219	7.71282	7.27184	7.55874	7.30818	7.59011	7.29039	7.29369	7.16117	6.79485	7.408	7.07998	7.31599	8.09484	7.05043	7.7859	6.94435	6.98883	7.37939	7.56909	7.70288	7.00454	8.00279	7.5843	7.5635	6.88842	7.15248	7.37974	7.31256	7.13975	7.31499	6.98922
ZNF66	6.28565	6.57856	6.75673	6.61179	6.55493	6.69497	6.38546	6.54839	6.56414	6.58094	6.35055	6.3277	6.55139	6.56496	6.5919	6.51705	6.59197	6.65586	6.66875	6.58143	6.67869	6.28819	6.45022	6.61194	6.38098	6.5123	6.58531	6.64597	6.45776	6.60016	6.54507	6.52676	6.48189	6.68781	6.51823	6.63451	6.46	6.4598	6.53967	6.31117	6.59204	6.59832	6.29887	6.56254	6.57997	6.48605	6.74675	6.52888	6.60938
ZNF658B	7.00281	7.03264	7.05112	6.90306	7.00668	6.788	7.01557	7.11801	6.77769	6.96579	7.2566	6.96431	6.88018	6.69557	7.21107	6.9712	7.21583	7.10579	6.87195	6.78971	6.69779	6.89477	6.65307	7.0982	6.65193	6.92937	7.16385	6.99615	6.86557	6.80739	6.74575	6.92463	7.09246	6.89881	6.98062	6.96024	6.56393	6.87822	7.12153	7.1538	7.10925	6.74363	6.71081	6.97708	6.84821	6.60688	6.97284	7.00222	6.96918
ZNF658	6.54562	6.87178	6.73437	6.69902	6.36043	6.60037	7.12203	7.13969	6.46047	6.49287	7.50241	7.12512	6.48183	6.56351	7.97508	6.46524	6.46718	6.50648	6.45524	6.76794	6.47765	6.87894	6.48241	6.42827	6.37534	6.92527	6.55378	6.88206	6.6161	6.42826	6.34339	6.59741	6.36621	6.78324	6.81955	6.63601	6.46546	7.01442	6.85485	6.74425	6.4223	6.52928	6.664	6.40511	6.81762	6.66543	6.42224	6.81275	7.20088
ZNF655	7.15018	7.26077	7.03473	7.23896	7.16211	6.94451	6.979	7.10811	6.95977	7.02449	6.94724	6.7874	6.94958	6.74392	6.88217	7.26264	7.13245	6.63941	6.817	7.1221	7.28983	7.03325	7.08341	7.04734	6.68839	7.10508	6.67269	6.55568	7.36467	6.95026	6.5813	7.11542	6.77724	7.31864	7.01316	6.84737	7.1289	6.88963	7.18738	7.16532	6.88747	7.1703	7.1859	7.0693	7.17232	7.09908	6.86612	7.03325	6.8389
ZNF654	7.79832	7.83623	7.45492	7.76191	7.69287	7.97169	8.04638	8.01066	7.70994	7.61538	8.30303	7.91639	7.68103	7.90307	8.3128	7.7599	8.02173	7.56943	7.95416	8.05935	7.23263	8.03325	7.59107	7.66453	7.83075	7.91165	6.82646	7.86473	7.73882	7.82618	6.66187	7.87083	7.7384	7.76637	7.78219	7.71735	7.79584	7.86985	8.0112	7.05815	7.82515	7.57945	7.57842	7.63564	7.85263	7.76322	7.49272	8.11121	8.05739
ZNF653	8.23118	7.53418	7.43125	7.64198	7.80329	7.91629	8.20975	8.06834	7.27555	8.06963	7.85569	7.8055	7.61353	7.69221	7.76744	7.8379	7.99218	8.0908	7.82437	7.53065	7.51949	7.64576	7.43387	7.57778	7.36055	7.61839	8.32859	8.1713	7.93647	7.98446	8.20038	7.74023	8.36378	7.71241	8.07439	8.14026	7.8016	7.32348	8.04522	7.82473	8.04571	7.69944	7.99497	8.17195	7.55762	7.28704	7.54668	7.62646	7.89421
ZNF652	11.949	11.7853	11.6198	12.4799	12.113	11.7297	12.6501	12.1309	11.7644	11.8205	12.1047	12.3613	12.4501	12.3588	12.4321	12.2663	11.919	11.9608	11.5889	12.6123	12.4243	12.3713	12.205	12.2967	12.0612	12.0823	12.5086	11.9321	11.6318	11.4304	13.7494	11.8774	13.0783	11.9264	12.506	11.4564	13.2233	11.6138	12.4189	11.796	12.0936	11.9961	12.1479	11.586	11.8063	12.1712	12.0845	12.5663	12.5283
ZNF650	7.93523	8.14943	7.61276	7.91743	7.81619	7.39393	8.08363	7.55762	7.69652	7.60733	8.44713	7.65901	7.6096	8.10585	8.06123	7.34305	7.40128	7.48458	7.49553	7.62147	7.5821	7.45204	6.72364	7.71735	7.73199	7.65639	7.01218	7.32714	7.36353	7.30921	6.64072	7.49082	6.54058	7.18943	7.73386	7.21642	7.57702	7.50847	7.75865	7.2407	7.69606	7.34201	7.87671	7.25709	7.55762	7.48926	7.4909	7.58192	7.24816
ZNF649	6.64924	6.90261	6.54485	6.45652	6.75909	6.27766	6.98759	6.21344	6.35319	6.97357	6.81505	6.72027	6.56818	6.32206	6.73955	6.52678	6.52106	6.7026	7.08445	6.67885	6.36725	6.5698	6.65447	6.55599	6.30444	6.24754	6.18411	7.00099	6.13949	6.31412	6.47577	6.66665	6.4237	6.73852	6.76232	6.68634	6.68224	6.32444	6.64499	6.60549	6.98444	6.26002	6.64189	7.11961	6.71925	6.4756	6.73019	6.59706	7.07712
ZNF648	6.26009	6.17255	6.35381	6.19347	6.21132	6.14743	7.36332	6.04689	6.20767	6.25273	6.95965	6.31762	5.94517	6.2477	6.71091	6.11568	6.30654	6.20959	6.15049	6.34419	6.21391	6.18854	6.29395	6.10659	6.27837	6.27372	6.21827	6.37823	6.04068	6.46434	6.22505	6.40664	6.3859	6.34197	6.18994	6.4182	6.19111	6.18488	6.16	6.11997	6.31421	6.18873	6.39769	6.51168	6.26938	6.31551	6.36311	6.25987	6.25948
ZNF646	6.81653	7.00006	6.89627	6.84074	6.31299	6.63115	7.26625	7.44947	6.84143	6.64689	7.08926	7.03645	6.54889	6.43974	6.82646	6.79801	7.02416	6.99424	7.24666	6.71219	6.64785	6.94633	6.86472	6.52344	6.48155	6.59717	6.45645	7.44986	6.95254	6.95628	6.59232	7.28699	6.72809	6.73067	7.18239	7.36842	6.84195	6.51102	6.99659	7.20876	7.19412	6.5233	7.05773	7.04722	6.70696	6.86316	6.78431	6.87407	7.12315
ZNF645	6.18544	6.53192	6.10286	6.58483	6.49247	6.44274	6.10543	6.19337	6.52434	6.68575	6.4753	6.54479	6.47438	6.41679	6.47338	6.47269	6.39977	6.36866	6.31884	6.04045	6.51325	6.53585	6.37606	6.53456	6.75397	6.45515	6.71298	6.50523	6.16477	6.41536	6.6576	6.48832	6.55152	6.56469	6.17021	6.46133	6.39394	6.59496	6.42251	6.47978	6.63488	6.64052	6.42678	6.35545	6.41442	6.37116	6.49307	6.53853	6.38631
ZNF644	7.95574	8.074	7.60875	8.04167	7.61394	8.00574	8.12774	8.31063	8.52696	7.95551	7.91561	8.09286	8.02706	8.76635	8.02396	8.21775	8.10837	7.98181	7.98746	7.79349	7.92163	8.3628	8.00632	7.79383	8.13147	7.91977	7.87263	8.06584	8.22902	8.05693	7.83343	7.96118	8.29039	8.1738	8.11979	7.81779	8.25702	8.21065	8.21002	7.47807	8.07596	7.63458	7.58175	7.45492	8.33841	8.23852	8.12444	7.98963	8.24848
ZNF643	7.07258	6.67133	6.49251	6.55955	6.89164	6.79877	6.7925	6.90122	6.61293	6.77796	6.93532	6.77468	6.88251	6.95469	6.66429	6.71441	6.6215	6.89374	6.68209	6.73787	7.03741	6.7096	7.0411	6.73032	7.1037	6.57604	6.60804	6.66759	6.62771	7.02009	6.5813	6.99173	6.47479	6.55606	6.91814	6.76128	6.68371	6.75991	6.67515	6.79716	7.13811	6.80196	6.59589	6.40004	6.67182	6.51523	6.57257	6.95284	6.76018
ZNF642	6.79497	6.96459	6.97086	6.73435	7.03403	7.21976	7.09659	7.10443	6.88714	6.84767	6.80295	6.68717	7.12157	6.99424	7.07365	6.97517	6.79444	6.94974	6.99386	6.94665	7.14416	6.92861	7.11839	6.9679	6.91685	6.77078	7.51949	7.0861	6.98131	6.93404	7.90735	6.89056	7.19536	7.02493	7.36566	6.82135	6.96497	7.03183	6.87879	6.84727	6.85873	6.9673	7.15517	6.54219	6.82193	6.73396	6.82954	6.84379	7.02749
ZNF641	7.99579	7.25498	7.37631	7.52493	7.83858	8.13714	6.63184	9.05761	7.30811	7.36956	6.99046	7.57143	7.30788	7.47391	6.90114	6.67263	7.9322	7.60904	7.30862	7.85253	7.86506	7.32141	8.49053	7.58963	7.44513	7.87439	6.43211	8.84937	8.1205	7.22824	6.66056	7.61926	8.25568	7.52937	6.69827	8.01907	7.65824	6.74369	7.79144	7.517	6.62074	6.87644	8.25415	7.26745	7.09066	7.49866	7.30981	7.55186	8.14338
ZNF639	6.61799	6.89549	6.78425	6.57134	6.74306	7.13063	7.06896	6.61165	6.73554	6.59152	6.93851	6.49903	6.69254	6.85326	6.91401	6.77156	6.75609	6.73635	6.62215	6.4692	6.65589	6.69002	6.7171	6.74381	6.88934	6.70562	6.98418	6.43862	6.68087	6.78895	6.67075	6.70577	7.35471	6.84179	6.78543	6.58799	7.03535	6.951	6.86358	6.72179	6.70179	6.72381	6.85523	6.59954	6.73088	7.0134	6.76026	6.90594	6.80709
ZNF638	7.39596	7.44065	7.3853	7.37081	7.46944	7.25187	7.61328	7.22818	7.55088	7.13675	7.35471	7.43644	7.08322	7.77463	7.65741	7.64605	7.31829	7.2784	7.17915	7.42038	7.24152	7.57125	7.00909	7.20124	7.53322	7.47092	6.72281	7.18843	7.43167	7.46611	7.12998	7.38881	7.01776	7.468	7.69748	7.24223	7.53493	7.32348	7.65972	7.35544	7.64924	7.52474	7.74914	7.22076	7.51691	7.39973	7.54816	7.27004	7.82725
ZNF630	7.02858	6.96336	7.13113	7.40663	6.67672	6.72754	7.13488	6.96095	6.33113	6.95455	7.28941	7.07689	6.60991	6.78947	6.98585	7.37739	7.03044	7.07359	7.27082	6.76016	6.81794	6.95177	6.70004	6.70214	6.65346	6.69847	6.49151	7.14709	6.91737	6.9575	6.64402	7.2354	6.9333	7.24655	6.95846	7.01151	6.89543	6.68839	6.88131	6.67206	6.80607	6.9147	6.78553	7.10036	6.68501	6.5853	6.8361	6.77779	7.35599
ZNF629	8.21344	8.16083	8.19516	7.96323	7.91002	8.44934	9.19106	8.02789	8.23507	8.31692	8.43221	9.05994	8.11342	7.98086	8.66397	8.49375	9.02292	8.67881	8.86839	8.18926	7.66147	8.47571	8.76371	8.13851	7.78005	8.1927	8.03033	8.78565	8.31732	8.51477	8.69459	8.64304	8.69915	8.12163	9.00058	8.91895	8.60391	8.38071	8.6718	9.15078	9.27518	8.02306	8.34323	8.56072	8.44998	7.72886	8.40253	8.62494	8.76002
ZNF628	6.97559	6.74402	6.79489	6.78056	6.90324	6.6925	6.96316	6.95477	6.81409	6.92422	6.67569	6.78213	6.92551	6.82834	6.80676	6.87427	7.04918	6.878	7.01172	6.7344	7.23732	6.73987	6.8396	6.94375	6.78887	6.8995	7.4231	7.19231	6.77794	6.91418	6.74979	7.0371	6.77491	6.73348	6.79229	6.83101	7.31233	6.7879	6.66062	6.53928	6.92677	6.7385	7.01225	7.09792	6.58966	6.94671	6.65656	6.56013	6.71879
ZNF627	8.59142	8.55283	7.72503	9.19653	7.90509	8.72326	9.3552	9.10946	8.41665	9.12204	9.23377	9.00505	8.73719	8.85234	9.1916	8.75475	8.37334	8.55799	8.84723	8.24929	8.27049	9.04508	8.41186	8.40815	8.81894	8.57622	9.01633	9.13565	8.47114	8.5351	8.65298	8.5194	9.03873	8.49619	8.31732	8.50152	8.98438	8.74823	8.71686	8.67222	9.22156	8.71948	8.5149	8.34568	8.51968	8.40746	8.44503	8.31758	8.7788
ZNF626	7.20526	6.70197	7.55012	7.45789	7.1419	7.13229	6.98759	6.99681	7.35291	7.16047	7.2692	7.08578	7.47064	7.3929	7.32056	7.10887	6.88593	7.38833	7.38296	7.12637	7.07788	7.32257	6.85443	7.41272	6.90691	7.14405	6.69091	6.69204	7.46792	6.85566	6.79922	6.82626	6.76023	7.22394	7.37273	6.92848	7.02604	7.58852	7.01481	7.01137	7.44986	7.06571	7.19466	6.99483	7.56817	7.41118	7.08583	7.6804	6.80194
ZNF625	6.58808	6.75101	6.53455	6.53823	6.66495	6.62998	6.77977	6.64071	6.65661	6.67265	6.64835	6.65139	6.68556	6.60138	6.53243	6.82093	6.697	6.89374	6.82078	6.52885	6.71337	6.67152	6.60831	6.58466	6.49195	6.76775	6.63047	6.66759	6.69618	6.75915	6.82336	6.8028	6.6933	6.81724	6.89538	6.67827	6.607	6.62995	6.76698	6.59916	6.63281	6.6331	6.52536	6.5729	6.75144	6.6593	6.47985	6.77205	6.51644
ZNF624	6.67877	6.62214	6.75482	6.90584	6.78766	6.77974	6.76652	6.79707	6.98339	7.09693	7.35118	6.57736	6.93837	6.70758	6.86954	6.69847	6.78183	7.07359	6.69994	6.84309	6.7334	6.73213	6.67285	6.78808	6.82638	6.87055	6.78347	6.86771	6.74793	6.8243	6.66752	6.93203	7.22414	6.68087	6.66871	6.74819	7.0894	6.67791	6.66919	6.56747	6.74446	6.80312	6.61083	6.62306	6.96225	6.91169	6.74058	6.83734	6.59133
ZNF623	6.67197	6.67275	6.7127	6.86256	6.63563	6.83537	6.80219	6.69211	6.66255	6.99088	6.69103	6.58422	6.61956	6.73145	6.81653	6.68227	6.5801	6.52748	6.46712	6.68548	6.77029	6.64967	6.62578	6.72366	6.6094	6.83587	7.22434	6.62318	6.58977	6.78008	6.54195	6.67333	6.89638	6.9056	6.84411	6.80435	6.81373	6.83883	6.66209	6.53692	6.53664	6.74736	6.52291	6.53323	6.49451	6.60952	6.57513	6.77625	6.66187
ZNF622	9.51179	10.3555	9.40901	9.36377	9.65085	9.65313	9.52022	9.69581	9.95893	9.66118	9.41741	9.70519	9.41483	9.91577	9.49805	9.70201	9.69213	9.57403	9.35361	9.63418	9.50989	9.74054	10.035	9.20205	9.79526	9.18767	9.79284	9.45894	9.70609	9.71256	9.04439	10.1661	9.44487	9.86134	9.85296	9.51057	9.53672	9.44673	9.2212	9.38075	9.85874	9.47352	9.10449	9.34895	9.88749	9.3359	9.63699	8.24716	9.70157
ZNF621	8.96525	9.34758	8.92684	9.94784	8.75987	8.88171	9.03112	9.27017	9.39594	9.20312	9.10686	9.11352	8.53496	9.48677	9.10614	9.19598	8.64087	9.12721	8.94903	8.95797	10.0712	9.25383	9.03005	9.05012	9.52086	8.99623	8.73841	9.01586	8.8582	9.05335	9.99129	8.73431	9.356	9.12169	9.84793	8.82776	9.04805	9.19471	9.36941	9.02074	8.45611	9.02469	9.05405	8.6662	9.18228	8.46329	8.8052	9.37738	9.46313
ZNF620	6.2801	6.44727	5.97873	6.20904	6.08827	6.12048	6.29963	6.48724	6.29444	6.06159	6.11535	6.50122	6.33862	6.26456	6.2993	6.23284	6.39616	6.48451	6.32176	6.34585	6.26131	6.13565	6.32048	6.14858	6.05029	6.1037	6.22334	6.16253	6.3509	6.32773	6.24665	6.45208	6.2381	6.24078	6.40261	6.34241	6.30438	6.27833	6.14338	6.37095	6.44373	6.22106	6.22933	5.95008	6.15384	6.02395	6.28072	6.45616	6.3527
ZNF619	6.39769	6.28084	6.37907	7.00475	6.64806	6.58599	6.19258	6.61379	6.36449	6.59592	6.5096	6.60287	6.54664	6.73854	6.73025	6.51705	6.57694	6.36866	6.58096	6.48235	6.56095	6.24078	6.57521	6.53347	6.75247	6.54413	6.62362	6.58032	6.55289	6.53996	6.48348	6.55903	6.39997	6.35747	6.49921	6.47063	6.64965	6.77735	6.58821	6.5263	6.47245	6.56938	6.39621	6.5729	6.60476	6.68904	6.49847	6.52187	6.60748
ZNF618	6.89846	7.68839	6.60933	8.4936	7.64472	7.63037	8.10203	7.13799	8.13364	7.98482	7.95005	7.89396	8.32428	8.44531	8.37847	8.29762	7.56382	7.72823	8.17356	7.58183	8.77675	7.44775	8.48176	8.41762	7.88018	7.40372	7.16385	7.65872	7.62646	7.5134	8.54264	8.44262	7.23103	7.5677	7.32064	7.27249	7.78844	8.27087	7.49562	7.41968	8.72899	8.43237	7.35057	7.27647	8.01424	8.54579	8.04933	7.75031	7.59464
ZNF616	6.62167	6.73097	6.41347	7.38614	6.44755	7.03374	7.39393	6.73037	6.9587	7.07484	7.58011	7.1509	6.62335	6.61181	7.30294	6.75529	7.05543	6.97069	6.93947	6.71566	6.44758	7.29723	6.44564	6.6006	6.78408	6.71501	6.25445	6.75427	6.9698	7.06658	6.42694	6.95551	6.31941	6.99505	6.98721	7.02744	6.63898	6.94608	6.86624	7.04066	6.53369	6.79473	6.57672	6.88223	7.10749	6.79509	6.87435	6.91481	6.97556
ZNF615	8.17182	8.13476	7.54632	8.2198	8.02363	7.97763	8.34528	8.61974	8.30608	8.3751	8.26044	8.06975	7.75658	8.14827	8.22173	7.90917	7.97427	8.2752	8.44235	8.01015	8.09829	8.46399	7.74106	7.60923	8.31627	7.37645	7.67542	8.3921	8.3804	8.20433	7.04075	7.97603	8.10177	8.06633	8.07131	8.00828	7.96894	8.07214	8.20911	7.97817	7.69923	7.75814	7.7757	7.83656	8.50864	7.79797	7.66453	7.99674	8.5889
ZNF614	7.91561	7.70115	7.28375	6.95429	7.63804	7.52581	7.59852	8.2253	7.25133	7.13488	7.80809	7.64053	7.71436	7.28579	7.62646	7.33403	7.30219	7.74642	7.83888	7.41194	7.64854	7.64576	7.633	7.10196	6.75554	7.08836	6.5901	7.81299	7.67896	7.56827	6.95678	7.38753	7.76933	7.3619	7.93312	7.72564	7.51662	7.51613	7.43853	7.78135	7.4001	7.1634	7.47975	7.48658	7.98987	7.09908	7.42161	7.28876	7.8172
ZNF613	7.29631	7.64935	7.0179	8.014	7.95482	8.33218	8.10238	8.68244	8.29626	8.19569	7.91816	7.87063	7.38032	7.5039	7.99945	7.71712	7.94331	7.70331	8.16278	7.96244	7.86908	8.04264	7.71837	7.51637	8.44961	7.42486	8.41021	8.57247	8.41256	8.0297	7.7228	8.02231	8.43821	8.23852	8.15398	8.03767	8.094	8.21382	8.12762	8.00654	7.60459	7.60636	7.30079	7.85616	8.08652	7.37584	7.82492	7.40417	8.55964
ZNF611	6.8032	6.59029	6.6462	6.84568	6.67559	6.96421	6.96507	6.5865	6.792	6.95455	6.80005	6.80105	6.72409	7.16635	6.71091	6.79971	6.83099	6.7971	6.85157	6.80848	6.80963	6.62359	6.74724	6.78223	6.76784	6.87345	6.72911	6.61497	6.80348	6.82078	6.7015	6.81129	6.89066	6.87302	7.00509	6.82682	6.61339	6.70163	6.9723	6.76975	7.01325	6.63171	6.64916	6.62938	6.77107	6.8034	6.70977	6.93451	6.71448
ZNF610	6.4122	6.17545	6.56153	6.7096	6.4415	6.71423	6.71314	6.53997	6.69204	6.41111	6.56811	6.90954	6.61549	6.58685	6.81	6.4074	6.6215	6.58492	6.73668	6.53037	6.86472	6.38451	6.44095	6.52159	6.69639	6.73619	6.77459	6.5295	6.65063	6.65047	6.16952	6.12667	6.49923	6.57326	6.6287	6.70619	6.57118	6.6119	6.49611	6.6702	6.60563	6.68964	6.34902	6.55529	6.44798	6.86596	6.47557	6.7129	6.81595
ZNF609	7.39964	7.06936	7.74254	7.88901	7.47823	7.31836	7.97773	7.49973	7.94284	7.81608	8.44305	7.9857	7.03522	7.3195	8.1909	7.95904	7.68474	7.51513	7.63205	7.76775	8.1768	8.11072	6.96888	8.11024	8.6426	7.40054	7.45865	7.63037	7.85593	7.53383	7.0251	7.12783	7.04197	7.68029	7.94215	7.92512	7.62587	7.75031	7.5377	7.01137	8.08713	7.75701	7.31333	7.74771	7.60162	7.16712	7.9192	7.71425	8.01237
ZNF608	6.65426	6.85974	6.77643	7.12546	6.90082	7.0364	7.08158	6.72868	6.82959	6.98973	6.97083	6.84978	7.1968	7.33526	7.26264	7.16409	6.80173	6.81505	6.91944	6.7755	6.93076	6.99595	6.70128	7.12801	6.77783	6.75092	7.55614	7.0741	6.89914	7.39051	7.30131	6.73114	7.01776	6.90638	7.00572	6.73753	7.08243	7.20532	6.79103	7.06966	6.56376	6.99015	6.77391	6.80189	6.91643	7.03962	6.96845	7.08024	6.87295
ZNF607	6.65281	6.61086	6.73266	6.68205	6.75785	6.79645	6.80084	6.67514	7.12693	6.56096	6.93694	6.89281	6.64422	6.76743	7.20829	6.60132	6.82914	6.70715	6.54045	6.83906	6.86802	6.80929	6.59345	6.71398	6.78722	6.60561	6.66537	6.66759	6.86557	6.71965	6.79356	6.70299	6.60924	6.45662	6.81519	6.50887	6.7072	6.79571	6.82863	6.79435	6.72709	6.7162	6.67404	6.60483	6.7775	6.59922	6.71652	6.84685	6.65762
ZNF606	6.8525	6.81589	6.75122	6.87289	6.30508	6.41572	6.88593	7.30663	7.15537	6.62987	6.98578	6.69495	6.56161	6.37693	6.81164	7.00205	6.97336	7.15124	7.12381	6.55617	6.46837	6.93564	6.63234	6.37383	6.30016	6.26412	6.33074	7.17805	6.65302	7.27403	6.14028	6.92905	6.42754	6.86217	7.08195	6.92848	6.85873	6.52894	6.87879	6.30214	6.38582	6.53874	6.60846	6.67306	6.85397	6.45145	6.54535	6.99908	7.23677
ZNF605	7.36219	7.00006	7.18397	7.54624	7.44294	7.33971	7.41372	7.19383	7.53418	7.60507	7.5936	7.39461	7.21583	7.10411	7.57487	7.15036	7.35378	7.27204	7.19282	7.55836	7.86908	7.52788	7.1087	7.25709	7.15386	7.24963	7.2823	7.06177	7.34084	7.13515	7.49715	7.19135	7.20336	7.49682	7.40985	7.46011	7.51461	7.3804	7.46474	7.06089	7.03983	7.30847	7.30921	7.14197	7.40356	7.51654	7.29556	7.16123	7.13167
ZNF600	7.3421	7.46221	7.1783	7.84086	7.46342	7.13635	7.61125	7.14874	7.32115	7.40425	7.34624	7.48842	7.74903	7.6677	7.53121	7.62357	7.28787	7.11211	7.2354	7.48953	7.7162	7.42079	7.59455	7.64822	7.54648	7.15527	8.27229	7.18577	6.96503	7.29857	8.64363	7.15665	7.84086	7.36506	7.62091	7.0076	8.1682	7.57105	7.35489	6.94857	7.57182	7.36554	7.36073	6.9099	7.35797	7.51875	7.17224	7.62739	7.46952
ZNF599	6.88315	6.84158	6.6462	6.7127	6.76923	6.53174	6.75864	6.57324	6.75244	6.59361	6.79299	6.72611	6.80484	6.68602	7.05162	6.55624	6.27061	7.21258	6.79376	6.64429	6.65972	6.40704	6.95469	6.63082	6.73368	6.684	6.68357	6.88743	6.77794	6.54974	6.68877	6.85664	6.61242	6.47974	6.84951	6.49781	6.6274	6.84556	6.44674	6.44109	6.74015	6.72508	6.66283	6.4216	6.81217	6.51125	6.72106	6.65903	6.81489
ZNF598	10.4427	10.1095	10.1667	9.96787	10.0412	9.98776	10.1584	10.1796	9.87434	10.0175	9.68839	10.2286	10.1229	10.0265	9.58466	10.0491	10.2556	10.8958	10.4484	10.0035	9.87482	9.70542	10.6202	10.2373	9.52355	10.1083	9.8349	10.3912	9.89737	10.2322	10.639	9.98406	10.211	9.97719	10.4921	9.93964	10.0605	9.42187	10.0559	10.6001	9.73662	10.3481	10.2848	10.3207	10.1762	9.8532	9.97444	10.4614	10.2145
ZNF597	7.45882	7.00006	7.72098	6.82126	6.93224	6.80473	7.30569	7.35015	6.65302	6.73907	7.47391	7.23237	7.05854	7.14748	6.84462	7.20759	7.45399	7.29399	7.43846	6.95439	6.6133	7.03398	6.89485	6.6273	6.59933	6.85382	6.49611	7.3612	6.92869	7.49536	6.36324	7.418	6.63956	7.14587	7.30408	6.94041	6.79401	6.53462	6.97784	6.5867	6.9389	6.51486	7.49579	7.07893	7.02263	6.82626	6.54984	7.10347	7.07812
ZNF596	6.73497	6.96856	6.63868	6.82271	6.96487	6.57945	6.27557	6.82008	6.67206	6.64821	6.70217	6.58076	6.70119	6.60547	6.73182	6.74129	6.56561	6.33141	6.85411	6.56996	6.54616	6.59078	6.37773	6.75884	6.52721	6.53838	6.58658	6.42	6.63746	6.68225	6.22682	6.63092	6.71218	6.33173	6.70773	6.66895	6.63374	6.72324	6.83811	6.40452	6.38059	6.56938	6.36033	6.58944	6.36117	6.66307	6.42998	6.57745	6.60938
ZNF595	6.65934	6.09741	6.57995	6.6065	6.58842	6.51286	6.17019	6.30231	6.53454	6.6444	6.49087	6.16853	6.51511	6.34832	6.48333	6.03583	6.13945	6.32666	6.3668	6.08037	6.45133	6.20451	6.3496	6.45043	6.53681	6.47417	6.8445	6.41761	6.28676	6.38317	6.21987	6.30746	6.57727	6.48782	6.3319	6.13363	6.42581	6.45071	6.43138	6.40335	6.41293	6.52426	6.30048	6.25866	6.29925	6.19521	6.18727	6.42998	6.37889
ZNF594	7.25585	7.28717	7.32818	8.77049	7.00126	7.84759	8.03682	8.3072	8.31162	7.8436	8.98791	8.00327	7.82103	7.63311	8.9976	8.16564	7.56304	8.22992	8.02706	7.71315	8.10009	8.24662	7.51044	8.58703	7.41211	7.09689	7.61987	7.95971	7.51144	7.676	7.84175	7.37397	7.9588	7.55118	8.34258	7.78125	7.55826	8.28727	7.52846	8.09324	7.78748	8.28611	7.54188	7.15159	8.12615	8.79456	8.02281	8.19363	7.91956
ZNF593	10.2556	9.54189	9.37554	8.6462	10.2292	9.8809	9.11641	9.80659	9.62172	9.58082	9.57724	9.72338	9.94948	9.5544	9.51859	9.33317	10.255	9.70932	9.17919	9.49287	9.15652	9.16708	10.1935	9.54692	9.42528	9.60186	10.4563	10.0773	9.82767	9.96902	10.6016	8.91476	9.78319	9.22596	9.42448	10.1954	9.58147	9.72641	9.21042	8.89996	9.97666	10.0537	9.63195	10.3689	9.41662	9.53672	9.62974	8.95278	9.44869
ZNF592	6.83258	6.60076	6.91319	6.31059	6.40311	6.44084	6.72429	6.76314	6.42465	6.5644	6.36076	6.48624	6.4506	6.60138	6.35737	6.74853	7.1057	7.02128	6.63326	6.73787	6.37971	6.77139	7.00579	6.40641	6.39714	6.48607	6.42595	7.01301	6.78147	6.69658	7.25812	7.13684	6.4785	6.85054	6.92718	7.01918	6.53839	6.42117	6.85569	6.88934	7.05694	6.46938	6.99252	6.78198	6.84707	6.31113	6.74172	6.59501	6.92996
ZNF589	8.07338	7.56732	8.13439	7.25812	7.18261	7.17519	7.92226	8.00502	7.1647	7.31131	7.93479	8.06858	7.08723	7.63029	7.78155	7.70229	7.83208	8.54307	7.88744	7.92846	7.35432	6.91495	7.61344	6.95207	7.45186	7.27004	6.55267	8.18245	7.35678	7.62944	7.87918	7.48315	7.155	7.86897	7.60716	7.66562	7.56571	6.85754	7.46334	8.1581	7.98086	7.36273	7.73398	8.06633	7.36909	7.10396	7.1604	7.49307	7.65944
ZNF587	6.71502	6.69077	6.11195	6.68834	6.61836	6.49582	6.76529	6.56039	6.70186	6.61395	6.58706	6.60121	6.87875	6.48649	6.74569	6.23284	6.44549	6.85889	6.45107	6.61244	6.68185	6.73435	6.68808	6.59644	6.85153	6.64303	6.79681	6.77431	6.65536	6.49957	7.06059	6.6094	6.64142	6.4346	6.68261	6.54984	6.72909	6.55183	6.73602	6.64274	6.86358	6.69834	6.60734	6.54052	6.56143	6.45145	6.57513	6.49115	6.46347
ZNF586	10.1139	9.06419	9.86583	10.1661	9.61529	9.88963	8.59113	9.72975	9.53999	10.4123	9.91554	9.28207	10.3685	10.0656	9.83994	10.0446	9.86134	9.78514	10.0377	9.61733	10.1917	9.53419	9.89532	9.66431	9.87987	9.54818	9.193	10.3217	8.79807	9.83438	9.95505	8.68508	9.57363	9.70157	9.33513	9.93055	10.0063	9.30218	8.85943	9.80732	10.2423	9.93113	9.56439	9.6469	9.65798	10.089	9.50283	9.81045	8.94415
ZNF585B	6.68186	6.62358	6.84359	6.82917	6.83057	6.56606	6.84316	6.826	6.73206	6.72053	6.75872	6.70491	6.78727	6.69126	6.91558	6.57369	6.69556	6.53668	6.38299	6.53987	6.76251	6.66901	6.73827	6.66395	6.58643	6.67597	6.78174	6.56799	6.64269	6.60975	6.81171	6.70444	6.58116	6.74569	6.60807	6.78274	6.7835	6.76728	6.90038	6.68505	6.36429	6.61701	6.50728	6.70907	6.56432	6.88536	6.75152	6.6141	6.62209
ZNF585A	8.48885	7.95405	8.53254	7.97169	8.28469	7.91459	8.26614	8.3939	7.79854	8.31943	8.5194	8.07631	7.7076	7.8713	8.4301	7.87105	8.25968	7.94342	8.22409	7.99252	7.75494	7.60835	7.94733	7.71848	8.1559	8.12255	8.53064	8.55046	8.19363	8.13577	8.06811	8.36788	8.14878	8.07214	7.92464	8.24446	7.9903	7.92091	7.94513	8.22084	8.27495	7.72342	8.03659	8.14248	7.82358	7.74115	7.66759	7.90444	8.38937
ZNF584	6.98795	6.71764	6.86818	6.80194	6.67785	6.83537	7.00955	7.12693	6.59886	6.73029	6.87392	6.96617	6.50118	6.70414	6.59334	6.88374	7.08394	7.1237	6.91576	6.8564	6.6133	6.69754	6.70244	6.40538	6.66824	6.55833	6.59653	7.20899	6.88073	7.02009	6.4865	7.00082	6.49743	6.61959	6.96024	7.11958	6.64411	6.55183	6.8939	6.83398	6.79781	6.73113	6.75753	7.05614	6.58125	6.73532	6.79659	6.8055	6.75903
ZNF583	7.23911	7.18169	7.36091	8.26312	7.52646	7.95868	7.69058	7.76944	7.28112	7.52447	8.04571	7.74903	7.37188	7.60507	7.77358	7.60528	7.52103	7.55237	7.57851	7.65258	7.80202	7.73074	7.46792	7.81082	7.58325	7.64439	8.49562	7.87274	7.40417	7.63627	7.27255	7.69443	7.29795	7.51577	7.61987	7.25075	7.28521	7.72201	7.33381	7.64285	7.05512	7.9083	7.09689	7.543	7.41885	7.60295	7.5	7.39884	7.57242
ZNF582	6.51605	6.76262	6.34026	6.61743	6.4653	6.59171	6.71582	6.73414	6.64697	6.52226	6.55748	6.97159	6.47551	6.50404	6.60175	6.67574	6.81376	6.71421	6.86861	6.8361	6.4694	6.85976	6.90523	6.56134	6.55507	6.46561	6.35687	6.69204	6.62124	6.689	6.33682	6.823	6.53692	6.5868	6.68261	6.70192	6.50456	6.77173	6.87879	6.60768	6.55475	6.34043	6.28511	6.78198	6.83418	6.63721	6.7245	6.74938	6.82119
ZNF581	10.7018	10.636	10.5142	10.3652	10.6782	10.634	10.7861	11.2571	10.7018	10.6925	11.0132	11.5772	11.0773	10.8383	10.7379	11.1182	10.9025	11.9845	10.9209	9.86436	10.4344	10.1063	10.4871	10.8178	10.0797	9.84838	10.617	11.4591	10.735	11.1624	11.4381	10.2657	10.9073	10.0956	10.5473	10.6494	10.7558	10.548	10.529	11.0601	11.256	10.7717	11.2292	10.3197	11.3191	10.8824	10.5792	10.1461	10.4005
ZNF580	7.56124	7.94251	8.2503	7.79919	7.83156	7.86995	8.18195	8.12356	7.8264	8.1213	7.99615	8.43907	8.46893	8.75972	8.22543	8.48258	8.25487	8.26154	8.0597	7.97401	7.94832	8.06365	8.18091	8.00632	7.62391	8.00767	8.7362	8.2579	7.81103	7.98642	8.83995	7.76404	8.38239	7.71083	7.94935	8.24835	8.65481	8.09804	7.68061	8.40594	8.45375	7.8016	8.444	8.19258	8.00267	8.24861	8.17794	8.13399	8.02028
ZNF579	7.2705	7.86147	7.71446	7.21258	7.06384	7.35057	7.6683	7.7341	7.34118	7.13675	7.29399	7.52673	7.4387	7.42686	7.24185	7.69634	7.24637	7.53039	7.56441	7.06046	8.30758	7.47823	7.59522	7.11565	7.66716	7.02393	7.69221	7.81814	7.83436	7.40611	7.97921	7.41265	8.48859	7.51949	7.82662	7.65388	7.77284	7.53868	7.52427	7.52483	7.83717	7.12676	7.89025	7.22892	7.56151	7.28593	7.21376	7.44101	7.8153
ZNF578	6.5058	6.22438	6.26456	6.45896	6.40204	6.49582	6.36657	6.45076	6.33512	6.35343	6.36917	6.54292	6.42992	6.5202	6.47044	6.43196	6.46137	6.63941	6.37189	6.26012	6.53431	6.49107	6.61125	6.34755	6.61071	6.51767	6.64672	6.50753	6.51616	6.40831	6.59073	6.49925	6.58851	6.53454	6.58147	6.33977	6.47859	6.53257	6.27262	6.6982	6.44373	6.64181	6.55946	6.43207	6.44798	6.41993	6.39779	6.35951	6.76147
ZNF577	8.45902	8.88432	8.47189	9.40648	9.74496	9.44468	10.1974	9.25509	9.34418	8.90536	9.3043	10.188	10.0909	10.2234	10.0224	9.83069	9.04102	9.00694	8.68571	9.70761	9.39904	9.31079	9.94244	10.0199	9.43658	9.40099	10.639	9.46786	9.27129	8.51218	11.6845	8.74085	11.1612	9.14586	10.29	8.78157	11.1373	8.85377	9.33351	9.39069	10.2024	9.49371	9.90508	8.65021	9.45071	9.86108	9.3718	9.75987	10.044
ZNF576	7.70608	7.21882	7.58192	7.69181	7.38274	8.11217	7.97957	7.69662	7.70658	7.67223	8.12762	7.8034	7.34353	7.52737	8.15672	7.6297	7.82161	7.65469	8.24144	7.64646	7.32029	7.62778	7.39249	7.77974	7.4502	7.63408	7.60694	8.12604	7.92735	7.76235	6.98081	7.57076	8.15104	7.64091	7.84326	7.77559	7.50162	7.69777	7.6759	7.97957	7.52655	7.67552	7.52521	8.19796	7.85041	7.35649	7.69662	7.30512	7.71663
ZNF575	6.34451	6.23117	6.44756	6.3833	6.35105	6.59826	6.31505	6.47491	6.468	6.5576	6.53442	6.46505	6.50389	6.52668	6.53107	6.57997	6.42663	6.35471	6.6258	6.69113	6.4394	6.41067	6.27514	6.17714	6.56798	6.39965	6.48783	6.45314	6.41553	6.71965	6.56254	6.56074	6.34586	6.58371	6.12385	6.22168	6.43167	6.47778	6.20947	6.94319	6.35737	6.73741	6.72948	6.43431	6.29925	6.42207	6.72339	6.26252	6.6327
ZNF574	7.70917	6.79287	7.32005	6.74607	6.41206	6.45258	6.8686	7.20199	6.76694	6.94934	6.61109	6.7917	7.17196	6.39103	6.41336	6.9534	7.35997	7.5313	7.24666	6.73787	6.68064	6.79236	6.60554	6.86488	6.34151	6.4217	6.51122	7.58217	6.77503	7.03996	6.55092	6.89056	6.64529	6.85916	6.93347	7.51442	6.65112	6.53024	6.94958	6.72859	7.29428	6.4974	7.06133	7.19551	6.56977	6.4913	6.76949	6.66542	6.85856
ZNF573	7.67457	7.72906	7.80309	8.89497	7.8933	8.25487	8.29778	8.83723	8.29149	8.68109	8.77399	8.41356	8.1852	8.78397	8.59497	8.18195	7.82768	8.06416	8.10641	8.24356	8.72806	8.71576	7.92591	8.14878	8.80821	8.35537	8.35927	8.52876	8.21522	8.2079	8.4264	7.91944	8.68723	7.91347	8.6924	7.8348	9.15475	8.64015	8.06479	8.8003	7.92712	8.48885	8.00121	8.08458	8.45764	8.48927	8.13564	8.65168	8.3198
ZNF572	6.8513	6.77815	6.85309	6.8872	6.74115	6.6584	6.90879	6.85591	7.08177	6.84252	6.99865	6.82095	6.86749	6.89529	7.05428	6.79971	6.78809	7.27672	6.67362	6.93992	6.83791	6.79236	7.12129	6.8163	7.25181	7.00078	6.48326	7.12266	6.7936	7.0111	6.72592	7.09383	7.35471	6.72716	6.91458	7.07518	6.73154	7.26998	6.72533	6.81526	6.72832	7.05831	6.77481	6.99999	6.9124	6.76587	6.9817	6.84891	6.46347
ZNF571	7.09792	7.27853	7.31583	7.51036	7.21434	7.49725	7.40417	7.47495	7.26044	7.60733	7.33773	7.05674	7.3096	7.39421	7.31065	7.05068	7.63774	7.50451	7.58246	7.05636	7.49383	7.20082	6.9141	7.21491	7.27388	6.91316	6.82865	7.64374	7.20205	7.45002	6.82968	7.24666	6.68553	7.09564	7.30046	7.10781	7.39714	7.25101	6.91749	6.84143	7.38463	7.27127	6.95412	7.00748	7.19225	6.94279	6.62905	7.25095	7.23616
ZNF570	6.88115	6.80111	6.71982	6.93763	6.60829	6.48663	6.65362	6.56238	6.55143	6.74177	6.61262	6.86369	6.53872	6.33684	6.48782	6.72467	6.69411	6.76388	6.62215	6.91844	6.50232	6.76351	6.35527	6.42607	6.39089	6.38486	6.28041	6.57025	6.58182	6.66456	6.28231	6.4414	6.51562	6.76472	6.79229	6.75854	6.42358	6.49613	6.87879	6.76975	6.4651	6.47643	6.63295	6.52356	6.63387	6.42432	6.51975	6.65177	6.64929
ZNF57	6.89716	6.78678	6.74802	6.80458	6.77249	6.81466	7.02604	6.98804	6.7417	6.97499	6.57136	6.96085	6.91251	6.66784	6.8919	7.06584	6.73195	6.91152	7.13594	6.43308	6.71337	6.53585	6.79287	6.85109	6.98014	6.70171	6.88977	7.04621	6.63386	6.79236	6.64402	7.06177	6.81955	6.89223	6.95174	6.79492	7.02329	6.60169	6.8526	6.56747	6.96556	6.71333	6.80874	6.80434	6.5481	6.64394	6.74305	6.87651	6.8029
ZNF569	6.68186	6.53192	6.58432	6.40945	6.54391	6.6584	6.27843	6.31781	6.57964	6.4475	6.56811	6.53599	6.56443	6.5189	6.68494	6.59666	6.75023	6.35241	6.55711	6.62602	6.49978	6.49259	6.54433	6.60981	6.73045	6.58447	6.68101	6.4151	6.50536	6.5633	6.45348	6.18782	6.85208	6.65795	6.50685	6.59365	6.60598	6.51449	6.41761	6.51969	6.34799	6.78862	6.50612	6.59298	6.66101	6.56604	6.47985	6.60835	6.55896
ZNF568	6.84213	6.52678	6.83613	6.87542	6.74872	7.0968	6.72979	6.77227	6.60829	7.01526	6.86771	6.64538	6.7662	6.80029	6.7028	6.92611	6.95275	6.76956	6.82349	6.564	6.90933	6.67029	6.57657	6.79059	6.64643	6.65551	6.76985	6.91907	6.69111	6.77891	6.88498	6.91393	6.62028	6.74091	6.72822	6.85558	6.7005	6.92388	6.78751	6.75353	6.50414	6.78586	6.5912	6.5477	6.67046	6.8513	6.7492	6.75373	6.85256
ZNF567	7.06616	7.0234	7.0179	7.57162	7.02524	7.21169	6.97247	6.99059	7.30478	7.1993	7.29254	7.02363	7.08894	7.11052	7.14068	7.02862	7.08012	7.01178	7.09066	7.0861	7.20714	7.20515	6.86002	6.97411	7.06521	6.80238	6.62766	6.85409	7.07172	7.16667	6.6261	7.11674	6.81115	7.02807	7.39898	6.86316	6.89401	7.15113	6.94819	6.96135	6.98976	6.72263	6.82237	6.71881	6.96345	7.02767	6.92375	7.12754	7.1988
ZNF566	6.64924	6.34901	6.45474	6.90864	6.46618	6.64503	6.92422	6.8048	6.91039	6.57211	7.48833	6.74759	6.6869	6.63625	7.12469	6.83526	6.85718	6.80248	6.64157	7.08477	6.55028	7.04214	7.29206	6.67412	6.49307	6.56124	6.35095	6.357	7.1332	6.8615	7.5553	6.60382	6.792	6.93341	7.01504	6.65964	6.4643	6.78405	6.52856	7.34049	7.57992	6.70082	6.93406	6.75795	7.05668	6.73396	6.96732	6.84493	6.86604
ZNF565	7.19383	7.18602	7.42142	7.81162	7.50912	8.05503	7.39845	7.76944	7.76213	7.58671	7.69233	7.06156	7.10478	8.0828	7.59568	7.44217	7.27746	7.42175	7.59394	7.49333	8.00218	7.60733	7.50343	7.83513	7.93385	7.79404	8.24798	7.70538	7.52608	7.29723	8.13814	7.25168	8.32273	7.41846	7.62137	7.3537	7.85053	7.77199	7.42468	7.58963	7.6682	7.75471	7.45278	7.42936	7.22568	7.35183	7.61671	7.51278	7.58903
ZNF564	7.66269	7.28882	7.58325	8.14173	6.90324	7.78927	8.71767	8.50806	7.61056	7.99018	8.22849	7.93898	7.24438	7.2367	8.01993	7.47126	7.90444	7.84143	7.77293	7.35583	7.15243	7.25785	7.49527	7.08132	8.23507	7.20836	7.02781	8.33867	7.6703	8.01215	6.62774	7.85383	7.82271	7.70412	8.06123	7.67488	7.91561	7.14638	7.91176	7.30721	7.37607	7.14735	7.54975	7.67253	7.69819	6.77966	6.88002	7.41524	8.11181
ZNF563	6.72744	6.74301	6.85034	6.64771	6.62449	6.37319	6.86374	6.84882	6.50366	6.35078	7.06423	7.00531	6.67587	6.40267	6.61447	7.09512	6.59974	7.07238	7.01795	6.56897	6.31593	7.0371	6.66352	6.16101	6.24471	6.37101	6.3389	6.69006	6.8948	6.76512	7.38664	6.72205	6.58116	6.98904	6.95174	6.83961	6.51439	6.27833	6.94958	6.70604	6.65675	6.73978	6.73362	6.71457	6.4973	6.65296	6.84602	6.75802	6.70366
ZNF562	7.94583	8.94058	9.02039	9.25324	8.6736	9.00123	9.34342	8.56439	8.73767	8.78173	9.12595	9.00991	8.73051	8.29873	8.97565	8.65862	8.92384	8.73399	8.67971	8.89186	9.02469	8.93448	9.65798	8.73633	9.05504	8.96525	9.21786	9.34692	8.77723	8.69074	9.34554	8.93396	9.76912	7.95405	8.94126	8.81494	9.09792	8.50864	8.56142	9.07751	9.70956	8.18065	8.94498	9.17347	8.88699	8.72789	8.82325	8.97739	8.96579
ZNF561	6.56189	6.97284	6.41347	6.67416	6.50716	6.3919	6.86248	6.90122	6.60829	6.45917	6.75872	6.91763	6.60224	6.54927	6.67141	6.79801	6.50247	6.52748	6.75221	6.62008	6.42071	6.58816	6.58936	6.50682	6.64766	6.59571	6.43323	6.66312	6.77934	6.86596	6.27468	6.75407	6.43314	6.7348	6.74714	6.65314	6.69452	6.74998	6.72694	6.38917	6.48248	6.39499	6.63752	6.72609	6.38757	6.63721	6.36965	6.69298	6.98543
ZNF560	6.23855	6.44342	6.07517	6.06875	6.28079	6.10919	5.96041	6.33221	6.143	6.17605	6.01475	6.47348	6.15127	6.26928	6.13746	6.18064	6.20475	6.31491	6.19754	6.22491	6.07916	6.21995	6.20025	6.27619	6.02243	6.22705	6.09251	6.26649	6.38489	6.18822	6.12117	6.15846	6.27497	6.20785	6.4718	6.28177	6.16272	6.28339	6.06021	6.3783	5.86321	6.176	5.92091	6.15125	6.27926	6.14878	6.28941	6.25734	6.24272
ZNF559	8.27598	8.26259	8.24196	9.3696	8.09435	8.07107	8.36641	8.78205	7.87941	8.55148	9.12895	9.01501	8.87676	8.77034	8.98772	8.77849	8.31049	8.74945	8.83245	8.24283	8.57035	8.15519	8.35186	8.4819	8.63168	8.32375	8.55299	8.9047	8.00793	8.36518	7.83888	8.48103	8.74306	8.47128	8.70197	8.14026	8.58346	8.53079	8.75717	8.5751	8.20408	8.4611	8.20923	8.02827	8.34161	8.71342	8.27508	8.82646	8.88027
ZNF558	7.70538	8.03744	7.91743	8.01107	7.45407	7.39266	8.06928	8.62119	7.43001	7.73983	7.90735	8.43575	7.9441	8.01789	7.73676	7.36499	7.7518	8.25595	8.14515	7.63197	9.15736	7.15198	7.2828	7.41471	7.66435	7.76724	8.11967	8.21498	7.72503	8.05114	7.18314	7.75554	7.51036	7.65352	7.56014	7.36013	8.28575	7.31169	7.75353	7.64043	7.96279	7.44692	8.24637	7.63794	7.21296	7.44343	7.30402	8.00895	7.9704
ZNF557	7.97441	7.91967	7.59096	8.32561	7.80382	8.19947	8.91637	8.06596	8.33775	7.99535	8.37126	8.73323	8.75836	9.04805	8.79221	8.67836	8.31823	7.8496	8.43796	8.2117	8.0471	8.14451	8.22071	7.81729	7.97921	8.12027	8.46678	8.23671	8.31337	7.85221	8.98105	8.28326	9.03495	8.37736	8.8676	8.1334	9.15061	7.88007	8.41271	8.15602	8.27586	8.12787	8.25178	7.92957	8.64334	8.32937	8.00502	8.4069	8.6659
ZNF556	6.29978	6.56604	6.31661	6.29379	6.32698	6.27484	6.5696	6.7704	6.53775	6.23155	6.32334	6.70073	6.30676	6.33345	6.49299	6.03807	6.40187	6.55231	6.43036	6.62366	6.30982	6.3602	6.65681	6.27717	6.44002	6.57466	6.4737	6.57647	6.53125	6.48692	6.22682	6.64531	6.54593	6.33946	6.4949	6.7033	6.3244	6.47778	6.4841	6.33943	6.52606	6.4425	6.34589	6.60824	6.34191	6.55829	6.68	6.70537	6.63554
ZNF555	6.57227	6.62214	6.62802	6.8154	6.76923	6.91074	6.72429	6.70551	6.79098	6.98705	6.87221	6.83326	6.72547	6.73991	6.8749	6.62416	7.0478	6.83131	6.9471	6.68997	6.78227	6.66442	6.82039	6.85109	6.77619	6.96703	7.71488	6.8693	6.6253	6.56714	6.7307	6.79281	6.792	6.77997	6.83635	6.69545	6.78471	6.7993	6.72694	6.86106	7.61146	6.97039	6.64541	6.80898	6.54141	6.6582	6.7492	6.62533	6.81987
ZNF554	6.16494	6.59637	6.27284	6.13189	6.28228	6.07099	6.72711	6.28786	6.01088	6.2799	6.15276	6.45265	6.1653	6.24284	6.066	6.47872	6.17936	6.26023	6.16049	6.44403	6.17308	6.50364	6.39809	6.13066	6.1573	6.18518	6.3431	6.14506	6.52238	6.04832	6.74087	6.04435	6.51001	6.26499	6.45055	6.05554	6.19249	6.23769	6.26727	6.62175	6.72709	6.23797	6.61188	6.16375	6.60744	6.21236	6.46423	6.03357	6.52636
ZNF552	6.61436	6.52833	6.51532	6.36458	6.44665	6.48752	6.52469	6.65086	6.5504	6.37255	6.54325	6.63387	6.35292	6.37086	6.4574	6.56158	6.43244	6.70096	6.64892	6.57609	6.33769	6.66901	6.47685	6.33448	6.39938	6.31975	6.33307	6.42	6.43238	6.80877	6.40411	6.70942	6.55346	6.65795	6.53285	6.77503	6.37593	6.40525	6.58318	6.45196	6.27534	6.24189	6.41935	6.59778	6.53453	6.37495	6.55112	6.53853	6.87295
ZNF551	7.01504	6.90633	6.81728	6.48781	6.39149	6.47931	7.08291	6.62823	6.81942	6.47143	6.56514	7.12435	6.88479	6.87007	7.01795	6.92489	7.06078	6.83131	6.86042	6.67769	6.28383	7.03473	6.94721	6.35365	6.36086	6.61714	6.41306	6.80392	6.85718	6.99805	6.92157	7.00082	6.63336	6.8436	7.32918	6.90333	6.78129	6.62453	6.82992	6.59491	7.14102	6.46685	6.94371	6.82117	6.76281	7.00151	6.77063	7.35175	7.1324
ZNF550	7.36219	7.72023	7.67699	8.56424	8.07082	8.68707	7.86016	7.52966	8.13062	8.59053	8.36266	7.83491	8.17282	8.27896	8.43546	8.10261	7.89114	8.48036	8.34052	7.95101	8.57106	8.4936	8.30367	8.37208	8.16679	7.96458	8.24259	7.88876	8.19834	8.54929	8.26246	7.64773	8.22797	8.30447	8.61932	8.2886	8.30327	8.13463	7.82527	7.94044	8.20408	8.59585	7.39478	7.73811	8.54579	8.51821	8.13864	8.62361	8.1223
ZNF549	12.2207	12.2967	12.0981	13.5321	13.2443	13.0907	13.6328	12.2357	13.0168	12.994	13.4813	13.2272	13.6656	13.6138	13.3606	13.4518	12.4138	12.5283	12.1068	13.5705	13.1472	13.1557	13.4009	13.3425	12.8945	13.2576	13.5801	12.5634	13.2667	11.8826	14.3395	12.2368	14.1691	12.8644	13.4424	11.9377	14.6796	12.5255	13.1633	13.099	13.37	12.793	13.5228	12.1779	12.8644	13.1633	12.8129	13.4611	13.6328
ZNF548	8.89232	8.49464	8.69074	8.92908	8.63215	8.15613	8.93011	8.1713	8.61466	8.73888	8.36844	8.6718	9.04255	8.68094	8.24798	9.02898	8.77448	9.59401	9.04456	7.99805	9.69691	8.05958	7.89629	8.88716	8.34092	7.83208	8.46935	9.02452	7.78569	8.36557	9.03058	8.23565	8.55283	8.3797	8.79703	7.93613	8.74884	8.16083	7.80742	7.88948	8.92826	8.762	7.50018	8.34402	9.23358	8.31063	7.88744	9.14792	8.17182
ZNF547	6.51214	6.32739	6.45937	6.45896	6.61353	6.55911	6.54545	6.6588	6.66827	6.65087	6.51289	6.16315	6.61415	6.91876	6.62654	6.3121	6.5325	6.41602	6.56883	6.62602	6.66804	6.60224	6.34585	6.66066	6.53547	6.61714	6.53435	6.57025	6.55155	6.56154	6.50817	6.41703	6.46312	6.56795	6.52213	6.55204	6.62496	6.55864	6.44674	6.23683	6.33278	6.56713	6.32441	6.57457	6.51291	6.63297	6.53114	6.26252	6.25677
ZNF546	6.21477	6.1122	5.98155	6.36149	6.17729	6.19313	6.16746	6.16225	6.18866	6.24476	6.42008	6.16554	6.12694	6.14513	6.19844	6.32346	6.24527	6.41602	6.20733	5.97128	6.19945	6.19862	5.97717	6.3227	6.19151	6.17853	6.2757	6.27635	6.18445	6.19504	6.2987	6.52676	6.16866	6.54758	6.22062	6.42745	6.30977	6.2032	6.42009	6.09935	5.90992	6.15384	6.21955	6.06049	5.88146	6.08299	5.92112	6.03657	6.57198
ZNF544	9.17064	9.15148	8.2269	9.83919	8.90683	9.47894	7.11723	9.51284	9.37476	9.05588	8.58245	9.17693	9.41358	9.26486	8.2393	9.04456	9.21732	9.62459	9.40589	8.84837	9.14355	9.97196	9.33001	9.00288	7.0861	8.73751	8.37139	9.33095	9.41873	9.8279	9.85658	8.85037	8.78126	8.27586	9.92428	9.61335	9.3583	9.36278	9.03231	9.23815	9.70247	9.43092	9.10823	8.34958	9.63108	9.07579	9.65974	9.40671	9.26352
ZNF543	7.13784	6.97284	6.70238	7.3732	6.61836	7.01861	7.16974	7.39779	6.93269	7.13488	7.23957	7.01913	6.90774	6.60013	6.69994	7.29261	7.02002	7.04961	7.55985	6.9268	6.77992	7.04417	7.06509	6.63082	6.8091	6.78586	7.10196	7.48087	6.99173	7.10478	8.08664	7.20124	7.52929	7.02287	7.06563	7.1403	6.96671	6.75763	7.16259	7.27191	7.53314	6.78449	7.04168	6.9673	7.39298	6.58274	6.92591	6.94891	7.31433
ZNF542	6.20868	6.32484	6.3048	6.16277	6.21978	6.22618	6.11621	6.39758	6.14472	6.04118	6.04724	6.17415	6.18129	6.11241	6.1194	6.1303	6.12596	6.33141	5.90934	6.2964	6.24857	6.21762	5.9329	6.17415	6.11302	6.172	6.08751	6.32247	6.24978	6.34713	6.52066	6.04676	6.18285	6.64706	6.29852	6.33421	6.1048	6.09849	6.46736	6.33362	6.45077	6.12575	6.16465	6.37367	6.06887	6.08073	6.35188	6.4516	6.2401
ZNF541	6.40535	6.53359	6.31661	6.80458	6.42536	6.4673	6.60504	6.43778	6.52764	6.44121	6.54622	6.74074	6.52209	7.05648	6.44949	6.5229	6.4652	6.65735	6.72543	6.48535	6.4259	6.38111	6.43214	6.57602	6.51791	6.69847	6.51685	5.76445	6.45603	6.55589	6.52854	6.42157	6.38172	6.30008	6.28194	6.13666	6.64536	6.48117	6.51894	6.54893	6.55589	6.51109	6.3638	6.50398	6.44953	6.38805	6.46569	6.70974	6.57857
ZNF540	6.78036	6.37559	6.50789	6.53823	6.38149	6.53072	6.9029	7.22696	6.39711	6.44012	6.54325	6.4149	6.51054	6.75256	6.55495	6.56859	6.42082	6.68268	6.61466	6.29298	6.55028	6.2861	6.25875	6.43117	6.47462	6.31741	6.33074	6.65568	6.31437	6.60403	6.22868	6.56877	6.49167	6.30874	6.95452	6.5824	6.60598	6.39464	6.49611	6.54567	6.08779	6.17941	6.53578	6.32359	6.42184	6.31948	6.28072	6.52187	6.76692
ZNF536	6.79935	6.71061	6.94549	6.72384	6.88796	6.82519	6.87925	6.70738	6.84012	6.63093	6.89295	6.69193	6.8467	6.87944	6.92154	6.76726	6.81039	6.62414	6.83862	6.72843	6.7061	6.65211	7.13142	6.99845	6.65616	6.64979	6.7551	6.78164	6.66339	6.78319	6.51922	6.84827	6.89066	6.74327	6.70904	6.7363	6.82165	6.95241	6.80495	6.68878	6.60013	6.87882	6.68989	6.64996	6.75022	6.8937	6.65541	6.83109	6.48975
ZNF534	6.35852	6.37343	6.2847	6.38657	6.34373	6.36797	6.43411	6.07753	6.44243	6.42279	6.36251	6.5147	6.47928	6.46528	6.40156	6.53918	6.45256	6.04952	6.56883	6.33146	6.5144	6.36399	6.24642	6.39643	6.3135	6.28302	6.39313	6.47609	6.48464	6.45742	6.40084	6.30494	6.49743	6.46739	6.49286	6.4182	6.607	6.54195	6.43619	6.30043	6.49015	6.41264	6.49536	6.28565	6.25861	6.39055	6.30286	6.15342	6.32882
ZNF533	6.47466	6.44915	6.48604	6.54362	6.73806	6.52039	6.72979	6.62235	6.6243	6.60793	6.73029	6.60456	6.75765	6.62452	6.91062	6.49406	6.56561	6.55574	6.55278	6.49826	6.79332	6.64016	6.58831	6.6572	6.78408	6.79694	6.92803	6.65928	6.44105	6.40604	6.7879	6.63092	6.67962	6.31144	6.58687	6.59539	6.74324	6.72821	6.80034	6.64274	6.54338	6.70237	6.65252	6.75938	6.76993	6.56724	6.57513	6.65177	6.53568
ZNF532	6.53337	6.08343	6.15537	5.9409	6.30307	6.22818	6.92313	7.33814	6.1571	6.02418	6.83775	7.52873	6.39389	7.67174	6.63656	8.21358	6.18646	7.90633	6.11987	6.5679	7.58728	6.09109	5.98771	7.0249	6.28914	6.58559	6.41595	6.28219	7.00892	7.4419	6.27311	8.9629	6.15287	7.2409	6.40011	6.15639	6.1555	6.11848	7.20823	6.15255	6.04476	7.50171	7.20521	6.48398	6.30703	6.35042	7.23244	7.14693	6.19843
ZNF530	6.4949	6.33009	6.49024	6.32461	6.29282	6.06565	6.59651	6.56669	6.28848	6.3668	6.39766	6.40623	6.27468	6.35461	6.17453	6.48793	6.45256	6.47781	6.51789	6.58143	6.10164	6.39154	6.16981	6.22813	6.32383	6.23905	6.12375	6.42786	6.15159	6.57504	6.31562	6.4414	6.2772	6.52687	6.56015	6.54984	6.3895	6.36949	6.56479	6.60229	6.36123	6.2774	6.37362	6.61652	6.53453	6.27468	6.39136	6.59329	6.8187
ZNF529	8.60965	7.81399	8.14754	8.30498	8.03275	7.70587	8.09127	8.29001	8.22759	8.42062	8.38659	7.96118	8.33114	8.63059	8.50864	8.2916	7.7846	8.22655	8.05224	7.82292	8.93577	7.92591	8.54164	8.37208	8.09829	7.9588	7.65676	8.06858	7.5903	8.05383	8.46725	7.68423	8.25255	7.79909	8.26866	7.66809	8.68842	8.6083	8.08557	8.17859	8.55331	8.15821	8.07979	7.5675	8.32273	8.24812	8.00155	8.63443	8.265
ZNF528	6.34451	6.37343	6.37633	6.71826	6.65736	6.82626	6.51503	6.50152	6.55966	6.54583	6.66073	6.39481	6.53201	6.64509	6.61043	6.61944	6.24527	6.50828	6.57479	6.41369	6.51532	6.45358	6.52056	6.56366	6.418	6.58307	6.62629	6.52484	6.59372	6.46939	6.67954	6.64531	6.86964	6.51175	6.64597	6.64295	6.5781	6.68839	6.56056	6.48999	6.4273	6.61824	6.62036	6.50602	6.51012	6.5022	6.51715	6.67625	6.41363
ZNF527	6.74135	6.72609	6.90659	6.91702	6.9561	6.72642	6.78405	6.75316	6.85337	6.93529	6.75704	6.88751	6.79028	6.98889	6.81164	6.63256	6.87805	6.85889	6.66362	7.02216	6.82702	6.71824	6.86132	6.54314	6.67391	6.95882	6.63204	6.59986	6.67461	6.84885	6.94413	6.67597	6.70434	6.99055	6.82313	6.77254	6.52747	6.82997	6.81752	7.0799	6.56792	7.05831	6.80453	6.65618	6.83332	6.56481	6.7492	6.86459	6.73926
ZNF526	8.06633	8.43038	8.1394	9.11891	8.09139	8.80439	8.99724	8.54725	8.13476	8.29522	8.83261	8.77431	8.3318	8.74177	8.61377	8.75581	8.5302	8.71119	8.64713	8.46425	8.55253	8.73383	8.70846	8.61112	8.44181	8.6866	9.10092	8.77299	8.568	8.32246	9.75484	8.55135	9.34181	8.57962	9.28343	8.34218	9.0346	7.97427	8.69413	8.75596	8.8624	8.41213	8.73162	8.47808	8.41256	8.16741	8.54564	8.9204	8.8928
ZNF525	7.0716	7.12607	6.99692	7.68463	7.55644	7.63125	7.56662	7.2146	7.22818	7.74333	7.46499	7.52314	7.92013	7.74396	7.64754	7.35642	7.15204	7.08012	7.27474	7.87592	7.67057	7.369	7.67477	8.06135	7.19557	7.51884	7.53195	7.29809	7.14659	7.04637	7.86394	7.30054	8.13183	7.16592	7.17595	7.17988	7.69737	7.71806	7.09777	7.52929	7.85616	8.01323	7.5619	7.18216	7.53401	7.49527	7.49348	7.31956	7.42028
ZNF524	8.62031	8.73526	8.64758	8.57872	8.6659	8.77034	9.13549	9.53738	8.53536	8.29039	8.75142	9.21227	8.56553	9.0878	8.50379	9.32677	8.56266	8.88043	8.75051	8.46781	8.74961	8.09363	8.71532	8.54193	8.79426	8.76956	9.86682	9.24569	9.13335	8.45693	8.79367	8.86062	9.21646	8.96069	8.85362	8.63941	8.44613	8.55998	8.76495	8.86776	9.11019	8.75581	9.05994	8.4481	9.09507	8.14878	8.73872	8.2335	8.97909
ZNF521	6.26891	9.04894	6.84685	8.41596	6.32484	6.27583	9.23921	6.60498	7.73608	7.92452	8.67115	8.53482	7.19422	8.89119	9.13581	8.4984	6.22267	7.22185	8.08159	6.62008	7.11674	7.61987	6.42262	6.55599	6.51104	7.61968	7.87026	7.15441	6.21676	8.4553	6.76156	7.44266	6.70434	6.25488	9.06298	6.73108	8.29723	8.65847	6.30196	7.22364	7.85294	7.34809	6.24327	7.43442	7.82758	7.60608	7.48061	7.54747	6.80709
ZNF519	6.89152	7.22967	6.89494	7.5212	7.60189	7.49179	6.83116	6.61379	7.07597	7.96788	7.3612	7.02363	7.22858	7.40513	7.16253	6.94469	7.40756	6.98955	7.08132	7.74738	6.74609	7.39168	6.89986	7.86682	6.37624	7.42345	6.2784	6.71409	6.93937	7.27249	6.48961	7.23426	6.40641	6.94343	6.73116	6.74141	6.83228	7.47924	7.13269	6.53034	7.4711	8.67745	6.81239	7.3121	7.12286	7.46988	7.85041	7.11152	6.82767
ZNF518B	8.55299	8.21689	7.95686	6.83362	8.82482	8.48743	8.97495	8.55179	8.7086	8.58832	9.32619	8.60288	8.36392	8.89462	9.44985	7.57817	8.2253	8.16781	8.14297	8.83058	9.11249	8.42448	8.69505	8.60407	8.12902	8.78927	9.03195	8.88399	9.27054	8.46425	8.44138	8.6022	8.96969	8.10507	8.92777	8.4264	8.29255	9.57505	8.34944	7.9313	8.53565	9.20655	8.34595	8.6848	7.84891	8.56595	8.73872	8.15065	8.76589
ZNF518A	8.69364	8.86839	8.65673	8.72391	8.6142	8.1692	8.74823	8.95712	8.61026	8.81879	8.26098	9.06172	8.86547	8.65729	8.22289	9.41025	8.6498	8.15152	8.46513	8.67675	8.89445	9.18316	8.6794	8.38146	8.99867	8.50511	8.7877	8.9985	8.6676	8.85741	8.57524	8.82374	9.16089	9.1353	8.31836	8.76125	9.34821	8.31211	9.07044	8.90666	8.89153	8.46356	8.60739	8.72062	8.33641	8.63607	8.67146	9.38402	9.24085
ZNF517	7.23803	7.32474	7.18397	7.15644	6.88136	7.08169	7.58382	7.47743	6.97776	6.87595	7.18292	7.37181	7.03149	7.10151	7.09547	7.07035	7.64715	7.55588	7.83167	6.86271	7.04066	6.944	6.90677	6.62858	7.01167	6.84208	6.80771	7.35151	7.12076	7.25679	6.71111	7.82358	6.64691	7.10956	7.5776	7.71386	7.25724	6.87067	7.38926	7.06966	7.17297	6.93383	6.96866	7.29245	6.87569	6.82323	6.85244	7.17354	7.33609
ZNF516	7.26934	6.45888	7.36891	7.10438	7.01515	6.67217	7.12325	7.52022	6.60384	7.08703	6.85623	7.13033	6.7722	6.80365	6.53682	7.12922	6.8612	7.21258	6.83174	6.84829	7.05446	6.40166	6.94721	6.78592	7.0377	6.8603	6.8612	7.24076	6.65795	6.93323	6.62292	6.41093	6.86681	7.09359	7.08578	7.03903	7.00225	6.62643	7.05077	6.67206	6.99551	7.13641	6.99623	6.84767	6.87366	6.83511	6.85892	6.71791	7.25246
ZNF514	7.64773	7.23306	8.25178	7.50696	7.77792	7.45278	9.36297	7.80382	7.00593	7.97933	8.2916	8.47905	7.83065	8.80582	7.88198	8.2193	7.94482	7.94842	8.18318	8.47878	7.65527	7.41707	8.3484	8.5901	7.57448	7.84859	6.47157	8.5328	8.13353	7.77792	8.57263	8.54221	8.81477	8.14653	8.49732	8.08292	8.90195	7.50025	8.48859	8.45611	8.75008	8.15116	8.50326	7.83343	7.94365	7.47924	7.83513	8.9151	9.017
ZNF513	8.18472	7.78135	8.38975	7.72127	8.00933	7.91002	8.32716	8.66033	7.65027	7.86549	7.66601	8.33477	7.31685	7.63311	7.7343	7.93987	8.24572	8.00121	8.17242	7.9192	8.42225	7.91816	8.36697	7.28032	7.65378	7.97053	8.57638	8.57798	8.09962	8.08507	7.12286	7.88406	8.68376	8.05729	8.65094	8.48063	8.11072	7.40282	8.06608	8.00714	7.86604	7.31715	8.19636	7.96627	7.68547	7.22133	7.6575	7.74004	8.49823
ZNF512B	7.35448	8.13901	7.6753	7.43652	7.33413	7.48124	7.27859	7.73003	7.12171	7.24303	7.04501	7.52391	7.60578	7.44117	7.50127	7.5803	7.18995	7.67799	7.80401	7.1478	7.21283	7.46385	7.1744	7.39191	6.93337	7.02274	7.26293	7.61419	7.25147	7.58004	7.35409	7.43423	7.33264	7.47743	7.55624	7.64294	7.53339	7.22947	7.32152	7.35544	7.56918	7.19471	7.10424	7.41295	7.36711	7.29399	6.82689	7.8141	7.31362
ZNF512	9.48095	9.89639	9.43451	9.97444	9.35052	9.7782	10.1313	8.96373	9.99923	10.0673	10.1868	9.71531	9.93651	9.97824	10.1262	9.47352	9.72223	9.43011	9.81876	9.44849	9.81363	9.8514	10.5238	9.83094	9.65377	9.52991	8.78095	9.10614	9.77511	9.77417	9.73871	9.92225	9.34875	10.0137	9.95319	9.64297	10.0619	10.4534	9.76741	10.3514	10.3445	9.88144	10.0098	9.77231	9.66205	10.1805	9.73304	10.2279	9.71621
ZNF511	10.2481	9.47272	9.2838	9.56259	9.87182	9.91318	8.85407	10.0656	9.31467	9.2501	9.25992	9.28887	10.1307	9.51158	9.4577	9.24494	9.15275	9.68983	9.13268	9.86307	9.67862	9.5661	9.06491	9.44145	9.36498	9.70981	9.87158	9.62127	9.8051	9.40818	9.53081	8.83645	9.84937	9.36297	9.63554	9.78081	9.10557	9.35324	9.81755	9.286	8.88843	9.65152	9.75807	9.73393	9.488	9.96631	9.54631	9.48589	9.28793
ZNF510	6.91105	6.66174	6.70067	6.94911	6.67559	6.57546	7.20863	6.23027	6.74483	6.83841	7.09252	6.95741	6.71443	6.52801	7.114	6.71733	6.92263	6.97406	7.06467	7.02144	6.72758	6.93564	6.64652	6.85207	6.4096	7.05222	6.3743	6.49436	6.80348	6.99656	6.39171	6.93493	6.32128	6.84459	6.9413	6.75854	6.74598	6.70839	6.84906	6.85834	6.55253	6.94523	6.66283	6.77924	6.61571	6.94279	6.89326	6.99404	6.66968
ZNF509	7.4245	7.46714	7.24679	7.3411	6.87616	7.23338	7.85096	8.29149	7.03992	7.11309	7.30761	7.49326	7.04121	7.25089	7.37312	7.50299	7.26703	7.68526	8.00206	7.04971	7.22716	7.36113	7.51859	7.00549	7.31113	7.11077	7.27042	8.06147	7.1488	7.56662	7.06706	7.46763	7.72377	7.18383	7.65629	7.44947	7.50705	6.86725	7.54386	7.28085	7.33457	7.05068	7.01225	7.43523	7.0968	6.86731	6.83206	7.33986	7.66156
ZNF507	7.12933	7.30114	7.01577	7.29149	7.04441	6.81117	7.46707	7.1423	7.25511	7.34439	7.48752	7.2466	7.69872	6.62858	7.38639	7.44757	6.99692	7.56163	7.51523	6.92174	7.49981	6.94162	7.633	7.66249	7.1037	7.24317	7.56817	7.38848	6.8948	7.03911	6.786	6.67736	6.9616	7.06243	7.38193	7.35656	7.62023	7.00946	7.11674	6.8927	7.468	7.3679	7.23404	7.1305	6.88024	7.59096	7.12234	7.52929	7.05193
ZNF506	6.44763	6.66311	6.43759	6.48317	6.37687	6.60144	6.46189	6.35154	6.49796	6.5533	6.67569	6.36108	6.53056	6.43974	6.51307	6.32346	6.29171	6.44169	6.48837	6.41067	6.43161	6.47113	6.38318	6.50682	6.4096	6.36201	6.39402	6.50078	6.24124	6.31119	6.36687	6.43087	6.38379	6.42153	6.27568	6.34527	6.37994	6.37748	6.4535	6.51154	6.47578	6.45667	6.55538	6.37135	6.45399	6.48874	6.46712	6.55102	6.38384
ZNF503	6.79645	7.2303	7.73537	6.33047	6.72841	6.32556	8.71982	7.18843	9.46099	7.73217	8.13913	7.20484	11.2546	7.99185	8.15798	6.59316	6.67939	6.50648	9.66118	6.80283	9.08483	6.86112	6.82815	8.08003	8.45447	9.13834	9.00007	6.57025	6.79253	7.63242	6.27311	8.71561	6.7645	7.03548	6.88197	6.98771	7.72003	9.53933	6.69432	7.00122	6.51541	6.9147	6.67804	6.85021	6.47678	11.2362	6.80978	6.7856	6.89507
ZNF502	6.83135	6.96521	6.76211	7.24655	7.05887	6.99626	6.63184	6.77823	6.90271	7.47235	7.01394	6.78869	6.9625	6.65031	7.13811	6.54087	6.92503	6.71984	6.6786	7.18667	6.75595	7.65094	6.72822	6.63851	6.53426	6.79694	6.73825	6.7027	6.71401	6.56154	6.89372	6.46893	6.61431	6.72495	6.49921	7.16581	7.47135	7.22448	6.6013	6.51735	7.75855	7.51824	6.74407	7.17582	7.0702	6.90057	6.9949	7.00774	6.46777
ZNF501	6.48998	6.40049	6.45249	6.31185	6.36738	6.3372	6.30459	6.47979	6.33512	6.38782	6.52933	6.39943	6.29285	6.17042	6.3134	6.51504	6.51601	6.57839	6.6258	6.50922	6.29628	6.60343	6.52792	6.3227	6.29908	6.31331	6.4649	6.51829	6.63631	6.49512	6.49592	6.45419	6.71218	6.59341	6.64871	6.32359	6.32771	6.32658	6.36234	6.73652	6.69301	6.34376	6.52413	6.52731	6.44953	6.21872	6.30682	6.57924	6.53407
ZNF500	7.68493	7.82172	7.81367	8.34774	7.6904	8.29844	8.22289	8.67556	7.86897	8.23205	8.03022	8.40941	8.03275	7.92579	8.19389	8.03275	8.10044	8.18446	8.46028	8.01672	8.46218	7.81038	8.15116	8.10507	8.11253	7.91303	8.42023	8.73008	7.98689	8.00049	8.64893	8.10741	8.71413	7.52646	8.13074	8.28741	8.82225	7.72704	7.89824	8.1275	8.38851	8.08195	8.17182	7.97249	7.85616	7.84371	7.85716	7.98679	8.1243
ZNF498	7.08024	6.98147	6.89627	6.65002	6.81909	6.55248	7.28709	6.826	6.35112	6.74044	7.08544	7.27415	6.78016	6.47955	7.04376	7.29261	7.13819	6.77295	6.85157	6.80848	6.59625	6.90731	6.76557	6.48551	6.6171	6.67746	6.32041	6.90712	7.07094	6.76666	6.7015	7.04045	6.6954	7.1871	6.93464	7.2154	7.10594	6.48117	7.21381	6.83799	7.59473	6.62323	7.00051	6.95866	6.75144	6.64655	6.49573	7.16581	7.17257
ZNF497	6.27173	6.6168	6.47288	6.24321	6.20224	6.15795	6.64785	6.35412	6.26334	6.30687	6.31225	6.4284	6.3225	5.8725	6.24078	6.39259	6.54171	6.41602	6.39092	6.36292	6.1313	6.32903	6.34585	6.30145	6.15009	6.22555	6.37229	6.33991	6.38886	6.08731	6.51131	6.30211	6.39011	6.60786	6.54033	6.60583	6.07195	6.17149	6.72694	6.2841	6.64293	6.21036	6.49536	6.26139	6.06093	6.04172	6.40101	6.63175	6.63115
ZNF496	6.76271	6.80371	6.73619	6.5876	6.47469	6.88287	6.98315	7.10126	6.72133	6.66911	6.5027	6.79954	6.73809	6.89268	6.75472	6.81848	6.85506	6.81754	6.72543	6.60453	6.65064	6.75658	6.90677	6.86732	6.95121	6.94797	6.77983	6.83537	6.76379	6.85827	7.07082	6.51473	6.6554	6.77997	6.65161	6.79746	7.01743	6.87285	6.89631	6.86347	6.73489	6.84973	6.67712	6.87228	6.80317	6.9441	6.96605	6.71662	6.49357
ZNF493	8.08871	8.24471	7.78993	8.84886	7.85637	8.11716	9.38887	9.03267	8.08171	8.57607	8.22186	8.51047	8.45415	8.4732	8.57827	8.81909	8.35999	8.1269	7.81378	8.53884	8.27495	8.21157	8.77802	8.42887	8.43151	8.07022	6.64373	8.45806	7.9775	7.62664	8.12787	8.12652	9.59422	8.11217	8.35148	8.05739	9.67772	8.17909	8.17921	8.29844	9.04353	8.54814	8.75866	7.88713	8.25829	8.38605	8.10457	8.84467	8.83948
ZNF492	6.57995	6.83685	6.73085	6.53298	6.51963	6.35882	6.83235	6.80089	6.57722	6.5533	6.38089	6.59116	6.44115	6.38719	6.53243	6.496	6.51105	6.43006	6.79376	6.68338	6.54312	6.69493	6.63118	6.47808	6.42246	7.05099	8.31322	6.43331	6.5207	6.62074	6.80809	6.52522	6.63752	6.78434	6.50881	6.63746	6.44322	6.39681	6.47136	6.63702	6.51755	6.43635	6.63752	6.62473	6.53071	6.52943	6.53248	6.70974	6.8639
ZNF491	6.81413	6.70683	6.62976	7.13832	6.55208	6.9387	7.28462	7.10262	6.46398	6.78201	7.05329	6.93255	6.63916	6.69404	6.89558	6.91446	7.01642	6.88395	6.87451	6.8303	6.81555	6.7912	6.86002	6.61727	6.58137	7.04437	7.3179	7.23922	6.5872	6.86392	7.07082	6.9751	6.82613	6.77306	6.87927	6.82682	6.81619	6.71912	7.08985	6.78284	7.53554	7.01346	6.58033	6.88338	6.99707	6.6582	6.64979	7.22124	7.11849
ZNF490	7.19247	7.25798	7.23432	8.1369	7.25015	7.50564	7.84972	8.00828	7.45892	7.79015	7.57279	7.48372	7.05283	7.52974	7.54226	7.82426	7.4097	7.69486	7.81378	7.41415	7.33796	7.36842	7.2766	7.59216	7.36055	7.1388	7.35642	8.00038	7.53083	8.0549	7.61096	7.34802	6.74601	7.47183	7.45286	7.47595	7.33533	7.84098	7.51627	7.62797	7.14621	7.79222	7.37981	7.44885	7.77559	7.47426	7.19563	7.61166	7.7244
ZNF488	6.32087	6.68301	6.31661	6.43616	6.38618	6.38141	6.90031	6.42846	6.45624	6.30687	6.67897	6.70217	6.23483	6.5729	6.78398	6.28297	6.64663	6.45843	6.55278	6.30687	6.39411	6.61645	6.45154	6.31764	6.48277	6.46037	6.57227	6.58854	6.42427	6.46939	6.48011	6.47841	6.12583	6.47761	6.36672	6.47063	6.42134	6.34489	6.35476	6.26973	6.43081	6.55027	6.42678	6.62126	6.34744	6.40934	6.57513	6.35262	6.69785
ZNF487	6.42669	6.31984	6.36777	6.36458	6.48137	6.33811	6.20544	6.40832	6.35638	6.32061	6.47026	6.07165	6.38704	6.382	6.42444	6.15843	6.47755	6.14923	6.43524	6.10706	6.39951	6.31671	6.39491	6.32757	6.32116	6.47681	6.30308	6.44844	6.31067	6.28394	6.34505	6.43307	6.18701	6.31144	6.5781	6.49558	6.40022	6.46325	6.22157	6.40573	6.30928	6.55417	6.02486	6.34606	6.19103	6.31258	6.11429	6.32469	6.33936
ZNF486	12.4321	12.3512	11.8435	13.1799	12.7632	12.1627	13.0512	12.2439	12.656	12.6501	12.3936	12.7869	12.8096	12.8808	12.79	12.8401	12.3132	11.934	11.6257	13.1758	13.099	13.2802	12.7099	13.0277	13.0128	12.9607	12.9382	12.0201	12.5721	11.6318	13.8482	12.3512	13.5705	13.0277	13.1516	11.4054	13.7249	12.4825	13.131	12.1671	12.5549	12.5283	12.6916	11.5458	12.3639	12.6798	12.6298	13.1927	13.2485
ZNF485	6.89152	7.23306	6.83026	7.07258	6.91752	7.69662	7.80413	7.44056	7.30478	7.2676	8.00291	7.37947	7.55884	7.52581	7.72292	7.30753	7.46969	8.22341	7.45241	7.04183	7.17232	7.27082	7.07197	7.60303	6.98236	7.18097	6.90814	7.30638	7.12076	7.6677	6.79356	7.44266	6.63956	7.1036	7.7527	7.23849	7.13995	7.7599	6.96426	6.96381	7.14492	7.25168	7.01453	7.30563	7.07694	7.43828	7.35072	7.29881	6.89781
ZNF484	7.6338	7.18017	7.73537	7.31516	7.16907	6.94566	7.14313	7.31806	7.1786	7.39241	6.99192	7.21789	7.19365	7.39421	7.05679	6.91192	7.24988	7.32518	7.22977	7.04804	6.7109	7.08796	6.81889	6.74867	7.05831	7.02556	6.42296	7.26777	7.05366	7.34195	6.37243	7.04209	6.62236	7.22696	7.07522	7.0844	7.46937	6.8339	7.20452	6.9167	6.29147	6.84194	7.0636	7.1676	7.12364	6.74216	6.93811	7.36055	7.169
ZNF483	9.13159	9.36399	9.18228	10.7144	10.6225	10.2379	10.941	8.85121	10.2279	9.91698	10.1631	10.7878	11.2114	11.1015	11.056	10.5824	9.37042	9.24199	8.79791	10.9774	10.1024	10.4413	10.7469	11.0494	10.1152	10.387	11.3529	9.32405	10.1538	8.87426	12.111	9.04389	11.5669	10.1849	10.6749	8.94157	12.1671	10.0684	10.2316	9.85036	10.8264	9.99815	10.7094	8.87489	10.3555	10.4766	10.1601	10.5238	10.7469
ZNF480	7.77559	7.97945	7.47942	7.81995	7.2576	8.08003	8.92453	8.09509	7.87274	7.75259	7.86147	8.61112	8.04008	7.80498	8.06434	7.93625	8.3575	8.37638	8.65395	7.67857	7.95173	8.28156	8.14515	7.38369	7.33142	7.33213	7.15217	8.57482	8.37722	8.50511	7.78665	8.33517	8.18105	7.88291	8.57482	8.29964	7.93726	7.92623	7.71879	8.15027	7.91898	7.60268	7.60248	8.04978	8.24471	7.67067	7.99196	8.11704	8.14804
ZNF48	6.69256	6.84063	7.00134	6.6148	6.48551	6.84795	7.27717	7.50143	6.57843	6.57761	6.82566	7.05674	6.75765	6.8229	6.54572	6.94469	7.06628	7.19091	7.07007	6.71219	6.56835	6.7624	6.79683	6.6261	6.86171	6.28978	6.43643	7.46066	6.9216	7.01028	6.77733	7.03034	6.62028	6.67684	7.21175	7.23628	7.12286	6.77408	6.94021	6.87917	7.11718	6.51624	6.99394	7.13383	6.97711	6.42207	6.51715	7.01155	7.03425
ZNF479	6.38207	6.38712	6.47715	6.73808	6.61836	6.60343	6.23155	6.39491	6.72984	6.52011	6.79442	6.8258	6.60591	6.52939	6.69705	6.82698	6.30654	6.7026	6.524	6.71683	6.71972	6.61256	6.7816	6.74867	6.69106	6.57857	6.99931	6.48013	6.60401	6.68737	7.58719	6.50304	6.84687	6.51546	6.76709	6.36099	6.475	6.60623	6.70238	6.8843	6.97406	6.74111	6.67597	6.69236	6.64656	6.56481	6.61758	6.62062	6.4179
ZNF474	6.86126	6.69338	6.51758	6.59975	6.59568	6.92149	6.67413	6.71312	9.23417	6.65654	6.89586	6.57384	6.7564	6.74808	6.67141	6.25762	6.86712	6.89753	6.70923	6.68112	6.558	7.18502	6.42563	6.66066	6.55615	6.5247	6.59914	6.70653	6.66631	7.02416	6.55355	6.79756	6.62028	6.46098	6.76232	6.75096	6.8805	6.92271	6.85885	6.55203	6.28467	7.20566	6.49893	7.01515	6.59605	6.64528	6.63137	6.62533	6.56209
ZNF473	7.98242	7.78514	7.94832	8.34311	8.10081	8.38937	7.97331	7.88915	8.12417	7.89607	8.52555	7.91639	8.57827	8.17345	8.49275	8.01412	7.94788	7.88544	8.10876	8.09661	8.48103	8.33897	8.06378	8.35014	8.28768	8.23442	8.43518	7.91243	8.30622	7.84186	8.36266	8.08762	8.18245	7.59522	8.05445	7.9817	8.13901	8.25474	7.67939	8.05911	8.58245	8.26984	8.2848	8.04558	8.35014	8.07631	8.44586	7.89374	7.88701
ZNF471	7.29809	6.54996	7.36282	7.64479	6.82566	6.67534	7.0861	7.2745	7.13699	7.78834	8.11999	7.46057	7.36607	7.28691	7.78026	7.36346	6.79148	7.01274	7.41707	6.99192	7.87063	7.47823	6.21881	7.75834	6.30444	6.57332	6.22593	7.24785	6.90197	7.40474	7.5704	6.45004	7.72981	7.51132	7.23459	7.10696	7.43019	7.26645	6.60823	6.63592	7.00593	7.54144	7.02767	7.24204	7.44909	7.61518	7.36883	7.60102	7.65609
ZNF470	7.25812	6.71311	6.88024	7.3411	7.46722	7.42112	7.19157	7.46697	6.965	7.19332	7.27522	7.16034	7.13103	7.19204	7.25637	7.11691	7.25259	7.18534	7.28676	7.21837	7.47363	7.20669	6.69342	7.01698	6.73887	7.06474	6.64797	7.51094	7.12954	7.33766	6.54507	7.12171	6.4785	7.00564	7.01428	7.22314	7.14626	7.08243	6.89126	6.55728	6.68515	6.94626	7.12546	7.15159	6.88024	6.88415	6.55239	7.15435	7.12057
ZNF469	6.85381	6.94489	6.76211	6.86626	6.84719	6.88155	6.82083	7.0423	7.01632	7.35972	6.96958	6.81843	6.96122	7.36592	6.59489	6.57532	6.75388	6.98853	6.94945	6.96882	7.06925	7.13932	6.89624	7.28815	6.75857	6.93564	7.41945	7.12737	6.95822	6.88668	7.06059	7.54029	7.07429	6.93112	6.97735	7.44148	6.99416	7.05539	6.98582	6.75808	6.81954	7.12813	7.1686	6.80553	7.02065	7.25042	6.67695	7.04286	6.92651
ZNF468	7.19918	6.95613	7.1272	7.16379	6.99377	7.02653	7.41135	6.92123	6.95125	7.12207	7.43603	7.43468	7.18369	7.18328	7.08291	7.2181	7.37297	7.18337	7.06679	7.21837	6.89829	6.89891	7.04252	7.01816	6.78408	7.06474	6.87723	6.99287	7.27121	7.10478	7.34029	7.06471	7.22049	7.28412	7.31433	7.14209	7.34069	6.87697	7.12707	6.55408	7.19122	7.06007	7.04286	7.12687	6.95029	6.75798	6.79759	7.33094	7.58494
ZNF467	10.4842	11.5184	9.49868	8.65468	9.53252	8.78254	9.84043	10.8477	9.68747	9.43675	8.24812	10.8234	9.7645	8.46259	8.06053	10.406	7.97567	9.90258	8.84326	8.86291	10.6105	9.325	10.7168	9.09718	8.78786	8.96054	6.89188	9.8215	10.9804	9.88038	6.81576	10.25	7.87348	10.1874	8.95496	9.67588	9.66973	10.2012	10.5412	8.54108	6.54446	8.30303	10.9451	8.27656	10.474	9.71163	9.61162	9.85801	8.76495
ZNF462	6.63771	7.15957	6.50124	6.41193	6.43794	6.21864	6.48645	6.82783	6.92194	6.34424	6.23331	6.60121	9.35578	7.37966	6.3045	6.61626	6.23054	6.81505	8.6533	6.66557	6.78469	8.54624	6.38843	7.43458	6.219	6.31975	6.43859	6.88206	6.36389	7.85736	6.42857	7.90408	6.53692	6.44905	7.23884	6.68489	6.31892	8.11582	6.66364	7.50705	6.25629	7.2466	7.54747	6.55719	6.68008	8.8706	7.77598	7.24124	6.57198
ZNF461	6.13584	6.57707	6.41084	6.42102	6.41791	6.26885	6.56241	6.27318	6.82959	6.4475	6.4993	6.36108	6.61821	6.43297	6.44111	6.39259	6.16149	6.49439	6.45107	6.45569	6.5733	6.27796	6.26357	6.69178	6.52251	6.65837	6.61191	6.39719	6.54084	6.45511	6.64554	6.42157	6.5554	6.36942	6.21047	6.15323	6.80827	6.50315	6.49219	6.53351	6.45542	6.4497	6.47624	6.3646	6.57105	6.5853	6.52761	6.48164	6.08206
ZNF460	7.63722	6.89494	7.51469	7.62721	7.62277	7.27097	6.79362	6.92853	7.22496	7.35284	7.17824	6.97727	7.36383	7.21329	7.15522	7.03389	7.17561	7.12082	7.22818	7.10951	8.13514	7.11315	7.04252	7.16807	7.4063	7.2387	8.02611	7.01175	6.89914	7.20658	7.33039	7.11854	7.55179	7.02656	6.89663	7.14492	7.37397	7.15198	6.91418	7.16893	6.87113	7.45627	7.04168	6.89868	7.24283	6.957	7.00622	7.04678	6.81987
ZNF454	6.81014	6.45102	6.62209	6.48544	6.40521	6.61064	6.49366	6.20155	6.66008	6.59254	6.60658	6.47523	6.48978	6.44238	6.89742	6.81593	6.73055	6.09966	6.48011	6.56526	6.45055	6.71651	6.49389	6.78223	6.68323	6.42796	6.53435	6.43331	6.61212	6.53996	6.44879	6.22379	6.51178	6.51175	6.65794	6.5824	6.55078	6.46903	6.65126	6.79529	6.61091	6.45555	6.71504	6.45132	6.60871	6.4833	6.5101	6.79616	6.40052
ZNF452	6.53109	6.44915	6.52208	6.44792	6.73195	6.58599	6.30959	6.48724	6.60252	6.62087	6.4655	6.48426	6.37306	6.73293	6.68657	6.25762	6.55969	5.95537	6.63495	6.57482	6.44844	6.61383	6.40663	6.53131	6.63484	6.53079	6.5901	6.32247	6.71636	6.69835	6.50515	6.66543	6.36429	6.47547	6.31203	6.40916	6.50242	6.76467	6.40178	6.22892	6.56042	6.78743	6.40332	6.15667	6.3049	6.42102	6.42522	6.42362	6.56209
ZNF451	9.10541	9.42528	8.907	9.19433	9.00798	9.01165	9.20673	9.40513	8.91543	9.15586	9.13758	9.58625	8.89264	8.92225	9.07751	9.14933	8.86013	8.69029	9.08742	8.97224	9.32657	8.72562	9.47502	8.98371	9.07785	8.83801	8.80948	9.21806	8.76323	8.56815	9.41133	8.82	9.05197	8.85694	8.91527	8.78205	9.69367	8.94823	8.99291	9.12895	9.69143	8.85282	9.00939	8.72391	8.8853	8.60585	8.51927	8.74746	9.51818
ZNF45	8.06846	7.95776	7.85822	8.4575	8.24572	8.11894	8.38357	8.12203	7.88244	8.35027	8.26866	8.47044	7.96938	8.09721	8.32062	8.01919	7.9013	8.08267	8.09251	8.17443	7.70927	8.17168	7.88832	8.00489	7.85304	8.05774	8.06846	7.96824	7.78363	8.10238	6.93847	7.95618	8.12714	7.86527	8.1369	7.96686	8.24332	7.74033	8.1138	8.25178	8.06004	8.18183	7.97543	7.99908	8.26652	7.86226	7.95162	8.03288	8.3214
ZNF449	6.47466	6.48094	6.33173	6.34196	6.33709	6.26526	6.45332	6.44598	6.25192	6.27751	6.53969	6.72911	6.48464	6.26189	6.28588	6.36881	6.56431	6.518	6.38808	6.76662	6.32782	6.54557	6.69342	6.26442	6.3135	6.36565	6.2866	6.59622	6.42255	6.64737	7.68333	6.51473	6.61836	6.41751	6.79005	6.02978	6.33567	6.34377	6.6418	6.81626	6.92677	6.26499	6.75753	6.59465	6.57734	6.41456	6.65541	6.48371	6.51446
ZNF446	8.10447	7.59522	7.71191	7.786	7.57182	7.94421	8.16529	7.96824	7.70208	7.69777	7.9858	7.94652	7.62912	8.06633	7.6913	7.78482	7.80202	7.98433	7.89497	7.66453	7.80842	7.28609	7.76384	7.57778	7.52503	7.63408	8.57424	8.29026	7.8656	7.65148	8.20354	7.57842	7.94744	7.46239	7.69414	7.6771	7.83846	7.58455	7.79395	7.31857	8.19998	7.86428	8.14916	7.81482	8.08583	7.36476	7.3351	7.35671	7.79953
ZNF445	6.06297	5.95999	5.80649	6.1461	6.0908	6.18255	6.49194	6.29942	6.18103	5.95935	6.27844	6.41289	5.99341	6.21077	6.19009	6.52858	6.22849	6.09223	6.18792	6.17317	6.17812	6.38294	6.2245	6.1354	5.96202	6.12588	6.0174	6.08118	6.58461	6.12012	6.02006	6.22062	6.22954	6.365	6.22889	6.15639	6.34585	6.13402	6.57054	6.09304	6.14737	6.09473	6.26642	6.12426	6.54534	6.10978	6.11597	6.3138	6.47355
ZNF444	7.91816	7.58278	7.43818	7.18345	7.78493	7.64428	7.56257	8.04391	7.72854	7.63186	7.36821	7.75814	8.06099	7.87285	7.4301	7.71209	7.80468	8.62509	7.71735	7.38614	8.46893	8.16131	7.47243	8.33395	7.52088	7.39407	7.68474	8.5257	7.45241	8.18294	7.98862	8.00778	8.02161	7.26064	8.16542	8.14565	7.94094	8.21676	7.52684	8.23617	6.96556	7.23702	8.21026	8.01822	7.51577	7.95596	7.52381	8.13864	7.59966
ZNF443	7.97817	7.41219	7.55346	7.97718	7.70365	7.57297	7.79723	8.0908	7.28032	7.71171	7.53204	7.64305	7.47173	7.54542	7.57712	7.44877	7.73546	7.76384	7.36506	7.93107	7.38639	7.74621	7.54658	7.15931	7.74476	7.30928	6.68799	7.69695	7.75792	7.63469	7.48344	7.81029	7.29276	7.61891	7.65398	7.52529	7.77401	7.60657	7.65044	7.81236	7.71899	7.30361	8.03071	7.36106	7.70465	6.9374	7.31761	7.33179	7.88476
ZNF442	7.79584	7.24724	7.03947	7.09492	7.2994	7.17799	7.02493	7.37066	7.16172	7.6759	7.20888	6.98955	7.52854	7.21112	7.449	6.92269	7.13995	7.17805	7.68849	7.19241	7.52314	6.69874	7.09759	6.91205	7.68668	7.02723	6.68472	7.34457	7.00338	7.07323	6.6485	7.4636	6.6725	6.9587	6.71504	7.22762	7.43652	7.22192	7.08012	6.82598	6.52374	7.30271	7.19359	7.09355	7.10508	6.89482	6.87804	6.81759	7.09591
ZNF441	6.7182	6.31741	6.45017	6.62409	6.29205	6.34163	6.30214	6.17686	6.21347	6.51212	6.52607	6.33008	6.41327	6.21388	6.31579	6.27821	6.17676	6.38042	6.25122	6.34736	6.28792	6.21376	6.40176	6.27197	6.2331	6.49322	6.30007	6.40715	6.26317	6.38568	6.35423	6.79281	6.53344	6.57326	6.26181	6.46595	6.30244	6.27161	6.20947	6.54665	6.54338	6.26864	6.63417	6.30333	6.44798	6.28108	6.44388	6.28662	6.4253
ZNF440	6.3876	6.71764	6.18846	6.86771	6.59467	6.45529	6.35867	6.31781	6.55143	6.38384	6.73029	6.62754	6.56039	6.73145	6.59489	6.50584	6.34485	6.43783	6.31048	6.61113	6.40824	6.26352	6.43797	6.45259	6.5467	6.5931	6.73683	6.11183	6.53456	6.36489	6.5856	6.5165	6.55152	6.4837	6.44828	6.57043	6.4965	6.59087	6.44241	6.55108	6.43844	6.72028	6.49753	6.30333	6.59077	6.52051	6.53114	6.36953	6.39565
ZNF44	6.35036	6.07104	6.17269	6.17376	6.15942	6.19845	6.41471	6.20453	6.26471	6.25273	6.28128	6.14424	6.27468	6.1138	6.11737	6.31899	5.99012	6.05641	6.30488	6.10706	6.08718	6.2514	6.12996	6.04893	6.03045	6.26834	6.23265	6.31615	6.2569	6.17365	6.16494	6.49368	6.29989	6.21946	6.26455	6.05005	6.29581	6.22456	6.07649	6.25929	6.22864	6.21036	6.35542	6.20224	6.16105	6.34205	6.17314	6.17632	6.29694
ZNF439	7.92712	8.52653	8.27559	9.21152	8.23995	8.40253	9.66431	9.01338	8.33867	8.57482	8.81124	8.10081	9.11689	9.06491	9.11786	9.47523	8.6713	8.4837	8.70212	8.39418	8.69349	9.46868	8.58731	9.26486	8.94448	7.98735	7.6043	8.71283	7.91898	8.52788	9.50761	9.03404	9.73326	8.53239	9.24013	8.10408	8.94315	8.40418	8.54972	8.8917	9.01401	9.29584	8.66113	7.96491	8.89733	9.00888	8.90436	9.75719	9.07717
ZNF438	7.51804	7.4024	7.24035	7.78813	7.79572	7.69009	7.77483	7.78514	7.45789	7.57741	7.78993	7.88633	7.43408	7.51739	7.9099	7.72684	7.47018	7.68029	7.57533	7.64508	8.23644	7.38664	7.24009	7.62137	7.81758	7.53612	8.54364	7.80786	7.61276	7.53265	7.47595	7.48991	8.13183	7.71806	7.49874	7.48878	7.43116	7.41234	7.71681	7.25701	7.468	7.74944	7.69466	7.48001	7.55248	7.44446	7.62797	7.32887	7.7936
ZNF436	6.81413	6.92311	6.71629	6.94314	6.65736	6.80589	7.05679	6.82957	6.96964	6.84613	7.12018	7.19157	6.67346	6.81368	6.93292	7.00205	6.92263	7.1503	7.18333	6.72543	6.84909	7.27723	6.79683	6.66707	6.87531	6.51891	6.61703	6.75232	7.25541	7.11913	6.77733	7.03085	6.34799	7.00055	7.22532	7.17615	6.86147	6.91926	7.17155	6.96135	6.75823	6.4497	7.0377	6.69404	6.92188	6.93995	6.71891	7.21404	6.97763
ZNF434	8.48581	8.39237	8.2899	8.6659	8.25511	8.95054	8.98121	8.82901	8.6769	9.07685	8.72883	8.58333	8.24716	8.1369	8.63816	8.46664	8.6808	8.71268	8.81446	8.59967	8.39264	8.82325	8.41942	8.58451	8.87284	8.4969	8.0857	9.00571	8.79718	8.82112	8.64893	8.67299	8.69059	8.6022	8.77093	8.72012	8.61871	8.43423	8.59113	8.71888	8.88953	8.45764	8.47527	8.62166	8.73323	8.51913	8.36115	8.51694	8.85328
ZNF433	7.26119	7.0283	6.83026	7.21381	7.06384	6.77193	6.87361	7.08297	6.69727	7.62934	6.79299	6.95852	7.47064	7.13653	7.07715	6.85375	7.0154	7.09278	7.50856	6.98331	7.40432	6.61776	7.0235	6.92613	7.05831	6.97832	6.77635	6.97205	6.75129	7.07397	6.95678	7.00431	7.17267	6.72605	6.9454	6.8969	7.97567	7.0082	6.41302	6.64489	7.70374	7.03526	6.91076	6.94456	6.80672	6.82075	6.7047	6.94469	6.8389
ZNF432	7.59011	6.99581	7.28091	7.33986	7.14102	7.14912	7.07155	7.22818	7.00016	6.94405	6.919	7.16776	7.24804	7.11195	7.14068	6.8939	7.04625	7.32014	6.98648	7.08138	7.38787	6.96326	6.97434	6.89574	6.79957	7.08617	7.03668	7.28684	7.04719	7.25423	6.52066	7.18321	6.84001	7.15231	6.97499	6.99493	7.39208	6.94158	6.7811	6.75929	6.85332	6.93129	7.26317	6.98566	6.94878	7.04441	6.89035	7.19981	6.98733
ZNF431	7.45193	7.5701	7.81749	8.39561	7.3197	7.296	8.01766	7.68719	7.30811	7.73217	7.85524	7.54938	7.62277	7.90066	7.60031	7.43378	7.73921	7.63262	7.90803	7.739	7.71796	7.72303	7.53065	7.40282	7.10913	7.55913	6.72605	7.67457	7.31386	7.39233	6.70331	7.77985	7.10772	7.41938	7.58256	7.45492	7.97401	7.32141	7.26915	7.26155	8.37427	7.61008	7.44579	7.26257	7.44498	7.48641	7.37687	8.12485	7.49883
ZNF430	13.2055	13.428	13.099	14.065	13.6995	13.5132	14.1462	13.5181	13.4953	13.6043	13.3062	13.6896	13.8951	13.7343	13.6419	13.8065	13.2313	13.2576	13.1847	14.0708	14.215	13.9379	13.5705	13.7751	13.9537	14.0429	14.2439	13.4863	13.5604	12.9756	14.8805	13.4322	14.6503	13.7806	14.1978	13.1715	14.7601	13.2142	14.0536	13.4231	13.7806	13.5181	13.7702	13.1149	13.3831	13.6995	13.5801	14.2558	13.9924
ZNF43	6.76271	6.67133	6.38615	6.59363	6.54833	6.75994	6.78721	6.75131	6.79098	6.42945	6.44678	6.86729	6.90553	6.6998	6.87651	6.66952	6.697	6.51026	6.68043	6.76016	6.50369	6.61008	6.69342	6.67759	6.72463	6.83587	6.5978	6.60605	6.63012	6.72123	6.74979	6.58986	6.62819	6.3625	6.45487	6.69106	6.84054	6.63126	6.40849	6.6087	6.61205	6.69102	6.34104	6.5159	6.53579	6.72203	6.53248	6.44717	6.82379
ZNF429	6.54562	6.28084	6.34302	6.59975	6.59795	6.32829	6.9987	6.1741	6.83393	6.81165	7.0126	6.62754	6.37647	6.24663	6.71406	6.65074	6.56431	6.60565	6.46261	6.75684	6.23462	6.74983	6.234	6.77992	6.4979	6.39419	6.04917	6.52731	6.73164	6.71965	6.27468	6.27379	6.18915	6.83111	6.53285	6.53807	6.28533	6.71783	6.50479	6.94502	6.52374	6.56713	6.33216	6.71725	6.72159	6.62366	6.5469	6.70392	6.57707
ZNF428	12.1712	11.6827	11.6358	10.5745	11.0644	11.6556	11.8845	11.7495	11.1836	11.4311	11.4217	11.8576	11.8381	10.8122	11.1865	11.81	12.2586	11.5985	12.1755	11.0686	10.501	11.3448	12.2072	10.7375	9.92776	10.7164	10.2186	12.1398	12.1356	11.5936	10.7558	11.4395	12.1047	11.8808	11.3461	12.1649	12.2256	10.5604	11.7314	12.3439	12.6948	10.679	11.9884	12.1803	11.606	10.9911	10.6049	11.787	11.787
ZNF426	8.02896	8.01275	7.8255	8.10764	7.83417	7.61595	8.15116	7.82138	7.63832	7.38135	8.00291	8.21813	8.46068	8.61404	7.75396	7.67508	8.04522	8.43833	8.27922	7.53349	7.5788	7.69296	8.27656	7.61702	7.06521	7.40128	7.23185	8.24533	8.00725	8.25581	7.09674	8.1521	7.6302	7.70946	8.24978	7.93107	8.40078	7.42668	7.57382	8.31916	8.40484	7.21245	8.21026	7.95927	8.56567	7.40417	7.68839	8.13615	8.0367
ZNF425	7.02023	6.96993	6.75304	7.23609	7.13944	7.31341	6.79499	6.95188	7.15994	7.29908	6.86201	6.69495	6.65248	6.84836	6.74423	6.88108	6.79148	6.54231	6.99498	6.85471	7.31169	7.14632	7.00037	6.93646	7.40257	7.05954	7.55229	7.24365	7.14321	6.9417	6.52066	6.55721	6.79432	7.15723	6.76347	7.07184	7.18047	7.16158	7.06777	6.85603	6.72179	7.18502	6.83176	6.8359	6.82409	6.86873	6.65903	6.88539	6.96208
ZNF423	6.54357	6.56766	6.43036	6.30224	6.53436	6.51286	6.54206	6.40832	6.59761	6.4475	6.58379	6.18784	6.6168	6.46268	6.47749	6.65254	6.27489	6.44388	6.24051	6.35267	6.50757	6.49259	6.53748	6.44018	6.51533	6.45379	6.7354	6.3998	6.5296	6.5597	6.63604	6.39951	6.8642	6.23006	6.49921	6.35561	6.56877	6.41342	6.54357	6.53576	6.48149	6.45781	6.56066	6.40755	6.49307	6.45825	6.51154	6.34228	6.34371
ZNF420	6.46409	6.52678	6.51758	6.4916	6.59467	6.57647	6.69071	6.96845	6.64574	6.49759	6.54622	6.83326	6.66068	6.47683	6.93292	6.38651	6.47939	6.34363	6.56098	6.62008	6.65286	6.70364	6.60554	6.67974	6.59537	6.87782	6.48014	6.89755	6.40322	6.52167	6.20556	6.64679	6.72625	6.48782	6.53483	6.48347	6.475	6.68186	6.77418	6.33489	6.367	6.63453	6.33216	6.50398	6.65379	6.56724	6.43638	6.58111	6.90725
ZNF419	8.32491	8.36951	8.43879	9.01369	8.28212	8.59836	8.70212	8.38687	8.40568	8.77691	8.77123	8.65284	8.38095	8.68571	8.81971	8.6423	8.54335	8.75731	9.14896	8.69966	8.63652	8.91912	8.32979	8.83104	8.67034	7.99535	8.84561	8.84543	8.76449	8.67034	8.92731	8.40608	8.42253	8.63309	8.78802	8.58063	8.54958	8.59482	8.33218	8.86971	8.32413	8.52225	8.88464	8.25804	9.13268	8.6373	8.6142	8.79109	8.83738
ZNF418	6.88315	7.07608	6.74622	7.11165	6.84017	6.57027	6.65513	6.87737	6.80729	6.52226	6.45461	6.96227	6.86269	7.2254	6.87651	7.04828	6.40187	7.18216	7.20566	6.77953	7.26813	7.31766	6.72696	6.90012	6.66966	6.93448	6.56107	7.10951	6.55289	7.14354	7.01888	6.60224	6.78556	6.83305	7.00444	7.09512	6.88433	6.92062	6.40849	6.38787	6.81862	6.88146	7.52818	6.25866	7.16786	7.15344	7.11932	6.91481	6.84586
ZNF417	7.11893	6.76156	6.80974	7.35704	7.149	7.32778	6.57311	6.75131	7.28112	7.2676	7.44604	6.80105	7.00898	7.2896	7.34796	6.84993	6.96437	7.00807	6.81571	7.16009	7.07788	7.19077	6.72213	7.37112	7.51278	7.43782	6.78527	6.76547	6.93734	6.85433	6.91407	6.84118	6.91274	6.91597	6.78082	6.82448	6.98511	7.1818	6.88989	6.71157	6.8258	7.29392	6.88974	6.91372	7.0056	7.23616	7.02109	6.87521	6.81081
ZNF416	7.46753	6.8838	6.80463	7.16515	6.53759	6.83125	7.26465	7.31107	7.35151	7.19536	7.19394	7.24761	7.13594	6.73553	6.92637	6.8485	6.95275	7.30533	7.70177	6.96695	6.59945	7.29326	7.02674	6.63956	6.78271	6.69155	6.4867	7.5934	7.33115	7.6045	6.68704	7.28609	6.58851	7.1975	7.51815	7.463	6.77377	6.84261	7.1529	6.98716	7.47391	6.6331	7.21497	7.10036	7.23432	6.92519	6.84861	6.95164	7.39249
ZNF415	7.09269	7.63514	7.54085	6.99756	7.03276	6.64282	7.48192	7.70679	7.45048	6.83335	7.97237	7.17595	7.30697	7.63862	7.94399	7.35932	6.66255	8.10664	8.1147	6.96389	8.07047	6.5602	7.7791	7.80952	7.23209	6.7165	6.66288	7.87228	7.21626	7.63704	6.77367	7.26942	6.92785	6.77185	7.58852	7.85874	6.79541	8.05175	7.33381	7.02263	7.04446	7.62147	7.22434	7.26998	7.08524	7.14392	7.37687	7.87634	6.56209
ZNF414	7.12228	7.09315	7.00874	7.30492	6.87498	6.6826	7.19613	7.08166	6.88146	7.11806	6.83447	7.37849	7.38828	7.06653	7.14224	7.13688	6.9021	7.07812	7.25035	7.04804	6.96024	6.83264	7.46441	6.98883	6.60359	7.00372	6.77292	7.14862	7.09633	6.95849	7.64793	7.17076	7.59652	6.94121	7.05565	6.9618	7.3612	6.94487	7.04205	7.40329	7.22108	7.04561	7.36679	7.17909	7.26044	6.84261	7.06177	7.0968	7.03425
ZNF410	9.18243	8.68244	9.40694	9.27693	9.1441	9.12967	8.91944	8.1822	9.12169	8.92731	9.29854	8.70228	8.88545	8.93624	8.8174	8.75822	9.05335	8.93963	9.02091	9.1118	8.94415	9.23153	9.14355	8.68002	8.94259	8.88268	8.80725	8.51792	9.07919	9.07579	8.53841	9.00206	8.52918	8.92225	9.13866	9.11284	8.92874	8.56155	8.86873	8.58091	9.31636	8.74337	8.96356	9.00319	9.22646	8.84421	9.07251	8.73888	8.87334
ZNF41	6.63079	6.6771	6.54276	6.7096	6.71296	6.62998	6.58597	6.47003	6.60713	6.92837	6.4655	7.00786	6.44467	6.60779	6.64228	6.55794	6.72133	6.52927	6.70766	6.75175	6.65686	6.7376	6.69208	6.63751	6.72326	6.62985	6.5322	6.7313	6.54394	6.89008	6.88498	6.75131	6.6954	6.73741	6.63796	6.48347	7.06017	6.65887	6.55467	6.64794	6.52499	6.60174	6.75753	6.73005	6.69603	6.66809	6.66753	6.50417	6.84064
ZNF409	6.5101	6.65281	6.55724	6.39679	6.61142	6.62872	6.87925	6.53775	6.50822	6.65779	6.58882	6.86729	6.6569	6.54927	6.72443	6.28541	6.87306	6.68147	6.41836	6.58379	6.44844	6.65569	6.50646	6.58717	6.53068	6.54131	6.62094	6.44109	6.61992	6.49512	6.77549	6.72205	6.80507	6.45261	6.64424	6.52582	6.70855	6.5959	6.55467	6.72179	6.62177	6.48702	6.53699	6.75795	6.6036	6.59922	6.5022	6.82611	6.62209
ZNF408	7.70718	7.86104	7.89445	7.67868	7.54975	7.47268	7.75408	8.05017	7.77843	7.54717	7.46424	7.7223	7.55977	7.64439	7.33127	7.74433	7.80637	8.19596	7.81472	7.48372	7.27522	7.91629	8.04201	7.2932	7.87908	7.63925	7.79446	8.11787	7.46147	7.9835	7.00366	8.28264	7.98548	7.8412	7.69839	7.87263	7.58973	7.81367	7.74621	7.82271	7.50983	7.36646	7.89456	7.77505	7.52493	7.288	7.53859	7.59414	7.82812
ZNF407	7.90601	7.90535	7.83458	8.73904	7.85163	7.79188	8.33273	8.21449	8.09127	8.38282	8.38989	7.87581	7.60657	8.06446	8.15116	8.0314	7.41226	7.86771	7.84859	7.83943	8.31994	8.39992	7.56909	8.12626	8.35941	7.80616	8.05237	7.98277	7.8237	7.90266	7.67887	8.01412	8.0234	7.81802	7.85325	7.85304	7.86093	8.3667	7.99485	7.57419	7.56362	7.88406	7.83565	8.10911	7.75157	7.76692	8.05286	7.67457	8.22476
ZNF404	7.24519	6.73449	6.89111	7.34276	6.75429	6.49194	6.74012	7.57162	7.15698	6.68697	7.32442	7.30079	6.19047	7.03907	7.10887	6.94469	7.10961	7.80446	8.04379	6.47806	6.65064	7.18625	6.8457	6.41433	6.48277	6.77798	6.3389	7.57586	7.69685	7.89856	6.36687	6.1987	6.28594	7.46642	7.82138	6.75743	6.50015	7.35713	6.93172	6.78198	6.76475	6.52543	7.1357	6.64533	6.8781	6.33183	6.60833	7.37255	6.71177
ZNF398	7.24649	7.43091	7.34518	7.66435	7.37456	7.63125	7.56853	7.8777	7.16172	7.57655	7.02781	7.44174	7.20598	7.30039	7.51793	7.4623	7.20899	6.735	7.30381	7.3378	7.52314	7.00444	7.80236	7.08916	7.95504	7.37273	8.02329	7.62778	7.54487	7.18478	7.24631	7.21086	7.6728	7.74076	7.37739	7.44791	7.57769	7.64854	7.68557	7.21277	7.35471	7.34902	7.3047	7.1676	7.00338	7.27497	7.13743	7.53022	7.89248
ZNF397OS	6.92661	6.61533	6.97636	6.91846	6.78297	6.6925	6.75054	6.50373	7.08177	7.08703	6.87221	6.40153	6.8639	6.99071	6.59334	6.5882	6.69556	6.99607	6.70766	6.78176	6.73752	6.90965	6.43797	6.78592	6.50023	6.84811	6.48783	6.64387	7.05193	7.11574	6.39736	6.88159	6.52819	6.72945	6.89066	6.98446	6.79265	6.71663	6.8456	6.56042	6.7073	6.64848	6.43079	6.98128	6.69066	6.86731	6.5469	7.02561	6.6125
ZNF397	6.8525	6.98791	7.189	7.25938	6.4105	6.75646	7.55372	6.80089	6.79978	6.82487	7.21663	7.03001	6.85661	6.56073	6.73805	7.18895	7.03377	7.53223	7.19757	6.94386	7.79264	6.87661	6.81229	7.11565	7.32511	6.57466	6.44872	7.14709	7.15892	7.06297	6.72772	7.09604	6.81955	6.9724	7.15824	6.92311	6.86584	6.74738	6.88867	7.15925	7.6647	6.87754	7.15517	7.48658	6.85275	7.08115	7.10448	7.5507	6.9401
ZNF396	6.4166	6.6078	6.49024	6.57946	6.74306	6.84025	6.52833	6.7247	6.81409	6.63948	6.68788	6.66373	6.57809	6.64356	6.52883	6.21785	6.83998	6.53855	6.57088	6.73919	6.69474	6.68499	6.74466	6.65345	6.61071	6.75659	7.36765	6.6481	6.63012	6.48692	6.95971	6.61376	6.64529	6.58215	6.33432	6.38922	6.75546	6.55617	6.64324	6.59366	6.72179	6.65245	6.75872	6.73911	6.55428	6.67208	6.72906	6.59501	6.6125
ZNF395	10.4143	11.0076	10.2222	10.377	10.1372	10.1372	11.0697	10.3136	10.0627	10.1532	11.5064	11.0027	10.5596	10.6298	11.4093	10.4332	10.1307	10.7279	11.1568	10.0684	10.6445	10.3534	10.203	11.0807	9.19177	9.99869	10.2906	10.6088	9.80828	10.4399	10.5264	7.45381	9.6469	9.97666	11.0378	10.0528	9.97586	10.8486	10.183	10.6875	10.8086	10.5745	10.7375	10.0856	10.428	10.4467	10.6121	10.7841	10.0915
ZNF394	11.2595	11.2196	11.1499	12.3838	12.1891	12.1047	12.7569	11.2916	11.7694	11.7904	12.2597	12.3206	12.7835	12.7469	12.544	12.5113	11.3804	11.5905	11.0011	12.5916	12.1239	11.9922	12.4982	12.558	11.6428	12.0936	12.9093	11.4842	11.8916	10.5542	13.8065	11.0633	13.2055	11.9396	12.5858	10.9723	13.7912	11.5142	12.2029	12.2555	12.7011	11.5831	12.7769	11.0697	11.9826	11.675	11.934	12.2323	12.6621
ZNF391	5.94025	6.32247	5.87722	5.83725	6.20224	5.96254	6.19984	5.82766	6.24613	5.91196	6.1117	6.4633	6.21923	6.04712	5.85377	6.01655	6.0244	6.4116	6.20478	5.97736	6.0436	6.06196	5.9027	6.21104	6.18157	5.95585	6.03439	6.13144	5.87326	6.27653	5.95723	6.29922	5.97332	5.98155	6.14205	6.27602	5.94396	6.12401	5.93849	5.95435	6.12769	6.18321	5.94743	6.26843	6.12276	6.23716	6.04369	6.21777	6.16147
ZNF385D	6.77907	6.8059	8.08255	7.0182	7.05558	7.07007	6.75054	6.99225	6.98017	6.78892	6.85769	6.59448	6.63916	6.82134	6.88217	6.37119	7.02955	6.87102	7.10429	7.08477	6.85706	6.7203	6.74606	7.09633	6.81466	6.69426	7.18093	6.67551	6.64935	6.92999	7.21888	7.4841	6.62638	6.80252	6.79343	6.83101	6.66747	6.80391	6.74144	7.58746	7.31621	7.20793	6.67922	6.82547	6.80203	6.95551	8.0515	6.67625	6.71879
ZNF385C	6.57613	6.80111	6.78569	6.9018	7.05362	7.2254	6.72572	6.87194	6.92387	6.95613	6.93962	6.83326	7.0439	6.84836	7.05679	6.70548	7.14342	6.89263	6.98912	6.83228	7.15882	6.90063	7.19187	6.9137	7.14834	6.63652	6.79875	7.06177	6.64935	6.69058	6.93102	6.8513	6.88087	6.68644	6.84066	6.8385	7.17873	6.85504	6.53967	6.87465	7.33933	7.0572	6.88842	6.80189	6.71504	6.92381	6.92701	6.67625	6.74427
ZNF385B	6.57435	6.74738	6.73085	6.78056	6.53044	6.76714	6.72979	6.70374	6.53222	6.84903	6.66961	6.69634	6.61136	6.65329	6.4692	6.8777	6.43417	6.66337	6.65572	6.92087	6.57902	6.87575	6.93699	6.55373	6.57647	6.59717	6.75173	6.81664	6.90094	6.57907	7.62835	6.6798	7.81749	6.82008	6.77432	6.59539	6.62378	6.49097	6.74963	7.31685	7.29229	6.564	6.9393	6.73149	6.99433	6.54707	6.91174	6.69298	6.93777
ZNF385A	7.07953	7.8625	6.83613	6.88241	7.24492	7.21169	6.77977	6.925	7.83255	7.07484	6.93224	6.81576	7.37558	6.90173	6.563	6.84195	7.51309	7.60904	6.78975	7.01809	6.98543	7.61394	8.81541	6.8413	7.50269	7.93468	7.08738	7.19961	7.04804	6.97311	6.65452	6.85976	6.66848	6.93598	6.79343	7.70137	7.23957	6.97771	6.96631	7.23555	6.63939	7.08297	7.59615	6.94219	7.21136	7.10548	6.83502	7.0958	6.84694
ZNF384	8.42802	8.63636	8.20166	8.28065	8.15116	8.20536	8.5839	9.1873	8.074	7.99747	8.15543	8.61112	8.14853	8.03361	7.97933	8.60903	8.53394	8.70953	8.96189	8.11024	8.36252	7.92081	8.59202	7.99126	8.1917	7.73737	7.84686	8.90749	8.38783	8.54537	8.32679	8.75659	8.58091	8.00725	8.47089	8.54278	8.43317	8.30315	8.4241	8.21487	8.50393	8.17807	8.41048	8.52239	8.11654	8.09687	8.08316	8.1521	8.28836
ZNF383	7.43558	7.33198	7.38639	7.76532	7.25944	7.49299	7.48619	7.56943	7.38934	7.36437	7.46011	7.60102	7.30263	7.54093	7.95066	7.74013	7.35997	7.15938	7.3007	7.3788	7.06925	7.22789	7.39093	7.2667	7.82271	7.41361	7.67868	7.63722	7.41778	7.17385	6.63604	7.23963	6.85466	7.39877	7.43972	7.34871	7.54946	7.34505	7.51931	7.37088	6.76251	7.45697	7.50822	7.04927	7.15573	7.38975	6.94389	7.22877	7.41176
ZNF382	6.08472	6.43942	6.16941	6.55209	6.57168	6.42969	6.29681	6.23386	6.57266	6.52927	6.51122	6.35709	6.53461	6.27857	6.49029	6.48228	6.27489	6.2359	6.61077	6.44996	6.49726	6.29902	6.16166	6.45897	6.36418	6.43606	6.64128	6.30531	6.39431	6.18268	6.34869	6.60805	6.32337	6.10148	6.42473	6.27329	6.39714	6.46101	6.40384	6.47978	6.20542	6.47862	6.17891	6.03911	6.43549	6.46372	6.19923	6.47547	6.33936
ZNF37B	6.85593	6.74201	6.7982	6.92295	6.82805	6.82874	6.90182	6.32365	6.44429	6.75786	7.00475	6.82349	6.88018	6.62593	6.66278	6.98062	6.82044	6.74095	7.01795	6.76662	6.80599	6.83635	6.45791	6.92188	6.55288	6.5247	6.47677	6.84804	6.68587	6.9417	6.35423	6.79969	6.72809	6.80456	6.76933	6.55968	6.49538	6.44839	6.83118	6.59609	6.78403	6.7687	6.69624	6.84355	6.63387	6.91746	6.67381	7.01155	6.92741
ZNF37A	7.72854	7.23487	7.49519	6.90052	6.90463	7.42861	7.59394	7.83656	6.89058	7.21894	7.25806	7.54852	7.28091	7.55248	7.01598	7.41986	7.64986	7.4097	7.24317	7.37781	6.65064	6.99206	7.59633	7.24146	6.73207	6.94319	6.52196	7.686	7.51489	7.69393	6.62774	7.42973	8.04403	7.53825	7.66727	7.45168	7.26715	6.87285	7.78082	7.31027	7.20161	7.29054	7.50983	7.49299	7.31715	6.79272	6.87037	7.35511	7.17945
ZNF367	6.83135	6.60355	6.64444	6.70161	6.79596	6.50819	6.55826	6.54217	6.6243	6.48536	6.36251	6.55915	6.66872	6.82707	6.53824	6.74279	6.87209	6.6527	6.73153	6.84621	6.51532	6.78571	6.67941	6.7635	6.6171	6.60561	6.4926	6.51829	6.57303	6.68397	6.34339	6.67192	6.6891	6.65636	6.79121	6.74695	6.55208	6.69812	6.6835	6.53928	6.52823	6.7816	6.53189	6.88338	6.60991	6.59509	6.56854	6.66381	6.62811
ZNF366	6.82276	7.05485	6.63868	6.16277	6.45743	6.49022	6.67572	6.87737	6.34935	6.30242	6.33225	6.69041	6.28063	6.34144	6.45619	6.6342	6.58918	6.72124	6.5768	6.74027	6.50757	6.53037	6.53873	6.33544	6.49547	6.61714	6.28162	6.48514	7.03937	6.59845	6.4302	7.02883	6.71218	6.96158	6.46599	6.51089	6.40428	6.35236	6.82728	6.37095	6.5689	6.25522	6.88508	6.5369	6.72678	6.56089	6.4467	6.41719	6.92741
ZNF365	6.49238	6.63432	6.66396	6.86123	7.11284	7.07602	6.69367	6.5821	6.63539	6.64081	6.7195	6.64395	6.84767	6.78231	6.72284	6.66519	6.47755	6.79859	6.77001	6.5849	6.73981	6.66057	6.86248	6.61505	6.82792	6.76775	6.83867	6.82037	6.30145	6.60213	6.75641	6.41313	6.73982	6.75378	6.74465	6.62733	6.59345	6.73758	6.49807	6.73158	6.87929	6.67803	6.85132	6.75458	6.60744	6.67466	6.56987	6.65177	6.66814
ZNF364	10.0939	9.82352	10.5298	10.8862	10.0253	9.86382	9.88861	10.1837	9.71301	10.1582	10.0605	9.68983	9.91393	9.74519	10.0328	9.63983	10.0576	10.2581	10.2074	10.0485	10.2525	9.78221	10.1855	9.86778	10.5604	9.99101	9.92829	10.0956	9.65661	9.86436	10.262	10.0996	10.2642	9.46786	10.1195	10.0745	9.95792	9.82698	9.66633	9.87728	10.2436	10.044	9.88861	10.2765	10.1886	9.85164	10.0366	9.65707	9.63873
ZNF362	8.69538	9.38503	9.33632	9.35306	9.21358	9.37417	9.84587	8.74208	9.27201	9.5088	10.0502	9.63807	9.22012	8.88699	10.0253	9.1464	9.28057	9.36259	9.70336	9.46913	9.54063	10.025	8.99218	9.58466	9.21806	9.56566	9.52064	9.10928	9.16901	9.35013	9.19066	9.81069	8.9553	9.15821	9.28437	9.06473	9.08905	9.45025	9.18228	9.46934	9.60324	9.41173	9.00659	9.3104	9.18953	9.59973	9.34895	9.55067	9.13618
ZNF358	9.26829	9.30554	9.52043	8.84012	9.00091	9.15275	9.4933	9.26446	8.36351	9.30296	8.66231	8.94259	9.0375	9.49043	9.0398	8.72408	8.91125	9.20952	9.89095	8.8881	8.8809	8.97603	8.55207	9.73119	8.75866	8.36802	8.47473	9.78998	8.79175	9.65754	9.87134	6.86975	9.4941	9.37554	9.3575	8.59053	9.16936	9.52735	9.29228	9.77028	9.79474	9.58712	8.00908	9.52632	9.52945	8.96667	9.17365	9.67388	9.36462
ZNF354C	6.46175	6.70683	6.61841	6.41543	6.73806	6.52781	6.46395	6.59903	6.5165	6.62774	6.67897	6.40868	6.68556	6.6391	6.76891	6.66373	6.48479	6.60096	6.50987	6.58612	6.69889	6.11471	6.67536	6.79505	6.47926	6.47417	6.58	6.59792	6.5207	6.55378	6.84822	6.54866	6.83113	6.38665	6.5495	6.63746	6.75673	6.70586	6.65755	6.69957	6.62288	6.67803	6.53058	6.12925	6.60476	6.56846	6.71321	6.70825	6.49912
ZNF354B	6.61618	6.36876	6.62209	6.59256	6.80601	6.55146	6.66753	6.67305	6.69315	6.3918	6.6927	6.43549	6.79793	6.62995	6.60909	6.47872	6.6246	6.48274	6.35945	6.51559	6.70718	6.34791	6.54007	6.4622	6.57779	6.5919	6.68472	6.67743	6.44105	6.30008	6.55092	6.6924	6.55725	6.68925	6.62087	6.4918	6.41268	6.67522	6.64045	6.97062	6.61521	6.85547	6.64798	6.51168	6.69475	6.63035	6.73019	6.46291	6.71584
ZNF354A	6.20569	6.5455	6.47496	6.33047	6.12941	6.32919	6.85784	6.83466	6.24935	6.38567	6.18149	6.53806	6.30898	6.28764	6.36534	6.55624	6.57231	6.59647	6.61831	6.34894	6.38212	6.37129	6.13621	6.20196	6.36418	6.17344	6.14723	6.49654	6.84096	6.61737	6.25464	6.80496	5.92579	6.60147	7.0224	6.72829	6.38743	6.51573	6.49219	6.06665	6.40516	6.25241	6.39769	6.48398	6.32271	6.28966	6.47985	6.18716	6.57857
ZNF350	7.84617	7.22689	7.74254	7.47243	7.55733	7.06452	7.71592	7.47887	7.32115	7.82689	7.62338	7.36197	7.2369	6.99071	7.28535	7.37264	7.70994	7.62249	8.08641	7.41497	7.23917	7.33856	7.4305	6.86996	7.11686	7.29283	6.78708	7.70886	7.27977	7.83219	7.12618	7.55762	6.82415	7.55401	7.4861	7.4337	7.77114	6.55414	7.51432	7.45328	7.80246	7.04561	7.48934	7.52537	7.24055	6.42102	6.91307	7.28998	7.60599
ZNF35	7.36055	7.11485	7.70598	7.44225	7.61156	7.71094	7.88865	7.71571	7.49691	7.57125	7.45483	7.1017	7.05392	7.20526	7.04964	6.8112	8.20239	7.48011	7.29343	7.48691	6.71529	7.50955	7.29463	6.6572	7.63872	7.02019	6.47264	8.26323	7.72552	7.77422	6.22319	7.84039	6.90192	7.28787	7.68384	7.98735	7.35544	7.36257	7.17018	7.09529	7.49822	7.10453	7.47975	7.63483	7.64567	6.66809	7.12664	6.82002	7.80973
ZNF347	6.58405	6.64397	6.59987	7.02968	6.60943	6.54115	6.53337	6.84882	6.81684	6.66026	6.52425	6.60961	6.53329	6.30453	6.54286	6.74724	6.50739	6.73377	6.62215	6.60072	6.61023	6.46299	6.52513	6.65011	6.66398	6.63255	6.44872	6.57456	6.63746	6.69658	6.5813	6.75407	6.47479	6.59985	6.64597	6.7119	6.65845	6.71539	6.69116	6.6652	6.60238	6.53748	6.54194	6.52356	6.57105	6.54029	6.56318	6.41046	6.7309
ZNF346	7.24519	7.40061	7.31798	7.73014	7.15323	6.86884	7.68008	7.88554	7.07597	7.25535	7.03325	7.6523	7.69317	7.80561	7.44005	7.46441	7.53734	7.56163	7.55606	7.401	7.4391	6.86112	7.57533	7.31678	6.94914	7.15392	6.53568	7.7618	7.36219	7.25785	8.17255	7.59843	7.98254	7.33109	7.85758	7.46763	7.85604	7.03072	7.34252	7.4666	7.70529	7.2291	7.9811	7.27923	7.39224	7.14475	7.32999	7.09157	7.75043
ZNF345	7.0439	6.95141	7.03947	7.82161	7.23153	7.6097	6.93263	6.85784	7.50018	7.56797	8.00862	6.99533	7.03459	7.29115	7.75883	7.17897	6.88118	7.04055	6.93203	7.26364	6.92686	7.41185	6.73953	7.41701	6.86171	7.18097	6.67583	6.67551	7.17928	7.10624	6.73715	6.81129	6.64142	7.19247	7.02689	6.87072	7.22251	7.29039	7.15845	7.4502	6.9975	7.19619	6.72451	6.9376	7.35797	7.38762	6.8077	7.21631	6.97952
ZNF343	7.20763	7.60022	7.14119	7.26422	6.81319	6.89788	7.51252	7.36653	7.33343	7.31241	7.35768	7.75731	7.44739	7.41745	6.91558	7.83197	7.28197	7.88074	7.61146	7.2486	7.51309	7.77303	7.61783	7.30478	6.49424	7.16731	6.56618	7.67788	7.37188	7.70023	7.60392	7.92512	6.75823	7.21346	7.99885	7.39428	7.47905	7.48171	7.35722	7.59301	7.47337	7.25366	7.61156	7.49299	7.59558	7.06137	7.55052	7.71354	7.64527
ZNF341	7.53103	7.39298	7.57428	7.10088	7.13532	7.28375	7.84802	7.94832	7.28203	7.77053	7.37328	7.61995	7.06165	7.05981	7.31644	7.4387	7.54423	8.13133	7.60162	7.44909	7.87558	7.40363	7.74506	7.35649	7.38598	7.20544	7.27388	7.81877	7.30062	7.62189	6.58894	8.20226	8.22005	7.3084	7.71191	7.62091	7.63523	7.07165	7.4398	7.43314	7.2635	7.02771	7.25055	7.60904	7.22568	7.18375	7.11045	7.21796	7.84215
ZNF34	7.76311	8.30434	7.4024	7.64677	7.22977	7.1871	7.61046	7.95939	7.61247	7.61096	7.83755	7.59047	7.8996	7.93027	7.74496	7.59426	7.88554	8.12951	7.96756	7.47719	7.90254	7.91243	7.56468	7.96187	7.28485	7.80182	7.84468	7.82701	7.6608	7.65516	6.7307	8.12542	6.97758	7.3901	7.99241	7.67778	7.56964	7.69673	7.77941	7.38656	7.23922	8.08195	7.75742	7.82127	7.52297	7.33856	7.41407	7.91629	7.64585
ZNF33B	9.05422	8.78205	9.07953	9.64779	8.59292	8.94174	9.15078	9.27312	8.97843	9.5088	9.43166	9.5827	8.60512	9.24235	9.1577	8.88881	9.14531	9.17673	8.69824	8.82759	8.4325	8.80504	9.23852	8.80264	8.31035	8.61286	7.70509	9.27597	8.70462	9.19672	8.76449	8.9692	8.87753	8.92777	9.10197	9.36648	9.60014	9.02225	9.38227	8.92091	8.97224	9.08657	8.86824	8.95122	8.47683	8.63032	8.43983	9.12524	9.51978
ZNF33A	8.21638	8.18245	8.1317	8.49519	7.53158	7.80065	8.52757	8.53209	7.94979	7.92362	7.91482	8.69522	7.77443	8.14903	8.1909	8.05017	8.12774	7.79254	8.10296	8.05935	7.37357	8.13851	8.59334	7.62556	7.44074	7.34708	6.62629	8.56253	8.1773	8.11534	7.03737	8.51883	8.41649	8.42817	8.32666	8.30851	8.55685	8.04343	8.71903	7.98548	8.42611	7.66899	7.78199	8.01027	8.05322	7.28062	7.67434	8.32363	8.84837
ZNF337	8.91393	9.34439	8.95071	10.3351	9.28207	9.33167	10.1384	9.15148	8.42283	9.79474	9.56566	9.07131	8.98007	9.25247	9.42448	10.0069	9.29548	9.23377	9.72496	9.57833	10.4988	9.02142	9.03837	9.96058	9.4544	9.3041	9.70405	9.50857	8.80391	9.05264	10.0875	9.33114	9.63308	8.9824	9.95505	9.55151	9.59821	9.59862	9.23738	9.0997	9.39327	9.8148	9.33571	9.3611	8.43997	9.23869	9.41997	9.72313	9.24713
ZNF335	7.39128	7.06156	7.33994	7.16645	7.15323	7.05596	7.37974	7.23762	6.8158	6.70206	6.88604	7.25966	7.10768	7.09659	6.86671	7.43177	7.16211	7.33901	7.44309	6.97056	7.22775	6.68606	6.96594	6.86237	6.94454	7.12319	7.03668	7.65198	7.00482	7.08074	6.74979	7.39995	7.62061	6.86793	7.42168	7.1777	7.67857	6.8121	7.06869	6.73652	6.78833	6.70472	7.18256	7.23109	6.90073	6.93129	6.52089	6.79386	7.22851
ZNF334	7.72704	8.23892	7.6226	6.63553	8.05553	7.80764	7.95472	8.15543	7.76617	8.12726	8.19701	7.96768	8.26525	8.54972	8.03173	6.47269	7.87534	8.49345	7.72003	7.88756	7.96323	7.94958	8.20342	7.70529	7.57596	7.57125	7.92013	7.94597	7.79953	7.96788	8.74101	8.15435	8.41649	6.88208	7.63584	7.77715	8.7392	8.43181	7.67768	8.10507	7.55324	8.37982	8.56729	7.93701	8.16182	8.08595	7.52381	6.77625	7.70412
ZNF333	7.06051	7.57288	7.17385	7.37954	7.38508	7.37169	8.06099	7.41819	7.39905	7.41745	7.51523	8.04558	7.32566	7.7347	7.62516	7.53103	7.37911	7.21751	7.54423	7.40248	7.81367	7.07444	7.37431	7.54616	7.63438	7.45662	7.80539	7.38689	7.27977	7.46745	7.28237	7.42793	6.94222	7.60705	7.70538	7.39383	7.49956	7.07602	7.21452	7.02401	7.29163	7.39905	7.31196	7.12123	7.11534	7.30168	7.15124	7.55664	7.43026
ZNF331	7.86147	7.89374	7.72098	7.65698	7.8131	7.49039	7.74642	8.00351	7.55335	7.48114	7.57566	7.83289	7.72971	7.74675	7.70321	7.64864	7.34535	7.49282	7.74422	7.95288	7.99783	7.82768	8.03163	7.96061	7.37701	7.34195	6.812	7.65198	7.99885	7.52974	7.39364	7.57315	7.86771	7.67457	8.01529	7.56872	7.59224	7.77303	7.97933	7.69685	7.51719	7.44377	7.92801	7.47712	7.75365	7.23719	8.01237	7.55501	8.07884
ZNF330	8.26614	8.5869	8.07525	8.47878	8.68981	8.59348	8.50053	7.97508	8.8624	8.63864	8.94259	8.65614	8.52989	8.46823	8.71948	8.33867	8.48356	8.07058	8.32192	8.53753	8.57393	8.56699	8.40855	8.91527	8.28312	8.11013	8.74557	7.68211	8.9881	8.5839	8.72485	8.25511	7.61194	8.70968	8.62839	8.49953	8.43221	8.71918	7.86495	8.75688	8.39144	9.09609	8.32451	8.15712	9.07785	8.92794	8.7236	8.2697	8.3273
ZNF329	8.24675	8.04105	8.41649	8.96685	8.21105	8.80773	8.43968	8.72205	8.73177	8.66277	9.10058	8.22328	8.34786	8.4945	8.95934	8.11061	8.27922	8.53767	8.54378	8.38989	8.7791	8.56086	8.29762	8.40364	8.54094	8.09042	7.44148	8.78048	8.68391	8.40956	8.82079	7.88621	8.65847	8.15798	8.36351	8.59543	8.50776	8.80149	8.30251	8.7124	8.56128	8.55627	8.43833	8.03264	8.56886	8.47625	8.14903	8.41034	8.90145
ZNF326	7.84948	7.39414	7.65241	8.29762	7.88534	8.31266	7.79976	7.33189	8.34987	8.27832	8.1129	7.45339	8.09661	8.47714	8.08871	7.63822	7.6697	7.70689	7.72938	7.93107	8.18346	8.69318	7.99207	7.97413	7.92091	8.17514	8.44361	7.38538	8.38321	7.76804	6.9034	7.65854	8.34465	7.72665	7.45534	7.33198	8.01412	8.14503	7.68999	8.02221	7.97508	7.83255	8.15737	7.83888	8.01226	7.91583	7.90266	7.88465	7.40045
ZNF324B	6.91649	6.80688	6.93547	7.09492	6.82935	7.10838	7.1761	6.68475	6.9937	7.30162	7.19961	6.93837	6.91367	7.24138	7.27738	6.86542	7.04918	7.21258	7.00878	6.89408	7.4168	7.14164	6.90173	6.91918	6.79797	7.08836	7.47476	7.02411	6.99731	6.97045	7.7762	6.87325	6.77724	6.80945	7.0691	7.04368	7.01151	7.12518	6.97687	7.02879	6.97696	7.33167	6.96993	7.0395	7.37888	6.89811	7.09431	7.00334	7.02749
ZNF324	8.6459	8.0018	7.80842	8.20889	8.02718	8.0432	8.60661	9.13511	8.00303	7.72513	8.16529	8.45011	8.26044	7.75365	7.80764	7.90318	8.09661	8.59585	8.36165	7.90307	8.77123	8.06645	8.38484	7.92026	8.07047	7.86334	9.41192	9.11978	7.8237	7.87737	8.98105	8.0568	9.02397	7.81665	8.39853	8.35186	8.65542	7.1006	8.0198	7.8777	8.49491	8.14427	8.11367	8.06916	7.76944	7.72594	7.82673	7.82527	8.20814
ZNF323	7.2764	7.31693	6.67045	7.89259	7.14475	8.12104	8.38187	8.29349	7.72991	7.14728	8.40078	7.86104	7.48246	7.07082	8.41356	7.50992	7.67749	7.1665	7.85064	7.23025	6.73446	7.93027	7.47871	7.22045	7.7389	7.95033	7.26293	7.97299	7.63594	7.56926	7.53314	7.22795	7.80022	7.10624	7.19529	7.45362	7.42622	7.76213	7.68751	8.25982	7.9903	8.19636	6.72238	7.56845	8.34067	7.73461	7.54521	7.16819	7.55957
ZNF322B	6.80704	6.63704	6.7127	6.96709	6.89967	7.0377	7.23147	7.73794	7.44343	7.36601	6.80005	6.90954	6.74669	6.6133	7.22983	6.61466	6.75275	6.74095	6.68043	6.89408	6.80372	7.10729	6.89784	6.57184	7.20249	6.38769	7.14852	7.23445	7.17448	7.08074	6.60128	6.75131	6.64529	7.00895	6.719	7.0411	7.30239	6.8718	7.49207	6.51154	6.63184	6.95882	6.63752	6.97938	7.51242	6.81664	6.95434	6.76579	7.19077
ZNF322A	8.19808	8.54178	7.81029	8.90145	7.93038	8.54468	9.32983	9.68428	8.76924	8.53781	8.74667	8.59616	7.90803	8.54901	8.56482	8.749	8.75066	8.73323	9.07415	8.218	8.23311	8.29389	8.47808	8.32387	8.38632	7.90546	6.83867	9.49847	8.71873	8.86062	8.54828	8.77172	9.11386	8.61154	9.23117	8.77314	8.79642	8.77254	8.89818	8.74415	8.61039	8.60468	8.63401	8.62897	8.62853	8.18005	7.97763	9.05012	8.98909
ZNF321	7.14001	6.8572	7.21014	7.56778	6.80371	7.21002	7.03635	7.15397	7.0283	7.37858	6.87555	7.34848	7.26493	7.09359	7.13955	7.32755	7.07522	6.84658	7.07444	6.88974	6.87585	6.86256	6.88492	7.11854	6.97422	6.89223	7.65998	7.10794	7.09448	7.00631	7.06059	7.07602	7.53463	7.14236	7.07986	7.10998	7.3863	7.18375	7.62545	7.1476	6.66657	7.58126	6.77082	6.79929	7.26431	7.27285	6.97496	7.46156	7.07048
ZNF320	8.05211	8.41213	8.01002	8.1895	8.0531	8.05875	8.95628	8.10272	8.96685	8.52036	9.04154	8.76065	8.75096	8.14479	8.88268	8.30434	8.31653	8.5879	8.34514	8.5089	8.39868	8.59172	8.33314	8.71767	8.40308	8.14173	6.69091	8.38457	8.572	8.68673	9.31837	8.56683	8.72158	8.52788	8.60423	8.46041	8.56482	8.37167	8.62585	8.60935	8.43151	8.21395	8.29375	8.25255	8.49068	8.89981	8.47583	8.79535	8.61112
ZNF32	8.87569	8.72205	9.11858	8.54799	8.6083	8.86717	9.48839	9.0823	8.35777	8.53993	9.16603	9.14425	9.20581	9.09169	8.86792	8.76939	9.371	9.69648	9.42285	8.60754	8.80997	8.58996	9.09116	9.11586	8.57035	8.43968	9.12118	9.22665	8.65526	9.488	8.77093	9.75079	9.06281	8.51423	9.13123	8.99587	8.55814	9.15652	8.82146	8.48786	9.33317	8.98286	9.02898	9.31522	8.83245	9.03422	8.71719	9.13123	8.62361
ZNF319	8.93498	8.83029	8.74056	9.30853	8.74306	9.37495	9.06209	9.16586	9.11656	9.22812	9.64339	9.05694	8.45929	9.14061	9.40589	8.59779	9.09045	9.23042	9.18335	9.0346	8.93719	9.30891	8.99405	9.48299	9.14826	9.12274	8.62377	9.58125	9.53419	8.71165	8.45583	8.73323	8.53781	9.06013	9.4057	9.46868	8.54335	8.76094	9.34954	8.85104	8.96323	8.98204	9.25913	8.91739	8.84311	8.71104	8.75066	9.16512	9.41068
ZNF318	7.43972	7.83289	7.43746	8.47305	7.85964	8.05162	8.5799	8.41887	7.83767	7.84425	8.41997	8.94432	8.12417	8.64245	8.28106	8.47044	8.06657	8.15998	7.65619	8.10116	8.68064	7.70836	6.8861	8.5892	8.01636	8.35537	9.10023	8.444	8.08482	8.36736	7.93637	8.11929	7.84642	8.02646	8.22572	7.5619	7.61548	8.61899	8.02851	6.85967	8.06668	7.96871	8.21221	7.6537	8.31373	8.32716	8.14827	8.83029	8.17704
ZNF317	9.19066	8.71797	9.36358	8.65168	8.86029	9.01784	9.26074	9.19144	8.626	9.02008	8.74808	9.068	8.83074	8.84594	8.53482	8.7293	9.29966	9.00505	9.19762	8.81954	8.86308	8.90274	9.03545	8.55889	8.84772	8.63489	8.98438	9.3375	8.89331	9.25953	9.20902	8.78884	9.19086	8.71797	9.16106	9.25364	8.99113	8.51348	8.84215	8.86291	9.52147	8.79902	9.21786	9.13198	8.73857	8.32049	8.56453	8.90567	8.86358
ZNF311	5.93757	7.24532	6.27	6.21036	6.22501	6.28549	6.03537	6.22433	6.53661	6.12592	6.19664	6.81965	6.03598	6.19545	6.27213	6.77571	6.65418	7.05099	7.0132	6.38238	6.29019	6.30733	6.18835	6.07731	6.12195	6.2969	6.27328	6.27635	6.41367	6.63219	6.05724	6.45004	5.75839	6.28073	6.39336	6.31495	6.27903	6.57322	6.36234	6.02675	6.4566	6.40818	6.19249	6.25866	6.65963	6.17917	6.47985	6.56209	6.52636
ZNF304	6.92113	7.05077	7.04843	6.84568	6.67902	6.82402	7.26285	7.02841	6.88146	6.96068	7.20388	6.93641	6.9824	6.83258	6.93471	7.11211	6.91415	7.03425	7.09066	6.96781	7.17414	6.8847	6.77814	6.84598	7.0235	7.01622	6.97824	6.94716	7.02101	7.08074	6.76871	6.81033	6.56832	6.91089	7.03591	7.16397	6.49158	6.93937	6.78485	6.78953	6.92677	6.82024	6.96866	6.74679	6.9136	6.78909	6.98508	7.08738	6.81489
ZNF302	9.10468	10.0638	9.00505	10.3665	9.03769	9.98668	10.0377	10.7443	10.2861	9.84538	10.2803	10.1355	9.9731	10.3542	10.4199	9.86382	9.50448	9.78221	10.109	9.41192	9.94948	10.0049	9.98406	9.80168	9.78565	9.62305	10.0216	10.3247	10.038	9.72975	10.1229	9.62305	10.5082	9.78716	10.4178	9.80803	10.0956	10.2161	9.96787	9.38561	9.84512	9.99293	9.59883	9.21079	10.2803	10.0098	9.8633	10.3445	10.4679
ZNF300	6.10593	6.30226	6.07863	5.9619	6.06436	6.04053	5.94882	6.05566	5.94139	6.06498	6.13572	6.16554	5.98342	6.13287	6.21833	6.34608	6.1678	6.631	6.40625	6.19334	5.93308	6.6788	6.26357	5.92487	5.77085	6.14072	6.14463	6.35412	6.05531	5.94804	6.35956	6.15584	6.1575	6.04917	6.14819	5.90505	6.12862	6.49743	6.17553	6.05427	6.35097	6.12293	6.32088	6.1537	6.10281	5.92897	6.16067	5.94716	6.21063
ZNF30	7.70044	7.24028	7.47126	6.76526	7.49579	7.90287	8.0857	8.19581	7.31202	7.94583	8.12279	8.10127	7.89036	7.37631	7.92778	7.17718	7.76933	7.53877	7.3977	7.71611	7.95776	7.76021	7.54386	7.51939	7.38011	7.24963	6.58886	8.23053	7.91257	7.84436	7.00935	7.46611	8.03682	7.60569	7.81288	7.36452	7.69254	7.85832	7.84923	7.02984	6.96845	7.36021	7.6701	7.68668	7.17848	7.81653	7.3653	7.69317	8.05091
ZNF3	8.62853	7.70877	8.32075	7.71293	7.8055	7.42861	7.95629	8.36531	6.73554	7.29441	7.66381	8.06479	7.62615	6.83582	7.49307	7.71209	8.08606	7.70023	8.53064	7.28032	7.45705	7.78135	7.56593	7.25296	7.29186	7.22017	6.69415	8.4276	7.25873	7.68657	7.69902	8.10215	7.19918	7.3951	7.34887	8.14943	8.02149	6.78669	7.65773	7.62249	8.0367	7.11133	7.75136	8.34514	6.80203	7.0134	7.00085	8.02924	7.76944
ZNF296	8.39576	8.73559	8.35927	8.4936	8.24484	8.6167	7.98147	8.68997	8.60724	8.22731	8.31122	9.10234	8.08003	9.76473	8.01601	7.90758	8.53796	9.07988	8.06811	8.80679	8.72975	8.9964	8.28039	8.59306	9.03837	9.23567	9.54398	8.73008	8.95814	8.84232	8.91493	8.57216	8.45262	8.85645	9.25628	8.33912	7.66927	7.75031	8.7665	8.74477	8.23699	8.41413	8.83074	8.4069	8.46725	7.80596	8.28836	8.37847	8.05786
ZNF295	8.39017	7.23884	7.58246	7.45789	7.77188	7.61056	7.12963	7.62465	6.97079	7.87285	7.33917	7.0741	7.64924	7.5829	7.32056	7.20816	7.2645	7.40875	7.68085	7.48134	8.38796	7.27275	7.03231	7.85352	8.22173	7.58042	6.90335	7.59811	7.5726	7.44522	6.77907	7.40762	7.41118	7.50099	7.66727	7.56276	7.7162	7.37756	7.87973	7.55144	7.87851	7.65998	7.55931	7.63311	7.63832	7.71691	7.54317	7.36757	7.71899
ZNF292	7.62338	7.20526	7.55693	8.15519	7.64401	7.30039	7.48833	7.12414	7.71116	8.10597	7.73375	7.14742	7.3788	7.85679	7.51333	7.43442	7.00942	7.60171	7.18333	7.29283	8.01967	7.66573	7.3796	8.40035	7.45186	7.55128	7.6413	7.07581	7.14051	7.48918	7.12286	7.13684	7.99897	7.08144	7.16491	7.08617	7.90941	7.4398	7.30825	7.08126	7.29536	7.53649	7.09436	7.49155	7.40144	8.16331	7.37213	7.47315	7.394
ZNF287	6.37661	6.48262	6.17877	6.17751	6.07086	6.19759	6.17308	6.35412	6.27057	6.15577	6.43022	6.51969	6.24824	6.30339	6.31807	5.86414	6.06615	6.1682	6.55079	6.31203	6.37389	6.29902	6.19481	6.34027	6.22809	6.20254	6.11585	6.0385	6.2304	6.48897	6.03865	6.5819	6.12866	6.12747	6.10297	5.97367	6.30739	6.24368	6.13731	6.17539	6.35737	6.38922	6.02993	6.06049	6.07068	6.43715	6.18442	6.22578	6.13531
ZNF286C	6.88561	7.38787	6.75673	6.66285	6.789	6.91386	7.38762	7.27317	7.0913	7.1038	7.12281	6.87774	7.85437	7.62117	7.14921	7.15767	6.71552	7.39641	7.43612	7.11998	7.20978	7.59833	7.20681	7.95482	7.39283	7.18776	6.51814	7.20899	7.10054	7.15366	6.37748	7.0235	6.69767	7.03728	7.67579	6.92664	7.1574	7.7953	7.07152	6.87917	7.22516	7.78471	6.78009	7.09233	7.0354	7.92489	7.32023	7.72513	6.79371
ZNF286A	6.846	6.8802	6.42361	6.38869	6.67559	7.00935	7.0322	6.41416	6.53117	6.50202	6.81674	6.66705	7.52854	6.9035	6.82334	6.59316	6.78909	6.67572	6.68562	6.88753	6.475	7.01858	6.52663	6.88197	6.63654	6.62278	6.0639	6.51415	7.12076	7.20205	6.28617	6.85771	6.2503	6.77063	6.98648	6.83223	6.61219	6.93937	6.76185	6.51735	6.68002	7.09089	6.53447	6.7131	6.79552	7.24532	6.70325	6.96112	6.35994
ZNF285B	6.5058	6.49154	6.43759	6.47936	6.59156	6.49479	6.3175	6.46746	6.6243	6.5327	6.51289	6.46703	6.58537	6.58151	6.53387	6.5249	6.64827	6.42388	6.41347	6.55072	6.51794	6.49107	6.63919	6.42827	6.57161	6.54643	6.75029	6.47398	6.25903	6.51749	6.45982	6.42642	6.72044	6.35747	6.45739	6.51717	6.56757	6.5673	6.35246	6.42345	6.61831	6.41728	6.41512	6.47975	6.26422	6.55829	6.55915	6.43879	6.47766
ZNF285A	6.96842	7.04707	7.15685	7.83322	7.41778	7.38966	6.83116	7.50299	8.03948	8.07704	8.01386	8.07895	7.80424	7.53806	7.8637	6.49796	6.9344	7.90254	7.94628	7.58421	8.00155	7.87285	6.4562	7.82515	6.50023	7.01622	7.48492	7.78834	7.14498	7.89445	7.17993	6.50909	7.46375	7.5046	7.90022	7.2607	7.73608	8.01299	6.84444	7.18017	7.90201	7.59958	7.07044	7.44767	7.43423	7.95662	7.25442	8.03288	7.96198
ZNF284	6.52891	6.68565	6.39629	6.46576	6.41973	6.4388	6.48257	6.75511	6.4814	6.60222	6.56666	6.45692	6.63443	6.52293	6.42586	6.3644	6.66514	6.64967	6.65239	6.22104	6.45055	6.37129	6.47685	6.46112	6.50868	6.47681	6.6743	6.6267	6.55289	6.60403	6.21264	6.64821	6.4468	6.57506	6.45739	6.51292	6.60358	6.3814	6.59149	6.46341	6.20862	6.28583	6.28325	6.39772	6.576	6.51659	6.45826	6.60684	6.44267
ZNF283	6.87091	7.02977	7.01279	7.34338	6.97948	7.30885	6.88859	7.25523	7.07178	7.01175	7.11416	7.1665	6.95551	7.10535	7.11116	6.75983	7.02109	7.23432	6.95499	7.02044	7.01297	7.00139	6.76823	6.99483	6.65346	6.75992	6.7571	7.15281	7.21764	6.99942	6.43879	7.0314	6.75823	6.92104	6.93464	7.02556	7.07444	7.01846	6.87879	6.86347	6.7488	6.83873	6.86181	6.90549	6.92511	7.15679	6.57513	6.83311	7.06368
ZNF282	7.64209	8.18542	7.80842	7.86771	7.86071	8.18027	8.16781	8.04605	7.64715	8.10714	7.92183	8.25944	8.00155	7.49407	7.86538	8.13666	8.39827	8.0054	8.52081	7.80722	7.99783	7.41008	8.29626	7.93657	7.55335	7.77889	7.95276	8.43122	7.76509	7.94376	8.30692	7.60459	8.07388	7.62853	7.64316	8.331	8.03682	7.87251	7.77538	8.10507	8.6063	7.91038	8.018	8.29241	7.58107	7.98192	7.44767	7.77661	7.84577
ZNF281	8.49758	8.67314	8.6426	9.73685	8.64087	8.98619	8.68017	8.28212	9.23319	8.43603	8.41776	8.7774	9.33632	9.15551	8.89497	8.93562	8.63076	8.41285	8.54624	8.93963	9.76719	9.12029	9.09185	9.0908	9.16252	8.79838	8.56353	8.70212	9.28419	8.3939	8.65168	8.50733	8.97757	8.67556	9.41154	7.95299	8.52861	9.20384	9.06243	8.74823	9.22355	8.88253	8.69429	7.77745	9.69237	9.30723	8.83439	9.27654	8.80837
ZNF280D	7.98242	8.47795	7.70004	8.70905	8.78458	8.45833	8.28794	7.57927	8.61599	8.46138	8.64605	7.82972	8.19596	9.23701	8.88515	8.5886	8.14627	7.54057	7.98998	8.62853	7.7528	8.45106	8.32757	8.3921	7.98757	7.98098	8.63668	7.53401	8.02161	8.11607	8.12318	7.69507	7.57576	7.9647	7.40712	7.72845	8.00852	8.40418	7.86204	8.29585	8.38937	8.52151	8.05527	7.58994	8.8853	8.55299	8.80725	7.38583	7.23278
ZNF280C	8.43503	7.89812	7.88854	8.13539	8.35428	8.24144	8.1239	8.41048	8.11342	8.46138	8.15645	8.2156	8.1697	8.27766	8.15411	7.96756	8.30327	8.28587	8.06517	8.28702	8.28871	8.57668	7.74375	8.35443	8.2697	7.90419	8.51821	8.18245	7.95078	8.24332	8.4069	7.91875	8.34107	7.82358	8.13913	7.92981	8.27366	8.02281	8.1484	8.29067	8.18582	8.43518	8.1025	7.83417	7.85512	8.19727	8.0768	8.06717	7.88779
ZNF280B	6.80704	6.80877	6.61677	6.4671	6.89051	7.18174	6.91576	6.94845	7.16693	6.91306	7.39338	6.97039	7.01622	7.12998	7.42142	6.46892	7.01301	7.00522	7.09441	7.08012	7.29163	6.77372	7.03596	7.01913	6.52946	6.89742	6.75029	6.82707	6.98737	7.00213	6.68547	7.12687	6.6518	6.84646	7.10196	7.02556	6.71394	7.25202	7.06037	6.71874	6.76872	7.28439	6.76049	6.99865	6.76075	7.30001	7.14142	6.76299	6.72421
ZNF280A	6.34171	5.94382	6.42124	6.17884	6.18476	6.1849	6.18747	6.10182	6.04731	6.04594	6.08484	6.27119	6.29495	6.15055	6.15601	6.08693	6.39415	6.27598	6.08775	6.23099	6.06998	6.34186	6.1734	6.11645	6.09038	6.16573	6.24222	5.92859	6.03664	6.09925	6.09331	6.22916	6.13119	6.34926	6.22328	6.18318	6.14313	6.13554	6.24568	6.40201	6.40261	6.14956	6.25924	5.96091	6.21925	6.08073	6.2477	6.19935	5.96214
ZNF28	6.98345	7.14562	6.82745	7.12998	7.24922	7.15329	7.19389	7.03429	7.37134	7.30287	7.3328	7.07205	7.11294	7.01949	7.32056	6.86704	6.89787	6.90926	7.10429	7.13472	7.1237	7.00359	7.03596	6.87341	7.336	7.16592	7.24637	6.96039	7.26806	7.03823	7.00626	7.13778	7.0499	6.92104	6.87289	6.91005	7.09062	7.11299	6.81157	7.08756	6.87818	7.00612	6.82334	7.04106	6.94878	7.2784	6.81198	7.11844	7.04534
ZNF277	9.86778	9.76523	9.46659	9.65468	9.59054	10.3227	9.77893	9.86283	9.26074	10.4784	11.0421	10.4355	10.1964	9.46544	10.9451	9.9185	10.2995	9.19433	9.54692	9.99487	9.52355	8.5254	9.30872	10.6186	9.56937	9.29566	9.13834	9.65618	9.67634	9.34656	9.92642	8.78642	9.11603	9.36184	8.18318	9.03337	9.8623	10.1461	9.85975	9.66048	10.0412	10.5881	9.87553	9.42448	9.53337	10.501	9.75358	9.37959	9.49663
ZNF276	7.99018	7.66166	7.86157	7.09186	7.11284	7.01698	8.05395	7.46182	6.96061	7.22782	7.16569	7.90968	7.3047	7.72148	7.25498	7.60478	7.64793	8.19323	7.74033	7.16616	7.33526	7.15329	7.87645	6.93768	6.71031	7.1379	6.55378	7.87581	7.17311	7.75585	6.70331	7.60132	8.19767	7.53265	7.96627	7.88656	8.09612	6.74241	7.70896	7.79222	7.54686	6.71198	8.23298	8.08148	7.44249	6.88536	6.8568	7.58671	7.73199
ZNF275	8.7766	8.50224	8.82965	8.58818	8.72297	8.77986	8.38536	8.8469	8.00446	8.79413	8.74884	8.4611	9.77376	8.97153	8.83407	8.31943	8.41076	8.88916	8.9719	8.44208	8.84594	8.63801	8.50053	9.51098	7.86851	8.50919	8.33433	8.75159	8.17846	8.86744	8.71918	8.57741	8.64893	8.22367	8.55599	8.63247	9.07217	9.15932	8.71686	8.32479	8.91704	9.02607	8.81817	8.74541	8.71056	9.51305	8.54873	9.47439	8.27883
ZNF274	9.65574	8.75342	9.16777	10.3937	9.28074	9.40137	9.54189	8.96885	9.70857	9.52185	9.79934	9.63195	9.29725	9.80004	9.31559	9.09289	9.27577	10.2322	10.0587	9.12153	10.0548	9.65906	9.37202	9.55151	9.29985	9.55151	9.7328	9.00642	9.37399	9.95585	9.83594	8.93765	9.51035	9.24785	10.1283	9.16387	9.3858	9.4459	8.94839	9.36184	9.98829	9.179	9.33472	8.8561	9.8984	9.37978	9.38187	9.36377	9.74308
ZNF273	6.11588	6.98629	6.80638	6.99496	6.21267	6.3833	7.20406	6.84882	6.30687	6.52226	6.99444	6.70491	6.79164	6.55086	7.06773	6.90423	6.97708	6.85526	6.76856	6.55897	6.36725	6.56845	6.88233	6.45467	6.14848	6.26412	6.15206	6.99018	6.63386	6.42317	6.28429	7.00205	6.50643	6.71462	7.14538	6.74297	6.68078	6.73526	6.98491	6.43128	6.49606	6.84194	6.25924	6.5696	6.58125	6.7207	6.37836	7.10088	7.34297
ZNF271	8.49132	8.2393	8.77123	8.43617	8.2701	8.78336	9.38774	8.76732	8.58435	9.00237	9.1852	8.85594	8.67034	8.39418	9.06117	8.53811	8.99324	8.97513	8.95002	8.71982	7.8657	8.70305	8.68017	8.54122	8.352	8.44836	8.28575	8.76275	8.51464	8.80693	8.37455	8.75928	8.68723	8.70738	8.76418	9.07832	8.97942	8.21851	8.30133	8.74606	9.07653	8.3939	8.94708	8.85438	8.70212	8.53897	8.66808	8.69748	8.81649
ZNF268	6.8479	6.76503	7.05321	6.80458	6.7402	6.67534	6.45332	6.64655	6.9502	6.94934	6.88918	6.71713	6.54664	6.92653	6.64786	6.52076	6.74905	6.77786	6.69397	6.87205	6.69588	6.80063	6.59207	6.7635	6.78117	6.96703	6.50189	6.80573	6.91192	6.86027	6.4456	6.5503	6.85906	6.83483	6.68562	6.75474	6.69827	6.69561	6.67703	6.6806	6.53775	6.78967	6.64084	6.72314	6.87366	6.9413	6.42672	6.61737	6.72157
ZNF267	6.55343	6.50934	6.64259	6.63684	6.66187	6.51482	6.49544	6.52167	6.50935	6.46638	6.62985	6.45265	6.51511	6.66784	6.36866	6.29769	6.35996	6.6527	6.1171	6.32391	6.57709	6.44541	6.4893	6.44611	6.56671	6.56431	6.63707	6.45803	6.60824	6.61572	6.49268	6.5449	6.28819	6.62282	6.46384	6.78142	6.46546	6.40396	6.34513	6.63344	6.36569	6.42618	6.51645	6.64533	6.26214	6.30324	6.38013	6.85372	6.6592
ZNF266	9.76719	9.54498	9.39786	9.75557	9.45111	9.05282	10.7027	10.3637	8.91493	9.21079	9.45071	9.68428	8.74976	8.71311	9.35555	9.76333	9.66883	9.59054	9.45478	9.10109	9.34934	9.05841	9.44145	9.18104	9.17496	8.83469	9.52968	10.1036	9.48962	9.92059	9.84485	9.75011	9.45194	9.24713	8.82094	9.06661	9.96845	8.92158	10.0115	9.25686	9.63286	8.86423	10.5526	9.11786	9.51221	8.05383	8.85725	9.86159	10.1349
ZNF264	7.94946	7.43988	7.93556	7.44225	7.36174	7.86169	8.61683	8.13353	7.73186	7.66249	7.92981	8.24823	7.72056	7.92362	7.83846	7.85273	7.93591	8.0054	7.8724	7.34422	7.28259	7.7528	7.68701	7.42767	6.93129	7.41361	7.79929	8.7413	8.5755	7.90066	8.38975	7.77232	8.81171	8.09459	8.85053	8.23879	8.22252	7.34244	8.12485	8.36844	8.32113	6.98721	8.15871	7.7572	8.43331	7.35323	7.00407	8.26362	8.8263
ZNF263	9.00888	8.79066	8.74259	9.34259	9.23117	9.56566	9.26716	8.76973	9.12861	9.667	9.37042	9.13635	8.99724	8.89381	9.41914	9.2051	8.97052	9.11641	9.61209	8.9492	9.1084	9.29353	9.19336	9.36611	8.90195	8.87858	9.13989	8.9398	9.41483	9.09718	9.71825	9.09414	9.17194	9.13815	9.36297	9.0997	9.30502	8.95628	9.13834	9.13019	9.50178	9.41173	8.88881	9.05892	9.16123	8.9568	8.85594	9.19028	8.8028
ZNF260	7.19762	7.6157	7.1332	8.12306	6.85023	7.63914	7.92114	8.26776	8.18016	8.06799	8.05993	7.99805	7.47813	7.54542	7.93764	7.70288	7.33758	8.11121	7.60894	7.42521	7.44918	8.42268	7.3331	7.25985	7.19371	7.1379	6.37145	8.34121	8.19363	7.99957	6.59561	7.71498	8.0773	7.48593	8.08738	7.98951	7.74004	8.6167	7.83877	7.50107	7.6018	7.61276	7.45551	7.58004	8.11083	7.69148	7.60825	8.10261	8.03529
ZNF26	7.90686	7.74266	8.37581	8.31665	8.22938	8.21877	8.57106	8.05298	7.82482	8.58346	8.1162	8.7236	8.32126	8.28714	8.12216	8.75246	8.44387	8.28312	7.98204	8.11847	7.83965	8.22315	7.88395	8.16071	8.36723	7.8496	8.10533	8.16693	7.86093	8.18582	7.96105	7.92013	8.27508	7.90665	8.30239	7.93176	8.68842	8.11302	8.12877	7.98804	7.97427	8.17022	8.47808	8.07426	8.31613	7.88418	7.82492	8.50353	8.1688
ZNF259	8.34175	8.31007	8.56155	7.81355	8.10677	8.50454	8.36963	8.1713	7.92431	8.18926	8.37019	8.1464	8.1692	7.83301	7.96334	8.18594	8.60981	8.40379	8.21409	8.0515	7.36891	7.95939	8.40469	7.90723	8.27138	7.84326	7.91002	8.13526	8.3128	8.39643	8.04298	8.15257	7.70946	8.26232	8.37236	8.55771	8.04391	7.95893	7.84823	8.64893	8.81817	7.96446	8.22992	8.87042	8.25649	8.0198	8.33545	7.99957	8.1723
ZNF257	6.5101	6.64397	6.66209	6.61866	6.55702	6.6565	6.70209	6.49899	6.75508	6.37628	6.4075	6.38527	6.60991	6.63369	6.71987	6.48999	6.44355	6.57172	6.29661	6.55331	6.80599	6.55867	6.41822	6.49695	6.82792	6.50056	6.60934	6.60394	6.53285	6.54401	6.47865	6.40436	6.48579	6.4837	6.45269	6.70757	6.7005	6.50794	6.45137	6.47414	6.50046	6.65504	6.20962	6.47166	6.62596	6.77966	6.74788	6.64009	6.71448
ZNF256	9.28716	8.38757	8.99623	8.94969	8.50393	8.05706	7.3804	8.34735	8.75912	9.00817	8.51191	8.56482	9.3913	9.77991	8.32375	8.53294	8.78927	9.08657	9.12419	8.11595	8.44038	8.41103	8.62361	8.47203	7.62883	7.90803	6.45856	8.69255	8.1591	8.80014	8.35243	7.60817	8.39003	8.30744	8.2731	8.41711	9.00171	8.26562	7.52103	7.90884	9.32694	8.60161	9.21152	7.35072	8.1454	8.55728	8.56771	8.86532	8.17932
ZNF254	8.06633	7.88901	8.10824	9.15804	8.32387	8.33517	8.61974	8.37292	8.12519	8.92401	8.58951	8.01002	8.16642	8.76732	8.3963	8.34389	8.45504	8.42957	8.22059	8.26944	8.05609	8.20143	8.22135	8.47625	8.0718	7.93421	7.13847	7.90841	8.00015	7.87451	8.35723	8.22875	8.09804	7.83688	8.45793	8.09472	9.07096	7.94105	8.11133	8.34439	8.93703	7.9805	8.50821	8.11434	8.55998	8.1219	7.70433	8.19885	8.13851
ZNF253	6.74827	6.13869	6.42815	6.59004	6.5821	6.66788	6.50141	6.67905	6.39711	6.59713	6.72861	6.30672	6.52822	6.58559	6.48014	6.39259	6.61583	6.58339	6.528	6.43162	6.77617	6.28819	6.42734	6.63956	6.48616	6.48607	7.10196	6.66975	6.44628	6.45291	6.50515	6.5519	6.48767	6.62426	6.58313	6.57841	6.48441	6.40525	6.6529	6.46114	6.59665	6.61455	6.41062	6.11681	6.48593	6.59771	6.29922	6.42998	6.34581
ZNF252	8.88732	9.69603	9.20493	8.84886	8.95175	9.23586	9.00335	9.39965	8.69444	9.22919	9.33789	9.17863	9.14826	9.02159	9.2853	9.00075	8.95311	9.09647	9.17272	9.03005	9.27577	8.74415	8.53637	9.51958	9.16639	9.31486	9.72641	9.46011	8.95628	9.09489	8.58966	9.40858	9.35232	8.94224	9.38755	9.19891	8.93111	9.60278	9.41402	9.51325	8.16265	9.26735	9.21042	9.27129	8.87094	9.44693	8.82389	9.42671	9.28944
ZNF251	7.37175	7.15102	7.1783	7.33173	7.07382	6.95971	6.98672	7.30032	6.9531	7.17328	7.2229	7.02449	7.10304	7.25716	7.20088	7.12234	7.18004	7.57751	7.20652	6.82445	7.30263	6.99505	6.99718	6.89316	7.33337	7.09084	7.54929	7.39323	7.06459	7.10754	6.90114	7.51469	6.92475	6.97524	7.36227	7.48752	7.55237	7.21491	7.32152	7.50107	7.34368	7.28157	7.3576	7.25709	7.16397	6.96784	6.92142	6.93684	7.1857
ZNF250	6.80861	7.12867	6.7982	7.27428	6.7842	6.99945	7.43595	7.69587	7.47235	7.03499	7.25528	7.09786	6.86024	7.03509	7.29149	7.19041	7.12847	7.23224	7.23438	7.01922	6.8811	7.30697	6.68079	7.13714	7.48726	6.96533	6.50285	7.43458	7.09182	7.46808	6.52993	7.37479	6.71427	7.1871	7.72098	7.17691	7.01883	7.31463	7.16047	6.71459	6.78516	7.24311	6.7878	7.46542	7.12142	6.90215	6.93937	7.18558	7.3384
ZNF25	8.67896	8.8585	9.31297	9.62795	8.39502	8.1454	9.10042	9.3052	8.12976	9.12911	8.95415	8.95814	7.60268	8.70692	8.68951	8.93835	8.09484	8.03094	9.07971	8.99656	8.16394	8.79628	8.30459	7.96334	8.82455	8.96597	8.6206	9.11091	8.89019	8.06963	8.81305	8.78786	9.02607	9.20712	8.5194	8.70354	9.03909	8.56238	9.13141	8.85377	8.87807	8.67986	8.3917	8.80679	8.02755	7.62739	8.26944	7.97614	9.69344
ZNF248	7.25958	7.67467	7.34338	7.58308	7.40912	7.88732	8.44907	8.25919	7.71908	7.87737	7.84674	8.02466	7.53601	7.27955	7.89363	7.93625	7.96583	7.69244	7.81378	7.55128	7.86506	7.84617	7.83954	7.34006	7.61257	7.40193	7.43792	8.18183	7.81698	7.64734	8.09984	7.96627	8.45403	7.90803	8.27469	7.74309	8.18766	7.74848	7.91312	7.92091	8.07266	8.1601	8.11072	7.41894	7.90498	7.5635	7.77188	8.14338	8.22071
ZNF24	7.82449	7.46458	7.61595	7.50127	7.44638	7.26566	7.34535	6.93935	7.75771	7.6912	8.31122	7.42258	7.48382	8.04744	8.20395	7.65709	7.73074	7.58256	7.51691	7.60199	7.44047	7.56633	7.35963	7.49155	6.95121	7.56315	6.50618	6.9343	7.64267	7.76922	7.40935	7.77168	6.9672	7.62556	7.36728	7.42581	7.38169	7.15334	7.84652	7.68167	8.0515	7.22095	7.71375	7.73811	7.63832	7.33076	7.54521	7.60218	7.03174
ZNF239	7.06782	7.423	7.30847	6.97744	7.34149	7.98159	7.83846	7.57676	7.65933	7.49445	7.88018	7.72657	7.30602	7.17257	7.73676	6.96474	7.51169	8.29762	7.07548	7.74309	7.53667	7.2193	7.57807	7.44506	7.54102	7.16004	7.90476	7.26139	7.06084	7.28521	7.34527	7.53649	7.94032	6.96225	7.75533	7.30486	7.38098	7.88566	7.53896	7.02879	6.80721	7.64977	7.32692	7.53047	7.16985	7.43074	7.65189	7.46722	7.14921
ZNF238	6.78971	6.31483	6.83892	7.06599	6.69529	6.83398	6.92766	7.02399	6.56964	7.22434	6.9228	6.81965	6.90038	6.77481	6.81323	6.88651	6.66514	6.83938	6.88064	6.90302	6.92947	6.95177	7.08832	6.98771	6.72885	7.10045	7.33225	6.97652	6.90094	6.72123	8.321	6.88508	7.30526	6.98362	6.97308	6.60968	6.81139	6.70444	6.88421	7.1476	7.38814	6.84846	7.01335	6.66124	6.99046	6.69955	6.91699	6.8416	6.948
ZNF236	6.97989	6.95326	6.82901	6.60121	6.63357	6.55714	6.71314	6.30231	6.59886	6.77305	7.00637	6.77158	6.4506	6.47815	6.70139	6.73379	6.83203	6.43426	6.68376	6.97652	6.43747	6.97678	6.52217	6.60981	6.49424	6.80812	6.1223	6.32247	6.70342	6.53023	5.96867	7.02634	6.02006	7.04595	6.90931	6.59194	6.40022	6.41556	6.907	6.65388	6.41711	6.39499	6.47762	6.85878	6.58374	6.59019	6.80392	7.01535	6.81229
ZNF235	7.05266	7.06081	7.21976	7.55364	7.32863	6.80473	7.17921	7.16539	7.21486	7.46697	7.39568	7.30533	7.15137	7.42486	7.47702	7.46047	7.17126	7.21901	7.37814	7.18733	8.05609	7.26021	6.97434	7.39383	7.29186	7.22185	7.1598	7.33366	6.91997	7.13131	7.37181	7.03213	7.70658	7.15659	7.47533	7.00308	7.36774	7.07044	7.09888	7.26364	7.424	7.08878	7.4673	7.05397	7.37002	7.23411	7.02988	7.47952	7.21504
ZNF234	7.43423	7.80918	7.81367	8.76291	7.29326	8.08846	8.37553	8.62671	8.00678	7.79299	8.31836	7.77853	7.80973	7.95674	8.20635	8.05126	8.1312	8.0908	8.3189	7.75865	7.59586	8.14126	8.15833	8.02936	7.74476	8.03492	6.57614	8.44024	8.01588	7.92138	8.23442	8.11884	8.51868	7.99652	7.96395	7.92735	7.94754	7.68679	7.81619	8.37778	8.45722	7.43026	7.76044	7.84847	8.35108	8.00457	7.83343	8.1253	8.02766
ZNF233	6.21477	5.97128	6.19945	6.40488	6.28161	6.29151	6.44843	6.20453	6.47781	6.37056	6.53269	6.67308	6.35826	6.4934	6.30693	6.06609	6.25445	6.28788	6.05114	6.27742	6.39585	6.67269	6.4393	6.20557	6.28714	6.31605	6.31603	6.57025	6.41192	6.8303	6.03021	6.57035	6.5849	6.63407	6.56736	6.35823	6.25278	6.39191	6.18429	6.45196	6.45792	6.18873	6.20137	6.13349	6.34744	6.42809	6.56318	6.72226	7.13472
ZNF232	6.80861	8.42326	6.69053	6.96709	6.56833	7.36614	7.75917	7.75073	7.18858	7.11942	7.51206	7.23797	7.14673	7.2037	7.56853	7.34735	7.0563	7.55237	7.04956	7.1677	7.26472	7.10245	7.14889	7.45048	7.21925	7.0827	6.63204	6.94059	7.26293	8.30407	6.59073	7.06249	6.77287	7.58345	7.27853	7.01661	6.93521	7.62329	7.21021	6.9335	6.64176	8.17954	6.66039	7.13653	7.17541	7.27962	7.54163	7.17595	7.90254
ZNF230	6.63611	6.70319	6.77483	6.72636	6.48257	6.66368	6.88859	6.51072	6.65423	6.56539	7.37469	6.89281	6.49725	6.45226	6.94329	6.80861	6.76993	6.76956	6.84752	6.79082	6.58694	6.70364	6.64652	6.43117	6.8776	6.89614	6.30124	6.48262	6.78945	6.69058	6.80434	6.69505	6.54415	7.02493	7.10434	6.70192	6.50363	6.67023	7.23386	6.73652	6.9036	6.98131	6.74407	6.5729	6.8974	6.64394	6.99678	6.89713	7.07403
ZNF23	7.60913	7.58067	7.83965	7.38323	7.84073	7.82618	8.00027	8.02862	7.56953	7.76846	7.79277	8.36844	7.41153	7.70917	7.64411	7.38771	8.0875	7.92601	8.02231	7.86282	8.0084	7.66748	7.39249	7.56227	7.47834	7.36857	7.17515	8.15245	7.64724	7.67731	7.53314	7.99207	7.95243	7.54453	8.04923	7.75019	7.74582	7.80742	8.01529	7.82919	7.6611	7.6904	7.79615	7.7544	7.32632	7.14313	7.49691	7.83008	8.21813
ZNF229	6.18293	6.26995	5.92916	6.24321	6.29791	6.33256	6.45085	6.56669	6.33409	6.20359	6.36755	6.30093	6.30079	6.18538	6.28225	6.29769	6.06093	6.28083	6.19754	6.60072	6.26012	6.50095	6.57136	6.25061	6.33425	6.25734	6.41786	6.24669	6.15159	6.25609	6.63604	6.38277	6.53526	6.47761	6.53837	6.11806	6.31339	6.29039	6.31226	6.71157	6.57226	6.28022	6.48291	6.34133	6.44798	6.23716	6.40247	6.4082	6.57707
ZNF227	7.06782	7.16724	7.10256	7.75691	7.24554	7.82082	7.57576	7.35789	7.61528	7.78677	7.76074	7.42521	7.41479	7.62357	7.77273	7.35224	7.29795	7.23911	7.50856	7.23857	7.67477	7.38227	7.28454	7.32566	7.53322	7.2387	7.97427	7.43754	7.23809	7.43271	7.19804	7.28521	7.08814	7.35544	7.29934	7.12959	7.33272	7.55693	7.21955	7.37088	7.83524	7.57586	7.19955	7.08074	7.47595	7.43946	7.29354	7.17595	7.50777
ZNF226	7.19141	7.45475	7.35664	7.55684	7.13858	7.06137	7.02493	7.21245	7.19575	7.36956	6.95965	7.20883	7.18618	7.21474	7.24311	7.30478	6.99496	6.86172	7.3007	7.02044	7.26998	7.20669	6.72543	6.88934	7.10718	7.03113	7.36437	7.36798	7.14366	7.06003	6.80254	7.06368	6.76023	7.44709	7.33272	6.9657	7.37273	7.25739	6.96333	7.16014	6.92227	7.32064	7.09436	6.8613	7.17232	7.2154	6.84269	7.27792	7.4502
ZNF225	7.19041	7.18738	7.04725	7.6232	7.18261	7.54366	7.64883	7.62465	7.23103	7.55864	7.5927	7.61995	7.20038	7.45662	7.72045	7.16667	7.50804	7.11702	7.4301	7.41953	7.44661	7.35729	7.17951	7.25402	7.3494	7.36961	8.17195	7.5553	7.19141	7.32495	7.89082	7.15281	6.82193	7.1608	7.29843	7.24546	7.4143	7.21258	7.20452	7.46969	7.34948	7.11045	7.30651	6.97438	7.38193	7.3414	7.25035	7.33664	7.50204
ZNF224	7.05266	7.35151	7.17252	7.85569	7.08524	7.15441	7.72503	7.49805	7.39306	7.59243	7.83985	7.55939	6.91367	7.16047	7.62825	7.38771	7.83386	7.40296	7.62052	7.25217	6.99227	7.15791	7.03937	7.50992	6.82115	7.26777	6.69712	7.45048	7.26685	7.21824	7.38274	7.21751	6.85466	7.64986	7.63764	7.13559	7.49734	6.99761	7.74409	7.11185	6.8504	6.83181	7.36197	7.26257	7.14912	7.09355	7.04743	7.55248	7.65609
ZNF223	8.80296	9.26604	8.6938	9.6784	9.68747	9.21786	10.1865	9.23624	9.54105	9.27883	9.17823	9.84236	9.84838	9.85849	9.89376	9.82864	9.17957	8.82886	8.60799	10.0543	9.62105	9.86283	9.97666	9.92642	9.54654	9.44105	10.2608	8.91363	9.12911	8.46068	11.635	8.80044	10.4032	9.67158	9.98936	8.34427	10.7102	9.38381	9.95	8.62419	9.65618	9.48839	9.42169	8.52429	9.1861	9.56133	9.63152	10.0942	9.98247
ZNF222	6.84084	6.69842	6.78569	6.92425	7.00431	6.98198	6.78123	7.0408	6.64697	7.08351	6.93851	6.87197	6.97908	7.05166	6.77026	6.74961	6.85064	6.69005	6.77988	6.99032	7.06769	6.81146	6.63637	7.0702	6.92056	6.73906	7.2061	6.94716	6.43075	6.63028	6.62147	6.73245	6.76023	6.74456	6.97308	6.75351	6.6597	7.07323	6.73147	6.07219	6.63184	6.85677	6.58864	6.80046	6.85506	6.6425	6.58608	6.73279	6.953
ZNF221	6.4571	6.14603	6.34577	6.08537	6.20631	6.2554	6.13127	6.10182	6.18467	6.31867	6.20738	6.27611	6.17966	6.06592	5.99195	6.30984	6.04017	6.29328	6.31884	6.07209	6.27069	6.19862	6.18612	6.03469	6.10465	6.14072	6.35482	6.46036	6.41742	6.31683	6.43357	6.20866	6.45622	6.5526	6.40011	6.48347	6.12862	5.96745	6.16537	6.34281	6.34392	6.05182	6.24137	6.16375	6.10682	5.91153	6.20466	5.91992	6.57198
ZNF22	10.7324	11.1092	10.5705	11.235	10.7959	11.543	10.8383	11.3937	11.2449	11.3832	11.3291	11.0368	10.9896	11.0601	11.1137	10.925	11.4217	11.4134	10.9151	10.8862	10.7674	11.1318	10.866	11.1808	11.3114	10.9351	10.3064	10.9664	11.3699	11.6213	10.8042	11.2056	10.5662	11.0335	10.936	11.1568	10.7905	11.0692	11.3583	10.6601	11.1658	11.3673	10.9015	11.4771	11.4549	11.4661	11.3102	11.3041	10.655
ZNF219	7.69476	8.50297	8.51694	6.74894	7.56992	8.03094	8.60054	8.25595	7.01384	8.20507	8.15284	8.32491	7.65398	7.39714	7.91862	8.23272	8.34258	7.13605	8.94208	7.32747	7.47905	7.69212	8.61258	7.81151	6.31533	6.79042	6.55739	8.77003	6.98559	7.56827	8.38415	7.35297	7.55491	7.4299	8.22328	7.90781	8.37441	6.91797	7.35254	7.86193	8.81879	8.34555	7.72066	8.51821	7.58192	7.47924	8.17168	8.46541	8.0499
ZNF217	8.37195	8.6863	7.93818	9.05264	7.79572	7.90287	8.40239	8.70968	7.95055	8.3164	8.92908	8.77986	8.05126	8.34528	8.66217	8.58404	8.3222	8.40968	8.85943	8.27642	8.56655	9.20952	8.03708	8.44559	8.63016	8.68753	6.89675	8.60739	8.84077	8.56628	6.85484	8.96615	7.95033	9.05745	8.64245	8.20369	7.97111	8.25148	9.03039	8.45051	7.86908	7.46292	8.06834	7.6822	8.32451	8.8028	8.03608	9.39748	8.93641
ZNF215	6.96268	6.02054	6.49024	6.07457	6.46844	6.42596	6.47197	7.37066	6.09473	6.19479	6.21039	6.66073	6.19561	6.75395	6.11377	6.06083	6.86015	6.57839	6.37986	6.5452	6.27404	5.98138	6.34246	6.85793	6.30671	6.27861	6.5193	6.78164	7.11294	6.74665	6.57027	6.7842	6.34155	6.33691	6.35369	6.28435	6.24204	6.35809	6.38109	6.50835	6.40379	7.18502	6.38194	7.1719	6.39231	6.38077	6.92701	6.33723	6.40491
ZNF214	6.69761	6.74738	6.59987	6.67941	6.6367	6.6565	6.69801	6.88579	6.77769	6.72904	6.52933	6.62905	7.03149	6.95329	6.8795	6.86542	6.53544	6.63606	6.58691	6.94665	6.80963	6.74504	6.7157	6.72589	6.9698	6.9169	6.66681	6.80209	6.73693	6.75671	7.33569	6.74298	7.50073	6.59826	6.64871	6.64461	6.91237	6.73636	6.60297	7.24724	7.14252	6.74231	6.95526	6.71165	6.8781	6.71413	6.97952	6.71791	6.76847
ZNF213	7.82789	7.5162	8.22018	7.99218	7.74004	7.83008	7.94137	7.94535	7.65027	8.06892	7.9614	7.79919	7.7951	7.48162	7.53696	7.87816	7.91357	8.05334	8.15998	7.84238	7.86126	7.69577	8.1369	7.76202	7.7953	7.63107	7.48134	8.17757	8.14236	8.23272	7.66738	8.05862	8.02566	7.9554	7.93468	8.00218	7.65901	7.62759	7.86781	8.1095	8.21436	7.61185	8.03948	8.35274	8.14982	7.52401	7.56863	7.71867	7.96686
ZNF212	8.16083	8.05103	8.24875	7.89878	7.63311	7.78803	8.4098	8.46301	7.40085	8.33628	8.28446	8.07836	7.67561	7.01776	8.13552	8.25083	8.02088	7.76764	7.93479	8.01778	8.1559	7.47018	8.34402	7.66022	7.31592	8.05383	6.83867	8.25474	8.04178	7.32818	7.91687	7.71044	8.79279	7.94663	7.70994	8.00884	8.63548	7.51613	8.22902	8.06077	8.31148	7.9083	8.23775	8.15295	7.41295	7.82887	7.31362	8.05729	8.4109
ZNF211	8.20331	8.09757	7.96938	8.47102	8.12216	8.1147	8.612	8.52315	8.2908	8.33854	8.48594	8.14363	7.82172	8.58273	8.25203	7.98315	8.28549	9.0635	8.24741	8.12927	8.6949	8.13262	7.88832	8.07464	8.24234	7.87783	8.18508	8.48729	8.26652	9.18412	6.97062	7.91527	7.68679	8.15798	8.54008	8.094	7.97486	7.64138	8.1673	8.26984	8.07169	7.7691	8.23081	7.99772	8.60754	7.74685	7.58913	8.28119	8.2499
ZNF208	6.55343	6.29109	6.47947	6.6463	6.62121	6.58599	6.65219	6.82783	6.61069	6.70313	6.70678	6.61947	6.68212	6.72516	6.82334	6.47472	6.79707	6.59485	6.50794	6.62974	6.80491	6.63607	6.59613	6.77683	6.94914	6.70859	6.93624	6.38615	6.81779	6.39862	6.69036	6.67333	6.58312	6.53654	6.3981	6.47921	6.6885	6.63126	6.61178	6.4753	6.66764	6.74231	6.45805	6.66409	6.68501	6.71283	6.68709	6.77483	6.39311
ZNF207	11.2879	10.8178	11.4425	10.685	11.2387	11.056	10.5412	11.3764	11.0132	11.3751	11.0239	10.4081	10.8689	10.6866	10.5885	10.9693	11.0633	10.926	11.0173	10.8122	11.0957	10.7709	10.7814	10.8833	10.6241	10.5572	10.3074	11.1996	11.4176	11.0044	10.6699	11.1204	10.6997	10.9593	10.6626	11.279	11.1773	10.8439	10.7245	11.2755	10.941	10.8467	11.0969	11.3778	11.0121	10.7549	10.8042	10.585	10.7505
ZNF205	6.754	6.42566	6.6744	7.06456	7.0624	7.235	6.52649	7.04816	6.87243	6.8715	6.74271	6.99945	6.96347	7.28349	6.66278	6.72028	6.71982	6.91535	6.80638	7.06046	7.01297	6.87894	7.07371	6.93228	7.00383	6.73762	6.9186	7.01432	7.1458	7.28251	7.61419	6.74416	7.60132	6.58512	6.8339	6.63451	7.21021	7.05658	6.80327	6.74821	6.7082	7.18261	6.72559	7.0633	7.17322	7.18803	7.07877	6.8055	6.83233
ZNF204	5.84474	6.19547	6.21591	6.19224	5.92112	5.91314	6.0697	6.13848	6.01248	6.05475	5.96807	6.16853	6.32738	6.36027	5.9365	5.88265	5.93086	6.04718	5.98491	5.99472	6.20213	6.06459	6.01182	6.08868	5.91781	6.14909	5.86006	6.05669	5.76995	6.39373	5.98674	6.81306	5.86195	6.19769	6.23968	6.11806	6.29476	6.3571	5.69638	5.9347	5.96534	6.31459	5.86385	5.96091	5.98082	6.33342	6.27874	6.13114	6.33141
ZNF202	6.70085	6.50588	6.57995	6.51124	6.47926	6.78111	7.19791	6.67087	6.73652	6.59254	6.92165	6.87534	6.92323	6.62858	6.78011	6.70118	7.02002	6.8061	7.09953	6.69406	6.36879	6.9817	6.97195	6.62858	6.60501	6.47812	6.42401	6.88589	6.88073	7.13995	6.53728	7.16604	6.59788	7.06998	7.13594	7.03797	6.55433	6.43853	6.76052	6.67847	6.90023	6.58539	6.64916	7.11185	6.78748	6.60426	6.71321	6.82527	6.953
ZNF200	7.0716	7.36782	6.92878	7.42434	7.002	7.23224	7.43346	7.0439	7.52854	7.42224	7.6099	7.40962	7.06742	7.25716	7.61499	7.14252	7.25944	7.1807	7.40812	7.176	7.25485	7.33963	7.30753	7.1993	7.43846	7.02274	7.40621	7.20899	7.20205	7.57306	7.84492	7.41753	7.17267	7.34674	7.56739	7.08883	7.14995	7.27587	7.25745	7.392	7.26881	7.19321	6.9488	7.18463	7.30219	7.22775	7.22756	7.16754	7.17945
ZNF20	8.08447	7.76394	7.50519	8.14754	8.27403	8.08957	8.23565	8.33127	7.80797	7.89901	8.27217	8.37871	8.20456	7.75824	8.30993	7.72354	8.3314	8.04105	7.99545	7.82618	8.25877	7.89433	7.8163	7.80742	7.94676	8.40527	9.53801	8.30051	7.64624	8.14903	8.13814	7.59633	8.1209	7.49333	7.59689	7.80507	7.92735	7.70964	7.67868	8.0433	8.45997	8.15613	7.9192	7.68103	7.87164	7.4105	7.91281	7.56892	7.96346
ZNF2	6.88916	6.96199	6.84521	7.30239	6.97253	7.64635	7.36703	7.49707	7.65169	7.58596	7.51206	7.20359	6.8912	6.96856	7.58464	7.20301	7.09172	7.20444	7.17915	7.32076	7.44385	7.12716	7.189	7.07839	7.8546	7.07565	7.71488	7.3808	7.558	7.27672	7.70729	6.97671	7.56508	7.33787	7.35729	7.36574	7.30788	7.61267	7.39493	7.45857	6.94206	7.30671	6.95659	7.35907	7.33009	7.19849	7.30788	7.05958	7.44724
ZNF197	7.66435	8.12255	7.4494	7.87052	7.70167	7.89912	8.31653	7.82461	8.01444	7.57586	7.99933	7.50935	7.98098	7.82843	8.16182	7.70288	7.88768	7.87737	8.22148	7.71735	7.69317	7.70836	8.21195	7.77853	7.86238	7.60636	6.70286	7.72863	7.9165	8.22032	7.81172	8.1213	8.05175	7.87039	7.77515	7.89059	7.97355	7.85086	7.68344	8.10139	7.93479	7.7342	7.45414	7.64903	7.86919	7.80875	7.84912	7.51815	7.69393
ZNF195	7.88187	8.15411	7.79045	7.92193	7.99874	8.15411	8.63001	7.95504	8.10009	8.37538	8.39487	7.82972	8.16318	8.0491	8.46962	8.24716	8.13004	7.82583	7.95845	8.00516	8.34749	8.34135	8.43237	8.34427	8.32992	7.69476	8.33061	7.95357	8.07047	8.08606	8.82079	7.97773	8.79935	8.11024	8.30421	7.9622	8.26388	8.33193	7.81507	8.25016	8.46329	8.04379	7.63822	8.00038	8.28638	8.36336	8.23852	8.22584	8.14982
ZNF193	7.70811	7.50965	7.67374	8.50761	7.80202	8.65495	8.59881	8.46096	8.38014	9.04137	8.51151	7.90154	6.40267	7.84414	8.26312	6.18064	8.25487	7.69954	8.62461	8.22745	8.1275	9.05318	7.92892	7.83146	9.09557	8.25511	7.21329	8.12039	8.86208	8.2743	9.12402	7.48918	8.29171	8.27533	8.35288	8.76216	8.66337	8.82	8.57684	8.62271	8.13827	7.63057	8.08363	8.26944	8.30891	6.77333	8.3214	7.72917	8.83581
ZNF192	6.86872	6.84736	6.70403	7.11594	6.97792	6.87372	7.06145	6.83131	7.06701	6.78586	7.13944	6.92297	7.28499	7.19064	7.22983	6.82397	6.91415	7.04487	6.82909	6.81952	6.85835	6.83766	7.03113	6.79984	6.83543	7.18246	6.61191	6.88902	7.07094	6.88526	6.57345	6.85325	6.69991	6.96465	7.03236	6.89491	6.8705	7.08351	6.98079	6.73755	6.73489	7.10945	6.82431	6.8359	7.08115	7.26552	6.77781	7.26147	7.07228
ZNF19	6.35036	6.60355	6.47496	6.53823	6.64141	6.43982	6.46991	6.38154	6.57843	6.59839	6.7506	6.36349	6.64168	6.70907	6.63656	6.45629	6.35768	6.52927	6.62957	6.47375	6.5662	6.35002	6.53603	6.58856	6.64895	6.66305	6.66978	6.48744	6.53775	6.6457	6.40411	6.51276	6.53692	6.49872	6.52727	6.41369	6.62864	6.41883	6.35968	6.34616	6.54102	6.66423	6.50827	6.49803	6.47825	6.64655	6.50458	6.41046	6.44267
ZNF189	7.4721	7.77284	7.91384	8.88988	7.54111	8.37927	8.42148	8.53637	8.55512	8.39616	8.4977	8.0491	7.69212	8.0018	8.3128	8.92418	7.87052	8.48859	8.21877	7.83577	7.828	8.47755	7.65054	8.16796	8.64937	7.93072	8.08363	8.24395	8.70244	8.42148	8.02352	7.94296	8.43673	8.38173	8.31929	8.17704	8.05079	8.6221	8.53993	8.36392	7.6691	8.19543	7.67112	8.41737	8.84215	7.68239	8.47444	8.22328	8.72715
ZNF187	7.59662	7.70013	7.33395	8.50137	7.93361	8.45318	8.52429	8.32757	8.21234	8.35288	8.5836	8.20265	7.67122	8.06353	8.69013	8.37046	7.93479	8.36392	8.86224	8.02814	8.22032	8.20989	7.83353	8.4549	8.6442	7.74924	8.1464	8.59881	8.43385	8.14715	8.38646	7.95904	8.73447	8.16741	8.13966	8.33273	8.29859	8.19001	8.58731	8.64564	8.30199	7.93244	8.08363	8.04343	8.38687	7.86137	8.21574	7.74004	8.68571
ZNF185	10.9856	7.04967	11.2279	9.72411	10.3042	11.1606	7.39527	11.0207	10.5955	8.17846	7.16569	9.28039	9.94513	7.09359	7.17348	9.02057	10.2531	8.86873	9.21679	10.6088	9.88653	6.6348	7.70392	9.68062	10.8997	9.92906	8.44517	10.3983	10.7359	8.34514	6.82336	8.62332	9.55914	11.8188	7.6302	11.1796	7.87951	6.82855	11.8826	10.139	7.1237	9.55109	10.2645	10.4355	9.23941	10.103	9.97824	10.3488	11.4815
ZNF184	6.93126	7.0234	6.82901	7.3411	6.69047	7.0377	7.57917	6.48724	6.43278	6.90768	7.24146	7.28684	6.92434	6.67534	6.95244	7.1597	7.51905	7.17391	7.12716	6.87612	6.7438	7.689	6.62072	6.75764	6.29682	6.59072	6.52423	6.85606	6.82596	7.29314	6.52532	7.11465	6.54058	7.11009	7.22756	7.08935	6.44469	6.4598	7.07848	6.84609	6.81044	7.20274	6.50934	7.00951	7.12902	6.53744	6.95824	7.11756	7.28098
ZNF182	7.63722	7.86473	7.52537	7.68178	7.34297	7.8843	8.5194	7.58382	7.88395	7.72077	8.34284	8.29053	7.34782	7.14954	8.00477	7.6877	7.9127	7.67699	7.80065	7.90979	7.31241	7.9391	7.72552	7.74631	6.63336	7.31325	6.54801	7.54717	7.8237	7.57797	6.85924	7.66662	7.69706	7.85593	7.83458	7.8989	7.87073	7.34658	8.14212	7.88177	7.58364	7.28369	7.71375	7.68394	7.67906	7.27139	7.23244	7.95981	8.12343
ZNF181	6.43866	6.98084	6.47288	7.04346	6.29021	6.55809	7.27415	7.41986	6.70186	6.43898	6.96444	7.20883	6.60851	6.60138	7.03823	6.76726	6.83455	6.69005	6.79376	6.70204	6.36332	6.95069	6.31288	6.57484	6.43884	6.44566	6.25169	7.27309	7.03213	6.95133	6.14221	6.86506	6.21365	6.90478	7.29434	6.81411	6.46546	6.56618	7.15522	6.59192	6.2666	6.70365	6.06196	6.68914	6.67897	7.07953	6.53114	7.12414	7.43902
ZNF180	6.36872	6.02838	6.35381	6.38547	6.58418	6.51101	6.39435	6.31151	6.56626	6.68446	6.29644	6.45265	6.4013	6.62593	6.52334	6.23056	6.02741	6.34131	6.24051	6.30145	6.85123	6.53439	6.39336	6.38875	6.47349	6.34609	6.8612	6.33373	6.37911	6.03392	6.59988	6.28359	6.61081	6.35485	6.56736	6.28974	6.73522	6.49097	6.09217	6.614	6.63281	6.54398	6.44356	6.27101	6.21741	6.31113	6.29326	6.21512	6.55739
ZNF18	8.63832	8.14816	8.85547	8.36037	8.13966	8.55981	8.53194	8.54987	7.74486	8.7003	8.37427	8.8339	8.00315	7.86439	8.20131	8.13074	8.50877	8.33867	8.16367	8.2848	8.24943	7.90852	8.28132	7.63009	8.62704	8.22849	8.66835	8.6373	8.14791	8.06329	8.44934	8.48511	8.52456	8.32781	7.90906	8.66397	9.00763	7.50143	8.44699	8.35027	8.51218	8.26402	8.35899	8.48669	8.03288	7.59801	7.77693	7.94482	9.00007
ZNF177	7.80658	7.86863	7.86716	7.95044	8.14791	7.89912	8.04943	8.00231	8.22394	8.3804	8.20726	8.52081	8.79518	8.24069	8.07388	7.42495	7.97897	7.87461	8.63076	8.11157	8.48103	8.25376	8.19516	8.1205	8.86062	8.04661	8.52932	8.21316	8.00015	7.94251	8.43809	7.89799	8.73447	8.33575	8.32387	8.10203	8.41285	8.01002	7.83187	8.49647	8.06425	7.7897	7.93433	7.86517	8.12163	9.05246	8.10728	8.10009	8.348
ZNF175	6.93738	7.60171	7.30263	7.9013	7.08291	7.1929	7.77781	7.96522	7.65676	7.70475	7.73811	7.32355	7.01292	6.80203	7.37439	7.53601	7.2281	7.50451	7.71282	7.77253	6.918	7.70557	8.04021	6.70214	7.96847	7.3812	6.88977	7.58882	8.03695	7.50904	8.30472	7.83717	8.07537	7.50678	7.53121	8.4264	7.74811	7.56171	7.39913	7.93534	7.55702	7.02172	7.8255	7.70749	7.85175	6.97573	7.14728	7.08351	8.00027
ZNF174	7.40178	7.56517	7.58852	6.93877	7.44294	7.50856	7.18392	7.85995	7.25511	7.50343	6.90579	6.96085	7.40282	7.14847	7.04097	7.47073	7.29738	7.02807	7.53056	7.33133	7.24554	6.97022	7.55443	6.99373	7.51407	7.24055	6.78527	7.82778	7.48735	7.55811	6.81576	7.49631	7.81047	7.40193	6.92116	7.74364	7.42921	7.00556	7.41582	7.34757	7.21613	6.83065	7.45414	7.3441	7.23857	7.328	6.97062	7.12234	7.12315
ZNF17	7.78937	7.70321	7.74561	8.29573	7.62893	8.00315	8.03481	8.02294	8.13248	8.3029	8.05466	7.56246	7.75231	7.76543	7.98559	7.63107	7.66342	8.058	8.04298	7.87592	7.92846	7.93534	7.7617	7.6543	8.16577	7.48593	7.25881	8.41371	7.9392	7.95927	7.70729	7.55811	8.17083	7.7341	8.10507	7.95233	8.13248	7.20911	7.64239	7.72077	7.90408	7.70547	7.86613	7.51216	8.0847	7.4655	7.63943	7.62391	7.92947
ZNF169	6.8032	6.72609	6.74138	6.70568	6.48639	6.4673	7.14313	7.002	6.52318	6.64821	6.74577	6.93255	6.52822	6.67534	6.63516	7.13753	6.89188	6.73377	6.71765	6.74027	6.558	6.69229	6.70641	6.74506	6.45739	6.51624	6.43532	7.01032	6.64935	6.76193	6.56716	7.01611	6.6814	6.89766	6.98721	6.80435	7.0692	6.54331	7.00262	6.56852	6.49485	6.54529	6.5912	6.68057	6.62888	6.69583	6.54248	6.86064	6.91105
ZNF167	6.99931	7.21572	6.63488	7.50414	6.79118	7.29222	7.54938	7.01394	7.38606	7.53401	7.6575	7.20359	7.23466	7.06653	7.60392	6.88374	7.48972	7.20444	7.22108	7.14688	7.97763	7.66414	7.26507	7.29143	7.24605	6.99006	6.76809	7.36798	7.24268	7.57702	7.47975	7.17414	6.62638	7.17263	7.35254	7.21914	7.07025	7.39812	6.9701	7.23942	7.3411	7.53401	6.87885	7.10036	6.60744	7.26745	6.93937	7.53195	7.09591
ZNF165	8.33912	7.06364	7.80202	8.07584	8.00409	7.91415	7.60392	7.43637	7.28543	7.81917	7.39699	7.50414	8.33421	7.61528	7.45542	7.27483	8.04441	8.01625	7.10978	7.77253	8.77222	7.56788	7.51859	7.81948	7.54797	7.19003	7.7571	7.74631	6.9049	7.35583	8.21992	7.03462	7.76414	7.1276	7.00444	7.47227	8.01145	7.33059	7.36136	7.74857	7.65649	7.95265	7.75638	7.46083	7.42847	7.49356	7.23153	7.16442	7.23191
ZNF160	8.35495	8.38308	8.71639	8.66261	8.60205	8.6533	9.28983	9.07131	8.5755	8.46738	8.76275	8.9553	8.89264	8.40581	8.80149	8.90339	8.32504	8.7407	9.06749	8.93641	8.75567	8.88221	8.43024	9.01182	8.62523	8.17418	8.4512	9.53207	8.94643	8.96173	9.56813	8.65673	9.37978	8.75111	9.48508	9.17957	9.42323	8.62897	8.51753	8.4449	8.91378	8.54814	8.94886	8.7443	8.86208	8.81291	8.56771	9.19028	9.27616
ZNF16	7.53232	7.987	7.35664	7.50866	7.54607	7.64025	7.69212	7.79404	7.51369	7.64411	7.5618	7.76658	7.51532	7.69954	7.68384	7.53103	7.90979	7.58746	7.7221	7.61017	7.02446	7.36197	7.63107	7.53725	7.77358	7.71973	7.95276	7.85283	7.37544	7.67253	7.07758	8.03708	7.48851	7.51333	7.85811	7.66622	7.59608	7.77303	7.74811	7.62391	7.44402	7.87613	7.62042	7.31044	7.51577	7.13975	7.24649	7.24418	7.75523
ZNF157	6.6441	6.65798	6.71099	6.77408	6.37687	6.79205	6.59117	6.81792	6.68112	6.66468	6.97859	6.57736	6.59433	6.60431	6.71547	6.56158	6.5965	6.58492	6.59419	6.60586	6.55702	6.49678	6.50379	6.62858	6.71687	6.53838	6.49384	6.56383	6.67594	6.7087	6.57188	6.30494	6.58116	6.4837	6.7164	6.6733	6.50814	6.58487	6.59976	6.41601	6.38172	6.48087	6.41363	6.78331	6.52098	6.41197	6.42672	6.64276	6.50683
ZNF155	6.86749	6.71061	7.00134	6.79365	6.77468	6.6925	7.01247	6.925	6.69427	6.96424	6.8607	6.83582	6.71813	6.6707	6.69224	6.84588	6.80374	6.78296	6.882	6.71005	6.69889	6.77997	6.70374	6.64645	6.61842	6.82989	6.59371	6.98176	6.80348	6.5732	6.43357	6.88805	6.49363	6.78581	6.78082	6.91154	6.58043	6.7244	7.00048	6.88536	6.71627	6.68827	6.65494	6.6516	6.68614	6.80478	6.62905	6.53445	6.94891
ZNF154	6.71657	8.22275	8.31994	8.83849	6.88003	6.63529	6.81228	6.75728	8.1454	7.87083	6.67897	6.56431	7.80318	8.77464	6.59489	6.93777	6.51601	8.14001	8.96719	7.32983	8.96738	8.60468	7.71436	9.11926	6.64352	6.57466	7.01218	8.23337	8.00956	8.94741	8.5799	6.69116	7.57057	7.31685	8.16417	7.50722	7.54826	7.68557	6.71378	6.97755	7.84503	8.25968	6.5407	6.70195	8.57841	7.63804	8.14162	8.62671	7.59652
ZNF148	9.06117	9.31117	9.30664	10.6658	9.76473	9.90612	9.91698	9.58339	9.80147	10.1399	9.59229	9.3527	9.62634	9.70224	9.5261	9.60859	9.269	9.30706	9.67927	9.69866	10.3809	9.61162	9.76568	9.83695	9.90203	9.84236	9.97872	9.71348	9.44305	9.20474	10.608	9.57916	10.198	9.28944	9.8117	8.8263	10.0559	9.49104	9.30391	9.48465	10.1274	9.95186	9.73001	9.29389	9.57916	9.77795	9.79959	9.27999	9.57386
ZNF146	8.25403	9.69496	8.29171	9.81551	8.97153	9.61118	10.1472	9.76081	9.68452	9.14656	9.93833	9.84838	9.30181	9.8855	10.2423	9.91554	9.27849	8.94514	9.05777	9.53606	8.48885	9.71029	9.40203	9.09221	9.7227	9.57811	9.23624	9.56689	9.48425	9.51639	9.03178	9.04996	9.30159	9.59277	10.1787	9.01322	9.40383	9.73119	9.53843	9.19028	9.57767	9.5949	8.80916	8.7089	9.89589	9.6006	9.32246	9.92197	9.92642
ZNF143	7.78145	7.83623	7.73053	9.068	8.01066	8.39459	8.12652	7.99933	8.09746	8.36557	8.48036	7.7828	7.82618	8.30199	8.23763	8.22059	8.02231	8.33273	8.31943	7.92103	8.44726	7.88453	8.01386	8.28562	8.18078	8.07022	8.65239	8.01778	8.13539	8.10521	7.92679	8.18065	8.03924	7.73983	8.05044	7.80809	8.20013	7.86261	7.77683	7.60459	8.13526	8.12255	7.8237	8.09435	8.59718	7.96291	7.96446	7.72874	7.59652
ZNF142	9.23869	8.57365	9.07114	9.29462	8.95088	9.3189	9.76858	9.27654	8.75188	9.42304	9.08006	9.42992	8.89618	8.7107	9.0382	9.06978	9.40062	9.04371	9.61375	9.342	9.45091	8.9612	8.93111	8.88899	8.86955	9.03005	9.44985	9.59672	8.92453	9.21766	9.07848	9.16022	9.50306	8.92124	9.42972	9.54518	9.51138	8.97706	9.22936	9.344	9.31736	8.93061	9.13301	9.28679	8.71767	8.75295	8.82965	9.13581	9.32872
ZNF141	6.05148	6.41112	6.12056	6.14329	6.40833	6.33503	6.33809	6.29942	6.35437	6.32738	6.35874	6.30953	6.22531	6.21901	6.39168	6.34608	6.43783	6.26552	6.15387	6.35757	6.34493	6.42593	6.53603	6.32083	6.31727	6.38635	6.36323	6.49654	6.28439	6.20359	6.45348	6.21532	6.51178	6.5901	6.43266	6.07553	6.3328	6.34702	6.21913	6.13666	6.70003	6.21855	6.45009	6.24827	6.36965	6.31393	6.45988	6.47145	6.14713
ZNF140	6.79935	7.00444	6.88024	6.81976	6.53237	6.83125	7.15457	7.22381	6.76438	6.63222	7.13772	7.11871	6.98785	6.81661	6.9815	7.04257	6.72291	6.95523	6.85157	6.88508	6.58888	7.22709	6.82567	6.63402	6.59126	6.88045	6.51685	7.23331	7.18439	6.96941	7.62109	6.83998	7.00074	7.33109	7.11958	6.81652	7.07812	6.82577	6.9886	6.90533	6.71014	6.58418	6.8167	6.72467	7.06679	6.56371	6.90258	6.83953	7.46525
ZNF14	11.6242	12.464	11.5698	12.79	12.7598	12.4825	13.4231	12.1086	12.5946	12.4113	12.3037	13.1433	13.2357	13.3108	13.1516	13.2188	12.2345	12.0981	11.7032	13.3242	12.5549	12.8909	13.0552	12.9684	12.4959	12.6828	13.1889	12.0284	12.7632	11.391	14.1404	12.0121	13.8848	12.9093	13.3286	11.5624	14.6676	12.2485	13.0313	12.5283	12.9902	12.3688	13.3156	11.5831	12.4613	12.5946	12.5086	13.3425	13.68
ZNF138	6.94643	7.13458	7.13858	7.63483	7.2171	7.53744	7.11352	6.91154	7.00767	7.49445	7.29399	6.97583	7.16464	7.05648	7.53787	6.83526	7.24576	6.79859	7.10032	7.22917	6.89701	7.046	6.89005	7.17107	7.37558	7.17782	6.7486	7.17207	7.13549	7.13472	7.02189	7.03381	6.40641	7.12142	6.87404	6.92664	7.20394	7.20444	7.17018	6.8036	6.61521	7.03085	6.89915	6.96637	6.83688	7.43946	6.84482	7.0578	6.9122
ZNF137	7.03928	7.03728	7.14007	7.67868	7.21642	7.46849	7.76032	7.50564	7.35704	7.63976	7.55931	7.13898	7.06267	6.8822	7.74086	7.35037	7.279	7.32094	7.32226	7.23857	7.65639	7.30818	7.70269	7.42128	7.62475	7.13153	7.09851	7.46165	7.38833	7.12495	7.74333	7.35127	7.51379	7.26147	7.38719	7.45249	7.48981	7.45328	7.26612	7.44056	7.40397	7.55977	7.25806	7.36574	7.37002	7.67809	7.27415	7.48246	7.53639
ZNF136	7.84523	7.70249	8.01133	8.62615	7.79713	7.67193	8.37483	7.6334	7.69819	7.86897	7.79477	7.90022	8.22198	8.57365	7.7519	7.87472	7.87164	8.21119	8.05553	7.79277	7.83231	7.50705	7.77631	7.71262	8.02491	7.69809	8.13004	8.07289	7.71396	8.13926	8.81494	8.1949	8.57453	7.55118	8.30772	7.69317	8.56223	7.49217	7.49562	8.22354	8.14515	7.72056	8.13289	7.74115	8.11277	7.44174	7.70538	7.94251	7.82461
ZNF135	6.63771	6.98922	6.5924	7.9392	6.66495	6.57846	6.05312	6.77823	7.27436	6.50894	7.90968	7.02697	7.66278	7.13336	7.79098	7.47162	6.55138	7.71282	7.90088	6.50922	7.38787	7.71857	6.16981	7.47613	6.03285	6.23511	6.31289	7.63166	6.26317	7.64883	6.61346	6.01568	6.45802	6.58512	7.38874	7.30013	6.37886	7.58192	6.23999	6.70604	7.78038	7.41219	6.55538	6.36024	7.99053	7.74685	7.32023	7.8172	7.24963
ZNF134	8.41567	7.50107	8.37679	7.95335	7.84073	7.70771	7.7911	7.36151	7.96594	8.32781	7.91038	7.56817	8.24545	8.06269	7.80117	7.81441	8.0828	8.3628	8.2943	7.65954	7.75834	8.28587	7.87174	7.80212	7.73116	7.41785	7.10575	8.08532	7.62409	8.50511	8.50806	7.67193	7.86604	7.77127	7.89487	7.86226	7.74182	7.2495	7.58539	7.60392	8.29937	7.7612	8.16169	7.98843	7.70004	7.75116	7.8153	8.4069	7.83834
ZNF133	8.15458	7.7333	8.07464	7.52718	8.06365	8.13889	9.21061	8.5435	8.96756	8.02982	9.76858	9.38542	7.98917	7.74848	9.57002	7.62071	8.31425	8.24614	8.03708	8.03325	8.55713	8.03254	7.56593	8.63293	7.59312	8.1019	8.77034	8.86906	8.25864	8.29497	7.70353	8.21651	9.21394	7.72449	7.8083	8.0347	8.18144	7.95472	8.32413	8.13864	7.86061	7.9992	8.65411	8.15925	7.54317	8.00714	7.68314	7.90522	8.46709
ZNF132	6.60938	6.61086	6.53268	6.55825	6.44561	6.71777	6.87563	6.92689	6.77332	6.5948	6.58077	6.87414	6.58068	6.53629	6.44549	6.66071	6.69007	7.10365	6.72822	6.94212	6.36004	7.10994	6.9426	6.41664	6.45395	6.4875	6.66422	6.93237	6.73261	6.77209	7.95764	6.64679	7.32375	6.97604	7.14928	6.80211	6.51301	6.63248	6.69765	7.16107	7.05694	6.46312	7.05405	6.88985	6.92723	6.55387	7.01908	6.78414	7.11696
ZNF131	7.31637	7.49965	7.22434	7.21381	7.22381	7.21867	7.55259	7.75752	7.41361	7.07614	7.24696	7.57279	7.08999	7.0452	7.45178	7.03231	7.68949	7.28535	7.23345	7.30246	6.77617	7.30225	7.07015	6.79283	7.67672	8.2318	6.41595	7.61702	7.32495	7.02896	6.5567	7.24711	7.1509	7.48077	7.67253	7.26798	7.19371	6.94608	7.54587	7.29032	6.89042	7.25997	7.03226	6.82233	7.23857	6.96162	6.97744	7.30321	7.55144
ZNF124	6.88799	6.88896	6.93854	7.91165	6.66086	7.46849	7.20538	7.11646	7.22163	7.30825	7.43167	7.01469	7.34602	7.3345	7.29385	7.22455	7.00552	7.17224	7.04281	6.99581	7.12747	7.10561	7.18062	7.41701	7.15584	6.99006	6.70694	6.96549	6.76379	7.08566	6.69036	7.05306	6.98767	7.15723	7.15297	6.94456	7.01581	7.6097	7.06595	6.95774	7.05512	7.2749	6.8155	6.93647	7.34735	7.37169	7.24649	7.08738	6.93341
ZNF121	6.42669	6.34901	6.27284	7.06936	6.92113	6.42051	6.17841	6.03308	7.65409	7.17776	7.16829	6.19055	6.46088	6.54574	6.99723	6.24248	6.08956	6.28554	6.30215	7.20532	6.29019	7.28209	6.18835	6.94243	6.54566	7.0331	6.26541	5.9136	6.06715	6.40351	6.23221	5.97605	5.93711	6.28073	6.1576	5.9502	6.3824	6.94836	5.90975	5.96971	6.25464	6.87882	6.16127	6.06532	6.5481	7.52788	7.14416	6.38803	6.0713
ZNF12	7.29631	7.27295	6.95381	7.54697	6.76122	6.76258	7.52184	8.00004	6.57266	7.0893	6.8636	7.35537	7.17476	6.93193	7.31782	7.28676	7.14102	6.69561	7.01017	7.20532	6.64374	6.74324	7.1744	6.74045	6.78117	6.97007	6.62495	7.75169	7.12647	6.74808	6.82336	6.89291	7.88095	7.08944	7.491	7.15243	7.14626	6.87941	7.32999	7.42242	7.45814	6.75236	7.19955	6.84254	6.76881	6.89942	6.84068	7.2251	7.54453
ZNF117	6.48776	6.43942	6.33727	6.49946	6.43459	6.31755	6.40086	6.5865	6.34839	6.37628	6.41679	6.66373	6.48464	6.41051	6.36866	6.47678	6.4562	6.52927	6.4015	6.78713	6.23641	6.54179	6.79805	6.46112	6.41486	6.3668	6.41117	6.68463	6.44812	6.53996	6.37934	6.50113	6.56486	6.42604	6.46599	6.61317	6.44703	6.48117	6.39355	6.45868	6.50173	6.55822	6.5912	6.58555	6.67414	6.41852	6.81436	6.61117	6.61093
ZNF114	6.90192	6.81877	6.80463	6.58088	6.71498	6.6556	7.21227	6.78201	7.24346	6.69219	6.94105	7.07553	6.7229	6.94519	7.17836	6.5039	6.93245	6.60408	6.80904	7.00861	6.55028	6.85481	7.189	6.77783	6.58643	6.7165	6.52423	6.64185	6.73806	6.86818	6.72086	7.22258	6.64142	6.43229	6.5692	6.84832	6.95113	7.00556	6.507	6.6982	6.65793	6.85199	6.72238	7.02749	6.94102	7.06137	6.69337	6.87521	6.67225
ZNF107	6.44311	6.58775	6.44247	6.7004	6.4634	6.64946	6.69801	6.55244	6.47572	6.67721	6.68202	6.61465	6.64422	6.49999	6.60765	6.7042	6.57694	6.61345	6.68376	6.51797	6.63823	6.87737	6.94721	6.46795	6.65745	6.44285	6.74178	6.70859	6.71136	6.68055	6.79186	6.56877	6.6891	6.71602	6.68704	6.42058	6.42816	6.76351	6.67867	6.5772	6.93105	6.71891	6.75304	6.4024	6.57734	6.4596	6.55915	6.55283	6.88272
ZNF101	7.24232	7.11806	7.0844	7.5619	7.12142	7.0377	7.31153	7.41354	6.66827	7.29521	7.18722	7.17697	8.51348	7.58786	6.87319	7.3624	7.16707	7.1395	7.03819	7.19874	6.69201	6.84265	7.0251	7.19084	7.24963	7.20205	7.01553	7.33366	7.24772	7.24295	6.32943	7.0867	7.33704	7.07648	7.12123	7.12565	7.33272	6.82364	7.32264	7.13091	6.57804	6.90099	7.29833	7.12345	7.33888	8.45517	6.9039	7.28251	7.03048
ZNF100	6.65281	6.70565	6.71442	6.76821	6.97253	6.94329	6.65817	6.78927	6.80089	6.69624	6.85307	6.49903	6.78823	6.93368	6.8601	6.81848	6.72913	6.58169	6.6786	6.57482	6.74091	6.64855	6.68952	6.63636	6.98236	6.78187	6.953	6.80027	6.62124	6.74665	6.45982	6.623	7.09246	6.86379	6.71504	6.69545	6.78612	6.80029	6.66919	6.60229	6.58679	6.79473	6.5849	6.67157	6.74687	6.81395	6.69889	6.67037	6.66187
ZNF10	8.01694	7.54478	7.61394	7.43652	7.93199	7.6531	7.79188	7.44661	7.47702	7.68249	7.48972	7.74963	7.90054	7.88418	7.66552	7.27261	7.60518	7.85842	7.47613	7.4655	8.29001	7.83698	7.62101	7.6334	7.46678	7.36055	7.31035	7.5135	7.45713	7.92679	8.33994	7.59323	7.74529	7.60657	7.78844	7.48878	7.9341	7.97625	7.51931	7.72168	7.96927	7.47173	7.83731	7.77985	7.65488	7.78547	7.18927	7.79797	7.66622
ZMYND8	8.10572	9.88391	9.49963	8.16034	9.59099	8.62749	9.05626	7.46481	9.93888	8.96871	9.81291	8.47714	9.06098	8.56976	9.77991	7.56479	8.73415	8.62074	9.69344	9.30467	9.50492	9.68662	9.19635	9.36377	9.33317	8.78336	9.44985	8.17405	8.4241	9.11162	9.62634	8.97017	9.13796	8.01705	8.79413	8.52741	8.84952	9.73826	8.13209	9.08693	8.4837	8.94174	8.34987	8.64245	8.35899	9.1956	8.34581	8.86532	8.29817
ZMYND19	8.41186	8.88432	8.47992	7.80075	7.9857	8.0562	8.1692	8.64492	8.02062	7.88291	7.90816	7.89294	8.06004	7.85886	7.24963	8.36518	8.73338	8.64087	8.33982	8.02814	7.34848	7.53392	8.40132	7.87482	7.55179	8.28416	8.59779	8.55771	8.02421	8.24196	7.65148	8.51423	8.29817	8.12902	8.56744	8.89652	7.85096	8.0396	8.15458	8.23442	8.42195	8.11401	8.32363	9.22952	8.20989	7.69029	8.23521	8.51204	8.18901
ZMYND17	6.76629	6.71543	6.65152	6.98307	6.54391	6.62762	6.84827	6.98462	6.65531	6.43898	6.7195	6.70073	6.71168	6.55086	6.83749	6.72175	6.61013	6.54919	6.7015	6.82669	6.49259	6.61137	6.78295	6.60451	6.72602	6.82587	6.69259	6.73726	6.65795	6.54791	6.70797	6.80929	6.64853	6.64706	6.65794	6.34803	6.7835	6.77735	6.73008	6.63344	6.54446	6.73113	6.55417	6.68914	6.55047	6.77828	6.73019	6.54732	6.79371
ZMYND15	6.06598	7.88578	5.96304	6.17884	6.03096	5.86622	6.22058	6.291	6.10965	6.06362	6.25476	6.15568	6.15763	6.55237	6.0697	6.46345	5.93684	6.21753	6.28292	5.88236	6.22322	6.08905	7.36055	6.03631	6.05255	6.06629	5.97717	6.18108	6.24334	6.11713	6.09545	8.3943	6.09783	6.41751	6.21529	6.16166	6.0534	6.01459	6.15179	5.86715	5.76135	6.22889	6.09023	6.08981	6.08375	6.15046	5.95537	6.07582	6.3527
ZMYND12	7.28639	7.18286	7.77253	7.00003	7.45525	7.54423	7.55464	7.15987	7.22163	7.64793	7.77253	7.69547	7.23466	6.83582	7.68323	7.05197	7.58963	6.56981	6.69542	7.41497	7.08361	7.33584	7.0963	7.28032	7.50171	7.33888	6.90579	7.63037	7.30721	6.8124	6.97062	6.77706	7.6096	7.08144	6.7216	7.67879	7.39913	7.40186	7.29108	7.07864	6.76566	7.23702	7.30239	7.6822	6.63911	7.24354	6.9949	7.17867	7.52546
ZMYND11	10.585	10.8243	10.8243	11.0924	10.7531	10.5072	11.0121	10.9846	10.1579	10.8055	10.3665	10.3976	10.6683	11.1182	10.2594	10.9092	10.4116	10.0463	10.8756	10.9614	11.0676	11.0356	10.7887	10.8824	11.3027	10.8958	10.5681	10.6294	11.202	10.5359	11.0011	10.1372	11.1356	10.5784	10.5905	10.8205	11.0516	10.532	10.6134	10.1535	11.2267	10.7646	10.855	10.3762	10.5068	10.6096	10.7119	10.3563	10.7942
ZMYND10	6.27744	6.39206	6.13817	6.1828	6.18083	6.2554	6.45332	6.31781	6.29254	6.29942	6.4435	6.60456	6.03819	6.307	6.43242	6.3644	6.59974	6.61049	6.3434	6.47083	6.21189	6.3862	6.85264	6.10659	6.13481	6.81635	6.80244	6.71828	6.16705	6.41536	6.37395	6.39951	6.50277	6.34662	6.81955	6.50232	6.31773	6.25179	5.9643	6.17128	6.28104	6.21036	6.33064	6.34377	6.06694	6.31113	6.26428	6.37624	6.07645
ZMYM6	9.97923	9.84815	9.67544	10.3136	10.2416	10.3194	9.97444	10.6024	9.85634	10.1688	10.9239	10.3259	10.1883	10.5309	10.8542	10.4857	10.1007	10.2348	9.87158	10.2074	10.8225	10.3214	9.32638	10.5146	10.7452	10.226	10.3799	10.5588	10.8843	10.0262	9.50816	8.92158	10.2884	10.2746	10.3721	10.2436	9.69077	10.4788	10.3227	9.42285	9.30022	10.3474	10.2222	10.0361	10.6732	10.5104	10.1544	10.542	10.5017
ZMYM5	8.22212	8.16355	8.41817	8.99571	8.51883	8.48469	7.6157	7.16847	8.54697	8.37322	8.49405	7.71105	8.59806	8.79021	8.4268	8.03349	8.14777	7.91527	8.58587	8.46948	8.87317	8.28836	8.12702	8.76797	8.22797	8.35927	7.62229	7.49064	8.51006	8.26299	7.57723	8.35602	7.36265	7.99042	7.59615	7.75221	8.07266	8.24382	8.11133	8.07242	8.80806	8.21221	8.31241	7.92326	8.17579	8.6095	7.68536	8.26362	7.58903
ZMYM4	8.44699	8.90094	8.28039	8.87349	8.87201	9.143	8.54408	8.88665	9.0382	9.38187	9.17365	8.88934	9.09735	9.24804	9.19762	8.99291	8.35602	8.57976	8.90094	8.95696	8.92976	9.37658	8.59779	8.82129	9.18069	8.80014	8.63386	8.70305	9.09792	8.69915	9.07012	8.51232	8.93326	8.86095	8.75461	8.68614	9.36128	9.44345	8.7401	8.87441	8.78095	9.23097	8.75822	8.78898	9.19066	9.14624	9.0325	8.93309	8.81044
ZMYM3	8.29171	9.32983	8.50497	8.61377	7.99783	8.35108	9.61733	8.89683	9.17459	8.83277	8.8434	9.61529	8.60693	8.36788	8.65481	8.88011	9.0346	9.20437	9.3688	8.60875	8.3034	9.83894	8.89479	8.06693	8.34786	8.07619	8.22925	9.27693	8.71104	8.65284	9.29566	9.269	8.93094	8.85203	9.17175	9.39287	9.34994	9.13936	9.19672	9.50089	9.30218	8.59513	9.22431	8.66367	9.21555	8.72205	8.99554	9.26206	9.35324
ZMYM2	8.93592	8.63001	9.00571	9.18258	8.97977	8.7995	9.37959	9.11126	8.78884	9.11533	9.40158	9.18228	8.93159	8.9748	9.18277	8.87171	8.93802	8.81909	8.72094	8.96702	9.04223	8.98025	8.39418	9.20418	8.88237	8.47655	8.39992	8.75384	8.92501	8.95019	9.02915	8.89232	8.81368	9.01483	8.80535	8.73689	9.28149	8.75958	9.00505	8.88646	8.91704	8.64166	8.82079	8.88515	8.76811	8.83166	8.39031	9.10946	8.80564
ZMYM1	8.16995	8.02515	8.13552	8.53666	8.33395	8.47962	8.79687	9.07044	7.91932	8.70539	8.39742	8.65818	8.68109	8.36237	8.63941	8.87334	7.99218	8.92209	8.36531	8.47114	8.74208	8.27642	7.93289	8.34608	8.66293	8.03645	7.99076	8.87077	8.54122	8.44699	8.27191	8.62883	9.76983	8.53455	8.15506	8.31904	9.00075	8.17121	8.762	8.30264	8.4032	8.20763	8.43532	8.37182	8.39992	8.14957	8.20166	8.75912	8.94224
ZMPSTE24	9.4204	9.50678	9.51079	9.77005	9.76261	9.82994	9.75171	10.0548	10.128	9.90258	9.65885	9.43896	9.90508	9.79379	9.83116	9.54542	9.37296	9.59883	9.55251	9.98668	9.40734	10.1874	10.2286	9.77186	10.5412	9.91368	9.51576	9.82352	10.3078	9.6123	9.56526	9.94458	10.2969	10.0446	10.1258	10.0333	9.42992	9.60324	9.81267	9.51199	9.13758	9.66249	9.71643	9.77893	10.0687	9.91342	10.0295	9.52332	10.1637
ZMIZ2	8.36128	7.80994	8.46584	8.12216	7.85853	8.09791	9.0908	8.60068	7.44225	7.77704	7.80435	8.7443	7.82103	7.24969	8.04455	8.03033	8.33033	7.88465	7.84503	8.36351	8.77971	8.04756	7.33422	8.24308	8.30828	8.47905	9.04699	8.68229	7.88313	7.57907	7.68802	8.12939	9.16814	8.08424	8.52555	7.94878	8.05553	8.21626	8.40621	8.0768	8.26628	7.95939	8.25713	8.27204	7.26833	7.68648	7.74848	8.30303	8.71782
ZMIZ1	12.1692	12.2413	11.9396	12.3639	12.1936	12.4011	12.5402	12.3564	12.5521	12.4321	12.8544	11.9648	11.7048	11.6636	12.3813	12.2943	11.4785	12.2507	12.1174	12.0936	12.5034	11.9836	11.8046	12.0715	12.5747	12.2485	11.6668	12.3838	12.5364	11.8239	12.2921	12.4501	12.5297	12.2967	12.1026	11.8845	12.0121	12.0305	12.4878	12.0736	11.8558	12.1735	12.2138	12.1003	11.7853	11.8721	12.1217	12.2802	12.6859
ZMAT5	8.83118	8.82931	9.25856	8.60247	8.75761	9.00536	8.73994	8.4201	8.80376	8.98007	8.75446	8.79687	8.68002	8.60497	8.86955	8.98941	9.0363	8.70832	9.00712	8.51694	8.61011	8.48428	8.90956	8.82677	8.65556	8.68376	9.00419	8.76589	8.66668	8.7443	7.7721	9.15512	8.43546	8.79718	8.55713	9.34781	8.82359	8.75761	8.60555	8.95646	8.9146	8.97017	8.81044	9.19008	8.47488	8.87825	8.80249	8.57579	8.87489
ZMAT4	6.34763	6.13297	6.14931	6.45652	6.26861	6.38842	6.45564	6.27318	6.4992	6.64313	6.48163	6.49674	6.53872	6.36654	6.32041	6.42153	6.54171	6.5198	6.38299	6.38407	6.68729	6.25333	6.23789	6.47327	6.40661	6.37613	6.39501	6.2696	6.38489	6.16083	6.40796	6.52148	6.27497	6.0988	6.32334	6.41369	6.41912	6.46783	6.43619	6.49564	6.39132	6.56061	6.53699	6.37625	6.33992	6.45008	6.36311	6.46053	6.12743
ZMAT3	12.744	12.7011	12.7769	13.6945	13.7396	13.6043	13.9055	13.131	13.3012	13.2055	13.4953	13.5091	13.9486	13.8848	13.5275	13.7443	12.8192	13.37	12.9607	13.8321	13.8633	13.2096	13.6043	13.7443	13.5416	13.6328	14.3132	13.3425	13.6089	12.5142	14.9132	12.7869	14.7252	13.2055	13.8897	12.8401	14.9738	12.8129	13.5654	13.5044	13.853	13.0666	14.0254	13.131	13.2443	13.1675	13.2233	13.5552	14.2496
ZMAT2	9.60482	8.9947	9.80803	10.0701	9.83796	9.97666	9.59841	9.06978	10.1446	10.3008	10.3371	9.43816	9.26584	9.53252	10.2273	9.63465	9.7199	9.38381	9.28188	9.68566	9.09572	9.02326	9.555	9.76912	9.83517	9.9298	9.68615	9.48736	9.54271	9.75148	9.81267	9.54084	9.30391	9.64339	9.24625	9.76719	9.41358	9.95162	9.37856	9.80828	9.86356	10.2462	9.5552	9.99429	9.72362	9.95953	10.0086	8.54424	9.39786
ZMAT1	6.8116	6.52011	6.51305	7.54234	6.94719	6.90936	6.59117	6.41122	6.79645	7.30287	7.04659	6.65139	6.9987	6.78798	7.12171	6.86941	6.64422	6.48451	6.79376	7.23857	6.98672	7.0525	6.60416	7.09953	6.93544	7.13963	6.90335	6.62486	6.8448	6.333	6.78418	6.40436	6.74805	6.9511	6.60979	6.56655	7.1651	7.0082	6.88219	7.20618	6.79441	6.76023	6.75872	6.68057	6.41442	6.97199	6.73355	7.02968	6.64307
ZKSCAN5	7.01707	6.85025	6.84521	7.01964	6.62808	6.77974	7.25731	7.05757	6.84274	6.9843	6.79299	7.09471	6.55007	6.42728	6.62215	7.1186	7.16882	6.92704	7.19282	6.88753	6.66602	6.98848	6.95057	6.36675	6.4908	6.6379	6.4343	7.33366	7.10575	7.02975	6.65003	7.16484	6.76023	7.28412	6.90729	7.36653	6.71531	6.60864	7.13927	7.02984	6.65407	6.68964	7.03416	7.2156	6.82012	6.57649	6.6388	7.18651	7.24217
ZKSCAN4	7.89607	7.82437	8.20548	8.52315	7.88971	8.24784	8.54509	8.52932	8.65673	8.88383	8.47333	8.21183	8.018	7.47516	8.59967	7.93987	8.54335	8.59895	8.46356	7.90841	8.38591	9.11943	7.91539	7.69849	8.59718	7.84019	7.72758	8.35001	8.29978	8.82308	8.36868	7.79625	8.686	8.25555	8.40405	8.66791	8.70417	8.74056	8.78941	8.28575	8.265	8.28169	7.78525	8.12726	8.81433	8.49304	8.20865	8.72126	8.73399
ZKSCAN3	7.13554	7.32579	6.92547	7.78416	7.22723	7.6097	7.95276	7.38828	7.69336	7.49715	8.1162	7.41226	6.86749	6.75564	7.89824	7.35455	7.41092	7.40397	7.51691	7.4655	7.22899	8.19754	7.05206	6.93228	7.317	7.40456	6.85886	7.57222	7.59438	7.57797	7.69454	7.37681	7.38672	7.53359	7.45841	7.4609	6.99277	7.07962	7.54757	8.02221	7.35315	6.97845	7.3429	7.21118	7.95335	7.20936	7.6147	7.37255	7.5553
ZKSCAN2	7.38704	7.21937	7.20714	6.95721	7.28654	7.23702	7.71592	7.3695	7.34555	7.3706	7.42828	7.36414	6.98785	7.29754	7.43378	7.09134	7.47524	7.29995	7.43177	7.20452	7.26709	7.34555	7.5821	7.28699	7.24767	7.00951	7.88131	7.34609	7.171	7.40611	8.33503	7.05636	7.61194	7.07877	7.14481	7.59132	7.49956	7.28787	7.3848	7.14175	7.78803	7.24554	7.73287	7.17421	7.19225	6.77706	7.26806	7.2097	7.27564
ZKSCAN1	7.32405	7.03429	7.25631	8.81879	8.27922	9.24785	8.34362	7.97286	7.96731	8.04367	8.52456	8.01967	8.67238	7.30368	8.77383	8.05515	7.83834	7.09868	8.03183	8.49145	7.9489	7.87093	7.96187	8.21289	8.22018	7.92645	8.35482	8.28169	7.83577	7.1226	9.69168	7.21555	9.06661	7.22961	7.09923	7.52646	8.60512	7.90645	7.1444	8.33601	8.24716	8.03732	8.74193	7.53923	7.33625	8.62104	7.7953	8.04955	7.7618
ZIM3	6.73497	6.83585	6.76753	6.87289	7.01611	6.76392	6.74914	6.90681	6.81942	6.95455	6.76821	6.95949	6.75765	6.61742	6.60765	6.73534	6.79707	6.90501	6.95057	6.61376	6.71337	6.70364	6.6989	6.95886	6.58762	6.79694	7.39519	6.77792	6.7294	6.70687	6.39553	6.9312	6.7341	6.76103	6.71066	6.83744	6.66747	6.69685	6.82455	6.6652	6.84899	6.85316	6.37362	6.98441	6.64791	6.76703	6.56048	6.86158	6.82257
ZIM2	6.71977	6.3381	6.67251	6.86256	6.88796	7.05751	6.69649	6.51505	6.5526	6.79032	6.71655	6.55915	6.74669	6.64509	6.75032	6.68788	6.46137	6.76743	6.59615	6.62255	6.96932	6.67393	6.49234	6.66395	6.89624	6.78444	7.40621	6.63425	6.46293	6.5928	7.11883	6.64214	6.89344	6.41118	6.67638	6.6733	6.84817	6.95241	6.65593	6.48111	6.60013	6.76597	6.65701	6.52731	6.58626	6.74981	6.70611	6.44717	6.58516
ZIK1	7.43041	7.23769	7.37169	7.80584	7.58815	7.45178	6.76403	7.43729	7.68648	7.32957	7.40646	7.53047	8.05408	8.40405	7.16123	7.45865	7.29857	8.06869	8.32979	7.27955	7.72088	7.70105	6.93421	7.89146	6.85547	7.09398	6.9306	7.43937	7.23426	8.03791	7.18728	7.34305	7.01776	7.07539	7.34347	7.36842	7.39761	7.71151	6.8687	6.37222	7.96756	7.41145	7.88744	6.84767	7.77726	7.34796	7.41707	7.93579	6.97225
ZIC5	6.37661	6.96709	6.60175	6.40593	6.51225	6.41406	6.96605	6.55449	6.53018	6.33107	6.47819	6.50323	6.51281	6.56642	6.40972	6.87557	6.36645	6.55574	6.42084	6.63683	6.48257	6.67756	6.52513	6.29649	6.50414	6.33839	6.33506	6.47609	6.9216	6.5129	6.47716	6.47466	6.5496	6.37664	6.68562	6.4416	6.47244	6.5609	6.73447	6.40573	6.53664	6.40715	6.62599	6.55719	6.65379	6.56977	6.53002	6.43668	6.71879
ZIC4	6.29978	6.09473	6.13257	6.1613	6.09827	6.18167	6.25402	6.29659	6.24077	6.09993	6.11725	6.33707	6.19561	5.96403	6.17603	5.86829	6.39415	6.18411	6.32999	6.06827	6.0717	6.07945	6.21501	6.18858	6.12831	5.75258	6.19108	6.38348	6.16705	6.39862	6.33524	6.45638	6.09213	6.4734	6.28486	6.22758	5.93341	5.95465	6.26453	6.31285	6.40636	6.10243	6.13213	6.33638	6.35274	6.13137	6.21061	6.35951	6.41363
ZIC3	6.24096	6.35161	6.55522	6.25379	6.28505	6.15432	6.47197	6.4557	6.44051	6.5327	6.31998	6.44677	6.3225	6.36257	6.24587	6.46712	6.0981	6.33642	6.31884	6.18672	6.34095	6.20451	6.39336	6.3546	6.33629	6.4875	6.39501	6.0689	6.22818	6.18822	6.27155	6.16664	5.94487	5.92381	6.42862	6.43208	6.24725	6.43305	6.4445	6.40067	6.34392	6.28808	6.35542	6.22849	6.19823	6.3531	6.30484	6.18979	6.40052
ZIC2	6.42922	6.56293	6.87569	6.63553	6.82332	6.82037	6.49544	6.66872	6.69315	6.70861	7.23338	6.65139	6.56443	6.79197	7.07548	6.60467	6.74514	6.65735	6.44224	6.6098	6.78814	6.69493	6.6989	6.67079	6.79221	6.72901	6.86339	6.638	6.76146	6.73068	6.55815	6.60805	6.93051	6.37417	6.60312	6.70619	6.79933	6.90835	6.68173	6.59818	6.77765	6.76148	6.63174	6.78331	6.56	7.06249	6.58192	6.6268	6.40491
ZIC1	6.35299	6.44915	6.49251	6.48663	6.47926	6.5261	6.42104	6.40035	6.4852	6.43782	6.55913	5.99145	6.51054	6.61472	6.39816	6.33031	6.22849	6.37619	6.25405	6.62366	6.43844	6.54039	6.55444	6.47808	6.39499	6.59717	6.63452	6.24669	6.7022	6.19504	6.516	6.38785	6.56122	6.15685	6.36918	6.29849	6.41581	6.67023	6.24568	6.45995	6.45206	6.47643	6.49893	6.23683	6.50552	6.59166	6.49847	6.42362	6.74905
ZHX3	7.43177	7.52838	7.59502	7.23533	7.11668	7.51541	7.54938	7.52966	6.90698	6.9459	7.17824	7.04986	7.39675	7.22076	6.8919	8.46178	7.53825	7.43167	7.04501	7.20755	7.36005	7.1868	7.50451	7.03398	6.79957	7.06716	6.5322	7.44929	7.85131	7.25585	6.51922	7.56571	6.94745	7.05539	7.75221	7.66809	6.81248	7.60809	5.54019	6.8484	6.74446	7.18638	7.60894	7.27798	7.30026	7.52985	7.15404	7.50927	7.95662
ZHX2	7.13927	7.69624	7.74343	8.1213	7.50742	7.63637	9.40942	7.71396	7.07715	7.15334	9.06733	8.36037	7.94215	8.56976	9.0398	8.70905	7.6886	7.65709	9.49167	7.50352	7.619	8.33114	7.77715	7.3185	7.96209	7.80616	8.9167	8.01075	7.55212	7.69973	7.70353	9.07936	7.13077	8.52271	7.81431	7.8637	6.83587	6.42956	7.53639	7.55644	8.82342	8.44222	7.36197	8.25391	7.12993	7.92226	7.91415	7.51432	7.5619
ZHX1	7.17794	7.70669	7.09898	7.33986	7.02813	7.2973	7.09764	7.68638	7.44893	7.08578	7.07328	7.50259	7.28654	7.3448	7.3848	7.31059	7.31419	6.99985	7.38386	7.04303	7.11542	7.5968	7.25774	7.04655	7.67879	7.36332	6.92307	7.48726	7.51994	7.31723	6.81379	7.88155	6.62819	7.34765	7.81139	7.52273	7.50786	7.79976	7.49947	7.13582	6.9522	7.34993	6.99818	7.03079	7.18584	7.49047	7.3929	7.38874	7.52846
ZGPAT	9.48257	8.83977	9.6114	9.29264	9.25304	9.44207	9.58147	9.31447	8.64045	9.58947	8.86389	9.2319	9.03837	9.18627	8.81572	9.359	9.50328	9.68912	9.53036	9.25115	9.29462	9.06871	9.34098	9.38774	9.29684	9.50405	9.81927	9.7712	9.35677	9.35092	9.77844	9.58466	10.1593	9.49847	9.67567	9.60278	9.7065	8.5932	9.91526	9.84091	9.75011	8.95865	9.43092	9.57465	9.38363	8.85377	9.19964	9.53606	9.65927
ZFYVE9	6.55343	6.53359	6.76407	6.70299	6.61836	6.70779	6.44617	6.59903	6.69529	6.86297	6.732	6.57384	6.38177	6.9001	6.71678	6.65602	6.72778	6.33141	6.60137	6.6509	6.85969	6.51371	6.65936	6.73584	6.65745	6.6729	7.05007	6.84477	6.57581	6.45742	7.20911	6.68838	6.80699	6.57326	6.57102	6.48347	6.73671	6.81469	6.4445	6.79529	6.87818	6.66423	6.64665	6.55719	6.56143	6.90057	6.61079	6.43879	6.52423
ZFYVE28	6.59009	6.28622	5.91902	6.04668	6.01732	5.96857	6.10039	6.49416	5.98178	6.06794	5.85907	5.92425	5.91196	6.12141	6.16774	6.11056	6.27061	6.0418	6.0191	6.14405	6.19742	5.96347	6.02759	6.03308	6.26327	6.22555	6.12767	6.32547	6.26963	6.2185	6.14725	6.6276	6.14513	6.08104	6.10297	6.24146	6.18321	6.15485	5.96116	6.35034	6.18488	6.08608	6.07689	6.11127	6.10114	6.02111	6.06231	5.98012	6.25067
ZFYVE27	7.99772	7.51216	7.98018	7.57769	7.30118	7.33076	7.93049	7.96093	7.37073	7.48918	7.70177	8.00155	7.54405	7.36467	7.47807	7.98315	7.84662	8.13654	8.14439	7.28203	7.53166	7.00938	7.8082	7.42767	7.06521	7.35737	6.70554	8.44853	7.65378	7.84923	7.4316	7.85175	7.76021	7.5645	7.86292	7.93692	7.66716	6.73191	7.57288	7.8736	8.10081	7.18083	7.8	8.04343	7.30137	7.24532	7.2589	7.29229	7.75396
ZFYVE26	8.83752	8.68827	8.60585	9.6743	8.77299	8.8585	9.23117	8.58318	8.83738	9.23815	9.39152	9.02074	8.63458	8.72012	8.97052	8.70106	8.8151	8.92731	8.90162	9.088	9.24438	9.40858	8.31545	8.89553	9.2953	8.61286	8.32547	8.53884	8.749	8.73252	9.09647	8.91393	8.46191	8.74746	8.8022	8.62494	8.82407	9.03495	8.9781	8.88268	8.88615	9.07734	8.59659	8.59233	8.78941	8.93513	8.75581	9.25345	9.00401
ZFYVE21	8.64681	8.41341	8.81433	8.63215	8.18269	8.77818	8.92617	9.43051	7.91505	8.82274	7.9306	8.45597	7.91804	8.30199	7.92656	8.99421	8.47142	8.23852	8.86613	8.69854	7.67193	8.96189	8.44869	8.31505	8.00516	8.47905	8.3185	9.29623	9.02798	8.84077	7.19804	8.16505	9.18428	8.82257	8.54008	8.87705	8.7877	8.55998	9.29798	8.46651	7.97379	7.83364	8.6514	8.73177	8.15334	8.1036	8.0267	8.30956	9.30853
ZFYVE20	8.79221	8.58134	8.40239	8.9904	8.69654	8.89003	9.23377	9.42146	8.64391	8.66097	8.95122	8.97379	8.67374	8.66231	8.96221	8.92632	8.4661	8.83566	8.98422	8.77956	9.45667	8.66173	8.48669	8.88646	8.62287	8.54509	8.82855	8.77299	9.088	8.59306	8.5705	8.4936	8.72452	8.68199	9.24842	8.5892	8.7944	8.99571	9.32521	8.77366	8.85377	8.1884	8.64549	8.54537	8.50393	8.57783	8.72424	8.59895	9.00763
ZFYVE19	9.13511	9.47395	8.75972	8.47947	8.52255	8.48314	9.53717	9.38907	8.44643	8.50425	8.36406	8.95195	8.61097	8.67525	8.36601	8.83566	9.11641	8.96902	9.3416	8.43385	8.82743	8.667	8.57901	8.43463	8.59157	8.30692	8.53681	9.59948	8.24978	8.90307	8.48801	9.04929	9.15754	8.72326	9.08972	9.07832	8.87171	8.5455	8.45262	8.54594	8.28288	8.32049	9.08923	9.19394	8.29912	8.27793	8.36115	8.69349	8.71487
ZFYVE16	7.15877	7.02006	7.176	7.4655	7.0624	7.36614	7.38296	7.3411	7.19776	7.36113	7.47887	7.45459	7.34118	7.68303	7.40687	7.29894	7.22251	7.27497	7.37469	7.09604	7.47135	7.1715	7.2813	7.43963	7.90201	7.43644	6.8528	7.26324	7.34439	7.16304	6.94118	7.18486	7.85769	7.1139	7.27977	7.08707	7.63321	7.25739	7.41876	6.81785	7.28639	7.10579	7.21283	7.15537	7.23432	7.38762	7.23244	7.15137	7.34818
ZFYVE1	7.22716	7.61286	7.50241	7.79222	7.25187	7.6601	7.93049	7.34863	7.33631	7.46405	7.64072	7.97625	7.67979	7.49407	7.64624	7.81139	7.66032	7.66543	7.99196	7.45133	7.3901	7.94832	7.90318	7.38874	7.55335	7.30738	7.36765	7.48512	7.61419	7.83954	8.09484	7.55248	7.28032	7.69244	7.88118	7.57576	7.85769	7.47727	7.73567	7.81995	7.97205	7.47173	7.78748	7.35297	7.81562	7.22775	7.54767	7.85693	7.81378
ZFY	7.52854	6.33525	7.36383	7.33518	6.86734	6.26336	7.16369	6.87737	6.23643	6.31581	6.30367	7.28953	7.24561	7.02094	6.18239	7.17897	6.03542	6.13166	7.09696	7.43721	7.19459	7.28012	6.20238	7.16707	7.01167	6.58951	6.49975	6.29671	7.3863	7.30315	6.94413	7.1693	6.63956	6.57694	7.36143	7.13117	6.25278	6.2496	7.51784	7.03518	6.43594	6.16877	6.61083	6.07514	7.1019	6.91415	7.08144	6.22055	7.27564
ZFX	7.51646	7.09246	7.20714	7.43972	7.39191	7.72594	7.21014	6.90485	8.17368	8.19001	7.89824	7.06604	7.60268	7.60218	7.79606	7.23702	7.34773	7.31362	7.00878	7.60518	7.63902	7.33219	7.04859	7.65816	7.54102	7.58615	6.76452	6.80743	7.1219	7.51252	6.56716	7.36073	6.53526	7.70269	7.20843	7.00422	7.51278	7.55482	7.2541	6.76142	6.95916	7.57201	7.63331	7.46707	7.26188	7.43595	7.33619	7.80668	7.07048
ZFR2	6.80861	6.93347	6.85309	6.73435	6.73065	6.57233	6.63184	6.9351	6.57266	6.72053	6.97986	6.73359	6.48612	7.01949	6.64786	6.53387	6.79148	6.87444	6.79842	6.48535	6.6239	6.35828	6.55864	6.60804	6.77619	6.73906	6.39246	6.98362	6.51924	6.85566	6.55355	6.91869	6.56296	6.82654	6.80657	6.85872	6.75798	6.44731	6.63037	6.43866	6.65407	6.73741	6.30871	6.79797	6.45399	6.357	6.29492	6.33723	6.8029
ZFR	9.5244	10.1713	9.50157	9.98511	9.82674	9.90668	9.99572	10.361	10.0745	10.441	10.0825	9.68018	10.1449	10.5572	10.1054	10.183	9.80659	9.83391	9.60461	10.1667	9.86159	10.1781	9.93473	9.92805	10.4026	10.2335	9.80828	9.95505	10.2932	9.99705	9.71348	9.67342	10.184	9.85778	9.86658	9.8527	10.3117	10.1381	10.1274	10.003	9.97948	9.95768	9.95585	9.90668	10.0006	10.2562	9.77585	9.97613	9.89326
ZFPM2	6.47694	8.65971	6.48175	6.42777	6.67232	6.82279	6.47644	6.64071	6.45624	6.76875	6.52607	6.4926	6.42992	8.59836	6.86341	6.82093	6.60856	6.51616	6.54648	6.48095	6.59625	6.7376	6.72098	7.78709	6.59655	6.72609	6.69991	6.57843	6.76023	6.88668	6.43879	8.86467	6.29056	6.51175	7.04761	6.68942	6.57944	6.58987	6.72848	6.60549	6.72179	6.4831	6.85872	6.30846	6.38235	6.90057	6.36144	6.41719	6.45905
ZFPM1	8.1895	7.38436	8.40868	7.3524	8.26921	8.58019	8.62766	8.11765	8.05527	8.79236	8.77755	8.81848	8.23392	7.64169	8.75673	6.97819	9.85392	8.13878	8.48036	8.30877	8.96793	7.81279	8.80341	8.45431	8.20674	8.41957	9.47395	9.11656	8.52067	8.3484	8.77093	6.86341	8.51725	8.33967	7.93468	8.36351	8.90616	7.59414	7.93361	7.75094	9.48778	8.13827	8.75761	8.53225	7.19849	8.18741	7.47468	7.87941	8.46584
ZFPL1	7.7155	7.72492	7.87063	7.6545	7.35496	7.67047	7.79647	8.06306	7.792	7.49883	7.62721	7.72735	7.34252	7.4097	7.59708	7.75384	8.09139	7.77865	7.91675	7.49841	7.53978	7.5968	7.89969	7.44377	7.75845	7.22394	7.9416	8.19661	7.86863	8.01811	8.08921	7.58795	8.27697	7.549	7.61662	7.96559	7.67579	7.5259	7.5236	7.7342	8.29737	7.46292	7.92869	8.17757	7.45525	7.32421	7.59123	7.3524	7.62577
ZFP95	6.35577	6.23339	6.35668	5.98674	6.12941	6.21461	6.25161	6.43543	6.24507	5.94503	6.15868	6.22309	6.11739	6.28614	6.04469	6.17563	6.53682	6.39162	6.0961	6.15718	6.05234	6.24078	6.33713	6.03952	5.7937	6.14909	6.08751	6.24074	6.29932	6.50398	5.99056	6.47466	6.09783	6.26499	6.46155	6.37161	6.17874	6.09849	6.41065	6.37095	6.21293	6.0999	6.09675	6.31067	6.13911	6.18803	6.16067	6.33466	6.21298
ZFP92	6.43159	6.55648	6.49675	6.57538	6.57809	6.61185	6.66115	6.51939	6.63966	6.69219	6.47819	6.42387	6.71813	6.5621	6.4482	6.72175	6.61583	6.32449	6.57479	6.29978	6.69074	6.587	6.44724	6.55492	6.47583	6.66451	6.57492	6.57253	6.71636	6.49746	6.44223	6.61376	6.34155	6.73613	6.59496	6.55405	6.93044	6.70163	6.80327	6.7516	6.34944	6.44118	6.41062	6.08249	6.2736	6.7207	6.30484	6.56408	6.80071
ZFP91	11.2314	10.6233	11.2778	11.4381	11.0356	10.8727	10.919	11.4438	10.5761	10.7558	11.0162	10.928	10.7279	10.868	10.8141	11.279	10.7637	10.77	11.4217	10.6461	11.0065	10.5938	10.9381	10.9006	11.0981	10.8004	10.7401	11.1143	10.7254	10.5713	11.0569	11.1069	10.9814	10.7665	10.8086	10.7018	11.1114	10.5681	11.0087	11.0142	10.9979	10.8374	11.006	10.8967	10.9141	10.2652	10.7905	10.919	10.9603
ZFP90	8.96885	8.9106	8.91026	9.80558	9.12204	9.39711	9.54857	9.52905	9.35965	9.57339	9.56895	9.41914	9.51347	8.94936	9.54417	9.28828	9.33769	9.54151	9.94486	9.42793	9.99869	10.0974	8.47728	10	9.33076	9.18139	9.19106	9.81902	9.28679	9.33828	9.56133	9.35555	9.34554	9.54417	9.4674	8.91142	9.16234	9.48445	9.29705	9.57228	8.38498	10.2027	9.06733	9.32945	8.77513	10.0779	9.24713	9.57767	9.27384
ZFP82	7.24398	7.37264	6.97086	7.74375	7.11763	7.14313	7.44909	7.30663	7.1807	7.01688	7.44918	7.25731	7.41479	6.87792	7.48972	7.34773	7.41632	7.65816	7.54234	7.13815	7.27127	7.57605	7.41305	7.08719	6.46275	6.53992	5.99145	7.55614	7.39428	7.67868	6.51442	7.6698	6.66654	7.31956	7.87228	7.48208	6.9039	6.98031	7.27587	7.35544	7.70529	6.97205	7.10228	7.12687	7.50847	7.01964	7.18093	7.38436	7.6913
ZFP64	6.8699	6.70319	6.73085	6.6546	6.96885	7.09398	6.67572	6.68097	6.85089	6.98705	6.98452	6.92172	6.8529	6.95032	6.93145	6.41327	6.88026	6.56111	6.79536	7.04303	6.90033	6.72835	6.82182	7.03662	7.0013	7.06474	6.75029	6.81277	6.84378	6.96246	6.59232	7.04045	6.84946	6.75265	6.74233	6.7119	6.82165	6.92671	6.78485	6.64028	6.41863	6.6306	6.78336	6.75795	7.02263	6.89565	6.73937	6.69983	6.66646
ZFP62	7.16686	6.82177	7.33872	6.93337	7.26792	7.25637	7.02493	6.90122	7.02199	7.0881	6.91446	7.14405	6.95852	7.18744	7.10026	7.47268	7.13147	6.86791	6.94076	7.03983	6.46169	6.58455	6.69473	7.1499	6.70365	6.70412	6.60555	7.09508	7.07869	6.95026	6.4912	6.93203	6.62028	7.11266	7.01846	6.92975	6.90798	6.5481	7.09453	6.70825	7.1715	6.73113	7.12829	7.39347	7.07581	6.92381	6.73719	6.49115	6.94389
ZFP57	7.11893	7.06212	7.03947	7.08856	7.11954	7.30746	6.979	7.0735	7.22955	6.82052	7.03797	7.16147	7.08528	7.2397	7.2367	6.95734	7.04222	7.91165	7.00878	7.30505	7.29888	7.50813	7.27998	8.00004	7.39568	7.0347	7.10967	7.37781	6.91103	6.9417	7.12286	7.55762	7.39913	7.00675	6.79941	6.93979	7.25974	7.26357	7.04205	7.40611	6.91329	7.00338	6.80453	8.07717	7.2466	7.01964	7.46021	7.24816	6.81595
ZFP42	7.51469	6.7603	6.51988	7.2764	6.89599	6.81568	6.86036	7.10951	6.71785	6.62536	6.74271	7.10899	7.21232	6.99424	6.91558	6.61466	6.60135	6.64967	6.83734	6.65864	6.72758	6.7947	6.81229	7.24373	6.58521	6.467	7.09471	7.10566	6.64269	6.84049	6.60684	6.83412	6.9616	6.61224	6.75646	6.93506	7.26479	6.88202	6.99401	6.84249	6.61302	7.22275	6.59354	6.58555	6.74105	6.77966	6.44388	7.04	6.68491
ZFP41	6.50157	6.58905	6.56574	6.26945	6.6973	6.29151	6.57506	6.58424	6.29549	6.48278	6.34604	6.26538	6.28875	6.27191	6.23912	6.72609	6.41324	6.65586	6.49053	6.61376	6.36332	6.60343	6.662	6.39535	6.19564	6.32242	6.35095	6.62113	6.42753	6.68573	6.81942	6.41093	6.59788	6.7028	6.69827	6.5218	6.46546	6.17149	6.38357	6.55842	6.72614	6.32946	6.60617	6.50195	6.59356	6.37371	6.58864	6.50417	6.64014
ZFP37	6.74995	6.42566	6.35668	6.2791	6.38529	6.26612	6.60683	6.68097	6.36552	6.39868	6.25476	6.24309	6.25728	6.23343	6.34449	6.11568	6.36425	6.58663	6.23244	6.30145	6.35095	6.60614	6.41973	6.21838	6.17568	6.34894	6.43952	6.61686	6.49571	6.41536	6.42222	6.3781	6.33938	6.43884	6.53285	6.7119	6.4292	6.74864	6.36481	6.29868	6.40883	6.15535	6.37498	6.74679	6.14334	6.27468	6.35035	6.4408	6.60938
ZFP36L2	10.4871	9.37738	11.6428	12.8808	11.7577	11.4467	11.9063	8.87186	10.9927	12.2094	11.5314	11.0707	11.5831	11.6227	11.606	11.2717	11.6478	10.8824	10.7591	11.2425	10.665	11.6107	11.3396	12.1262	11.6287	11.5846	10.1012	9.52228	11.592	11.2939	11.3461	9.84587	9.75764	11.2657	10.0718	9.97283	10.8785	10.6601	11.256	11.2068	10.6348	12.3838	10.5507	10.9351	11.9396	11.8418	11.2031	12.2621	10.2601
ZFP36L1	7.10009	8.74823	7.13748	8.0735	7.14283	7.05596	7.8989	6.96321	8.8309	6.79472	6.81819	7.04446	7.95044	10.0559	7.31448	7.57105	7.04032	7.53359	8.01741	6.82909	8.54873	6.94778	9.11143	8.2848	7.43082	7.16004	7.38498	6.91034	7.21452	8.14479	6.72772	8.23442	6.39011	7.7793	8.67851	6.86113	6.98648	7.89282	7.16259	7.63037	8.49231	7.86428	7.58756	7.114	7.66592	8.05079	6.91307	8.1601	7.35599
ZFP36	13.4716	12.273	14.1175	12.7257	13.7099	12.5549	11.3	11.235	12.9382	12.8263	11.5889	11.3858	13.6181	12.7804	11.6198	11.3791	12.8808	13.8368	13.4056	12.3639	14.0481	11.6121	11.2766	13.2843	12.5889	13.4424	12.253	12.4773	11.9396	13.3831	12.0804	12.9902	10.0965	12.4719	12.5086	11.81	11.6589	10.2881	11.3409	11.5772	11.2414	12.1843	10.949	12.0936	11.9629	11.6382	12.0696	12.2575	10.9441
ZFP30	6.72425	6.82177	6.69399	6.90989	6.63935	6.85716	6.78971	7.49805	6.90929	6.66337	6.76319	7.02128	6.7358	6.67534	6.90114	6.61787	7.02199	6.90617	6.87952	6.80731	6.7735	7.39493	6.73566	6.77245	6.63075	6.78737	6.52653	7.37781	6.84995	6.85706	6.48794	7.12885	6.59788	7.01055	7.07011	6.68785	6.96807	7.1442	7.03849	6.51498	6.69086	6.78862	6.60846	6.57125	6.86696	6.7523	6.47412	7.24217	7.19529
ZFP3	7.88018	7.42928	7.48315	6.97992	7.51197	7.67122	8.09624	8.50181	8.11024	7.7791	8.43561	8.22644	7.40595	7.82004	8.38213	7.69892	7.55771	7.7601	7.51259	7.96082	8.35509	7.10045	7.65258	8.18195	7.65378	7.56315	7.24637	8.05322	8.20975	6.94512	7.69099	7.96546	6.97336	7.69244	8.02243	8.07991	7.68271	8.23942	7.98757	6.83398	7.54956	8.23363	8.07608	8.07242	7.99851	7.70105	7.94353	7.4556	7.89989
ZFP28	6.70568	6.30717	6.60175	6.56603	6.31299	6.27052	6.49366	6.55244	6.28948	6.28659	6.56811	6.70944	6.33348	6.37586	6.30693	6.43814	6.26816	6.77409	6.70923	6.52201	6.31294	6.51235	6.0325	6.30232	6.08868	6.13377	6.1117	6.49654	6.44448	6.72409	6.18567	6.61225	6.13517	6.58215	6.47916	6.67985	6.3824	6.20041	6.55467	6.05781	6.2224	6.47983	6.48663	6.31321	6.34569	6.35173	6.34547	6.58111	6.45274
ZFP2	6.87329	6.94655	6.80806	7.05437	6.44457	6.76501	7.48431	7.00369	6.59635	6.99357	6.77765	7.0741	6.89593	6.70414	6.48629	6.88502	7.18401	7.00807	7.05233	6.86542	7.03741	6.58455	6.65447	7.03398	6.52479	6.53674	6.44056	6.99458	6.6148	6.71965	6.46951	7.10502	6.79432	6.61511	6.74347	7.53204	6.75798	6.68186	7.04595	6.66624	6.90975	6.86944	6.51276	6.93859	6.85167	6.93443	6.82285	6.79164	6.85856
ZFP161	8.43968	8.85002	8.86683	8.91493	8.30251	8.64406	8.66685	8.12027	8.44052	8.65584	8.85627	8.73783	8.39305	8.39657	8.79221	8.68199	8.55267	8.17431	9.22448	8.523	8.75431	8.64506	8.37265	8.45188	8.70401	8.43436	8.00061	8.45626	8.43575	8.83261	8.32323	8.83897	8.29362	8.81494	8.80599	8.35589	8.38673	8.6662	8.89917	8.61344	8.81725	8.64758	8.40499	8.128	8.78017	8.44412	8.65063	8.93703	8.86613
ZFP14	6.92333	7.03178	6.87735	7.32488	6.97524	7.31836	7.80918	7.3284	7.83197	7.76457	7.61588	7.42258	7.45301	7.40841	7.87645	7.22629	7.11579	7.1484	7.21656	7.45215	7.32317	7.50222	7.61085	7.16586	6.90919	6.97832	6.83656	7.45094	7.21071	7.07712	8.48496	7.11129	8.06879	6.94729	7.4391	7.11342	8.41386	7.08243	7.18938	7.5821	7.60353	7.19619	7.39058	6.86002	7.45977	7.76486	7.28091	7.81995	7.14012
ZFP112	6.91321	6.72984	6.91319	7.65862	7.18796	7.19365	6.81228	6.92853	7.57076	7.50044	7.1857	6.92764	7.02841	7.44885	7.00889	6.96728	6.78809	7.46466	7.21395	6.80731	6.89936	7.33856	6.68319	7.10604	6.63075	6.97832	6.86339	7.15951	6.53456	7.22599	6.92863	6.86178	6.54593	6.71322	7.363	6.74569	7.47524	7.53658	7.01384	6.59716	7.22212	7.10579	7.13832	7.114	7.39051	7.29399	6.86841	7.27458	7.3812
ZFP106	9.73141	9.60859	9.83019	9.56767	9.34781	9.3905	9.10285	9.63807	9.21806	9.60882	8.90941	9.49431	9.42263	9.59924	9.07321	10.2416	9.58421	10.2797	10.2416	9.19355	9.76034	8.66456	9.22524	9.46218	9.24104	9.51284	9.22793	9.84914	9.36338	10.2468	9.30574	10.2842	9.14425	9.72039	9.58294	9.50513	9.28736	9.49868	9.20384	9.70157	9.56566	9.06527	9.41211	9.83594	9.85706	9.39692	9.15025	9.37738	9.19928
ZFP1	6.82654	6.93497	6.55522	7.05174	6.5632	6.99945	7.01858	7.37966	6.9684	7.24597	7.04501	7.20883	7.28852	7.17476	7.3409	7.05734	7.07798	6.74095	6.77464	6.87612	7.12834	7.16598	6.82039	6.97563	7.37872	6.83587	6.67269	6.88002	7.08801	6.88668	6.77733	6.99681	7.01776	7.02493	7.29843	7.12631	7.30713	7.28691	7.10151	6.68271	6.73148	6.74736	6.83546	6.8359	7.15097	7.1859	6.99678	7.10759	7.34887
ZFHX4	6.08472	6.51295	6.1058	6.20614	5.66008	6.23532	5.97507	6.10415	6.16013	6.08595	6.08033	5.80433	5.97927	6.02993	6.18429	6.34152	6.01824	6.25314	6.13465	6.00901	6.24746	6.13774	6.03463	6.1571	6.25776	6.10978	6.1117	6.54476	6.30145	6.14263	5.94882	6.4239	6.2381	6.27028	6.32334	6.34527	6.15182	6.04288	6.11975	5.7018	6.32654	5.96745	5.92707	6.07514	6.38397	5.92321	5.79552	5.7821	6.16415
ZFHX3	8.75217	9.26659	8.52285	6.82271	9.12612	7.51442	7.03359	8.56326	8.01386	8.42225	7.81181	8.06434	9.35711	9.73119	7.68249	6.80242	6.76506	9.17029	9.54939	8.40132	10.6687	9.50617	8.32311	9.24529	8.66217	8.87156	9.134	8.78441	7.85175	9.23529	7.39002	9.59422	8.1591	7.9322	9.96874	7.82282	8.21536	9.44732	7.79264	7.47743	6.87113	7.31325	8.1909	7.55179	7.91698	9.17601	7.38804	8.68981	7.81172
ZFHX2	6.4101	6.79505	6.32902	6.53298	6.41791	6.44813	6.70209	6.38154	6.88592	6.60337	6.66518	6.63227	6.30553	6.79197	6.37477	6.35601	6.5146	6.85659	6.85671	6.41067	6.60935	7.07354	6.35138	6.86732	6.4456	6.34749	6.4737	6.46931	6.38489	6.61737	6.67687	6.63632	7.06196	6.61666	6.76347	6.69707	7.00225	6.60169	6.40619	6.83607	6.34392	6.59608	6.5849	6.6279	6.76753	6.30971	6.67799	6.942	6.58985
ZFC3H1	9.2321	8.89883	9.20883	9.59821	8.36833	8.61974	9.53586	9.13635	9.02898	9.05729	8.88171	9.08141	9.02469	9.55025	8.74746	9.51491	9.07288	8.97926	8.98371	9.02208	9.38503	8.53426	9.26679	8.91107	9.45194	8.66469	8.01467	8.78754	9.54314	9.16864	9.12649	9.00817	9.44207	9.54293	9.56133	9.14567	9.39594	8.66987	9.48962	9.63807	9.33244	8.79109	9.43595	8.56072	9.36726	8.80932	8.79687	9.66406	9.65927
ZFATAS	6.53337	5.86195	6.13817	6.50865	6.44009	6.25952	6.15237	6.38726	6.37091	6.54266	6.35055	6.02175	6.21803	6.49999	6.51452	5.99137	6.31739	6.0446	6.51981	6.17806	6.46366	6.19862	6.03845	6.3603	6.90919	6.51624	6.46267	6.47398	6.18202	6.17632	6.21095	6.13224	6.32572	6.22235	6.22328	6.31495	6.50456	6.27739	6.65438	6.17684	6.29439	6.46169	6.0699	6.55138	6.28559	6.56243	6.03202	6.24146	6.19843
ZFAT	6.59418	6.55505	6.56574	7.03558	6.75785	6.64729	6.63006	6.57763	6.84766	6.81628	6.71341	6.63227	6.87017	6.6969	6.73805	6.95734	6.84129	6.59934	6.55711	6.57109	6.75124	6.67393	6.64534	6.93228	6.64066	6.72326	7.37463	6.75427	6.52384	6.71806	6.74782	6.72327	6.70434	6.72605	6.71066	6.61489	6.51556	6.85885	6.68173	6.67112	6.64695	6.5427	6.67066	6.49803	6.82193	6.76939	6.74559	6.53642	6.49912
ZFAND6	7.77832	8.01884	7.75523	8.87349	8.60677	8.98057	7.9178	7.31806	9.69538	8.99688	9.72039	7.45627	7.49527	7.88621	9.50781	7.72758	7.83834	7.49481	7.65862	8.91008	8.65774	9.05489	7.78333	8.42211	8.57133	8.7887	8.412	7.63251	8.7686	8.5634	6.86341	7.83277	7.22414	8.27366	7.71171	7.68911	7.6701	9.51839	8.23017	8.42211	7.48162	9.18258	7.79446	8.13666	8.23604	8.39251	8.71268	8.14602	7.62229
ZFAND5	12.6768	12.196	13.0589	12.2094	12.1026	11.8179	12.0326	11.2314	11.3764	12.0891	12.1086	11.8381	12.0781	11.9099	11.8916	11.6044	12.273	12.3885	12.4613	11.8329	12.8129	11.773	11.4914	11.9744	11.7527	11.5815	11.2374	11.6628	11.8117	11.8933	11.6153	11.8614	11.1015	11.9922	11.8135	11.7263	11.8451	11.6734	11.8293	11.8702	12.239	11.8239	11.3649	12.0489	11.5953	11.3976	11.2879	12.1026	11.5099
ZFAND3	8.67675	8.50122	9.01819	8.3891	8.24915	8.22849	8.7877	8.63533	8.43866	8.26112	8.19116	8.55799	8.20635	8.30485	7.96605	8.38027	8.50393	8.79518	9.3137	7.78071	8.42354	7.80382	8.42148	8.09509	8.21423	8.01943	7.21329	8.78079	8.28106	8.87569	7.96383	8.84658	8.11967	8.25044	8.44424	8.81171	8.49823	8.29964	8.57231	8.45333	8.17782	7.90318	8.437	8.72915	8.05091	8.07537	7.72647	8.35999	8.60176
ZFAND2B	10.0548	9.52696	9.12331	9.48139	9.32797	9.57162	10.3947	10.4498	9.92695	9.21937	9.66382	9.74825	9.5949	9.50089	9.93266	9.77097	9.74962	10.3094	10.0035	8.93703	9.22486	9.81456	10.099	8.99487	8.85577	9.24253	9.14458	10.1224	9.44249	9.7909	9.63396	10.4708	9.56526	9.22646	10.0169	9.60631	9.59714	9.24804	9.82528	9.76379	9.52064	9.73482	9.45518	10.0522	9.85975	8.95865	9.75671	10.0483	9.2097
ZFAND2A	11.1464	9.9521	10.8273	9.99923	11.7978	10.387	9.41953	10.0808	8.63801	10.2797	9.33001	9.61618	10.01	9.27129	9.18659	9.96447	10.0971	9.60655	10.0316	9.75533	10.5047	8.90111	9.29192	9.88501	9.64297	9.67658	10.5831	10.2167	9.75079	9.37758	10.1344	9.10752	9.87505	9.88914	9.43658	10.2351	10.9674	9.42972	9.91622	9.93113	9.85189	9.78414	10.0075	9.83341	8.67601	8.76558	8.7443	9.90067	9.5742
ZFAND1	9.35439	10.1432	9.06594	8.85469	9.95057	9.82814	9.77844	9.67521	9.43574	9.87482	10.5381	10.7341	10.0415	10.5021	10.4456	9.79474	9.95953	10.183	9.75807	9.34801	8.92908	9.26865	9.58926	10.3124	9.3883	9.48879	9.9717	9.61292	9.40203	10.0751	10.1191	9.70629	8.82274	9.0266	9.49785	9.25152	9.52632	10.2436	9.29854	9.33435	10.4256	10.2627	9.86382	9.35658	9.91644	10.0066	10.0052	9.488	9.13796
ZER1	7.66788	7.49039	7.96835	7.70648	7.83231	7.33639	7.84652	8.1612	7.49956	7.61987	7.63399	7.85232	7.41819	7.41582	7.4414	7.77792	7.81038	8.10215	7.9704	7.53242	7.61374	7.52305	7.95696	7.36703	8.2672	7.23404	7.94342	8.40568	7.79468	7.6753	8.57783	7.87783	8.15104	7.37088	7.66632	8.18183	8.21626	7.4398	8.00531	7.86781	8.83104	7.08878	7.70167	7.80192	7.70598	7.37584	7.38274	7.55948	7.76857
ZEB2	8.33232	8.0995	8.27482	9.07061	8.01661	7.89385	8.64479	7.62013	8.63473	7.84948	7.93898	9.03873	7.58663	8.22704	8.1312	8.84985	8.78095	7.51	9.10449	8.18653	8.49345	7.84553	7.96279	7.38257	8.51954	9.25079	9.2902	7.45422	7.86038	7.87918	8.26246	7.82303	6.52637	8.78927	7.97945	7.67076	7.48545	7.5259	8.13488	7.73044	8.47174	8.51545	7.37405	7.52537	8.27766	7.35323	8.54725	8.2995	8.23968
ZEB1	6.37372	6.23117	6.35097	6.58876	6.55597	6.36423	6.42104	6.10667	6.69315	6.71204	7.32041	6.55548	6.59561	6.25101	6.97328	6.07519	6.32172	6.29034	6.46933	6.60193	6.40133	6.72835	6.34246	6.9206	6.35559	6.6443	6.26412	5.93567	6.71925	6.62824	6.16952	6.59591	6.12345	6.39085	6.35369	6.17293	6.27117	6.50902	6.50247	6.29151	5.98383	6.47548	6.19249	6.49221	6.43414	6.95551	6.45385	6.09209	6.23462
ZDHHC9	9.52309	8.60935	9.14007	8.78836	8.98941	10.2677	9.36338	8.95545	9.30004	9.52567	9.54498	8.81401	9.3359	9.04049	9.49663	8.98875	9.60461	8.76988	9.40589	9.09116	7.91583	9.92428	9.75011	9.23377	8.98635	9.14624	9.23454	9.27499	9.54063	9.28582	9.75786	8.2363	9.13707	9.10144	8.94364	9.57635	9.38907	9.4832	9.30159	9.90455	9.3952	9.81755	9.29497	9.74917	8.90111	9.625	9.63442	9.18502	9.04049
ZDHHC8P	6.76506	6.49154	6.64791	6.71826	6.66914	6.49022	6.85661	6.61583	6.56301	6.56096	6.74129	6.80793	6.58788	6.80672	6.8919	6.88108	6.53682	6.43617	6.3407	6.54749	6.45625	6.58935	6.61936	6.67412	6.55615	6.59571	6.55979	6.53582	6.72044	6.50841	6.40084	6.54678	6.44846	6.75136	6.68704	6.50693	6.53455	6.54056	6.78363	6.64028	6.62498	7.03306	6.7129	6.76083	6.51291	6.68524	6.58329	6.76191	6.88495
ZDHHC8	11.4564	10.9886	11.1047	10.6453	11.2362	11.1476	11.7297	11.919	11.3216	11.1635	10.9743	11.448	11.5328	11.1671	11.0591	11.3898	11.1601	11.6272	11.3178	11.3357	11.5639	11.2583	10.4798	11.3279	11.2387	11.3	11.1318	11.8224	11.3383	11.2521	11.1924	11.251	12.113	11.1003	12.1823	11.2646	11.2743	10.4413	11.6589	11.5127	11.3515	11.2571	11.8631	11.1521	10.9112	11.2879	11.289	11.6397	11.5271
ZDHHC7	10.6332	9.79619	12.0868	10.4658	10.397	10.3563	10.025	10.5533	9.47228	10.2439	9.72223	10.2906	9.37476	9.50857	9.7227	10.4556	10.2052	10.3168	9.94144	10.5032	10.4102	9.97393	9.61074	9.47722	10.7942	10.1378	9.49452	10.8283	10.7297	10.1437	9.65175	10.6626	10.7919	11.0389	10.4936	10.4005	10.2459	9.75011	10.8292	10.3234	9.52905	9.72223	10.5324	10.3892	9.94354	9.40264	9.78514	9.96368	11.2534
ZDHHC6	9.15878	9.51427	9.13635	10.1917	9.97283	9.93525	9.14896	9.3043	9.94117	9.99487	9.73989	9.3925	9.58647	9.61821	9.64318	9.10752	9.28963	8.96155	9.16056	10.1242	10.1179	9.9932	9.2906	9.80999	10.2627	9.87482	9.4575	8.94109	9.8029	9.18335	9.8215	9.03005	8.96902	9.57724	9.53317	8.9576	9.57141	10.0052	9.36726	9.79711	9.48589	9.99545	9.4939	9.03178	9.69603	9.92169	9.99869	9.54128	9.17253
ZDHHC5	8.96256	8.25982	8.92874	8.82549	8.4549	8.58572	8.60054	8.99524	8.37126	8.17083	8.44797	8.3959	8.36544	8.33328	8.63864	8.84543	8.71133	9.00335	8.70275	8.35186	8.40146	8.32573	8.72608	8.3536	8.95545	8.52441	8.77108	8.89668	8.73798	8.52023	8.67525	8.69474	9.13493	8.63105	8.93362	8.86824	8.51792	8.19197	8.91476	8.59249	8.3065	8.25663	8.74321	8.77205	8.50482	8.27999	8.3963	8.61915	8.79175
ZDHHC4	8.81093	8.87489	9.33132	9.30103	9.60543	9.42611	8.78366	8.51634	8.5156	9.28283	9.30872	9.3446	8.98286	8.1459	9.33167	9.05643	9.1635	8.11942	9.15219	9.03731	9.05841	8.38771	8.37455	9.22412	9.49167	9.0427	9.75011	9.12812	9.17477	8.26299	9.51284	7.91129	8.82901	9.11746	8.72012	9.18258	9.1577	9.36498	9.24312	9.39945	9.05925	9.60014	9.05197	9.1091	8.47044	9.27499	8.3977	9.09152	9.14691
ZDHHC3	7.71837	8.07119	8.18582	7.75595	7.70444	7.71191	7.72647	7.15517	7.56992	7.71488	7.47647	7.44393	7.70608	7.5429	7.68516	7.86647	7.62844	7.86875	8.28962	7.46722	7.58514	7.88406	7.89487	7.6691	7.9775	8.05466	7.84686	7.55818	7.60209	8.02231	7.37805	8.22097	7.72981	7.81113	7.55473	8.03598	7.61247	7.76139	7.95696	8.09484	7.48162	7.50315	7.83678	8.03385	7.68638	7.67467	7.44978	7.63391	7.97637
ZDHHC24	7.85964	7.61643	8.18358	6.70299	7.87482	8.07631	7.40898	8.19998	7.50732	7.83277	7.44604	7.95162	7.37088	7.83458	7.3343	7.40135	8.27598	7.55588	7.85569	7.64401	7.26813	7.12011	8.01275	7.28431	7.72834	7.29631	7.33917	8.21316	7.89385	7.85581	7.4196	7.59843	8.13488	7.7612	7.22837	8.52271	7.96534	7.47243	7.77589	8.39951	7.86728	7.04905	8.16741	7.66573	8.0069	7.2766	7.90365	7.14985	7.62042
ZDHHC23	7.99414	7.50371	8.53035	7.11082	7.55874	8.20635	7.85964	8.62719	7.45124	7.7859	7.20388	7.69156	8.78064	8.46329	6.82191	7.70229	8.48482	9.39499	6.63495	7.80282	7.79756	7.38575	8.27296	8.03645	7.50887	7.70529	6.33998	8.44503	7.94766	8.78288	6.67228	9.38381	7.66119	8.62571	7.74953	8.3038	8.2117	7.13499	8.5302	8.61344	7.70374	7.90032	7.97158	7.98458	9.286	8.71399	7.85232	9.26584	8.06693
ZDHHC22	6.36382	6.47478	6.38873	6.40009	6.17399	6.20618	6.50331	6.19337	6.27665	6.20124	6.42388	6.64045	6.37306	6.3746	6.36222	6.57997	6.49548	6.55935	6.45524	6.42213	6.13373	6.52436	6.60979	6.26069	6.23935	6.25612	6.18411	6.47808	6.52238	6.60587	6.516	6.56243	6.53526	6.53454	6.59977	6.46822	6.28533	6.19701	6.42907	6.25415	6.56376	6.33065	6.57672	6.69236	6.69348	6.29868	6.68841	6.59165	6.56831
ZDHHC21	6.568	6.62214	6.54693	6.35134	6.47056	6.49479	6.56428	6.6446	6.86128	6.46037	6.17572	6.63729	6.3359	6.73421	6.61717	6.32805	6.52575	6.33881	6.44904	6.71908	6.34005	6.60468	6.59751	6.40247	6.76179	6.5931	6.20957	6.48514	6.6253	6.58719	6.23734	6.40436	6.35409	6.60147	6.61308	6.65664	6.46227	6.63126	6.80034	6.23208	6.18488	6.19547	6.34589	6.34835	6.51159	6.70774	6.68709	6.5738	6.75903
ZDHHC20	6.78271	6.67818	6.51988	7.05989	6.97652	6.89992	6.50884	6.60303	6.79098	6.99357	6.94105	6.73645	6.78624	7.14954	6.85092	6.75529	6.70235	6.82898	6.73153	6.85911	7.07184	6.85687	6.90173	6.70091	6.81285	6.80672	7.51949	6.78941	6.6174	6.80348	7.35753	6.77251	7.26625	6.87834	6.4718	6.63601	6.76737	6.72821	6.70074	7.097	6.97559	6.95097	6.95949	6.74679	6.95029	7.02896	6.76717	6.18441	6.79239
ZDHHC2	7.59404	7.40513	7.46722	7.9758	7.16731	8.01107	7.85512	7.99273	7.85832	7.58983	7.57566	7.93637	7.93787	8.12509	7.63742	8.10728	8.01753	7.37655	7.49253	7.22275	7.67989	7.90968	7.58042	7.68474	7.5429	7.34283	7.59075	7.42128	8.06986	7.48283	7.05004	7.87908	7.06196	7.97158	8.29336	7.23512	7.49236	7.93244	8.29535	7.64285	7.31071	7.92801	7.55294	7.00951	8.12678	7.82103	7.70034	8.01261	8.09829
ZDHHC19	6.63438	6.63704	6.63661	6.85023	6.63935	6.66903	6.87563	6.44054	6.89401	6.72801	6.75409	6.67308	6.80131	6.91876	6.69994	6.71441	6.80374	6.70428	6.89031	6.55192	6.65286	6.62483	6.92077	6.61958	6.74047	6.80117	8.3356	6.71054	6.70782	6.8124	6.74087	6.62928	6.84434	6.71059	6.77949	6.7363	6.72516	6.58261	6.62353	6.72859	6.78296	6.81913	6.66283	6.72467	6.72034	6.64655	6.65541	6.60684	6.6509
ZDHHC18	8.17567	7.36842	7.48061	7.54122	7.57334	7.66562	7.53284	7.90676	7.33766	7.58983	7.1703	7.44757	7.41102	6.9874	7.26777	7.5333	7.7846	8.26801	7.54478	7.64646	7.9554	8.09412	7.27483	7.84781	7.77053	7.34855	6.92307	8.31241	7.69973	7.79723	7.50519	8.26165	7.34103	7.90408	7.62091	8.33912	7.94676	7.43433	7.90895	7.28144	7.43058	7.22599	8.17282	7.64401	7.36106	7.48226	7.55052	7.61419	7.93657
ZDHHC17	8.626	8.57755	8.3932	9.95	8.82931	8.62345	8.6418	8.39827	8.51409	9.05857	8.88843	8.57393	8.38783	8.61758	8.85407	8.94141	8.2731	8.18398	8.55848	8.78366	9.45731	8.67851	8.6713	9.1653	9.41521	8.98772	8.7626	8.0471	8.65063	8.14715	9.20563	8.00818	8.43546	8.75851	8.31425	8.26894	8.76418	8.55814	8.73338	8.53884	8.68739	8.72029	8.64937	8.18715	8.06506	8.76035	8.85234	8.77563	8.85866
ZDHHC16	9.49082	10.358	10.1188	9.9119	10.3071	10.1024	10.262	10.2273	10.5405	10.0191	9.74169	10.2575	10.3528	9.4954	9.66205	10.1929	10.0693	10.4068	10.0599	10.3399	9.92225	10.722	10.5173	10.0939	10.5104	10.0388	9.76568	10.2322	10.2506	10.4102	10.2295	10.2733	10.4467	9.90455	10.3341	10.6282	9.9056	10.2797	9.9378	10.501	10.2273	10.1298	9.72454	10.1613	10.2241	10.4581	10.5359	10.29	10.0256
ZDHHC15	7.03685	6.35161	6.95505	6.17487	6.41791	6.31755	6.29422	6.97148	5.82579	6.96068	6.24349	6.47155	6.67221	6.38326	6.20645	6.04038	6.52267	6.21753	6.65239	6.84194	6.13001	6.47113	6.18612	6.40156	6.29794	6.54413	6.02234	6.6611	6.74589	6.68737	5.92897	6.19332	6.41383	6.93803	6.11318	6.54783	6.56522	6.96199	6.30689	6.57616	6.70609	6.93807	6.81789	6.74955	6.20794	6.74216	6.3994	6.38803	6.88902
ZDHHC14	8.92273	8.20383	9.01586	7.06094	7.86908	7.98217	8.24915	9.50387	8.08738	8.12964	7.43996	7.79713	7.17674	7.52056	6.88348	8.0465	8.21775	6.57839	7.47323	8.46693	7.49165	7.99126	8.16343	7.27302	8.99797	8.57841	8.57537	8.45997	9.02642	7.61528	7.12618	8.95311	9.27729	8.25134	6.66291	9.05729	8.71767	7.35064	8.42164	8.31211	8.89934	7.7064	8.74353	8.5405	7.169	6.72631	7.73697	6.25464	8.66323
ZDHHC13	8.0857	7.8172	7.61772	7.78291	7.79647	7.18445	7.91394	8.47878	7.20799	7.60303	7.46632	7.68463	7.68516	7.47243	6.94955	7.79477	7.80246	7.66716	8.07836	7.79866	7.23404	7.6337	7.68333	7.76869	7.53012	7.36332	6.42595	7.73537	7.82629	7.71072	6.85484	8.20226	7.36679	7.64595	7.43134	8.03071	7.40003	7.50904	7.97389	7.63458	7.12647	7.67879	7.65556	8.09984	7.77726	7.62117	7.92431	7.49399	7.99196
ZDHHC12	8.03492	8.67206	8.94332	7.97299	8.1299	7.94172	8.22572	8.49647	8.16318	7.79787	7.93385	8.58832	7.64111	7.85064	7.93176	8.57093	8.08351	8.21462	8.4699	7.95208	8.43879	8.24395	8.51913	7.37195	8.30692	8.16381	9.05388	8.70614	7.75681	8.01015	7.2692	8.47233	8.40941	8.27416	8.09297	8.4145	8.06342	8.44373	7.98757	7.72674	8.08329	7.63057	8.09928	8.42298	8.03008	7.89445	8.06099	7.74664	8.46709
ZDHHC11B	6.61985	6.34108	6.3048	6.4242	6.41894	6.46614	6.41043	6.42275	6.63663	6.47237	6.28645	6.45056	6.53056	6.4743	6.55911	6.21785	6.56888	6.42825	5.96822	6.61492	6.52256	6.47364	6.35331	6.64886	6.53183	6.36435	6.69991	6.36	6.56002	6.47392	6.64402	6.36293	6.57548	6.50776	6.38108	6.19061	6.50814	6.46325	6.507	6.40858	6.46997	6.58763	6.41363	6.36024	6.38757	6.67208	6.2879	6.43456	6.36458
ZDHHC11	8.68571	7.491	7.16291	6.89396	8.3977	7.31426	7.17113	9.02414	9.60014	7.53649	7.15882	7.12184	7.27604	7.41745	7.20088	7.03741	7.00402	8.72638	6.91134	7.95208	7.43387	9.72362	6.9141	7.14154	6.88139	7.79404	8.04824	7.67351	7.37694	7.61074	7.33569	7.05197	7.155	7.23696	7.47887	7.59861	7.68384	8.06787	7.63774	6.81161	7.55144	7.33894	7.2421	7.76223	8.22097	7.127	7.67651	7.12005	7.52323
ZDHHC1	7.46182	7.25599	7.17713	7.28173	7.47533	7.49501	7.48869	7.6099	7.31814	7.70187	7.19961	7.67212	7.09359	7.4845	7.2902	7.49579	7.41439	6.93116	7.08445	7.2741	6.99127	7.67989	7.35423	7.21086	7.11686	8.58245	9.03145	7.85627	7.49874	7.24613	7.92679	7.06846	7.56508	7.33272	7.12518	7.65527	7.54366	7.63399	7.37289	7.20876	7.5935	7.47416	7.40721	7.13653	7.25225	6.91746	7.49901	6.87521	7.44893
ZDBF2	6.14209	6.61944	6.44247	6.32905	6.54509	6.29321	6.18473	6.39491	6.44676	6.45045	6.41056	6.40375	6.35143	6.47558	6.23016	6.33228	6.25937	6.2254	6.6786	6.16448	6.57154	6.42086	6.26759	6.33544	6.16173	6.35173	6.33074	6.2555	6.39255	6.52601	6.53575	6.1355	6.22954	6.16655	6.32928	6.53399	6.37489	6.37237	6.31226	6.26808	6.42352	6.38807	6.44213	6.46975	6.51159	6.27468	6.23987	5.92987	6.15678
ZCWPW2	6.52465	6.95414	6.68882	6.57134	6.52475	6.48416	6.79499	6.65693	6.57477	6.62886	6.93094	6.63061	6.66752	6.72098	6.51307	6.3736	6.63569	6.631	6.76856	6.68338	6.54195	6.58195	6.44876	6.6628	6.62542	6.37495	6.84079	6.638	6.73261	6.92019	6.56872	6.48464	6.388	6.24624	7.08275	6.38681	6.57363	6.96882	6.67867	6.40715	7.06589	6.64598	6.43778	6.37878	6.55428	6.58274	6.65771	6.72679	6.68491
ZCWPW1	7.83086	8.25864	8.79352	8.64363	8.28536	8.45833	8.6736	8.1213	7.99827	8.91757	7.77253	8.66047	8.05408	8.32807	7.82738	9.07096	8.33912	8.4637	8.83677	8.19141	7.9731	8.72282	7.79733	8.65198	8.51109	7.95993	9.13989	8.7788	7.60353	7.81653	9.22102	8.62883	9.19008	8.55933	8.27559	8.44424	9.07321	8.2569	8.11692	8.80535	8.59543	9.06854	7.66858	9.26774	7.78864	8.03206	8.1514	8.76828	8.75461
ZCRB1	7.76057	7.39641	7.6912	7.74869	7.94056	8.00397	7.90231	8.36614	7.77598	7.99815	7.97885	8.03254	7.65998	7.86919	8.07464	7.94935	7.36151	7.70279	7.47968	7.68526	8.18753	7.62033	7.53426	7.89146	8.1514	7.69305	7.22062	8.13451	8.31732	7.48011	6.95427	7.54144	8.38146	7.82028	7.53517	8.07169	7.84759	7.69973	7.39574	7.76486	7.37538	7.92126	8.01729	7.79446	7.57936	7.9022	7.73287	7.72178	8.20962
ZCCHC9	9.46313	9.29245	9.00536	9.96902	9.63531	9.90093	9.31191	9.84282	9.95768	9.79668	9.9976	9.65819	9.64182	9.80583	9.76764	9.61335	9.58885	9.77945	9.58691	9.71325	9.67727	8.90649	9.20712	9.57119	9.89789	9.37798	9.30181	9.51978	9.84641	10.003	9.25894	9.24085	9.56689	9.6784	9.55701	9.38246	9.41211	9.80189	9.56689	9.53866	9.0252	9.80487	9.49624	9.48981	10.074	9.96004	9.66249	9.56066	9.68341
ZCCHC8	9.51619	8.36833	8.94011	8.57187	9.28907	8.49436	8.59981	8.07631	8.62015	8.7774	9.0165	8.63105	9.12702	8.85577	8.95278	8.55387	8.63371	8.83342	8.37455	8.82129	9.5585	8.76766	8.52511	8.8388	8.56424	8.67541	8.61139	7.82358	8.28239	8.64045	8.42499	8.49436	8.51868	8.53696	8.66775	8.35303	8.76183	8.27416	8.57497	8.63182	8.29817	8.69474	8.47056	8.29403	8.6022	8.61758	8.6373	8.72408	8.21037
ZCCHC7	9.34934	10.3305	9.34934	10.0724	9.77143	10.1799	9.6186	10.0063	10.9824	10.0859	10.1295	9.92482	10.0128	10.9937	10.2366	10.6981	9.61821	9.79238	9.62656	9.79855	9.64405	9.6385	10.2881	10.1054	10.0892	9.87529	9.7529	9.53759	9.93626	10.0098	9.77441	10.3064	9.70201	9.89123	9.40284	9.23718	10.0218	10.485	9.92589	9.90869	9.76764	10.22	9.43816	9.48677	10.4362	9.91088	10.7861	9.71871	9.45459
ZCCHC6	8.1138	7.92634	7.46937	8.77596	8.76558	8.308	8.5328	8.14285	8.78411	8.42499	8.95122	8.36723	8.52271	8.5387	8.5149	8.18384	7.89653	8.07131	7.92081	8.38386	9.6023	8.2408	8.53536	8.686	8.27229	8.43768	9.4138	8.00477	8.14363	8.07596	9.39767	7.90676	8.65955	8.09297	8.72592	7.423	8.47044	8.18803	8.05091	8.13133	8.55471	8.38673	7.86613	8.15152	8.47905	8.20291	8.64074	8.27909	8.19234
ZCCHC5	6.63079	6.65536	6.54693	6.96875	6.82566	7.14785	6.77836	6.70551	7.33463	6.71815	6.87694	6.72027	6.64809	6.5729	6.74883	6.35094	6.54779	6.45843	6.54874	6.82122	6.55337	6.52436	6.63118	6.56366	6.59655	6.83587	6.7486	6.83378	6.45959	6.51749	6.68547	6.65152	6.31941	6.88208	6.7216	6.32868	6.52126	6.489	6.84444	6.3783	6.44506	6.68827	6.49194	6.71881	6.86819	6.50759	6.88659	6.52187	6.64307
ZCCHC4	6.37936	6.63578	6.35668	6.40254	6.36853	6.30099	6.58063	6.3145	6.44429	6.39267	6.48163	6.41289	6.34242	6.46673	6.63226	6.54778	6.67939	6.55574	6.50987	6.50236	6.21058	6.49544	6.43511	6.49883	6.35108	6.35747	6.3588	6.34551	6.46449	6.61379	6.53424	6.30746	6.21135	6.44905	6.70904	6.38922	6.3588	6.3481	6.63374	6.66194	6.35433	6.51109	6.20307	6.50602	6.75275	6.3531	6.51154	6.45827	6.47766
ZCCHC3	8.94242	8.39197	8.82191	7.88982	7.73035	8.35345	8.37401	8.78628	8.25595	7.92046	8.02161	8.4539	7.89374	7.51453	7.8724	8.27766	8.76035	8.85438	8.79718	7.86817	7.96686	8.00736	8.13248	8.06457	7.90099	7.32257	6.71136	9.28963	8.43809	8.65526	7.61419	8.20686	8.47919	7.97341	8.77049	8.83597	7.86473	8.40787	8.47346	7.53877	7.89466	7.65568	8.23644	8.5683	8.21331	7.69634	7.88611	8.47128	8.60709
ZCCHC24	6.85381	7.72594	7.13858	6.83507	6.94236	6.73549	6.89126	7.12044	7.14469	6.83335	6.96592	7.23345	6.8467	7.27016	6.928	6.95473	6.67649	7.12963	7.32442	6.92775	7.08605	7.13279	7.19701	7.06881	6.89406	7.22818	6.96677	7.13198	7.02816	7.32257	7.93997	7.88453	7.64336	7.01523	7.32481	7.14557	6.53347	7.07602	6.9271	7.28223	7.44022	6.83565	7.26745	7.01711	6.89194	6.7975	7.12954	7.49198	6.98818
ZCCHC2	6.37114	6.21724	6.03573	6.50865	6.18738	6.24317	6.41689	6.3265	6.25898	6.25959	6.06317	6.33707	6.21249	6.14142	6.28085	6.2282	6.18185	6.06061	6.524	6.32583	6.31142	6.37529	6.4545	6.14554	6.43313	6.29326	6.15941	6.27291	6.37911	6.12307	6.59073	6.27085	6.25725	6.72716	6.29056	6.09404	6.32545	6.14909	6.0981	6.52071	6.60343	6.22249	6.49632	6.32359	6.08929	6.36999	6.30484	6.37624	6.35994
ZCCHC17	9.14282	9.08585	9.39965	9.48879	9.46137	9.71871	8.97464	9.42427	9.46832	9.60967	9.5261	9.24085	9.41758	9.24029	9.33283	9.11197	9.3607	9.38207	9.41296	9.17117	9.15184	9.24271	9.22175	9.06385	9.45602	9.04735	9.66359	9.63152	9.37042	9.43531	9.22919	9.01751	9.0143	9.26811	9.08905	9.50638	9.49351	9.49944	9.44043	9.72454	9.18052	9.44449	9.16832	9.68662	9.47914	9.35171	9.06766	9.30574	9.53503
ZCCHC16	6.48373	6.88749	6.63661	6.54215	6.40035	6.60945	6.97681	6.57126	6.36247	6.47755	6.28128	6.7127	6.55267	6.45615	6.55633	6.69722	6.41709	6.31491	6.42323	6.64304	6.47982	6.80181	6.69208	6.41318	6.54458	6.30541	6.3389	6.63236	6.68226	6.515	6.75151	6.67469	6.73624	6.67806	6.65161	6.39167	6.47244	6.43951	6.75227	6.64593	6.76475	6.53344	6.98359	6.71881	6.9124	6.40387	6.59489	6.70267	6.8514
ZCCHC14	7.7954	8.10545	7.6537	7.363	7.09405	6.55809	7.68375	8.53551	7.48816	7.75618	7.14796	7.13463	7.75365	7.33359	6.99404	7.89025	7.26233	7.57917	8.0499	7.62391	7.41008	6.61907	7.31169	7.85822	6.65193	7.42837	6.71459	7.88678	7.63428	7.88177	6.90541	6.90765	6.6814	7.21237	7.77221	8.02885	7.86304	7.74298	7.56761	7.19816	7.31774	7.46921	8.04032	7.47416	7.31547	7.35471	7.5701	7.48246	7.79756
ZCCHC13	6.53109	6.08909	6.48395	6.27173	6.35014	6.33178	6.47842	6.50152	6.34675	6.18448	6.32334	6.52824	6.5729	6.30951	6.46021	6.42364	6.44549	6.37113	6.21532	6.50789	6.31213	6.03439	6.47267	6.37785	6.238	6.32504	6.21097	6.27635	6.41192	6.45742	6.2525	6.47072	6.4785	6.24624	6.1576	6.35823	6.19793	6.32128	6.35246	6.17128	5.94704	6.3994	6.18202	6.55329	6.44643	6.30688	6.56591	6.65313	6.17771
ZCCHC12	6.19677	8.25016	8.33395	6.10478	6.22712	6.21966	6.10543	6.55651	6.02623	6.22861	6.33942	6.02175	6.19286	8.60693	6.19258	6.07283	6.35996	6.21753	6.31628	6.18672	6.31772	6.14371	6.28812	6.21476	6.12357	6.15706	6.25287	6.58431	5.96737	6.99656	6.2015	6.5536	5.96479	6.25707	6.42669	6.23886	6.30339	6.03308	6.25612	6.23683	6.24613	6.30338	6.03554	6.27839	6.04288	5.93979	6.3182	6.15342	6.34581
ZCCHC11	8.89053	8.92073	8.79236	9.42101	8.95545	8.67541	9.32367	8.9146	9.0596	9.38381	9.3542	9.29836	9.39444	9.35986	9.31467	9.66723	9.01501	9.11978	8.92009	9.21881	9.84937	9.45914	9.00335	9.41724	9.37081	9.20844	8.95054	8.77254	8.02566	8.94157	9.41443	8.49661	9.39594	8.88027	9.05942	8.68109	9.45214	9.0635	8.80423	8.66081	9.35791	9.1586	9.31798	8.80059	8.91327	9.22245	9.38075	9.69118	9.06136
ZCCHC10	6.8699	6.66992	6.53268	6.81976	6.82332	6.67782	6.69649	6.83813	6.86465	6.83196	6.79581	6.74333	6.95157	6.67838	6.58914	6.79454	6.74905	6.84519	6.79536	6.69991	6.95899	6.80381	6.89485	6.64182	6.60359	6.66305	7.08404	6.77617	6.76263	6.83377	7.34029	6.95188	6.6554	6.78831	6.89538	6.80785	6.82627	6.73758	6.71094	6.54263	7.224	6.67041	6.85233	7.01899	6.78863	6.57513	6.71891	6.76068	6.81385
ZC4H2	7.13437	6.99349	7.06623	7.25022	7.40178	7.40303	7.36064	6.82216	7.10893	7.59446	7.30586	7.04534	7.58059	7.5635	7.26566	7.38257	7.52854	7.47735	7.9971	7.06873	6.81794	7.48473	6.98348	7.52929	6.72178	7.27647	6.4649	6.83378	7.25637	7.70412	6.66056	7.25701	6.46312	7.11641	7.16995	7.16913	7.24704	7.91014	6.97687	7.27397	7.69373	7.48291	7.22574	7.38874	7.66531	7.59615	7.26147	7.42408	7.22851
ZC3HC1	9.47584	9.80073	9.11603	9.49888	9.13435	9.48299	9.74496	9.77699	9.0656	9.77464	9.78859	9.37817	9.27999	8.34335	9.45397	9.42734	9.73526	8.77547	9.60724	9.56375	9.50946	9.65313	9.63764	9.07506	9.66164	9.40475	9.23511	9.45337	9.77186	8.81291	9.3813	8.68391	10.0757	9.46056	8.78458	9.89737	9.88248	9.49805	9.39845	9.52185	9.91237	9.31486	9.28679	9.63239	8.74945	9.36297	8.9947	9.50902	9.88343
ZC3HAV1L	6.82134	6.87178	6.76407	6.93763	6.57292	6.4177	6.82083	6.52633	6.73459	6.74955	7.07774	6.63561	6.45833	6.50404	6.8712	6.9056	6.74905	6.75585	6.89031	6.8504	6.8246	6.77868	6.49975	6.738	6.65038	6.74803	6.50389	6.61899	6.77062	6.73068	6.80625	6.83165	6.49743	6.81831	6.8917	6.83223	6.43281	6.78131	7.00935	6.923	6.74233	6.72508	6.5816	6.86626	6.47272	6.79509	6.77063	6.59899	6.79497
ZC3HAV1	10.1544	9.96058	10.2077	10.6841	10.1886	10.5195	10.1043	10.2335	9.44288	10.2874	10.6815	9.85874	11.1214	9.80708	10.5542	10.4995	10.3224	9.92642	10.0864	10.5242	10.8824	10.3354	10.371	11.3	9.77143	9.54189	9.39069	10.024	10.2024	9.95532	10.2452	9.8623	10.2989	10.4039	9.84838	9.88038	9.95613	10.7127	10.1265	10.4628	9.76081	10.621	10.2354	9.98324	10.0864	10.6823	9.9521	10.7469	10.2746
ZC3H8	7.46611	8.44961	7.52456	7.45789	8.26058	8.20318	8.11169	7.78312	8.15725	7.9172	8.22491	8.48216	8.22354	8.64391	8.49038	8.02554	8.75356	8.19974	7.66584	8.19557	7.7571	8.18171	8.23644	8.10653	8.20395	7.90546	7.03013	8.21992	7.80435	8.22731	7.5553	7.73972	7.30526	7.83824	7.84215	8.38415	7.89845	7.78426	7.94262	7.89629	7.90522	8.15116	8.04571	7.99356	7.89639	8.28288	7.8132	7.90884	7.59908
ZC3H7B	6.77907	6.81276	7.07223	6.31185	6.32593	6.48416	6.79499	6.63662	6.37912	6.39009	6.43022	6.8525	6.35826	6.43004	6.40156	6.737	6.87925	6.76743	6.95177	6.48535	6.31373	6.57751	6.60006	6.36364	6.53681	6.3668	6.37807	6.99458	6.68833	6.8243	6.41407	6.99681	6.49167	6.7238	7.08039	6.97838	6.51171	6.47896	6.80904	6.40715	6.65172	6.42743	6.61385	6.99483	6.52098	6.53744	6.43942	6.87651	6.64464
ZC3H7A	9.70833	9.22685	9.48299	9.62974	9.75786	9.73779	9.96161	8.46976	9.57272	9.79619	10.1206	9.52484	9.71484	10.225	10.0915	9.57386	9.62127	9.06715	9.46218	9.45518	9.72223	9.38187	9.24529	9.92589	9.70427	9.35151	9.39653	8.54378	9.44468	9.86185	9.77258	9.50157	8.9769	9.44165	9.79526	9.16864	9.62887	9.57119	9.59883	9.67107	9.56066	9.58249	9.99842	9.44125	9.57228	9.73439	9.42567	9.83894	9.20205
ZC3H6	6.59608	6.49539	6.59018	6.44285	6.27465	6.21094	6.5771	6.46281	6.26334	6.35168	6.59043	6.5301	6.37798	6.20429	6.43113	6.61466	6.36208	6.23836	6.61268	6.35925	6.11271	6.59514	6.36236	6.23488	6.34582	6.33839	6.30124	6.55343	6.47295	6.55781	6.40411	6.6094	6.31523	6.73613	6.73496	6.50232	6.40668	6.18295	6.56479	6.33644	6.04791	6.30459	6.17743	6.62473	6.61571	6.23716	6.28072	6.54546	6.35029
ZC3H5	9.25304	9.34656	9.51533	9.49498	9.1111	9.22793	10.6841	9.3583	9.06962	9.62373	9.68108	9.92536	9.58647	9.32325	9.71599	9.79689	9.7881	10.2642	9.96606	9.27054	9.73849	9.23995	9.80121	9.66382	9.07321	9.20054	9.26148	9.86982	9.21096	9.67816	9.94784	9.7199	10.0086	9.20825	9.59993	10.025	9.98084	8.67718	9.82275	9.46336	10.3298	9.31135	9.36648	9.8984	9.1586	9.19672	8.83214	9.78389	9.92509
ZC3H4	8.63215	9.17477	8.77314	9.75557	9.21611	9.29462	9.18643	8.82901	9.92642	9.81408	9.77284	8.86792	9.2748	9.75125	9.56813	9.51739	8.4932	9.18895	8.76797	9.6564	9.31736	9.81779	9.22466	9.68708	9.77231	9.42651	9.61375	8.77079	9.36184	9.25816	9.10752	8.96238	9.06419	9.07288	9.00642	8.94332	9.136	9.94627	9.14318	8.66002	8.86389	9.70542	9.12029	8.91527	9.80004	9.94244	9.76719	9.19283	9.14476
ZC3H3	9.12578	9.56813	9.27201	9.0078	8.58498	8.6423	9.38947	9.64318	8.86649	9.28983	8.69982	9.77143	8.64304	8.90925	8.66486	9.63785	8.77299	9.22867	8.74291	9.03909	8.73798	9.11352	8.9106	8.69089	8.78786	9.10042	10.1484	8.98925	9.29264	8.93592	9.92297	9.19394	9.09134	8.77864	9.37998	8.94192	9.22227	9.10874	9.26679	9.05729	9.50617	8.97428	8.78017	9.19229	9.15719	8.60677	9.52653	8.86208	8.81695
ZC3H18	7.36969	7.62486	7.73186	7.48027	7.22723	7.34535	7.63068	8.30105	7.58354	7.6632	7.53112	7.328	7.41565	7.10764	7.49307	7.49849	7.4841	7.83031	7.69476	7.2687	7.53056	7.48291	7.46083	7.29039	7.43468	7.49707	6.93333	8.07895	7.35678	7.60998	6.63604	7.81029	7.95607	7.37027	7.47153	7.66381	7.49317	7.46816	7.35781	7.53502	7.68157	7.38753	7.22307	7.71983	7.3411	7.44587	7.56508	7.31499	7.37181
ZC3H15	9.23117	9.32581	9.18594	9.01448	9.4329	9.62239	8.73559	8.58048	9.76809	9.45498	8.67206	8.7748	9.38793	9.76187	9.04084	9.24917	9.07616	8.85267	9.01718	9.03943	9.20637	9.47015	8.41131	9.10823	9.50698	9.11441	9.1614	8.57872	9.30594	9.71439	8.95311	9.02259	8.94126	9.46582	9.0878	8.8917	9.20952	9.27423	9.00303	9.19762	9.12473	9.24143	9.08465	9.12578	9.35287	9.61903	9.69669	9.21024	9.00303
ZC3H14	7.83565	7.50241	7.61115	7.50414	7.90758	7.63418	8.02161	6.96095	7.79625	7.78739	8.5886	7.72735	8.09286	7.88302	8.45722	7.67321	7.72271	7.57542	7.75231	8.09018	7.43802	8.12509	7.78116	8.06693	7.9509	7.53039	6.41414	7.13448	8.35626	8.02017	6.4912	7.72088	6.53344	8.0554	7.75731	7.79188	7.3793	7.76065	7.95596	7.83343	7.69443	7.7194	7.99968	7.94183	7.93776	8.1692	8.21382	8.142	7.60846
ZC3H13	6.19677	6.86816	6.57397	6.53298	6.41403	6.34944	6.71582	6.65086	6.36247	6.46264	6.55239	6.61136	6.31279	6.60285	6.32041	6.42755	6.74641	6.67269	6.4015	6.48384	6.36491	6.62022	6.70374	6.50881	6.32204	6.40279	6.50389	6.35412	6.87286	6.5633	6.55815	6.22379	6.48579	6.80352	6.92286	6.17293	6.43974	6.48783	6.7429	6.58787	6.57109	6.32819	6.83678	6.53123	6.81217	6.45538	6.70748	6.56209	6.80709
ZC3H12D	6.68965	6.52011	6.3705	6.50323	6.48137	6.63115	6.32738	6.63042	6.40296	6.36114	6.54477	6.37611	6.34498	6.61866	6.48782	6.4154	6.38171	6.42825	6.14266	6.46024	6.45301	6.49259	6.3965	6.45897	6.57161	6.37613	6.52053	6.53582	6.48068	6.82816	6.26207	6.54103	6.55932	6.25974	6.0704	6.77639	6.63242	6.54451	6.48627	6.45626	6.35737	6.45316	6.51276	6.55897	6.43993	6.58655	6.46276	6.40126	6.23735
ZC3H12C	8.27049	9.09237	8.09297	7.85637	8.04897	7.99863	8.75822	8.3921	9.53694	8.1777	8.85362	8.58498	8.73366	7.62952	8.48525	8.91959	8.01705	7.74023	8.61243	8.18926	9.03659	9.23529	8.27191	8.59053	8.07741	8.84372	9.1072	7.65773	8.71254	8.283	8.54654	9.6584	7.5464	8.19197	8.79566	8.216	8.25097	10.0401	7.86495	9.52228	8.21522	8.35215	8.92056	7.13837	8.54579	8.80488	8.47919	8.67807	7.44369
ZC3H12B	6.46854	6.30474	7.07015	7.886	6.13488	6.75876	6.01972	6.07481	6.26334	7.48473	6.2666	6.59448	7.33179	6.86445	6.40393	6.57532	7.13297	6.6886	7.80401	6.47083	6.25715	7.31145	6.40348	7.45939	6.27144	6.96403	6.2604	6.22913	7.05905	6.689	7.5553	6.37553	6.81331	6.61224	6.44828	6.60226	7.61702	7.74675	6.41302	7.2781	7.61384	7.75105	7.29888	6.35305	6.82409	7.19084	6.99156	6.33242	7.58236
ZC3H12A	9.69301	7.79468	9.74825	7.63281	8.41567	7.58689	7.20759	7.90276	6.78264	7.74903	7.21144	7.61671	8.04813	6.9971	6.94133	7.22185	8.0707	8.88781	7.82713	7.93829	9.67063	7.14283	8.3058	7.87093	7.24055	7.42589	7.21329	8.2664	7.05704	7.81653	7.5704	7.75483	7.43861	7.56643	7.6096	8.14878	7.71375	6.97403	7.74539	8.24433	7.72513	7.26125	8.49345	7.61419	6.82527	6.70349	7.15217	7.84049	7.8029
ZC3H11B	9.6061	10.0712	9.74239	10.5405	9.31656	9.64297	10.1762	10.3521	9.88318	9.41582	9.11405	10.0325	9.96732	10.1197	9.84793	10.2608	9.86732	9.28866	9.8148	9.72975	9.62262	9.67132	9.58319	9.54939	10.2746	9.47291	9.23624	9.91497	10.1195	9.82077	9.65313	9.86509	9.94038	10.4088	11.0655	9.56133	9.78762	10.1224	10.5824	9.41741	9.27129	9.6244	9.50617	9.1604	10.4403	9.80392	9.6068	10.7254	10.7861
ZC3H11A	6.76757	6.6168	6.73085	6.76821	6.71941	6.86056	6.32242	6.56238	6.77997	7.08351	6.80161	6.14997	6.91367	6.91435	6.67767	6.72318	6.59493	6.64521	6.77165	6.58612	6.78814	6.77139	6.76823	6.94496	6.82448	6.84811	7.50196	6.59622	6.75907	6.87901	7.11883	6.67597	6.65354	6.97892	6.94435	6.55968	6.7686	6.91449	6.63903	7.01269	6.97776	6.78033	6.94997	6.66747	6.73324	7.13458	6.56987	6.48927	6.77065
ZC3H10	7.19041	7.25387	7.0499	8.16957	7.4034	8.32285	7.9878	7.971	8.26679	7.95482	8.17095	7.76658	7.10557	7.549	8.22289	7.60763	7.67998	7.72533	7.68189	7.64773	7.18657	7.69882	7.46688	7.63125	7.8487	7.27004	6.80244	7.92522	7.74987	7.72013	7.14714	7.25423	7.78165	7.60657	8.00049	7.57487	7.77952	7.76139	7.47672	7.45328	7.68281	7.67262	6.99394	7.67518	8.19998	7.45985	7.55186	7.03801	7.86157
ZBTB9	7.80854	8.444	7.336	7.54335	7.449	8.5886	8.46329	8.84326	8.38282	7.6894	8.25229	8.44699	7.828	6.65774	7.91448	8.06764	8.29831	8.59233	8.44333	8.28938	8.3671	8.29708	8.0267	7.89687	8.06269	7.57076	7.11729	8.67206	8.34581	8.348	8.19027	7.74517	8.51423	7.96835	8.65226	8.76683	7.74582	8.15762	8.1019	8.4276	7.83427	7.80962	7.60894	8.23442	8.04081	7.90408	7.98592	7.59185	8.52817
ZBTB8OS	7.63125	7.67184	7.92396	7.99345	7.66938	8.1895	7.79929	8.04081	7.86071	7.86613	7.47567	7.68802	7.71131	7.73759	7.94754	7.96858	7.61891	7.40232	7.55836	8.10457	7.97215	7.87195	8.27049	7.62944	8.26335	8.05211	8.62303	8.11582	8.17322	7.708	6.88727	7.83146	8.65629	8.04069	7.86728	7.87371	7.97567	7.88645	7.71983	8.16781	8.09509	7.71519	8.02896	7.97077	7.67799	7.56788	7.88095	7.2645	8.07289
ZBTB8A	7.76712	7.75007	7.69748	7.92349	7.03016	7.40178	8.02576	8.16021	6.7122	7.80224	7.45084	7.33233	8.51681	7.8496	7.40224	7.73759	6.97544	7.28447	8.01993	7.53473	7.59586	8.45929	7.16409	7.33631	7.88744	7.4609	6.4343	7.98446	7.87439	7.36429	6.95427	7.98804	9.07579	8.15871	7.51036	7.53877	8.65168	8.18052	8.34245	8.1961	8.2503	7.44842	7.35853	7.23109	7.89922	8.09042	7.27024	8.01467	8.65986
ZBTB7C	6.36382	6.354	6.81132	6.31659	6.24185	6.43982	6.07233	6.50152	6.35223	6.26744	6.4369	6.0465	6.22737	6.45866	6.36222	6.25762	6.25445	6.35901	6.58302	6.33146	6.38981	6.41901	6.10111	6.43117	6.39714	6.39001	6.29327	6.31925	6.23716	6.04534	6.35609	6.45004	6.34155	6.28073	6.30125	6.52384	6.28093	6.4923	6.27855	6.05572	6.4675	6.29748	6.35053	6.13547	6.27926	6.17917	6.244	6.58805	6.10838
ZBTB7B	7.17794	6.99581	6.99311	6.93471	7.08418	7.06613	7.30486	7.3261	7.01269	6.90892	6.96444	7.1017	6.81962	7.23134	7.04209	7.16667	7.0113	7.15834	7.21481	7.21491	7.3343	7.0123	7.47243	7.0069	6.95581	7.3261	7.8869	7.3315	7.13427	7.14108	7.74033	7.11331	7.51682	6.97347	7.31857	7.08187	6.98648	6.99307	6.92963	7.097	7.41372	7.02397	7.28209	7.07893	7.13684	7.00407	7.09104	6.93251	7.07565
ZBTB7A	7.32602	7.13887	7.44301	7.28301	7.30402	7.12011	7.39461	7.1715	7.09492	6.69968	7.19961	7.29163	6.98785	7.37489	7.08158	7.27931	7.24687	7.17224	7.32511	7.37681	7.08222	7.29261	6.99444	7.21175	6.74047	7.54067	6.6004	6.97828	7.3553	7.27587	6.98081	7.22581	7.27255	7.03249	7.24538	7.30697	6.98135	6.92671	7.26044	7.42735	7.1929	6.81435	7.41083	7.49596	7.24532	7.23512	7.35158	7.28998	7.17595
ZBTB6	6.87565	6.9084	6.87735	6.8872	6.90721	6.71298	6.65362	7.14062	7.06118	6.99088	7.00475	6.88881	6.78823	6.92653	7.00366	6.84721	6.80173	6.87907	6.69994	6.78971	7.0794	6.87661	6.8457	6.85459	6.93129	6.73619	7.56552	7.00411	6.90926	6.87089	6.98081	6.75775	7.08126	6.87174	6.9242	7.06619	6.8336	6.90345	7.00642	6.6702	6.80817	6.88456	6.37207	6.71165	6.87682	6.80741	6.79231	6.81275	7.09995
ZBTB5	8.28169	7.5046	8.4901	7.95504	7.45293	8.17603	8.00967	7.65409	7.98998	8.1777	7.92812	7.83042	7.5351	8.18689	8.12738	7.98592	8.32387	8.16516	7.98746	7.8896	8.08675	7.64188	7.66501	8.03566	7.87482	7.77919	7.21698	7.75585	8.00255	8.12027	8.2956	7.88842	7.81586	7.76543	8.0471	8.09006	8.17309	8.33667	8.02936	7.98006	8.53935	7.83645	8.10653	8.13015	7.92013	7.96973	7.99674	8.05346	7.91662
ZBTB48	9.64609	9.12948	9.57591	9.02308	9.25913	9.1753	9.70932	10.3091	9.13866	9.61419	9.00171	9.77005	9.13383	9.07288	9.09647	9.33132	9.44713	9.7065	9.57119	9.28074	9.56566	9.19086	9.15551	9.11746	9.40062	9.32325	9.60905	10.1775	9.77844	9.58712	9.83188	9.34322	10.9181	9.67751	9.58734	9.86509	9.84137	8.84452	9.54252	9.7733	8.98222	9.00956	9.83094	9.67107	9.16901	8.7552	9.00956	9.19375	9.89639
ZBTB47	7.36325	7.35972	7.21704	6.76669	7.09028	6.76714	7.18514	7.63841	6.85337	7.10631	6.69936	7.26507	6.81234	6.94918	6.8568	7.05409	6.88884	6.69844	6.86731	6.98962	7.20427	6.73858	6.96594	6.89574	6.69242	7.16491	7.02446	7.62598	7.05102	6.99153	6.74575	7.78772	6.9672	7.01432	6.94633	7.39283	6.99115	7.00016	7.18527	6.98716	6.45542	7.10579	7.11395	7.20161	6.95473	6.8937	6.92472	6.67796	7.23379
ZBTB46	9.21413	8.62166	8.98472	7.06599	8.69349	9.39767	8.55315	9.42079	8.03264	8.64492	8.88399	8.28106	8.77064	9.44948	8.40635	8.42397	8.08713	10.0014	7.93692	8.53239	9.8029	7.95939	6.1734	9.17975	8.85219	8.66502	6.38103	9.13383	8.92731	9.57363	6.33356	9.09718	9.07357	8.63001	9.32601	8.62046	8.86563	6.99607	9.20493	8.56595	6.55253	6.96827	9.57024	8.94936	9.43896	8.74621	7.75461	9.16675	9.04456
ZBTB45	7.34014	7.47442	7.4275	7.6632	7.07144	7.91357	7.98361	7.77549	8.06468	7.70788	7.93591	7.87985	7.1968	8.07991	7.8425	7.80647	7.94583	7.97637	7.75804	7.72981	7.1818	7.9227	7.67243	7.42282	7.73749	7.56653	7.6043	7.80596	7.88053	7.8757	7.26514	7.83277	7.82271	8.03913	8.11217	7.81927	7.6606	7.74602	7.99008	7.67457	8.07451	7.46586	7.5619	7.95393	7.93232	7.85053	7.62656	7.72292	8.0562
ZBTB44	7.88507	8.04298	7.86863	8.56223	8.13158	8.50167	8.26997	8.09547	8.22902	8.3649	8.17567	8.07489	8.338	8.76465	8.59497	8.44305	8.22632	7.64383	7.60763	8.12497	8.04862	8.51821	8.07439	8.33232	8.48103	8.39278	8.64863	8.0471	7.96973	7.85221	8.63757	7.79156	8.39445	8.18038	8.12604	7.84523	8.55742	8.16893	8.46124	7.93864	8.29443	8.25163	7.92801	7.61328	8.22992	8.5889	8.29389	8.13004	8.03566
ZBTB43	9.47272	8.50821	9.14514	8.88448	9.134	8.606	8.74636	8.79456	8.37763	8.72867	8.78675	8.78721	9.03212	9.40714	8.73224	8.39827	8.46471	8.71268	8.52315	8.26323	9.2838	8.70968	8.74702	8.71873	8.40649	9.39403	9.50617	8.83613	8.2193	8.63504	8.85531	8.7222	9.1597	8.27242	9.17673	8.06111	8.80341	8.16156	8.46471	8.72592	8.77644	8.26058	8.39827	8.37778	8.48063	8.23416	8.35303	8.83439	9.07635
ZBTB42	8.74353	8.50341	8.34679	7.99957	8.35428	8.93396	8.69522	8.81171	8.60114	8.05262	8.87235	9.09306	8.09818	7.72472	8.76732	8.04813	8.62419	8.13196	8.44657	8.11354	8.06681	7.68344	8.19921	8.31916	7.63438	8.18232	8.41804	9.56856	8.00725	8.1643	8.5705	8.58587	8.30678	8.29598	8.41567	8.78064	8.08921	7.51613	8.43317	7.83513	8.04356	8.14703	8.34651	8.67418	7.9416	8.11813	8.34037	8.24033	9.06066
ZBTB41	6.71354	6.46884	6.64259	7.22174	6.44457	6.33994	6.21529	6.6588	6.97908	6.5576	7.17824	6.91424	6.59677	6.40797	7.12587	6.54427	6.48119	6.87555	6.59788	6.8771	6.31294	6.89477	6.65447	6.46341	6.33952	6.56577	6.17216	6.47808	6.68476	6.7523	6.21781	6.6924	6.42557	6.81042	6.61746	6.75218	6.46783	6.53821	6.61178	6.57307	6.29754	6.53344	6.4004	6.56791	6.73422	6.58405	6.76476	6.83734	6.29156
ZBTB40	8.38457	8.21826	8.22889	8.97035	8.64787	8.35455	8.67034	9.00075	8.57231	8.67034	8.65743	8.80264	8.53536	8.47583	8.78079	8.64334	8.14627	8.63293	8.18828	8.51996	9.18211	8.42704	8.74702	8.61185	8.62957	8.77188	9.15113	8.68155	7.93701	7.87295	9.35555	8.43436	9.33019	7.94788	8.79251	8.15334	9.17047	8.45997	8.52653	8.3318	8.94174	8.51913	8.32744	8.06123	8.17418	8.44292	8.55799	8.29794	8.78425
ZBTB4	9.45894	9.19579	9.91166	11.0538	9.59904	10.3029	10.4005	9.17383	9.40245	10.0496	10.1325	9.54189	9.25992	10.3548	9.95162	9.87881	9.50659	9.38774	10.4668	9.78057	10.0019	9.83695	9.49452	10.2868	10.5142	9.4057	9.59277	9.81315	10.0103	9.31407	10.4552	9.92428	9.97283	9.53036	9.69778	9.63195	9.95532	9.57789	9.82994	10.1775	9.7645	10.0019	9.70336	9.41231	9.18823	9.20545	9.44105	9.58185	10.2049
ZBTB39	7.36653	7.32175	7.35599	7.39659	7.1871	7.5603	7.40417	7.72863	7.33343	7.53565	7.32678	7.29866	7.29961	7.47807	7.31644	7.30019	7.56964	7.63774	7.34431	7.32428	7.43721	7.24028	7.4991	7.40603	7.60497	7.27962	7.2823	7.72492	7.35678	7.48134	7.21589	7.51833	7.41423	7.2113	7.47702	7.44454	7.44385	7.43433	7.42622	7.50876	7.74266	7.45056	7.46823	7.41001	7.36646	7.36639	7.19563	7.47638	7.27792
ZBTB38	6.69928	6.42163	6.95275	6.94574	6.98771	6.80589	6.77293	6.94845	6.61188	7.05591	7.24963	6.46703	6.73031	6.52668	7.14791	6.93004	6.68756	6.82657	6.94334	7.10951	6.68961	6.7249	6.67536	6.88668	6.76784	6.70412	7.26293	6.54682	6.91446	6.73068	7.22892	6.75131	6.81331	6.97965	6.77309	6.62733	6.69205	6.53024	6.95536	6.55728	6.68515	6.7176	6.85648	6.71725	6.77107	6.98062	6.74438	6.68554	6.94605
ZBTB37	6.54764	6.38267	6.24632	6.80194	6.69249	6.73241	6.37212	6.63042	6.75696	6.62206	6.54946	6.35497	6.66872	6.74531	6.563	6.7042	6.35768	6.64223	6.43277	6.39433	6.84206	6.29902	6.47267	6.55599	6.57647	6.74955	6.46368	6.63041	6.6675	6.32773	6.26207	6.52343	6.2503	6.68365	6.28779	6.4591	6.61896	6.55864	6.49418	6.51735	6.41152	6.73978	6.34749	6.2638	6.70223	6.54572	6.44818	6.49297	6.59913
ZBTB34	8.58104	9.14007	8.93546	9.28188	8.47277	9.06945	9.08058	8.20291	9.04894	8.61711	9.0523	8.96356	8.02874	8.62839	9.06333	8.83864	9.04699	8.6591	8.42195	8.77093	9.41953	8.61885	8.57335	8.65986	8.96525	8.18641	8.26021	8.39334	8.84012	8.64434	8.6239	9.12137	8.43821	8.96475	9.2319	8.3775	8.33477	8.60661	9.07919	8.81586	9.14624	8.6533	8.68258	8.52271	9.08941	8.32769	8.42148	9.02642	8.7037
ZBTB33	9.55231	9.02242	9.43834	10.2726	9.24199	10.3201	10.1667	10.2894	10.3008	10.2809	10.1449	9.67228	9.13383	10.1738	9.95817	9.74169	9.85036	9.69323	9.3925	9.6784	9.23153	9.91949	9.42366	9.81456	10.7874	10.3947	10.6262	10.2531	10.1942	9.36278	9.68185	8.96038	10.2739	9.78514	9.67521	9.71531	9.97974	9.96902	10.2366	9.5679	10.3354	9.99293	10.0797	9.45667	10.0915	9.42285	9.85296	9.41502	10.4599
ZBTB32	6.67197	6.95916	6.51051	6.76376	6.96487	6.87234	6.83478	6.77625	6.86925	6.98582	6.99718	6.9289	6.89234	7.07082	6.69224	6.80242	6.98251	6.84519	6.70923	6.93653	6.96667	6.77025	6.99581	6.73235	6.68194	6.70964	7.22062	6.6361	6.77645	6.81791	7.34984	6.92323	7.49527	6.83305	6.79229	6.7876	7.03123	6.63126	6.80034	6.96594	6.68801	6.91953	6.86818	6.77257	6.84707	6.77057	6.78334	6.84493	6.89074
ZBTB3	7.52088	7.25896	7.08158	7.81917	6.81319	7.49227	7.48991	8.76216	7.75658	7.49263	7.34174	7.63872	6.78823	6.61866	7.11767	7.81986	7.41338	7.52617	7.67057	7.48593	7.07788	7.52244	7.49751	6.73235	7.94754	6.98027	6.61839	8.22491	7.90254	7.62189	7.0251	7.39266	8.07537	7.61411	7.36039	7.87783	7.31926	7.43001	7.80468	7.2407	7.26459	7.1818	7.00383	7.43442	7.75073	6.84727	7.34527	7.14469	7.97773
ZBTB26	7.17476	6.62358	7.10648	6.80732	7.2728	7.58145	6.67572	7.24283	6.68112	7.28543	6.7523	6.66539	6.35949	6.73854	6.51889	6.69972	7.64392	6.86868	6.79975	7.20755	6.2855	6.47113	6.78742	6.58344	6.59655	7.0347	6.34476	7.15951	7.29585	6.98566	6.6261	6.6588	6.70819	6.91364	6.75494	7.14874	6.76481	6.47778	6.97104	6.55296	6.61091	6.63171	7.18256	7.07802	6.8839	6.41331	6.68841	6.25193	6.96403
ZBTB25	8.67049	7.85209	8.44559	8.8588	8.73734	8.47698	7.87285	8.71918	8.19337	8.89036	8.48036	8.46541	8.34749	8.47714	8.40226	8.31584	8.55414	8.1213	8.29483	8.98974	8.52788	8.16868	8.12615	8.1961	8.19223	8.09757	8.25308	8.6139	8.28469	8.03288	7.54837	8.23324	8.084	8.2569	7.94457	8.51063	8.65818	8.08351	8.40405	7.88041	8.37806	8.37793	8.48496	8.41479	8.4729	8.00097	8.28587	8.1673	8.34595
ZBTB24	7.64527	7.80658	7.52684	7.83707	7.6912	8.08136	8.21221	7.97795	8.09818	8.05162	8.0773	7.8055	7.86126	7.74115	8.0485	7.6094	7.69336	8.05553	8.05126	7.86061	8.13878	8.14236	8.04615	8.16242	8.13827	7.49047	7.64986	8.17295	7.83975	8.087	8.43809	8.23258	7.77985	7.76257	8.16034	7.79414	7.98277	7.86929	7.87195	7.90884	8.20814	7.77221	7.61643	7.90781	7.80942	8.12367	8.00884	7.87851	7.79144
ZBTB22	9.34735	9.12895	9.23815	9.78905	9.28473	9.29245	9.43411	9.63897	9.32423	9.61335	8.93562	9.09524	8.96841	9.64067	9.25364	9.82721	9.23901	9.07701	9.33492	9.06402	8.99257	9.00817	9.08534	9.54857	9.3082	9.3622	9.51896	9.6838	9.69032	9.03095	9.31504	9.39444	9.64564	9.45789	9.359	9.38056	9.49043	9.57789	9.43853	9.63507	9.58249	9.23885	9.34302	8.99009	9.56304	9.07988	9.08041	9.17459	9.45214
ZBTB20	8.24769	8.05103	8.47821	9.66164	8.31744	8.30187	8.93546	9.07885	8.14236	8.85577	8.47669	8.0768	8.32652	9.51491	8.12497	8.77986	8.44947	8.97035	11.1149	8.1921	9.648	9.04964	8.41371	8.67018	9.11727	8.27416	8.67328	8.90371	7.79953	8.22032	8.68185	8.59981	9.79758	8.03349	8.73904	8.39017	8.96809	9.56483	8.38824	9.18988	8.85757	8.52483	7.86995	8.45431	8.32062	7.987	8.68827	8.54424	9.00888
ZBTB2	6.79371	7.05891	6.69892	6.86123	6.7402	6.95271	6.82338	6.81571	6.73762	6.73029	6.60658	6.64045	6.62335	7.14018	7.02584	6.82093	6.80804	6.69561	6.69055	6.74442	6.96302	6.72262	6.87219	6.79059	7.0741	6.85547	7.00422	6.57843	6.69618	6.5928	6.79922	6.64531	6.93932	6.82654	6.93166	6.57247	6.86286	7.12637	6.73447	6.64274	6.70003	6.58657	6.84701	6.65943	6.7354	6.98062	6.89788	6.89586	6.96208
ZBTB17	8.65468	7.92924	8.82482	8.29456	7.81139	7.92913	9.42712	8.06645	8.11955	8.15116	8.78032	9.10468	8.66246	8.08388	8.62271	8.5744	9.14355	9.07321	8.91008	8.0234	8.21917	7.78834	8.96138	7.89583	7.3441	7.66959	7.80539	8.99453	8.22608	8.6117	8.84626	8.82996	8.75142	8.30212	8.98826	8.86208	8.56279	7.39683	8.6095	8.89835	9.74353	8.07214	8.66144	8.79965	8.67268	7.78373	8.08052	8.51079	8.68171
ZBTB16	8.1269	8.92648	9.64994	6.98307	6.7982	8.6854	9.07181	8.50733	10.6073	7.29343	9.08621	8.3244	6.68556	8.13262	8.96138	7.59811	10.4088	7.98536	9.61292	7.59291	7.40898	7.00063	9.89614	7.53545	8.37222	7.58087	10.0933	7.41497	7.91105	6.91826	10.3752	8.99009	6.29056	6.91003	7.24538	8.36222	7.17203	6.85362	7.16403	7.45422	11.0132	9.80853	6.95804	6.64682	6.82409	6.8513	8.09263	6.73575	7.44724
ZBTB12	6.46637	6.24347	6.31968	6.22742	6.1185	6.05729	6.8255	6.32096	6.2332	6.12747	6.27369	6.44677	6.38912	6.42573	6.14597	6.50754	6.79955	6.43006	6.74008	6.12217	5.97927	6.34186	6.48777	6.05663	6.219	6.14909	6.12375	6.21173	6.50536	6.55781	6.41407	6.4239	6.22062	6.51726	6.41857	6.40434	6.4579	6.04507	6.57252	6.48756	6.49485	6.1486	6.38659	6.77135	6.35274	6.19064	6.36479	6.82276	6.30977
ZBTB11	6.8585	6.91375	6.76021	6.87289	6.60155	6.61185	6.80448	6.8505	6.96389	6.40996	6.49413	6.68872	6.94076	6.96195	6.62081	6.41327	6.64827	6.62414	6.41587	6.79765	6.66921	6.75658	6.72543	6.39941	6.85978	6.5944	6.45957	6.80392	6.78147	6.72264	6.57491	6.80706	6.35628	6.70163	7.1538	6.72385	6.69452	6.79442	6.73994	6.38533	6.65793	6.61824	6.53447	6.69236	6.77525	6.73396	6.73937	6.96897	7.08456
ZBTB10	7.22775	6.99775	7.20928	6.97622	7.69344	6.92149	6.69505	6.61165	6.76323	6.9974	7.34993	6.47882	7.41632	6.96856	7.04097	6.77814	6.88985	6.56804	6.89742	6.82445	7.09808	7.00444	6.52927	7.00549	6.41587	6.86483	6.64797	6.7313	6.99641	6.84543	6.5984	6.8028	6.48579	6.72243	6.60635	6.67184	6.9162	7.21491	6.57985	7.00122	6.90023	6.47548	6.85777	6.71725	6.76281	7.0154	6.5912	6.72978	6.6327
ZBTB1	6.71977	6.68565	6.84685	6.61059	6.5355	6.77412	6.46395	6.88579	6.68427	6.78448	6.60485	6.38312	6.61956	6.51119	6.7963	6.47269	6.81804	6.39852	6.50214	6.58143	6.60347	6.71921	6.63361	6.80403	6.74216	6.66305	6.88977	6.7428	6.78476	6.68397	6.84478	6.5503	6.72625	6.57151	6.75215	6.74965	6.59217	6.60169	6.74821	6.4944	6.65988	6.86944	6.74407	6.81457	6.7763	6.5792	6.65212	6.5738	6.68355
ZBP1	8.11654	6.62214	6.80974	6.95626	6.54509	6.75994	6.64624	8.51263	6.54479	6.60678	6.52425	6.50691	6.58201	6.51778	6.69083	6.85375	6.86944	6.76244	6.70766	6.7486	6.69201	6.58455	6.48241	6.84016	6.54202	6.80238	6.67583	6.90274	7.42828	6.77657	6.68547	6.83165	6.40413	7.6606	6.5932	7.13704	6.50456	6.55519	7.71601	6.57502	6.41711	6.64052	7.4673	6.94456	6.68614	6.4913	6.52502	6.88133	6.73238
ZBED5	10.6993	10.241	10.3171	11.3153	10.183	10.1708	11.108	11.2125	9.62568	10.6121	10.2733	10.6782	10.6634	10.7052	10.236	11.251	10.746	10.617	11.2102	10.4973	11.1476	10.4392	9.93422	10.6121	10.4199	10.3829	9.80609	10.9331	10.5693	10.5068	10.7727	10.8795	11.1058	10.696	10.947	10.25	11.0785	10.2058	10.868	10.4392	10.5542	10.5298	10.8641	10.4756	10.5556	10.1313	10.1637	10.8264	10.8186
ZBED4	8.8132	8.80997	8.9985	9.22524	8.72408	9.33672	9.55999	8.39756	8.97513	9.00007	9.51079	9.09471	9.10126	8.38879	9.64736	8.69567	9.67883	9.13652	8.83104	8.57976	8.13133	8.94823	9.07199	8.87753	8.54901	8.74541	8.41804	8.87951	8.80853	9.3217	9.22279	9.47417	8.51996	8.84105	9.34574	8.87171	8.70197	8.64993	8.70598	9.19691	9.57811	9.33884	8.78236	9.33672	9.18258	9.1852	9.19743	9.38503	8.6215
ZBED3	7.13153	7.26625	7.15806	6.86256	7.15898	7.31341	7.55948	7.32213	6.97079	6.91667	6.83117	7.42803	7.55712	7.31761	7.08158	7.44294	7.52103	7.5553	7.59791	6.87205	6.81203	7.14791	7.2813	7.04139	6.56014	6.82587	6.40206	7.72863	7.02224	7.54496	6.85724	7.30389	7.32375	7.04272	7.01247	7.20138	7.12724	7.14852	7.2736	7.40037	7.99294	7.36174	7.61917	7.56643	7.4177	7.19849	7.01477	7.49481	7.08098
ZBED2	6.0684	6.36402	6.20243	6.05466	5.95758	5.91018	6.18146	6.20155	6.04017	5.86597	5.9176	6.31762	5.93387	6.14142	5.8452	6.18778	6.07189	6.07562	6.14506	5.83501	5.97927	5.87952	5.83452	5.84749	5.98223	6.05345	5.97457	5.94831	5.90138	6.04832	5.80595	6.09448	5.86654	6.06846	5.77176	6.01298	5.96318	5.9426	6.24817	6.01088	6.12583	5.94869	5.93667	6.06049	5.95696	6.17917	6.08058	6.26843	6.02759
ZBED1	10.1313	9.99815	10.4206	10.943	10.1277	10.1556	10.3142	10.6282	10.6041	10.3194	10.1607	10.5351	10.1301	10.3155	10.065	11.4842	9.87728	10.4505	10.617	10.6377	9.82101	10.1446	10.9161	10.3117	10.099	9.78998	10.0137	10.6588	9.92482	10.3955	10.634	10.6233	10.0641	10.4834	11.24	9.95028	9.98406	9.9891	10.1484	10.3885	10.2982	10.5313	9.40226	10.2142	11.0405	10.1083	10.9053	10.5685	10.5526
ZBBX	6.83004	6.84629	6.89998	6.99756	7.11124	7.16974	7.27535	7.03609	6.86236	6.72801	6.96444	6.88131	6.70905	6.90511	7.20088	7.02744	6.85271	6.92098	7.00143	7.05844	7.27604	7.02044	7.16707	6.93228	6.8718	6.96032	7.01553	7.08254	6.99173	6.98955	7.07465	6.89056	7.08126	6.7551	6.9163	6.79873	6.9039	6.84811	6.99401	6.98563	6.84381	6.82403	6.82911	6.87014	7.02155	6.87037	6.94389	6.93451	6.86604
ZAR1	6.43159	6.37789	6.43543	6.5219	6.41403	6.58378	6.33253	6.29942	6.38823	6.39868	6.57917	6.41088	6.29831	6.49469	6.47484	6.58487	6.52575	6.20959	6.43979	6.24078	6.64032	6.37129	6.32048	6.54636	6.6725	6.41894	6.61191	6.12025	6.58588	6.31943	6.30468	6.40664	6.29335	6.35209	6.12385	6.25179	6.46	6.46325	6.26727	6.55003	6.36569	6.6741	6.29025	6.26139	6.35772	6.45538	6.15019	6.23635	6.53407
ZAP70	6.6441	6.6454	6.98716	6.8321	6.92575	7.05432	6.63006	6.61804	6.77332	7.06249	7.0791	6.51656	6.95047	6.9035	6.82646	6.76862	6.85385	6.80719	6.59419	6.99521	7.15882	6.76816	6.73184	6.76581	6.82115	6.74342	7.88131	6.90274	6.86671	6.70185	6.99808	6.6924	6.84001	6.7492	6.62087	6.77639	6.90231	7.16604	6.83496	7.02649	6.73148	6.93947	6.9131	6.69404	6.83418	6.98729	6.94389	6.57181	6.77543
ZAN	6.65586	6.72231	6.47074	6.67056	6.5622	6.76959	6.74914	6.73037	6.61393	6.74375	6.56811	6.69193	6.59806	6.78084	6.65064	6.74001	6.6215	6.80369	6.73474	6.74969	6.63068	6.61137	6.66633	6.79505	6.61842	6.60005	6.71938	6.55343	6.61992	6.78625	6.39553	6.66543	6.42179	6.57694	6.64278	6.71635	6.65845	6.74738	6.73994	6.21056	6.71113	6.565	6.49287	6.70195	6.88274	6.80741	6.74438	6.39898	6.69314
ZAK	8.47218	8.30527	9.30239	9.85189	9.65223	8.80535	7.18134	7.55285	9.15475	10.1775	7.79647	7.96686	10.1541	9.42528	7.69756	9.92059	7.79086	7.26856	7.72513	9.33263	9.42059	10.4977	7.69068	10.3039	9.54736	9.80487	9.42146	8.27586	8.86666	9.78319	9.46397	8.02161	8.74652	7.36506	7.7598	8.2869	8.72532	10.6675	7.6097	6.78862	8.17591	10.7367	9.11073	8.8461	9.17291	10.8568	10.7478	8.91393	8.523
ZADH2	8.83948	8.6993	9.00352	9.76912	8.32479	9.01369	9.43229	9.67793	8.7811	8.92648	9.20401	9.11197	8.8881	8.36963	9.06491	9.28983	9.01353	9.30022	9.3688	8.78336	9.23077	8.80664	9.61118	9.00155	8.8858	8.75446	8.49939	9.68085	9.3688	8.86467	9.88013	9.56526	9.91748	8.82677	8.91192	9.10703	9.32854	8.02197	9.17693	9.38187	8.50962	8.65955	9.37476	8.86731	8.91427	8.9629	9.10856	9.46934	9.42263
ZACN	6.24607	5.91935	6.12996	6.21036	6.21978	6.27484	6.0697	6.24274	6.20651	6.16105	6.19664	6.32044	6.28063	6.1749	6.21833	6.10448	5.95091	6.41377	6.24872	6.28771	6.31954	6.17377	6.0799	6.17185	6.34785	6.20254	6.20342	6.26133	6.20147	6.43312	6.17355	6.11299	6.13683	6.4346	6.31486	6.40434	6.28954	6.10775	6.12736	6.26499	6.19127	6.22249	5.98044	6.46165	6.18948	6.32214	6.27354	6.48371	6.15678
YY2	6.48998	6.43942	6.8485	6.52295	6.60829	6.36596	6.61674	6.44327	6.42043	6.6704	6.79039	6.16554	6.44115	6.4934	6.49171	6.49204	6.59974	6.4979	6.59788	6.77117	6.32641	6.47491	6.60416	6.40538	6.44232	6.5354	6.47921	6.53161	6.59514	6.60403	6.58733	6.65152	6.56296	6.83579	6.69542	6.44628	6.34102	6.60054	6.67867	6.8927	6.52175	6.51486	6.63519	6.71725	6.52952	6.53597	6.66137	6.67625	6.63115
YY1AP1	10.999	10.3919	10.7434	10.9743	10.4798	10.5526	10.8948	11.0368	10.4143	10.7531	10.4578	10.7392	10.5232	10.4988	10.5198	10.951	10.6732	10.9461	11.2068	10.722	10.6634	10.7443	10.762	10.629	10.4871	9.95186	10.6757	11.0054	10.5824	10.9102	11.1214	10.7263	10.6815	10.7646	11.408	10.7288	11.0591	10.6859	10.8997	10.6422	10.3836	10.4355	10.7144	10.8449	11.1137	10.1295	10.4816	10.7692	10.6559
YY1	11.5669	11.3065	11.3791	12.1003	11.6382	11.8649	11.6984	12.1262	11.5099	11.7147	11.273	11.4191	11.7443	11.7129	11.3102	11.3583	11.5518	11.7443	11.6702	11.3515	12.0201	11.8418	11.5409	11.6573	11.4885	11.4577	11.5445	12.0061	11.6556	11.5968	11.3699	11.7377	11.899	11.3139	11.4815	11.0432	11.6183	11.3661	11.3383	11.7853	11.5905	11.4411	11.7147	11.4986	11.8135	11.4149	11.7	11.6198	11.5669
YWHAZ	12.9093	12.7736	12.8096	12.744	12.4037	12.4189	12.0593	11.5772	12.5975	12.4613	12.6062	11.8468	11.8451	12.2231	12.2507	11.6892	12.3061	11.9922	12.2163	12.6705	12.8575	12.5776	11.8312	12.3911	12.9055	12.8842	12.3973	11.6107	12.6531	12.5802	11.8169	12.7379	11.1271	12.6472	12.5228	12.6005	12.0262	12.4906	12.4476	12.3985	12.0181	12.3613	12.0469	12.4664	12.2485	11.9043	12.2707	12.1866	11.9942
YWHAQ	12.8544	12.6445	12.6705	12.3345	12.656	12.5086	12.4452	12.7996	12.6472	12.9309	12.4138	12.2463	12.5693	12.453	12.3107	12.6501	12.3085	12.5142	12.558	12.7469	12.6298	13.2963	12.9721	12.3885	12.8875	12.5889	11.8693	12.9093	12.7501	12.6501	12.2826	12.6531	12.2943	12.9234	12.2439	12.7319	12.5255	12.8365	12.5008	12.7501	12.6123	12.6154	12.4011	12.9684	12.6501	12.5034	12.6621	12.6415	12.8875
YWHAH	11.9118	12.3588	12.0305	12.7041	12.2826	12.3713	11.7112	12.2753	12.318	11.5359	11.8665	11.6428	12.4587	12.7379	11.7247	12.2967	11.6811	12.0305	11.7924	12.3813	12.1586	12.79	13.0666	12.1779	13.4863	12.3345	12.0121	12.1803	12.1735	12.1803	11.9155	12.7963	12.2991	12.4295	12	11.7314	11.3988	12.6032	12.0823	12.1712	12.3037	12.0554	12	12.0663	12.3613	12.5228	12.3838	12.318	12.4559
YWHAG	8.83629	9.83969	8.55873	9.49825	9.27442	9.70981	9.53977	9.43431	9.51199	9.47051	9.33001	9.40798	9.22071	8.26416	9.9185	9.20692	9.33351	8.01822	8.89585	10.0126	9.21501	10.4171	9.56937	9.06298	9.90508	9.8509	9.33372	9.46832	9.88576	8.68171	10.0194	9.04805	9.80416	9.79909	9.13777	9.26425	9.7401	10.4018	9.28301	9.78951	9.26261	9.64182	9.51079	9.33864	8.8028	9.63719	9.52228	9.50534	9.5378
YWHAE	8.58717	8.69104	8.41873	8.27296	9.42146	8.99867	8.8263	7.50713	9.72641	9.09718	8.69685	8.73224	9.37798	8.94658	8.74494	8.9146	8.52946	8.27456	8.39104	9.57613	9.26829	9.31947	9.14896	9.07988	9.32056	8.84436	8.87007	7.68463	9.53145	8.62571	9.0101	8.51191	8.82743	8.98438	9.10109	8.47977	9.31776	9.6195	8.97	9.40648	9.41231	9.28188	9.36297	8.50379	9.36667	9.47624	9.22279	9.02124	8.69824
YWHAB	12.0061	11.2292	11.5749	12.3016	11.9509	12.1217	11.309	11.9415	12.5339	12.3838	11.6796	11.2534	11.6827	11.8435	11.586	11.8502	11.4828	10.7452	11.2633	12.1712	11.7799	12.4295	11.8808	12.0305	12.4852	12.5721	11.8012	11.4411	12.1586	11.6412	11.1283	11.6397	11.5698	11.4577	11.5328	11.5786	11.8293	12.3037	11.8614	11.7611	11.2755	11.9008	11.9922	11.8899	11.9025	12.1262	11.9629	11.8028	11.8649
YTHDF3	8.91825	8.9543	9.1111	8.76811	8.54439	8.56312	8.38824	8.40078	8.81494	8.77093	8.48685	8.33967	8.48554	8.96439	8.7003	8.29403	8.58091	8.5254	8.47277	8.65659	8.70905	8.44412	8.6215	8.23565	8.41927	8.74224	8.57872	8.32716	8.65183	8.61493	8.38415	9.19471	8.50312	8.59113	8.69302	8.43728	8.69581	9.03769	8.5586	8.59616	8.63636	8.28611	8.41341	8.44333	8.48216	8.34284	8.51603	8.31758	8.50806
YTHDF2	10.3534	9.93572	10.1224	9.50328	9.74286	9.95532	9.60859	10.1685	9.87576	9.79807	9.42671	9.43451	10.0086	9.78267	9.52397	9.82503	9.98511	10.0847	9.79379	9.84332	9.89737	9.76593	9.94244	9.6584	9.87505	9.66794	9.84091	9.96957	10.1415	9.84091	9.65313	9.88038	9.85368	9.99978	10.0355	10.113	9.70519	9.89506	9.6235	10.0126	10.1078	9.69756	9.66288	9.73614	10.0372	9.44345	9.61998	9.65511	9.91032
YTHDF1	9.42547	9.94486	9.73892	9.91577	9.60967	9.72134	9.98139	9.63286	9.54498	9.82839	9.66382	9.54877	9.71804	9.67703	9.56689	9.77745	9.53438	9.93939	9.68159	9.60543	9.89016	9.69866	10.0224	9.8215	9.76593	9.85244	10.1749	9.79284	9.65532	9.73849	10	10.0678	9.6123	9.48016	9.96004	9.73614	9.9015	9.56546	9.34821	10.0092	10.0009	9.92004	9.86283	9.62062	9.93242	9.86028	9.76356	9.69517	9.63939
YTHDC2	7.21523	7.34359	7.09898	7.00003	6.99666	6.45529	6.81635	6.44598	6.93595	6.99575	6.87934	6.89622	6.95852	7.16047	6.59489	7.26264	6.81565	6.81862	6.72687	7.19091	7.31613	6.71746	7.1087	7.10491	6.65038	6.89333	6.38313	6.48963	7.07659	7.3116	6.38665	7.16834	6.47678	7.23877	7.02335	6.7363	7.03345	6.91337	7.28941	6.94857	6.73055	6.66158	7.01225	6.7943	7.09814	7.02497	7.18836	7.4845	6.84694
YTHDC1	11.0249	10.6941	10.5173	11.5314	11.058	11.3114	11.2232	11.1058	11.1601	11.4453	11.7703	10.866	11.0981	11.2766	11.4673	10.9199	10.5658	10.9664	10.6941	11.0184	11.5225	11.1499	10.6806	11.2056	11.19	11.0152	10.7452	10.7752	11.0952	10.647	11.2534	10.4672	11.1464	10.4492	10.5745	10.2449	11.3191	10.939	10.7531	10.9132	11.1568	11.0249	10.9121	10.754	10.9171	11.1102	10.7536	10.7119	10.9804
YSK4	6.55145	6.6078	6.57995	6.83916	6.77665	6.85463	6.47644	6.79114	6.67095	7.09792	6.69758	6.65299	6.61956	6.75718	6.97328	6.47678	6.53076	6.66337	6.76856	6.6456	6.93935	6.66442	6.66992	6.74506	6.95121	6.8521	7.45865	6.57253	6.6289	6.59666	7.35409	6.74911	6.55152	6.72243	6.64424	6.62733	6.6885	6.80029	6.81752	6.6161	6.55589	6.77621	6.81346	6.61489	6.79782	6.9441	6.55112	6.78726	6.73238
YRDC	11.1739	10.77	11.065	11.1126	11.5875	11.1192	11.8418	10.357	11.3228	11.0817	11.4026	11.6621	11.9173	11.787	11.852	11.5968	10.9794	11.143	10.7567	11.8685	11.3778	11.4338	11.5727	11.5985	11.1579	11.3712	11.7032	10.6174	11.4265	10.3783	12.7869	10.8411	12.5493	11.3502	11.9547	10.6073	12.7736	10.8216	11.4901	11.2694	11.694	11.0442	11.8205	10.4936	11.0548	11.4999	11.2143	11.9227	12.0101
YPEL5	12.698	10.936	12.6828	12.4773	12.2345	11.9303	10.5082	11.0902	11.5985	12.0554	11.6091	10.8168	12.3323	11.5057	11.2743	10.6634	11.1226	11.9568	10.7887	11.3636	13.2233	11.1407	11.6446	11.8951	11.9471	11.5299	11.5533	11.5458	11.4068	11.1647	11.7799	11.0132	10.8402	11.0913	10.3439	11.2939	11.7129	10.8302	11.1396	11.3764	11.1114	11.357	11.2945	10.919	11.2608	11.0458	10.919	11.0227	11.2951
YPEL4	6.15624	6.69842	6.21889	6.53298	6.05103	6.28364	5.84891	6.17134	6.12733	6.29738	6.23838	6.33008	6.15924	6.05324	6.16936	6.24248	6.17434	7.08713	7.70423	6.47806	6.45837	6.82632	6.2245	6.59644	6.22112	6.17506	6.25816	6.43614	6.2304	7.03362	6.65608	6.4414	6.09408	6.56296	6.86786	6.43936	6.23249	6.19948	6.30953	6.6982	7.29078	6.28356	6.42934	6.08249	6.68829	6.22567	6.42224	6.74407	6.33141
YPEL3	9.65927	8.8763	9.71439	10.5754	9.01683	10.1158	10.4973	9.32872	9.84357	9.58796	10.046	10.2868	9.06661	9.89123	9.9976	10.3577	10.0962	9.30891	10.4857	9.12794	10.1553	9.58669	9.22987	9.8706	9.77028	9.28149	10.0098	9.79188	9.81876	9.85952	10.3534	9.38443	9.63017	9.82651	9.61687	9.51199	9.7733	9.29228	10.099	9.67206	10.3091	9.70737	9.90793	9.48054	9.82126	9.05571	9.28944	10.0137	9.77307
YPEL2	7.81551	7.55771	8.01215	8.30105	7.62701	7.49227	8.03128	7.45371	7.47871	7.78155	9.22137	8.15949	7.7244	9.26639	8.86666	8.0354	8.05286	8.43784	8.33193	7.80065	8.73841	7.5968	7.29716	8.39445	8.09573	7.87371	8.05237	7.75321	7.55693	8.5641	7.68333	7.1537	7.75814	7.75895	8.59674	7.5237	7.61909	7.4696	8.19351	7.85243	8.55387	7.85053	7.66453	7.60142	7.77495	7.792	8.0852	8.45415	7.74621
YPEL1	8.97207	7.55427	7.6804	8.58483	7.05469	8.19413	9.04929	8.8355	6.85089	7.5803	7.98929	8.34284	7.53031	7.63655	7.91117	8.38357	8.35899	8.36141	9.34735	7.76509	6.9414	8.50068	7.31821	8.10776	7.39568	7.58973	6.87234	8.17492	8.53993	8.22938	8.64363	8.21078	7.06196	7.7876	7.46449	8.33812	7.60923	7.20911	8.83118	8.13526	8.95951	7.95596	8.5477	8.27495	7.69089	7.39683	7.69466	8.66293	7.92226
YOD1	8.45693	8.561	6.95275	9.34064	7.77127	8.00244	8.64966	7.61105	9.1701	8.57813	8.97992	8.30967	8.66835	10.0333	8.79687	9.12812	8.62134	9.07616	8.4109	7.87493	9.16073	8.0396	9.66023	9.59973	8.65254	7.97841	7.74791	7.94353	7.8822	9.3575	9.33611	8.45764	7.95607	8.09973	8.83661	7.98361	8.5755	8.41145	8.04522	8.58746	8.56919	8.99113	7.92981	7.93085	9.57591	8.55512	8.54468	9.51639	7.95335
YME1L1	8.49966	8.26312	8.46651	8.79745	8.83104	8.99025	8.53651	7.71446	9.16179	8.7605	9.32541	8.23799	8.74541	8.98438	9.2746	8.48203	8.50454	8.07741	8.03913	8.98301	8.31084	8.9543	8.34121	8.86437	8.89786	9.09792	8.47919	7.48306	8.84626	8.74915	8.6848	8.01907	7.80753	8.69505	8.40049	8.06584	8.45876	8.7537	8.5869	8.80075	8.34323	8.96826	8.74823	8.43065	8.98738	9.09289	8.92091	8.41649	8.10607
YLPM1	6.979	6.93497	6.73952	6.85023	6.77044	6.53917	6.86774	6.86777	6.89706	6.60793	6.90401	7.10054	6.90438	7.20526	6.64786	6.85872	6.6888	6.98955	6.97989	6.71908	6.88251	6.76709	6.52056	6.75532	6.75247	6.89333	6.52653	6.90399	6.54084	6.78895	6.48961	6.90933	6.29575	6.86793	6.93464	6.72226	6.85123	6.87067	6.74569	6.66419	6.64813	6.88857	6.63417	6.68321	6.5722	7.10092	6.63536	6.73846	6.80605
YKT6	6.67019	6.47094	6.56372	6.23008	6.18202	6.14117	6.76775	6.95188	6.07189	6.14405	6.51289	6.83849	6.23838	6.30589	6.3904	6.64364	6.71173	6.69148	6.56688	6.72345	6.34339	6.66901	6.44564	6.30671	6.27047	6.23773	5.86444	6.363	6.47117	6.5732	6.48514	6.86271	6.19147	6.80166	6.75898	6.81652	6.41581	6.32016	6.13483	6.58893	6.36429	6.28583	6.90405	6.70057	6.58496	6.19064	6.92142	6.58623	6.4253
YJEFN3	6.6019	6.52833	6.76951	6.63426	6.1405	6.24404	7.19084	7.01549	6.53568	6.30779	6.36917	6.69041	6.27684	6.38867	6.27357	6.86379	6.50916	7.05474	6.84752	6.43308	6.46837	6.69229	6.6379	6.30232	6.3135	6.33387	6.3664	6.63425	6.52802	6.80471	6.39014	6.75653	6.80507	6.65471	6.95945	6.60786	6.38109	6.388	6.14802	6.38787	6.55475	6.2512	6.46282	6.65943	6.54534	6.39758	6.33112	6.59329	7.03845
YIPF7	6.5578	6.76982	6.47947	6.60248	6.76413	6.50526	6.61014	6.75511	6.72446	6.83035	6.93224	6.51656	6.6891	6.73145	6.62081	6.59491	6.80599	6.55231	6.45316	6.52615	6.74091	6.64755	6.42122	6.74506	6.86967	6.52612	7.65676	6.52484	6.53625	6.45976	6.67954	6.57216	6.69767	6.69085	6.68261	6.68634	6.76095	6.65887	6.54728	6.57922	6.42352	6.71479	6.47469	6.40989	6.65379	6.67208	6.6136	6.5757	6.56048
YIPF6	9.11514	9.13159	8.87456	8.96103	8.55345	8.64666	9.4349	9.61881	9.17422	8.70354	8.95019	8.58556	8.24637	8.53455	8.7791	8.96004	8.88332	8.97428	9.21861	8.82661	8.74085	8.97926	8.75505	8.50905	8.86563	8.73192	8.85645	9.40158	9.02276	8.60569	8.02958	9.28265	8.74477	9.01923	9.22051	9.30706	8.71327	8.83833	9.09323	9.04189	9.34118	8.72577	8.70089	9.08158	8.77895	8.3797	8.90649	8.97638	9.17029
YIPF5	6.67705	6.62214	6.74802	6.72929	6.85671	6.97189	6.8715	6.54839	6.59003	7.12386	6.732	6.87534	6.7814	6.69842	6.97499	6.8098	6.48479	6.5123	6.56098	6.81103	6.77481	6.68244	6.70374	7.06642	6.66248	6.89846	6.84676	6.71054	6.76718	6.69058	6.90114	6.54293	7.37823	6.76472	6.77432	6.71635	6.58422	6.75991	6.74963	6.60229	7.02168	6.94222	6.7129	6.53323	6.82858	6.68254	6.7145	6.53853	6.64767
YIPF4	8.25996	8.47878	7.96323	8.34774	8.89053	8.79367	8.38132	8.67079	8.97706	8.45375	8.46584	8.42298	8.32652	8.31558	9.12948	8.57769	8.32387	7.65972	7.48789	8.81061	7.9192	9.09628	8.62571	8.24046	9.0325	8.74992	8.1464	8.22438	9.286	8.27832	7.5428	8.08796	8.65526	9.10648	8.68906	8.17954	8.34749	8.50468	8.6095	8.47977	8.36294	8.34555	8.17071	7.86282	8.85485	8.68273	8.68753	7.89607	8.80599
YIPF3	9.56937	9.51978	9.51877	9.46698	9.29725	9.85929	10.218	9.23153	10.0556	9.64252	9.7524	9.98829	9.54105	9.63039	10.2456	9.85682	9.68839	9.09134	9.53252	9.59099	9.22884	9.83645	9.50836	9.58968	9.48384	9.46011	9.30278	9.59054	9.74454	9.73504	9.38661	9.53438	9.3577	10.0069	9.56895	9.74519	9.60947	9.52147	9.92113	9.72089	9.65446	9.5768	9.79711	9.45174	9.68298	9.68108	9.78638	9.79909	9.80004
YIPF2	6.96268	6.72609	7.02377	6.42102	6.38149	6.32556	7.01557	6.77823	6.55619	6.42389	6.7211	7.03085	6.85661	6.54175	6.65615	7.01557	7.01908	6.75974	7.04725	6.69749	6.39497	6.7648	6.70641	6.4231	6.33952	6.5123	6.3664	7.32714	6.86884	7.05854	6.83444	6.95348	6.48579	7.11763	6.95846	7.02401	6.4667	6.51573	6.95423	6.90327	6.98444	6.54529	6.85437	6.92227	6.84707	6.50354	6.78749	6.92307	7.12057
YIPF1	9.15201	9.10964	9.09185	9.33513	9.31983	9.77097	9.5166	8.91125	9.81022	9.60104	9.4941	9.17477	9.37595	9.29283	9.33789	9.14757	9.25304	9.42323	9.02225	9.46099	9.63331	9.45111	9.57002	9.20731	9.79758	9.22793	9.83341	9.07357	9.77417	9.43271	9.98641	9.52022	9.83391	9.46218	9.36399	9.25188	9.35555	9.06661	9.46501	9.32246	9.48778	9.27423	9.49724	9.41111	9.46563	9.35865	9.60947	9.33392	9.41682
YIF1B	9.21594	9.35986	8.83261	8.77049	9.25453	9.25152	9.1753	9.46678	9.55399	8.71149	8.25499	8.83963	9.35865	9.28149	8.4151	9.52653	9.15621	9.31407	8.75342	9.27163	9.04456	9.25152	10.6699	8.68333	9.45688	9.3607	9.93677	9.15113	9.99679	9.60014	9.37236	10.0581	9.30537	9.62417	9.34362	9.27901	9.1385	8.98154	8.83723	9.21629	9.73348	8.95916	9.65199	9.1653	9.46868	9.12578	9.29836	9.19028	9.42972
YIF1A	9.6195	8.94011	9.1293	8.4016	9.02124	9.56748	8.96885	9.60324	9.19144	9.09237	8.91243	8.96238	9.0747	8.98073	8.81894	9.19542	9.38363	9.17729	8.90162	9.18594	7.97215	8.84594	8.70798	8.56919	9.08568	8.86631	8.91443	9.72496	9.42169	9.49785	9.14567	9.23077	9.03212	9.39173	8.72592	9.52127	8.91008	8.95154	9.39748	9.58062	8.69429	8.8853	9.23172	9.84538	8.91794	8.92368	9.1369	8.66973	9.15219
YES1	8.10333	7.91862	7.76857	6.6561	7.3947	7.35166	7.44799	8.57653	6.53454	7.29343	6.84488	7.2131	7.87634	7.14954	7.38304	6.9712	7.6096	6.94325	7.64149	7.3739	6.82702	7.75169	7.9013	7.72513	7.77515	7.35923	6.812	7.95607	7.6699	7.60667	8.2109	6.60382	8.10177	7.79487	7.75906	7.65209	7.76	7.33059	8.03791	7.6145	7.48162	7.35923	7.38926	6.98962	7.29866	7.50315	7.36422	7.12414	8.25919
YEATS4	8.06479	9.10285	8.02566	8.82274	8.98286	8.80059	8.10238	8.42627	8.92023	8.60724	8.54873	8.338	8.63636	8.71502	8.98405	8.19258	8.26312	7.79319	8.0718	8.90128	7.88007	8.94259	8.94792	8.25178	8.36573	9.04947	7.89433	8.51792	8.66913	8.31084	7.17993	8.18803	8.30744	8.56266	7.97674	8.17954	8.39334	9.24662	8.22135	8.09746	8.11558	9.22317	7.99114	8.097	8.68048	9.07217	8.95071	8.018	8.70244
YEATS2	9.12812	9.39786	9.10504	9.32346	9.41873	9.40137	9.15652	9.39268	9.35791	9.49431	9.21786	9.19834	9.32423	9.18465	9.01369	9.25628	9.47564	9.74125	9.61903	9.69431	9.47976	9.64339	8.97153	9.43411	9.09718	9.41068	8.50209	9.42323	9.21842	9.6293	9.14757	9.48962	9.09918	9.60859	9.57876	9.38423	9.61551	9.16548	9.26622	9.27404	9.65268	9.20655	9.08024	9.33132	9.32964	9.4822	9.16657	9.50027	9.71325
YDJC	8.2614	8.18446	8.42268	7.77495	7.8153	8.42969	8.59924	8.44195	7.97957	7.92362	7.96938	8.43317	8.15411	8.07313	8.26588	8.12939	8.73798	8.64849	8.45447	7.77581	7.84629	8.28156	8.37334	7.58325	7.94094	7.9998	8.08363	8.94224	7.92203	8.45693	7.16667	8.55135	8.29964	8.02491	8.31211	8.69553	7.99897	7.56117	7.69777	8.51927	8.61828	7.93637	7.94239	8.81725	7.78783	8.04367	7.92735	8.07388	8.13364
YDD19	6.40535	6.3711	6.39369	6.66038	6.40521	6.53917	6.44843	6.7932	6.43936	6.69498	6.31409	6.35709	6.63201	6.55802	6.68657	6.25762	6.47939	6.51616	6.40859	6.59342	6.53986	6.38111	6.67414	6.73928	6.75247	6.53838	6.70426	6.39157	6.40128	6.61176	6.6261	6.61225	6.64529	6.52687	6.49921	6.64641	6.52881	6.48008	6.48829	6.64697	6.56674	6.56183	6.61917	6.48398	6.52952	6.53744	6.41438	6.59165	6.56048
YBX2	6.62167	6.59315	6.46409	6.47546	6.44755	6.6565	6.56604	6.75511	6.60009	6.43544	6.73371	6.38527	6.42283	6.55802	6.59632	6.54607	6.50414	6.79136	6.54648	6.45417	6.4394	6.4764	6.16981	6.61958	6.44924	6.51487	6.52653	6.5204	6.43075	6.58124	6.32748	6.77151	6.67778	6.40042	6.40709	6.80902	6.59217	6.4768	6.57252	6.50285	6.65988	6.50353	6.59817	6.31823	6.17888	6.40387	6.2829	6.79616	6.54841
YBX1	11.7943	12.5168	12.3787	11.6876	11.9063	11.934	11.8239	11.5936	12.205	11.2125	11.3832	11.6121	12.4163	12.506	11.6796	12.0448	12.2507	12.0632	12.1479	12.2231	11.5712	12.7257	12.6243	11.9648	12.2685	11.7162	11.4231	12.396	11.9209	12.5831	11.7017	12.5634	11.8845	12.2485	12.453	12.4372	11.7559	12.1692	11.7197	11.9529	12.3415	12.0845	11.8665	12.1607	12.3037	12.2621	12.4719	12.1843	12.1915
YARS2	8.98255	9.29817	9.15312	9.14392	9.03477	9.70609	9.20054	9.50989	9.6103	9.54271	9.78716	9.2853	8.69654	8.73081	9.8768	8.96356	9.30296	9.61419	9.38522	9.18194	8.31533	9.24349	9.18695	8.61466	9.40513	9.05994	8.90227	9.24029	9.63764	9.69778	8.88011	9.03698	9.32442	9.2145	9.30554	9.68253	9.04805	9.3428	9.19798	9.23529	9.2611	9.0059	9.23042	9.49582	9.29836	9.11214	9.19144	8.84527	9.33692
YARS	10.1452	10.3997	10.0707	10.0273	10.1349	10.0701	11.0719	9.90978	10.5881	10.3598	10.5224	10.1517	10.5985	9.93525	10.4647	9.99516	11.1102	11.0527	10.3624	9.97719	9.33351	10.6064	11.0957	9.89479	10.2186	10.0142	10.0627	10.5913	9.97444	10.4962	10.5006	10.937	10.4591	10.4947	10.6832	10.617	10.5195	10.0627	9.72362	10.865	11.5565	10.5576	10.2292	10.5362	10.3445	10.3997	10.3371	10.5745	10.1478
YAP1	6.48153	6.36402	6.59808	6.22885	6.27069	6.26723	6.48257	6.22163	6.13547	6.28845	6.27674	6.4926	6.23127	6.16857	6.15601	6.24502	6.33494	6.518	6.42323	6.36292	6.24954	6.20999	6.36563	6.15568	6.29151	6.25734	6.30219	6.48262	6.23298	6.491	6.08924	6.51473	6.39997	6.35209	6.28194	6.49781	6.37489	6.24368	6.51542	6.21651	5.98383	6.33065	6.20307	6.49432	6.33484	6.14279	6.24189	6.58994	6.53915
YAF2	7.48789	8.21195	8.98705	8.85053	7.84859	7.87816	7.88302	8.32885	7.70402	8.55456	7.73024	7.85053	8.19015	8.2211	7.69276	8.25622	7.62626	8.29598	8.44478	7.68526	8.24812	7.74455	8.62303	8.23132	9.04543	7.46611	8.13109	8.25282	8.26442	8.49823	8.75897	7.96407	8.58483	7.7612	8.53551	8.98388	8.57901	8.45764	7.91698	7.97625	8.13098	8.14664	7.82103	8.39502	8.36115	8.08675	8.24356	8.04824	8.47848
XYLT2	8.92684	9.57295	9.03387	9.16512	9.05388	9.44468	9.667	9.42896	9.23377	9.42304	9.58968	9.50239	9.08058	9.43147	9.29228	9.25509	9.05857	9.39007	9.14741	9.20902	9.3913	9.06082	8.97294	9.28419	9.10357	9.39577	9.40475	9.47051	9.15586	9.24046	9.67251	8.95545	9.70857	8.92532	9.27295	9.20918	9.55003	9.39478	9.23901	9.46197	9.68298	9.28149	8.92748	9.48117	9.47417	9.04102	9.14624	8.92486	9.1629
XYLT1	7.37175	8.24259	8.62435	6.76967	7.64833	8.89216	8.5156	8.05751	8.65804	8.6854	9.18823	8.63578	8.90599	8.53267	9.45667	8.56353	7.93787	6.60256	8.24407	7.74076	7.64557	9.15914	9.27849	7.74158	6.72885	8.5705	8.73051	7.81877	6.35851	6.5129	9.2523	8.33575	8.04403	6.77519	8.28169	6.20965	8.46794	7.85649	7.89721	8.07094	8.97379	8.84279	8.23081	7.47712	8.49275	9.3248	8.91493	8.26562	8.12976
XYLB	6.31207	6.77203	6.38615	6.75338	6.76023	6.56095	6.59651	6.74943	6.65661	6.63222	6.59538	6.45056	7.23345	7.37382	6.75175	6.66519	6.73566	6.6224	6.67362	6.70712	6.53246	6.73337	6.60979	6.79984	6.42377	6.84488	6.91576	6.43862	6.33705	6.66456	6.56872	6.58809	6.61642	6.61224	6.85784	6.62733	6.50564	6.79571	6.32511	6.31117	6.54446	7.26978	6.5816	6.72739	6.63387	7.11986	6.9065	6.63007	6.20591
XRRA1	6.81524	6.85397	7.0778	7.07063	6.95275	6.90936	6.68185	6.70912	6.77115	7.17421	7.14655	6.83722	7.07098	7.03907	7.01795	7.0056	6.8115	6.88395	7.07007	7.08477	7.35044	6.96818	7.19021	7.1759	7.19557	6.69426	7.24254	6.67743	7.00143	6.89967	7.59755	6.89056	6.73982	6.85242	6.85144	6.8758	7.13995	7.01442	6.69116	7.31613	7.05512	7.04106	7.09315	7.22892	7.21296	7.1093	7.02737	6.97521	6.9677
XRN2	9.26507	9.33019	9.28697	9.43092	9.38849	9.3921	9.19853	7.57676	9.45194	9.36685	9.47069	9.05096	9.68983	9.3043	9.24331	9.19177	9.5072	9.29566	9.09134	9.35306	9.49785	9.35694	9.24785	9.51576	9.42896	9.48384	9.24625	7.92091	9.25875	9.87935	9.35211	9.56133	8.17943	9.39444	9.34418	9.3012	9.00642	9.18014	9.37515	9.75431	9.80901	9.75509	9.30354	9.42611	9.90231	9.64471	9.79379	9.2549	8.54609
XRN1	8.55586	9.28983	8.45957	9.71256	8.52757	8.91844	8.84658	9.48363	8.86516	9.08603	8.98842	8.97446	8.9634	9.28547	8.93498	9.60461	8.40994	8.66959	8.80756	8.89086	9.2813	8.65926	8.94242	9.2442	9.20186	8.75232	8.8474	9.09628	9.08956	8.55799	9.19579	8.65894	9.54818	9.11495	9.04422	8.52638	9.38227	9.08603	9.41276	8.63969	8.79279	9.16368	8.78441	8.20737	8.79397	8.97464	8.81572	9.22071	9.50219
XRCC6BP1	8.41341	8.81864	8.32075	8.94969	8.87569	8.93592	8.68614	8.64893	8.9612	8.97723	9.34735	8.98909	8.63199	8.45668	9.27808	8.08833	9.08693	8.39183	8.78954	8.82389	8.63984	9.30853	8.72774	8.62794	8.80168	9.13834	9.93964	8.52416	8.41846	8.00374	9.08675	8.51576	8.26933	8.15725	8.15602	8.48149	8.64577	9.21303	7.94172	8.90796	9.87382	9.29985	8.36088	8.80014	8.73767	8.8063	9.18749	8.08063	8.17655
XRCC6	11.1647	11.1819	11.1283	11.0697	11.4176	11.4149	11.0505	10.5072	11.1836	11.1521	10.9927	11.0969	11.448	10.8486	10.9171	11.2879	11.2657	11.6015	11.2842	11.0484	10.6096	11.1924	11.3649	11.222	11.0686	11.0121	11.4757	11.3461	10.6875	11.5387	11.5772	11.5653	11.0681	10.6542	11.1373	11.7443	11.0021	11.2387	10.8449	10.5754	11.1533	11.1984	11.408	11.7314	11.3502	11.4162	11.487	10.9784	10.6453
XRCC5	9.23644	9.5513	9.55003	9.64252	9.64517	9.55231	9.36027	8.68139	9.6486	9.70784	9.37202	9.30239	9.32754	9.143	9.61597	9.95402	9.44249	9.23436	9.47805	9.12204	8.74606	10.1304	9.50836	9.6068	9.36147	9.51533	8.52023	8.64334	9.45005	9.93218	9.11586	9.8185	8.12566	9.61271	9.51408	9.67019	9.20019	10.0245	9.81022	9.67019	9.5622	9.76237	9.2024	9.9119	9.96845	9.95057	9.77844	10.025	9.34025
XRCC4	6.28565	6.45315	6.20539	6.25169	6.24377	6.3302	6.35384	6.51939	6.32524	6.25855	6.50443	6.38757	6.18129	6.36369	6.21083	6.47678	6.21613	6.18146	6.28292	6.58265	6.23641	6.54412	6.47818	6.09741	6.29577	6.30116	6.15481	6.17114	6.26746	6.23524	6.3831	6.40436	6.41742	6.5526	6.37156	6.05005	6.27223	6.36417	6.43379	6.43	6.2206	6.21036	6.43371	6.2638	6.48276	6.19837	6.40831	6.45827	6.79746
XRCC3	7.42686	7.62042	7.65619	7.155	7.88534	7.59531	7.36167	7.95149	7.32348	7.3147	7.36499	7.60884	7.51709	7.08742	7.14224	7.64275	7.64178	7.35884	7.3409	7.68839	7.43996	7.83197	8.03588	7.2516	7.58766	7.64439	7.51949	7.80786	7.16369	7.28375	8.24271	7.93657	8.06147	7.47118	7.30188	7.50992	7.70239	7.44233	7.37714	7.58514	7.80299	7.80886	7.55179	7.93602	7.11876	7.35183	7.7476	7.15334	7.66501
XRCC2	9.32945	9.88806	9.31677	10.7861	10.8928	10.545	11.6781	9.64949	10.4791	10.018	10.3721	10.9835	11.3165	11.5653	11.4728	11.1555	9.89401	9.85063	9.38661	11.3041	10.6909	10.7052	11.2803	11.2185	10.357	10.7127	11.4986	10.0909	10.6691	9.1586	12.6859	9.51079	12.253	10.7401	11.4205	9.30485	12.5634	10.2167	10.8967	10.8605	11.4521	10.4109	11.2657	9.41443	10.8302	10.6477	10.6064	11.1214	11.5343
XRCC1	8.59909	8.34786	8.4349	8.49562	8.57622	8.56919	8.53136	8.64577	8.53049	8.52846	8.1504	8.62585	8.29831	8.43436	8.09648	8.6154	8.84482	8.5351	9.03352	8.21316	8.3128	8.21423	8.27296	8.54193	8.25003	7.98853	9.02308	8.77924	8.51681	8.66668	8.46541	8.60769	7.87348	8.32979	7.97543	8.79397	8.46485	8.57408	8.26706	7.99252	9.12702	8.75384	8.45915	8.91929	8.19155	8.42901	8.53136	8.02466	8.40078
XPR1	9.08621	9.16586	8.36446	8.86013	9.30022	9.15512	9.08621	9.32307	9.59538	8.9612	9.28343	8.62688	8.45476	8.96937	9.3575	9.08585	8.36062	7.92291	8.27283	9.24292	8.43065	8.99185	8.61871	8.78597	9.57658	9.14987	8.80296	8.78504	9.76333	8.48134	8.35468	8.78205	8.97992	9.33984	9.05841	8.90162	8.5799	9.61551	9.23644	8.75793	8.20865	8.63092	8.9999	8.69839	9.13107	8.9385	9.14495	8.45915	9.06661
XPOT	6.94209	6.8281	6.93011	7.60287	7.47533	7.51121	7.09047	6.64275	7.78689	7.76785	8.18183	6.83722	7.29091	7.4143	8.00132	6.78532	6.92084	6.63278	6.90768	7.60199	6.67034	8.01848	6.77068	7.61286	6.98014	7.78689	6.64373	6.82203	7.28265	6.96758	6.7307	6.63487	6.57548	7.22087	6.84832	6.67496	7.00807	7.76754	7.07424	7.22069	6.93371	7.92903	7.07722	7.07104	7.5351	8.10837	7.67809	7.38727	6.66065
XPO7	8.81832	8.82613	8.40035	8.71384	8.67018	8.38632	8.83245	8.72592	8.79413	8.71472	9.90455	8.60875	8.49068	8.23591	9.72521	8.9999	8.65411	8.59528	8.72654	9.4577	8.48594	9.15294	8.27366	9.34302	8.61828	9.42567	8.32716	8.30353	8.45011	8.73689	8.01993	8.53827	8.39305	8.38865	8.68048	8.21302	8.21208	9.45296	8.52151	8.38879	8.72822	8.7401	8.81494	8.66866	8.60754	9.49498	9.2523	8.3649	8.23521
XPO6	9.34302	9.29371	10.1455	9.27654	9.45894	8.95295	9.00608	9.5166	9.33828	9.44569	8.2042	9.18627	9.51679	9.1873	8.35655	9.44468	9.16424	10.4798	9.54314	9.28944	10.4599	9.54021	9.51938	9.43451	9.57724	8.85298	9.06627	9.77991	9.41358	9.85849	9.48508	10.4769	9.44713	9.22175	9.63108	9.55067	9.73163	9.14114	9.09185	9.33334	9.30948	8.9526	9.36806	9.62395	9.69168	9.34342	9.41483	9.38093	9.39089
XPO5	8.26854	8.18753	8.00143	8.3034	8.35229	8.65926	9.03715	8.13514	8.47218	8.82646	8.88284	8.66113	8.56628	7.97261	8.62957	8.51438	8.77034	8.65701	8.2117	8.5901	8.20877	8.80091	8.36788	8.09376	8.73252	8.62255	8.14162	8.57393	8.32666	8.42915	8.52401	8.48469	8.53336	8.38345	8.90633	8.75278	8.6949	8.66204	8.58148	8.44882	8.30027	8.57684	8.3917	8.97345	8.13388	8.82482	8.52832	8.47583	8.58996
XPO4	9.07816	8.95967	8.97017	9.22336	9.16954	8.95496	9.37959	8.94448	9.06333	9.42992	9.1629	8.96579	9.11386	9.355	8.85407	9.38443	9.08024	9.71577	8.72408	9.2813	9.06962	9.09152	9.2989	9.23885	9.63017	9.0465	9.23901	9.01586	8.9487	9.09988	9.45235	9.08621	8.99953	8.96069	9.1956	8.9487	9.39767	9.10557	9.07885	9.16901	9.38304	9.16883	9.2051	9.08107	8.97893	9.15551	9.35324	9.35945	9.14476
XPO1	11.1693	11.0302	11.1658	11.1159	11.1476	10.8871	11.1671	11.8702	10.8597	11.0302	10.9804	11.1865	10.936	11.0259	10.9132	11.0021	10.9814	10.9896	10.6575	11.3435	11.2031	10.8273	10.9713	10.6559	11.751	10.8756	10.4574	11.2244	11.3253	10.6511	10.6477	11.1579	11.6412	11.2521	10.8328	11.0655	11.408	10.8495	10.7549	10.9171	11.1831	10.8709	11.3976	10.9713	10.8383	10.5784	10.8051	10.8987	11.5451
XPNPEP3	13.6995	14.1633	13.9055	14.7039	14.6392	14.7039	15.0824	14.0429	14.4784	14.1806	14.2731	14.7206	14.7095	14.6277	14.3197	14.8013	13.97	14.065	13.9219	15.1361	14.852	14.8013	14.6451	14.6109	14.6451	14.9249	14.9738	14.2672	15.0535	13.5091	15.3854	13.9107	15.2883	14.5936	14.8577	13.817	15.3092	13.853	14.8805	14.6277	14.789	13.9326	15.0247	13.8321	14.4962	14.1578	14.6277	14.8013	15.0479
XPNPEP2	6.68817	6.44342	6.49475	6.37319	6.28671	6.25165	6.43614	6.71852	6.41098	6.29942	6.40104	6.6422	6.35016	6.34557	6.41091	6.61103	6.46341	6.63445	6.5768	6.6756	6.35725	7.05325	6.96077	6.4231	6.26819	6.26699	6.48119	6.6481	6.5296	6.44067	7.53612	6.69116	7.07429	6.77185	6.73706	6.63087	6.33567	6.31789	6.43138	6.56351	6.94529	6.37104	6.75966	6.60668	6.78231	6.3045	6.77063	6.65903	6.72812
XPNPEP1	10.268	11.3203	10.8141	10.7487	11.0773	10.7761	10.5705	10.0887	11.4467	11.0173	10.7761	10.3962	10.8918	10.8641	10.58	11.086	10.2918	10.7735	10.542	10.7705	10.6832	10.7978	11.3265	10.5681	11.1015	10.8918	10.6518	10.363	10.5971	10.7127	10.5889	10.7052	10.4784	10.8402	11.0099	10.4168	11.058	10.8987	10.6584	10.8713	10.9006	10.9331	10.3201	10.8337	10.9331	10.8699	11.074	10.7665	10.7796
XPC	9.73708	9.5338	9.20883	9.3548	9.93599	9.93626	9.78716	9.68839	9.60986	10.5646	10.0153	9.99266	9.10892	9.90978	9.85634	9.40383	9.8215	9.43853	9.62909	9.94676	10.3058	9.41358	10.3752	10.0328	10.1871	10.2717	9.99679	9.73941	9.76834	9.19008	9.61799	9.40778	10.0075	9.47069	9.34975	10.0052	10.4519	9.77844	9.58103	9.43935	10.2752	9.72831	10.1182	9.65041	9.59651	9.45214	9.29836	9.61574	9.87602
XPA	7.10685	7.33773	7.24853	7.59377	7.51541	7.59843	6.92637	7.49588	7.61056	7.13852	7.10256	7.25847	7.55435	7.67916	7.27106	7.46738	7.25944	7.28182	7.18333	7.31071	7.50614	7.28704	7.43754	7.46823	7.317	7.26709	7.83075	7.50839	7.43387	7.42743	6.83444	7.44813	6.86156	7.21504	7.32731	7.46375	7.4078	7.44233	7.48001	7.33728	7.51094	7.47905	7.32793	7.17582	7.52684	7.42854	7.39519	7.30671	7.16193
XLKD1	6.04645	6.88829	6.13817	5.98917	6.12797	6.1281	6.11621	6.25163	6.36247	6.04594	6.10709	6.18529	6.07912	6.23343	6.16774	6.17328	6.22849	6.19403	6.0729	5.95911	6.17418	6.13565	7.12129	6.03101	5.96578	6.09813	6.20482	6.26133	6.09897	6.15557	6.2015	6.45841	6.21135	6.30008	6.29328	6.10478	6.11156	6.1942	6.12195	6.22695	6.14498	6.12989	6.28325	6.41211	6.13911	6.09367	6.03202	6.17632	6.31248
XKRY2	6.43159	6.53192	6.34026	6.51248	6.3215	6.23624	6.58597	6.42561	6.31773	6.32644	6.19664	6.22623	6.30214	6.38867	6.49549	6.57532	6.52421	6.53855	6.38299	6.07642	6.42071	6.16921	6.35701	6.34866	6.40444	6.22134	6.41595	6.33373	6.2718	6.22393	6.38484	6.4239	6.23384	6.205	6.27868	6.58617	6.28843	6.43951	6.35013	6.30462	5.95278	6.31927	6.17743	6.32096	6.28169	6.4717	6.22676	6.137	6.42293
XKRY	6.2801	6.41112	6.0938	6.1613	6.1405	6.1613	6.49366	6.3598	6.03329	6.17764	6.1682	6.27119	6.20362	6.22813	6.21083	6.48425	6.23502	6.68555	6.08118	6.22104	6.23366	6.12984	6.4393	5.92766	6.24082	6.27253	6.02234	6.45803	6.23924	6.35762	6.41253	6.37553	6.28141	6.1167	6.23721	6.42523	6.2969	6.24751	6.2888	6.3625	6.34392	6.24744	6.42233	5.90775	6.33082	6.27205	6.30484	6.39259	6.03793
XKRX	6.58808	6.41528	6.56574	6.50728	6.6324	6.47101	6.46395	6.74514	6.40119	6.61623	6.60188	6.68235	6.59161	6.5729	6.88217	6.48228	6.64987	6.77534	6.59217	6.62255	6.66703	6.72733	6.85097	6.66395	6.55288	6.4919	6.61055	6.69545	6.75247	6.46698	6.64554	6.67333	6.74805	6.73216	6.65451	6.47063	6.64965	6.43305	6.69277	6.6806	6.67197	6.73978	6.56442	6.75662	6.65379	6.46754	6.81868	6.44943	6.83759
XKR9	6.20569	6.33009	6.32291	6.46106	6.3085	6.34234	6.30959	6.22731	6.38541	6.41111	6.3377	6.42387	6.4506	6.38998	6.26501	6.49796	6.27489	6.11391	6.29661	6.51797	6.30088	6.54179	6.57272	6.49078	6.37624	6.4203	6.30416	6.17611	6.36784	6.32502	6.97313	6.46041	6.79432	6.58371	6.50295	6.27329	6.26319	6.29039	6.54357	6.45421	6.43716	6.34376	6.78901	6.45765	6.54534	6.37371	6.74058	6.20767	6.55739
XKR8	7.0753	7.81586	7.64715	7.42434	7.13091	7.85791	8.29937	7.8223	7.83877	7.14108	7.85649	8.18715	7.15392	6.88676	7.62952	7.7858	7.56003	7.64706	7.64822	7.4074	7.77127	8.07584	7.42028	7.25402	8.01467	7.24597	7.27777	8.00862	7.71094	7.90011	7.07082	7.83146	7.8126	7.78644	7.94777	7.92735	7.1608	7.60287	7.56761	7.65933	7.84847	7.207	7.42543	7.5741	7.68292	7.39145	7.65516	7.85769	8.23968
XKR7	6.0684	6.20136	6.24632	6.13526	6.12797	6.25443	6.0697	6.16839	6.19371	6.11948	6.12293	6.23635	6.12694	6.20259	6.20645	6.21493	6.09955	6.01712	6.0961	6.2913	6.09925	6.27213	6.35701	6.15835	6.20423	6.07278	6.21613	6.14851	6.09137	6.10511	6.52066	6.20647	6.22062	6.33433	6.37644	6.15639	6.05663	6.16848	6.29629	6.43526	6.25953	6.16877	6.43496	5.97398	6.2736	6.17917	6.32533	6.32193	6.14405
XKR6	6.92547	7.08329	7.00874	7.13616	7.13453	7.1155	6.86774	6.83131	6.97079	6.89979	7.35768	6.88247	7.05283	7.11489	7.02955	6.57997	6.9802	6.87675	6.96754	6.78291	7.10875	7.00191	7.08659	7.13007	7.08375	6.67597	6.61566	6.97205	6.97502	6.8124	6.82336	6.80706	7.0499	6.78324	6.69698	6.9618	6.9039	7.12518	6.70797	6.56638	7.1503	7.08083	7.08899	6.77135	6.7354	6.95342	6.93811	6.86873	6.77065
XKR5	6.48576	6.47094	6.75862	6.53437	6.52367	6.44635	6.39435	6.69211	6.59232	6.35078	6.49087	6.5182	6.56574	6.39247	6.48014	6.47872	6.18873	6.39622	6.46933	6.41709	6.63485	6.41544	6.24967	6.52782	6.60783	6.50795	6.50389	6.49436	6.30551	6.28934	6.54672	6.50509	6.29989	6.52104	6.43493	6.52384	6.46902	6.49097	6.35246	6.341	6.55107	6.41611	6.3763	6.45367	6.22835	6.3824	6.52089	6.34228	6.28622
XKR4	6.40535	6.38267	6.457	6.33862	6.41308	6.48929	6.25402	6.43347	6.30464	6.47937	6.51595	6.20961	6.57937	6.82952	6.41212	6.44222	6.52575	6.4865	6.46933	6.37315	6.52256	6.71921	6.22626	6.49782	6.40051	6.60414	6.48444	6.43614	6.29268	6.61737	6.61505	6.05497	6.57907	6.43002	6.27568	6.36897	6.56877	6.39568	6.42907	6.31435	6.53369	6.42275	6.36033	6.21974	6.30703	6.33342	6.45826	6.44495	6.53915
XKR3	6.37661	6.9567	7.21364	6.33862	6.6367	6.5093	6.37212	6.45076	6.4814	6.83841	6.57917	6.25955	7.45993	6.75718	6.60454	6.42153	6.76417	7.3277	6.27122	6.71106	7.24373	8.08687	6.22626	8.31653	6.56261	6.65837	6.32734	6.78342	7.00596	6.9575	6.34029	6.89493	6.6518	6.96882	6.78651	6.91524	6.7835	7.41124	6.96333	7.20491	6.10784	7.0572	6.56442	6.60979	6.89194	8.12726	6.44254	7.89114	6.96657
XK	6.24607	9.07199	6.2589	5.93817	6.23099	5.84591	6.99317	6.16839	6.43411	6.07297	6.71163	6.59608	5.80306	6.41423	6.55238	6.01331	7.22133	6.10794	6.0729	6.31572	6.11707	6.50967	7.71488	6.54209	5.93567	5.96846	6.11585	7.22977	6.14934	6.34167	5.98301	6.09448	6.14513	7.25917	7.12123	6.07826	6.08797	6.12113	6.35476	5.73102	7.95904	7.29556	6.0699	6.45948	6.15941	6.11441	6.47712	5.96238	6.50891
XIST	7.49734	10.4249	7.53004	7.48246	7.53907	10.3247	7.32244	7.35183	10.188	11.1579	11.2694	7.2466	7.16569	7.73759	11.2583	7.60599	10.941	10.4591	7.24554	7.37188	7.26709	7.45492	10.5366	7.44963	7.61581	10.1072	7.6018	10.4304	7.49198	7.36554	8.10296	7.4321	7.34948	10.716	7.17316	7.38193	11.1476	10.6977	7.43484	7.2781	11.3265	10.6993	11.0807	10.2292	7.56543	7.15679	7.40687	11.5042	7.26317
XIRP2	6.14209	6.76379	6.42361	7.41641	6.4224	6.57945	6.46991	6.51723	6.38937	6.31162	6.37412	6.34736	6.26158	6.15924	6.07553	6.45834	6.42663	6.31741	6.33267	6.42528	6.4162	6.19506	6.20238	6.3546	6.23439	6.22134	6.26412	6.54682	6.21676	6.5732	6.28617	6.4414	6.36429	6.44498	6.32334	6.48568	6.20044	6.55051	6.59149	6.56439	6.11333	6.3735	6.49632	6.56062	6.53579	6.21365	6.38013	6.35262	6.19609
XIRP1	6.13942	6.07104	5.97083	6.07092	5.87695	5.83086	5.96996	6.26685	6.36552	6.09852	5.9497	6.04109	5.86195	5.8777	6.00796	5.91459	6.18646	5.85549	6.17474	5.7594	6.01097	5.95549	5.94772	5.77585	6.0198	5.96568	6.02957	6.05148	5.98721	5.87458	6.09331	6.20866	5.94882	5.88169	6.04207	5.93453	5.97221	6.02226	6.13731	5.98096	5.92805	5.85549	5.8597	5.94728	6.09467	5.77499	5.83032	5.8725	6.05312
XIAP	6.89716	6.53524	6.81428	7.03129	6.50517	6.56198	6.8255	6.63042	6.75244	6.636	6.87221	6.49903	6.55632	6.52293	6.56613	6.8767	6.71823	6.88118	6.96092	6.9387	6.45301	6.94633	6.68447	6.65833	6.31923	6.56431	6.35983	6.74806	7.09827	6.71806	7.05004	6.90698	6.56997	7.08254	7.0334	6.73753	6.42581	6.55051	7.06152	7.01734	7.04294	6.45431	6.9274	6.85281	6.79552	6.58043	6.88511	6.8995	7.01598
XGPY2	6.59009	6.65677	6.60732	6.59131	6.6367	6.7167	6.65219	6.72029	6.62804	6.47755	6.55748	6.53399	6.77533	7.05648	6.4692	6.74724	6.56561	6.60408	6.51981	6.90852	6.73981	6.7203	6.27145	6.7127	6.81285	6.52319	6.94178	6.18928	6.43238	6.6386	6.9333	6.46041	6.59788	6.5327	6.65307	6.50004	6.84195	6.52894	6.52856	6.69406	6.73918	6.48426	6.75753	6.56254	6.42811	6.77706	6.53248	6.64853	6.67496
XG	6.11284	5.57233	6.07517	6.10478	6.09209	6.08076	6.04488	5.98023	6.09473	6.15321	6.04724	5.74769	6.13144	6.27394	6.18067	6.22349	5.92473	6.11602	6.0996	6.03819	6.2855	6.04698	6.02058	6.1912	6.24232	6.2053	6.04301	6.0689	6.14154	6.13978	6.17751	6.21296	6.33281	6.14338	6.4949	6.17539	6.16272	6.37436	6.02299	6.21353	6.2783	6.24869	6.17312	6.46975	6.06093	6.01712	6.13119	6.15342	6.18567
XDH	6.2569	6.16245	5.80649	6.31546	6.3723	6.33907	6.28128	5.91437	6.22019	6.37354	6.22245	6.30672	6.38309	6.25921	6.32652	6.03202	6.38796	6.02211	6.03961	6.14405	6.3354	6.48661	6.22626	6.40049	6.38399	6.45218	6.2196	6.27635	6.36988	6.01207	6.49745	6.196	6.31306	6.32929	6.43045	6.12776	6.34585	6.46783	6.33786	6.30214	6.43462	6.28356	6.49414	6.32096	6.39738	6.34633	6.04712	5.61786	6.35029
XCR1	6.73497	6.81962	6.66856	6.56105	6.66802	7.0968	6.71314	6.72244	6.75508	6.73907	6.68622	6.69193	6.79909	6.80029	6.96639	6.93116	6.64138	6.65586	6.61646	6.70098	6.72996	6.82632	6.95469	6.81049	6.58521	6.64048	6.68948	6.76013	6.77295	6.57707	6.69517	6.46893	7.00795	6.77875	6.79564	6.60786	6.72129	6.78669	6.80327	6.88663	6.63383	6.71198	6.62599	6.54393	6.83096	6.57113	6.85793	6.56408	6.67367
XCL2	6.6019	6.54205	6.14102	6.57946	6.67785	6.81466	6.18994	6.14449	6.48278	6.60793	6.63909	6.4633	6.37531	6.69238	6.41336	6.70847	6.57535	6.20303	6.47792	6.31572	6.7061	6.7912	6.49537	6.57184	6.62126	6.5354	6.63707	6.36	6.62771	6.48005	6.6261	6.35276	6.76023	6.66077	6.50881	6.51089	6.79541	6.54922	6.8456	6.56439	6.31583	6.52426	6.61796	6.45765	6.51547	6.78379	6.38835	6.36953	6.42029
XCL1	6.60006	6.66311	6.6036	6.44023	6.55818	6.44717	6.65074	6.4557	6.46161	6.67153	6.52251	6.41704	6.48612	6.51402	6.40289	6.37815	6.67217	6.36386	6.70446	6.53037	6.45625	6.50229	6.38318	6.45259	6.73887	6.5123	6.49833	6.45079	6.32336	6.60213	6.6576	6.60224	6.35014	6.4734	6.52388	6.51503	6.53109	6.4	6.32275	6.51629	6.59325	6.34043	6.47047	6.69072	6.40937	6.63573	6.22048	6.46933	6.57541
XBP1	13.0392	12.3369	12.9867	12.4982	13.0432	13.3788	12.1563	12.1068	12.3253	12.6032	13.0626	12.2072	13.338	12.2685	12.6531	12.6062	12.6501	11.8916	11.7834	12.9867	11.9744	13.1149	12.3463	13.2713	13.7249	13.0352	12.4321	12.2463	13.3922	13.0241	11.8435	12.0347	12.4037	12.6386	12.3639	13.0783	11.8721	12.8945	12.9501	13.3108	12.5364	12.5228	12.6593	13.1472	12.506	13.817	13.6704	11.7816	11.8012
XAGE5	6.14209	6.08098	6.06875	6.01195	5.81211	5.92595	5.83032	5.95255	6.04017	6.03786	5.99958	5.94367	5.91704	5.86475	6.11377	6.27821	6.12372	6.17626	6.27998	5.83803	6.02139	5.90729	6.08964	6.067	6.10919	5.9429	6.067	6.0385	5.80487	5.86102	6.18567	6.04936	5.94743	5.95758	6.17021	6.01965	5.86353	6.01824	5.84127	6.12643	6.22864	5.96934	5.90228	6.02331	5.7502	5.95491	5.88855	5.8725	6.02395
XAGE3	6.57995	6.37559	6.31057	6.23852	6.33107	6.14533	6.23733	6.30231	6.24613	6.20854	6.25022	6.51285	6.15763	6.35362	6.22005	6.4341	6.18429	6.53489	6.47155	6.3891	6.24954	6.29902	6.17676	6.28988	6.23547	6.30541	6.18411	6.26397	6.16477	6.2736	6.34687	6.36027	6.21135	6.67684	6.60133	6.4918	6.20667	6.15485	6.32511	6.16969	6.24613	6.14182	6.32441	6.4216	6.27708	6.227	6.37836	6.62826	6.60748
XAGE2B	6.55145	6.42764	6.59619	6.16277	6.2757	6.23011	6.46786	6.56898	6.25063	6.20238	6.30367	6.34986	6.24091	6.49746	6.49417	6.53918	6.54484	6.78624	6.63326	6.30859	6.13989	6.27993	6.44095	6.33362	6.32116	6.17051	6.12086	6.6267	6.2718	6.75915	6.40411	6.59316	6.14046	6.70548	6.67791	6.68634	6.23384	6.31789	6.68018	6.37967	6.25128	6.19956	6.48037	6.73566	6.49031	6.23409	6.38013	6.53642	6.596
XAGE2	6.75986	6.36647	6.64967	6.80597	6.87094	6.77866	6.6493	6.7669	6.86236	6.88755	6.64835	6.63561	6.78823	6.69557	6.75791	6.63256	6.35996	6.59163	6.64515	6.52341	6.63705	6.58935	6.57776	6.71643	7.23386	6.65406	6.58775	6.59986	6.55574	6.71366	6.59232	6.71063	6.54058	6.50585	6.21529	6.88181	7.1677	6.83192	6.42485	6.46114	6.47121	6.91782	6.55946	6.7534	6.82193	6.91053	6.52887	6.61573	6.44267
XAGE1E	6.72567	6.77203	6.68526	6.63825	6.78167	6.67425	6.88716	6.75511	6.7501	6.80769	6.63909	6.81438	6.67974	6.94236	6.67939	6.64718	6.71823	6.86967	6.82619	6.88875	6.84206	6.80478	6.89784	6.63851	7.30876	6.73473	6.75029	6.65744	6.83885	6.76832	6.53728	6.66796	6.90192	6.81724	6.62409	6.59365	6.47122	6.62453	6.70074	6.91773	6.82366	6.51358	6.7129	6.67771	6.92067	6.79028	6.79434	6.7507	6.84694
XAGE1D	6.36382	6.31984	6.45937	6.4504	6.64513	6.41572	6.6013	6.58424	6.45624	6.34979	6.46379	6.53985	6.60224	6.51656	6.72754	6.86941	6.64282	6.55935	6.74614	6.62974	6.55897	6.5833	6.55444	6.3546	6.55748	6.49322	7.36437	6.54243	6.74185	6.6386	6.43532	6.39694	6.50099	6.52495	6.34127	6.50004	6.44322	6.48008	6.65593	6.468	6.52374	6.50739	6.58723	6.33638	6.70564	6.53339	6.59489	6.53642	6.71721
XAGE1C	6.7925	6.59315	6.70939	6.73057	6.41403	6.92656	6.76293	6.71104	6.4814	6.45256	9.19265	10.6113	6.54546	6.70271	9.87576	6.52076	6.52106	6.52168	6.44457	6.62602	6.77137	6.64402	6.70244	6.64773	6.58643	10.1271	11.0356	6.6267	6.74681	6.58719	6.60684	6.70942	6.59598	6.73741	6.75898	6.58435	6.64671	6.65781	6.49807	6.50051	6.64176	6.46312	6.60266	6.62126	6.67782	6.58157	6.52887	6.60975	6.69133
XAGE1B	6.48373	6.50756	6.69399	6.56603	6.68222	6.74026	6.50331	6.58424	6.52545	6.74814	7.64497	8.55998	6.90774	6.58685	7.46542	6.46524	6.68464	6.75156	6.59217	6.7486	7.00637	6.73987	6.73065	6.71863	6.70365	9.81653	9.68794	6.62113	6.46293	6.61895	6.69517	6.58643	6.80084	6.66617	6.7268	6.55782	6.90539	6.73431	6.63037	6.5239	6.9025	6.82542	6.77664	6.72467	6.88878	6.85584	6.66255	6.40126	6.44673
XAGE1A	6.54952	6.36402	6.53071	6.68335	6.4643	6.41122	6.50691	6.3296	6.82068	6.49417	12.6358	12.8129	6.62335	6.47683	12.4613	6.54087	6.46341	6.52352	6.37703	6.57238	6.34633	6.22484	6.58023	6.35568	6.48155	13.099	13.5091	6.69721	6.42753	6.5129	6.39553	6.39694	6.52991	6.30287	6.57292	6.21577	6.69704	6.41242	6.52073	6.59916	6.45438	6.50353	6.55295	6.31575	6.46327	6.47295	6.60717	6.26252	6.56209
XAGE1	6.70414	6.71183	6.64444	7.10088	7.14475	7.23103	6.95502	6.63253	7.00289	7.23351	7.81653	8.333	6.88479	7.71072	8.39853	6.51109	6.57851	6.76859	6.46261	6.78478	6.89031	6.62879	6.60137	6.91792	7.74276	8.25905	8.52123	6.68823	6.49571	6.67427	6.65909	6.73827	6.36048	6.75265	6.82202	6.55782	7.35095	6.93818	6.45137	6.66194	6.91565	7.07094	6.56442	6.78053	6.63012	6.90819	6.76949	6.58457	6.76018
XAGE-4	6.48153	6.72984	6.66683	6.54507	6.64236	6.60829	6.70441	6.70374	6.59232	6.70206	6.52425	6.61301	6.41327	6.5594	6.69705	6.88773	6.53544	6.71725	6.74776	6.47083	6.69345	6.53888	6.65307	6.61194	6.59396	6.41894	6.43859	6.7688	6.6015	6.73068	6.61505	6.63233	6.66848	6.51546	6.57989	6.53399	6.49158	6.50674	6.58489	6.70716	6.58576	6.4139	6.62599	6.70057	6.47272	6.58043	6.54535	6.54732	6.56372
XAF1	9.91444	7.88074	8.52441	10.8833	8.8792	9.79284	11.3059	10.2241	9.22071	9.56329	11.1271	10.4505	10.6146	10.0344	11.1204	10.7942	10.7061	11.4914	10.5465	9.71845	11.0033	10.8641	11.357	11.0389	9.34554	9.75171	10.5674	10.1904	9.21898	10.888	11.3858	10.5697	10.1967	12.3713	9.73756	8.68376	9.64905	11.1785	10.203	9.79644	9.26716	9.36278	9.8185	9.02292	10.0406	10.4724	9.99815	11.9568	9.965
XAB2	9.51818	9.61529	9.4746	9.83341	9.44468	9.58379	9.83094	10.3504	9.40901	9.67452	9.24349	9.89737	9.5244	9.69559	9.34975	10.0142	9.45174	9.78589	9.71256	9.52945	9.44713	9.25588	9.91032	9.73526	9.36147	9.1444	10.0673	9.96058	9.6385	9.69431	10.5526	9.36593	10.4672	9.06889	9.4721	9.41724	10.0508	9.16693	9.62701	9.75217	10.4842	9.60278	10.0565	9.55231	9.87881	9.4269	9.72975	9.29664	9.59714
WWTR1	6.18811	6.10524	6.14931	6.17884	6.1252	6.02378	5.93137	6.29384	6.1313	6.13599	6.20542	6.18285	6.20866	6.11113	6.23016	6.69231	6.22485	6.22287	6.14746	6.39621	6.27005	6.4324	6.40663	6.18026	6.08693	6.13736	6.07209	6.44366	6.12543	6.2941	6.50671	6.15094	6.3065	6.01499	6.20277	6.16741	6.1555	6.20185	6.1924	6.45196	6.40261	6.1875	6.59817	6.18417	6.36281	6.28966	6.52502	5.97482	6.38835
WWP2	9.37876	8.24675	9.48095	9.26225	8.91225	8.24046	8.53781	8.8244	7.89094	9.20599	9.02208	8.10664	8.28624	9.01667	8.97565	8.90519	8.23866	8.48669	8.75096	8.57174	8.92124	8.30119	8.63652	8.57408	8.42747	8.7665	8.5344	8.83914	8.5524	8.66144	8.50006	9.11926	7.83187	8.37871	7.83031	8.30786	8.50107	7.89653	8.19438	8.33628	8.76988	8.46273	8.70244	8.70968	8.08957	8.40266	8.20166	8.34581	8.23725
WWP1	8.84886	9.64882	8.98791	9.7199	9.10574	9.03926	9.08267	8.93897	9.00817	9.21005	9.03005	8.74056	9.06473	9.74431	9.1597	9.20418	8.68906	8.50439	8.53121	9.24529	9.17155	8.85391	8.54408	9.23605	9.2263	9.35459	9.47744	8.85407	8.74353	9.01604	9.08675	8.99883	8.66808	8.79998	8.9385	8.40064	9.18677	9.43051	8.91862	8.87284	8.69013	9.43735	8.62671	8.48383	8.79902	8.83963	9.1861	8.81616	9.12879
WWOX	7.70984	7.708	7.36091	6.91968	8.35121	7.97077	7.77071	7.74881	7.57953	7.93072	8.27023	7.17515	7.9651	7.34126	8.06879	7.17391	7.53941	7.10833	7.31637	8.07266	8.06596	7.84238	7.99414	7.90454	6.79221	7.50399	8.35051	7.54816	7.46011	7.34863	9.52775	7.38994	8.59113	7.08007	6.97566	7.2815	7.83846	7.70886	7.1652	7.29032	7.65548	7.83123	7.5025	7.89318	7.31312	8.16071	7.64374	7.29441	7.33179
WWC3	7.31814	7.14785	8.17567	9.13335	8.05993	7.17674	7.18023	7.01937	6.73652	8.02542	7.38235	7.40274	7.66662	7.70917	7.27226	8.78441	7.39224	7.49796	7.59021	7.8547	9.03095	8.04897	7.36398	8.41328	8.34869	7.93325	6.90335	7.82701	7.51637	7.38828	7.98862	7.34126	8.09636	7.42478	8.58556	8.27126	7.7936	8.23918	7.30308	7.36977	8.33912	8.24812	7.1598	7.97933	7.4745	8.05849	8.05718	8.00895	8.0617
WWC2	6.47694	6.63704	6.32291	6.38447	6.31476	6.21461	6.20804	6.46035	6.51866	6.30365	6.31809	6.48624	6.42156	6.47291	6.20105	6.14188	6.51297	6.35676	6.26071	6.52885	6.13989	6.41067	6.79557	6.24113	6.26555	6.09813	6.18211	6.67743	6.38489	6.58124	7.60061	6.50304	6.60441	6.56124	6.65617	6.50693	6.15303	6.35809	6.66919	6.59609	6.73148	6.36645	6.73939	6.43645	6.45996	6.2296	6.50727	6.35491	6.50683
WWC1	6.33899	5.94382	6.11475	6.13662	6.14934	6.04786	6.13666	6.50373	6.1489	6.03343	6.07494	6.30953	6.10863	6.20429	5.76908	6.08924	6.41118	5.94326	6.064	6.15503	6.00573	5.88319	6.03845	6.03801	6.20881	6.2053	5.93757	6.20347	6.06947	6.08168	6.1814	6.09448	6.32337	6.06622	6.18452	6.10755	6.0549	6.11211	6.13483	6.12978	5.95594	6.55699	6.10272	6.47549	6.06694	5.95491	6.39309	6.18154	6.31248
WTIP	6.8443	6.90146	6.78425	6.91702	6.68118	6.66274	6.66273	6.74176	6.80847	6.79741	6.80161	6.5538	6.96434	6.75116	6.62787	6.5882	6.59493	6.47406	6.84529	6.70299	6.57154	6.76816	6.53047	6.88668	6.87531	6.77798	6.63331	6.56799	6.93837	6.689	6.61677	6.64821	6.52819	6.50215	6.62718	6.74569	6.65634	6.65995	6.57252	6.8097	6.98665	6.70702	6.63627	6.61652	6.67182	6.72782	6.62361	6.63848	6.72157
WTAP	10.0782	9.9484	9.5742	10.4283	10.0996	10.1136	10.2253	10.0086	10.4492	10.3762	9.96368	9.79188	10.2197	10.5745	10.3142	10.3174	9.52675	9.55786	9.50157	10.1673	9.8509	10.0953	9.92197	10.4362	9.91924	10.0003	9.45541	9.52419	10.4484	10.0673	9.60186	9.8509	9.69669	10.044	10.0319	9.24861	9.73255	10.1218	10.1498	9.93626	9.69735	10.3976	9.71005	9.21766	10.6202	10.0287	10.0361	9.919	9.93473
WT1	7.43423	7.08149	7.29326	6.61608	7.22103	7.95517	8.25944	7.10126	6.44051	6.78448	8.28652	7.60401	7.16661	6.57433	8.33841	7.82748	7.57487	7.54677	6.62018	7.27535	6.41027	6.79236	7.55547	7.38994	6.60359	7.19097	6.65207	7.3788	7.10429	7.54029	6.58415	7.00684	6.93637	7.35015	7.41921	7.22904	6.56393	7.22357	7.55097	7.85627	6.83854	6.97735	7.80359	7.84513	7.49519	7.25115	6.98684	7.13515	7.2409
WSCD2	5.99958	6.50934	6.32617	6.27653	6.26357	6.26723	6.48051	6.31151	6.25192	6.34619	6.25476	6.29649	6.13438	6.18239	6.10092	6.4341	6.35363	6.2254	6.23772	6.40736	6.31593	6.51094	6.08779	6.15418	6.2075	6.1596	6.32587	6.363	6.4791	6.44337	6.30861	6.36554	6.12164	6.44693	6.46788	6.42523	6.29049	6.19561	6.41538	6.39491	6.35097	6.12445	6.37063	6.49221	6.37154	6.21365	6.44254	6.43668	6.59133
WSCD1	6.63265	6.62214	6.66683	6.44645	6.33207	6.35495	6.85504	6.59698	6.33026	6.2517	6.52087	6.59608	6.46625	6.32055	6.163	6.58659	6.46718	6.55574	6.68898	6.59945	6.33144	6.55867	6.81103	6.33448	6.36305	6.35415	6.37524	6.80027	6.54232	6.71528	6.87167	6.71063	6.59975	6.77306	6.81628	6.68942	6.26196	6.55414	6.68018	6.81626	6.78625	6.3585	6.86694	6.77694	6.56	6.28529	6.69635	6.54391	6.81385
WSB2	7.28755	7.37598	6.93011	7.5619	6.99153	7.67906	7.3441	8.25804	7.27113	7.16324	6.83282	7.32152	7.08191	7.0452	7.35191	7.52254	7.11893	6.73377	6.80092	7.82824	6.80491	7.67768	7.1573	6.76909	8.08833	7.43177	6.48326	7.41314	8.43686	7.0617	6.57345	7.00003	7.17993	8.29012	7.28927	7.3245	7.35892	7.17297	8.15658	7.13684	6.55817	6.67141	7.40555	6.79093	7.67057	6.96305	7.45713	6.94361	8.22608
WSB1	11.0591	11.24	11.2326	11.2148	11.0697	10.889	11.4757	11.7064	10.608	11.0569	11.8808	11.5271	11.7263	11.0099	11.7678	11.1877	11.0849	11.4688	11.0613	11.2842	12.0845	11.3053	11.2292	10.5336	10.9703	11.0494	10.8746	11.2232	11.8224	10.7501	11.5727	10.9025	12.0305	11.3345	11.2571	11.2657	12.2753	10.7061	11.151	11.919	11.6876	10.7841	11.6845	10.7861	11.6811	10.7665	10.7727	11.3228	11.7461
WRNIP1	10.324	11.2279	10.5313	10.9968	10.7778	11.1635	11.0807	10.7409	11.175	10.4523	11.5639	9.96394	11.2044	11.4828	11.202	10.1667	10.422	10.9814	10.9734	11.1069	11.4162	10.865	10.4864	11.4986	11.1036	10.2433	10.1446	11.1533	10.4213	11.1658	10.8292	10.7549	11.4999	10.313	11.0479	10.2484	10.634	10.843	10.3445	11.3988	10.9015	10.8091	10.5898	10.4806	10.6218	11.3557	10.58	10.7809	10.5627
WRN	8.4894	8.79472	8.24954	7.95776	9.01401	8.308	8.3291	8.14741	7.97077	8.45943	8.66685	8.20331	8.80134	8.38106	8.34402	8.09324	8.26259	8.15398	7.97841	8.75645	8.70769	8.65126	8.45984	8.51438	8.15833	8.46068	8.8244	7.97486	7.96883	7.95574	9.0635	7.69748	8.64015	8.12702	8.53225	7.75303	8.50975	8.53827	8.05631	7.98987	8.749	9.01217	8.59881	8.16131	8.36378	8.54454	8.59264	8.18269	8.12149
WRB	7.75241	7.99018	7.65044	7.83397	8.52613	8.09286	7.52673	7.82651	8.62404	8.14816	7.91944	7.78844	7.60817	8.2281	7.95208	7.65599	7.85707	6.97212	7.29754	8.57607	7.06769	8.5254	7.48265	7.9011	8.40868	8.40239	7.71161	7.77262	8.46385	7.62417	6.8321	7.6231	7.64336	7.93373	7.92226	7.70034	7.49831	8.76619	8.04178	7.91014	7.48162	8.14982	7.62426	7.88713	8.07363	8.25905	7.9817	7.73386	8.15883
WNT9B	6.30906	6.58775	6.34026	6.24882	6.28312	6.41122	6.45085	6.13257	6.32255	6.3848	6.30004	6.51656	6.14008	6.24284	6.27482	6.56537	6.40556	6.45843	6.39092	6.56526	6.15009	6.5317	6.54289	6.25965	6.24605	6.12996	6.16728	6.65173	6.74185	6.27928	6.18567	6.23981	6.24611	6.7198	6.24967	6.34241	6.26428	6.22456	6.41302	6.39636	6.51423	6.26864	6.50036	6.46785	6.34191	6.22822	6.66026	6.35703	6.56209
WNT9A	6.70568	6.50756	6.88716	6.98917	6.80601	6.76959	6.8069	6.82408	6.74081	6.64081	6.7916	6.83198	6.87735	7.22407	6.98283	6.74129	6.64138	6.74879	6.77165	6.99131	6.65286	6.76018	6.92451	6.70091	7.19757	6.85071	6.67836	6.72015	6.8628	6.70185	6.82741	6.86777	7.04197	6.7238	6.60133	6.72556	6.81373	7.09197	6.76553	6.47295	6.73806	6.97039	6.37783	6.8413	7.05915	6.89197	6.9333	6.86158	6.75258
WNT8B	6.39769	6.05798	6.31341	6.07753	6.16759	6.23212	6.17578	6.12244	6.20527	6.03969	6.2294	6.53207	6.14142	6.18538	6.15114	6.21246	6.35568	6.08761	6.35415	6.35593	6.21189	6.15608	6.35138	6.17298	6.30211	6.27494	6.13862	6.27635	6.38489	6.21586	6.26006	6.196	6.13842	6.38429	6.49085	6.29265	6.27476	6.25179	6.23999	6.06665	6.30597	6.35626	5.97221	6.25866	6.10114	6.25206	6.2477	6.13969	6.44046
WNT8A	6.35299	6.75318	6.24059	6.52069	6.26175	6.35882	6.87459	6.60108	6.46522	6.56334	6.34604	6.57568	6.40935	6.49602	6.57615	6.65074	6.39616	6.50828	6.38568	6.41883	6.58505	6.7203	6.54143	6.57812	6.41294	6.42652	6.35202	6.39157	6.61072	6.22975	6.41407	6.65754	6.57907	6.68509	6.46384	6.3968	6.46546	6.74369	6.64813	6.58481	6.69787	6.56822	6.39621	6.1768	6.58496	6.46108	6.64863	6.41931	6.2274
WNT7B	6.60373	6.69077	6.63661	6.85177	6.71941	6.59497	6.63184	6.61165	6.77769	6.57867	6.87555	6.56262	6.74946	6.64356	6.64074	6.68626	6.63868	6.58492	6.64702	6.59116	6.60751	6.5833	6.56691	6.66395	6.63484	6.71209	6.86569	7.00099	6.6265	6.74665	6.79006	6.65152	6.89344	6.5418	6.40261	6.85661	6.5857	6.56618	6.74569	6.53692	6.61302	6.78967	6.50934	6.51168	6.54141	6.69314	6.5022	6.60212	6.55398
WNT7A	6.74404	6.43337	6.73437	6.48913	6.56431	6.81117	6.68464	6.35412	6.49009	6.55868	6.61432	6.58422	6.46415	6.4934	6.65615	6.7042	6.44355	6.47781	6.66706	6.63567	6.52672	6.60224	6.4893	6.69398	6.41486	6.49768	6.55148	6.55773	6.44105	6.55589	6.67075	6.51975	6.82415	6.70548	6.48907	6.69545	6.40428	6.63248	6.62698	6.57197	6.49485	6.38922	6.47469	6.62126	6.50278	6.44635	6.59489	6.35262	6.42029
WNT6	6.50792	6.6168	6.34577	6.52916	6.5622	6.56703	6.50884	6.62823	6.53775	6.58337	6.76999	6.49674	6.46981	6.76463	6.53682	6.59666	6.22063	6.64374	6.66194	6.55331	6.65388	6.61514	6.40176	6.58121	6.51104	6.45793	6.66978	6.36573	6.63631	6.65944	6.66313	6.57216	6.76023	6.50776	6.32928	6.72703	6.64965	6.43056	6.47541	6.76891	6.81044	6.54779	6.68058	6.54219	6.51969	6.42809	6.6022	6.56408	6.74155
WNT5B	6.66656	6.63162	6.99063	6.50447	6.24691	6.29799	6.71019	6.98804	6.26848	6.21683	6.40104	6.48624	6.2794	6.29283	6.53387	6.6939	6.61424	6.68706	6.7786	6.54749	6.27637	6.47239	6.68565	6.21249	6.12195	6.72326	6.19108	6.5295	6.4496	6.71806	6.22868	6.64679	6.38379	6.72243	6.55482	6.91005	6.44322	6.09149	6.43379	6.49948	6.74131	6.38572	6.60266	6.65466	6.3492	6.36289	6.36311	6.56612	6.76692
WNT5A	5.93757	6.56126	6.20243	6.14881	6.11216	5.76908	6.02586	5.94996	6.01436	6.06362	6.16261	6.39734	6.17711	6.19309	6.22197	6.12827	5.97791	6.40959	6.41104	6.24078	6.08589	6.32456	5.96471	6.08068	6.05466	5.97154	6.13036	6.28219	6.25197	6.42317	6.58415	6.20159	6.37253	6.2925	6.58503	6.20142	6.12706	6.0679	5.91704	6.37967	6.45206	6.21173	6.45659	6.32639	6.07068	6.16258	6.37305	6.32193	6.37433
WNT4	6.42922	8.20877	6.29337	6.58876	6.52709	6.49479	6.26765	6.34827	6.41526	6.52107	6.3522	6.53599	6.49989	6.67963	6.49677	6.41942	6.18646	6.0446	6.30779	6.35925	6.49439	6.41721	6.2921	6.52252	6.39622	6.65977	6.43643	6.43331	6.51783	6.22393	6.44384	8.45375	6.25725	6.22485	7.10026	6.37926	6.37791	6.53579	6.22157	6.468	6.31847	6.49032	6.36196	6.42589	6.53071	6.54424	6.51715	6.57181	6.46567
WNT3A	6.33346	6.26707	6.16941	6.25478	6.12239	6.03712	6.29681	6.15924	6.14472	6.22429	6.06317	6.29105	6.02365	6.17629	6.09757	6.178	6.2617	6.07767	6.25751	6.26565	6.063	6.16921	6.20968	6.10126	6.04668	6.20105	6.17061	6.36573	6.13098	6.29709	6.46438	6.4239	6.0998	6.47547	6.27016	6.34803	6.22286	6.13706	6.22157	6.41456	6.32358	6.06016	6.31562	6.05324	6.33082	6.27468	6.19769	6.31666	6.13009
WNT3	6.52686	6.74516	6.72721	6.34614	6.20353	6.01236	6.56776	6.48476	6.33624	6.40377	6.38593	6.4633	6.4545	6.4535	6.31454	6.46345	6.60135	6.57522	6.38568	6.53182	6.34339	6.45703	6.60274	6.24698	6.40355	6.28978	6.2123	6.63236	6.43238	6.6352	6.44879	6.51975	6.56832	6.56469	6.60312	6.50693	6.32545	7.54396	6.49219	6.3665	6.46269	6.24869	6.48037	6.70486	6.46163	6.36545	6.45668	6.28926	6.59913
WNT2B	6.89035	6.62074	6.75673	6.67941	6.81674	7.01115	6.69367	6.73787	6.90271	6.66911	6.77285	6.50122	6.78016	6.78798	6.80676	6.72905	6.6215	6.80719	6.73668	6.53436	6.77029	6.74417	6.71323	6.88668	6.92459	6.74955	7.08007	6.59443	6.74681	6.74388	6.61189	6.75653	6.97758	6.49697	6.71066	6.6115	6.83726	6.75265	6.76698	6.56439	6.81518	6.61585	6.73722	6.71034	6.59356	6.87866	6.63536	6.83614	6.47952
WNT2	6.66656	6.68695	6.67251	6.2791	6.23099	6.2006	6.46991	6.66872	6.28343	6.24944	6.51122	6.62429	6.242	6.43004	6.31235	6.28541	6.65418	6.53489	6.7565	6.2913	6.35295	6.4359	6.37606	6.42194	6.28393	6.34491	6.3431	6.66312	6.36389	6.73494	6.40084	6.68252	6.16186	6.54017	6.57989	6.7178	6.2842	6.28732	6.60481	6.38223	6.42602	6.26136	6.50934	6.67771	6.50278	6.39758	6.35356	6.68839	6.47554
WNT16	6.69413	6.48423	6.64259	6.58621	6.58522	6.54272	6.77177	6.524	6.39287	6.46264	6.49753	6.74196	6.43892	6.58988	6.47044	6.36881	6.55788	6.45843	6.61466	6.65965	6.43844	6.90627	6.61792	6.56732	6.60225	6.56577	6.59653	6.66975	6.63871	6.69658	6.92411	6.78943	6.62638	6.65936	6.41608	6.87809	6.52747	6.40853	6.52653	6.8371	6.83627	6.41836	6.68316	6.8359	6.57734	6.61475	6.57513	6.72226	6.48776
WNT11	6.31501	6.63162	6.67615	6.3397	6.31668	6.50819	6.53871	6.49899	6.45624	6.41336	6.28851	6.73645	6.47928	6.27191	6.38927	6.22349	6.35568	6.43426	6.63974	6.66208	6.34577	6.68812	6.74091	6.47015	6.39385	6.29206	6.49975	6.8186	6.42589	6.6697	6.20755	6.61689	6.40413	6.56631	6.69698	6.55782	6.32116	6.46101	6.37894	6.03932	6.36429	6.39278	6.43371	6.60483	6.47144	6.38926	6.67133	6.53077	6.82886
WNT10B	6.40051	6.40242	6.2326	6.26408	6.1209	6.08324	6.20804	6.49416	6.37091	6.13248	6.1795	6.45056	6.19286	6.14708	6.2522	6.12301	6.26816	6.40085	6.35415	6.4884	6.09106	6.51822	6.67414	6.17556	6.30444	6.31049	6.10268	6.35412	6.06947	6.19164	6.29026	7.9083	6.2381	6.365	6.54216	6.17809	6.1571	6.12683	6.28126	5.87855	6.5388	6.23683	6.27936	6.35067	6.1631	6.04707	6.49573	6.12222	6.26228
WNT10A	6.48373	6.27272	6.35381	6.25478	6.4643	6.21624	6.49952	6.65693	6.17975	6.25659	6.15276	6.41938	6.26694	6.22438	6.22005	6.3905	6.2617	6.49606	6.29661	6.57238	6.22621	6.40341	6.51521	6.35062	6.14708	6.29089	6.3362	6.6267	6.12543	6.43065	6.98081	6.41507	6.40641	6.28972	6.59657	6.33977	6.26528	6.30036	6.27855	6.73986	6.55253	6.4497	6.69746	6.25088	6.52221	6.15219	6.5101	6.24917	6.4253
WNT1	6.46637	6.60355	6.43287	6.24504	6.11693	6.12318	6.06694	6.28511	6.143	6.17605	6.3377	6.63061	6.32127	6.37212	6.22861	6.34853	6.39015	6.36142	6.32176	6.27742	5.98342	6.22686	6.66502	6.23731	6.17568	6.13201	6.18032	6.37823	6.20544	6.38317	6.28429	6.57216	6.24832	6.38665	6.36413	6.26583	6.28954	6.2173	6.39107	6.03651	6.02386	6.25522	6.106	6.13547	6.27708	6.29868	6.26578	6.40585	6.45066
WNK4	6.10593	6.73549	6.41347	5.94984	5.87695	5.98029	6.09178	6.1741	6.09473	5.98401	6.0272	6.14424	5.98571	6.07246	5.9806	6.09114	6.29877	6.27098	6.03607	6.03426	6.01376	6.02274	5.8479	5.98335	6.07334	6.13377	6.06865	6.17114	5.95526	6.21586	5.82827	6.50304	6.01459	6.15685	6.0704	6.32098	6.11717	6.27061	6.22404	5.82705	6.11183	5.76445	6.07475	6.04149	6.16105	6.06397	5.87506	6.57745	6.04543
WNK3	6.61799	6.83778	6.85476	6.89131	6.55702	6.82874	6.8937	6.82957	6.76205	6.84252	6.85307	6.81199	6.62084	6.60285	7.13653	6.74129	6.94239	6.64967	6.80348	6.90551	6.85123	7.03943	6.81346	6.66613	6.81816	6.60414	6.7571	6.64993	6.95822	6.56154	6.76156	6.76291	6.9971	6.78434	6.73706	6.9374	6.66119	6.92271	6.71516	7.03389	6.69301	6.6306	6.66039	6.79929	6.7763	6.64394	6.90854	6.84274	6.8514
WNK2	6.26321	6.16245	6.29049	5.90887	5.98429	6.08076	6.15237	6.11208	6.19147	6.14243	6.2666	6.34211	6.2359	5.73437	6.03531	5.9456	6.40747	6.15864	6.1829	5.99472	6.15695	6.18854	6.31288	6.04694	6.07912	6.09813	6.20957	6.54008	6.11597	6.11097	6.42051	6.21532	6.14046	6.59499	6.18167	6.11806	6.09291	6.16464	6.03813	6.15946	6.28894	6.19393	6.32441	6.18174	5.93502	6.11883	6.21061	6.16225	6.43342
WNK1	9.14914	10.2816	9.37698	10.1372	9.56689	9.45337	9.70292	8.86744	9.85189	9.66587	9.59883	9.11586	9.86483	9.85164	9.8185	9.43129	9.02159	9.18895	9.48425	9.45853	10.2677	10.0602	9.79474	9.75533	9.65268	9.58339	9.19834	9.54398	9.72362	9.59883	9.28697	9.6244	9.90843	9.25609	9.63719	9.24766	9.79758	9.69691	9.45174	9.86208	9.39385	9.77488	9.85164	9.24804	9.64517	10.0668	9.48736	10.0853	9.56259
WIZ	6.85028	6.99349	6.93147	6.82527	6.63471	6.66788	6.99761	7.07134	6.79751	6.77666	7.00637	6.97583	6.97441	6.51265	6.79097	6.75679	6.87925	7.07694	7.08445	6.70406	6.75353	6.77372	6.92979	6.98089	6.88327	6.64979	6.62629	6.99287	6.78047	7.01592	6.5567	7.06846	7.0676	6.77519	7.03522	7.06423	6.94697	6.76103	6.9674	6.96801	6.89887	6.77224	6.70525	7.07642	6.9672	6.75798	6.97952	6.92401	6.83458
WIT1	7.67857	6.69597	7.91153	6.4265	6.9446	7.41995	9.04013	8.48801	6.45191	7.01175	8.60693	7.90154	7.36538	6.84021	8.60288	8.1435	7.54077	8.40049	6.79376	6.81653	6.6195	6.36761	6.94545	7.77454	7.2819	7.0572	7.2823	8.07426	6.72161	7.77358	6.75821	7.06693	8.4932	7.31196	7.49813	7.59689	6.75673	7.16604	7.93887	7.77865	6.66554	6.67273	8.28288	7.76394	7.38463	7.38265	6.59994	7.58308	7.16545
WIT-1	7.55893	6.65798	7.71796	6.25013	6.7181	7.25637	8.89715	8.42544	6.07349	6.52226	8.42747	8.06342	7.20223	6.40797	8.86451	8.38146	7.55567	8.44699	6.59615	6.85821	6.26131	6.32094	6.77666	7.52032	7.53715	7.12664	6.8873	7.85209	6.70902	7.73567	6.36128	6.69505	8.27909	7.45946	7.40588	7.39478	6.69085	7.13932	8.10069	7.40209	6.53565	6.2512	8.08738	7.47298	7.23518	7.37312	6.14258	7.33264	7.54326
WISP3	6.53337	6.35653	6.68366	6.71663	6.59675	6.67658	6.48443	6.80827	6.61069	6.83477	6.55098	6.67166	6.72409	6.54037	6.45619	6.58659	6.45444	6.64223	6.70307	6.43162	6.64264	6.44356	6.49827	6.52159	7.05216	6.65406	6.62094	6.40715	6.60266	6.51976	6.5567	6.39694	6.97007	6.56795	6.55654	6.43936	6.607	6.55519	6.67059	6.34281	6.56042	6.58972	6.62383	6.6954	6.56563	6.62366	6.65656	6.22578	6.38384
WISP2	6.63611	6.64109	6.67251	6.61608	6.65191	6.61534	6.75434	6.27005	6.54839	6.57211	6.53269	6.50878	6.45187	6.70271	6.52625	6.65074	6.8115	6.46852	6.72543	6.6756	6.95711	6.64283	6.57136	6.69639	6.56261	6.35747	6.59653	6.7313	6.7178	6.68397	6.54195	6.7782	6.66848	6.64706	6.66871	6.76128	6.69578	6.59396	6.47541	6.77071	6.7488	6.59725	6.85959	6.61969	6.69844	6.53597	6.62686	6.47145	6.68491
WISP1	6.63611	6.32484	6.59018	6.74745	6.54611	6.4378	6.62013	6.61583	6.76568	6.62536	6.49579	6.37117	6.7316	6.41299	6.52473	6.48614	6.43783	6.59004	6.5729	6.47236	6.62282	6.2861	6.43511	6.59207	6.58762	6.45515	6.4456	6.66521	6.55289	6.55781	6.50354	6.59463	6.56296	6.38152	6.55482	6.2463	6.57233	6.47012	6.35705	6.66921	6.43594	6.66803	6.53058	6.40004	6.3958	6.49678	6.55378	6.48551	6.60235
WIPI2	7.80457	8.41159	8.12104	8.48258	7.18457	7.97567	8.8792	8.48469	7.68281	7.9992	7.98929	8.60391	7.70648	6.9293	7.93085	8.53394	7.8625	7.51747	8.47031	7.63943	8.20583	7.96432	7.64706	7.69596	8.24649	7.48726	7.85693	8.00979	7.95078	7.35915	8.53093	7.97321	7.95243	8.56553	8.58419	8.20714	7.85707	7.84348	8.15506	8.36963	8.45431	8.07631	7.80572	8.09889	7.61286	8.11157	7.097	8.4477	8.00467
WIPI1	6.5557	7.36182	6.66856	6.74745	6.59915	6.22201	6.72711	6.7359	7.56643	6.57761	6.43863	6.54292	6.20362	6.40008	6.32779	6.5229	7.0322	7.0017	7.75855	6.92775	6.47408	6.80181	8.11121	6.48551	6.49547	6.5931	6.6603	7.09633	6.93363	6.89093	6.31195	7.49777	6.49363	6.48571	6.51438	6.87809	6.44469	6.35998	6.59819	6.43128	6.50531	6.33809	6.53829	7.01269	6.80546	6.40534	6.38981	7.46038	6.87728
WIPF3	6.51214	6.38472	6.28769	6.50865	6.49878	6.52423	6.14513	6.24562	6.44335	6.4462	6.60658	6.34211	6.69142	6.59743	6.45365	6.27821	6.42276	6.29328	6.24051	6.53436	6.44039	6.54179	6.32995	6.51933	6.54202	6.49037	6.65612	6.33373	6.29462	6.17365	6.44879	6.08252	6.53344	6.30287	6.34627	6.35823	6.475	6.43202	6.43619	6.6806	6.52075	6.47548	6.23231	6.16375	6.46163	6.64136	6.5411	6.51212	6.24272
WIPF2	6.67197	6.68954	6.68	6.3833	6.50517	6.49806	6.66566	6.3085	6.6768	6.56334	6.48481	6.59448	6.59937	6.43717	6.40735	6.178	6.75847	6.38281	6.81944	6.5603	6.55993	6.82413	6.60416	6.7127	6.43764	6.66132	6.39989	6.638	6.53625	6.63028	6.34505	6.66008	6.61431	6.75378	6.70904	6.77763	6.51171	6.47012	6.62528	6.62304	6.62177	6.37801	6.73939	6.52919	6.5722	6.63573	6.47985	6.66381	6.62354
WIPF1	7.9137	8.20877	7.46292	9.23117	8.61844	8.88631	8.29171	7.94044	9.07357	8.79791	8.41776	8.21051	8.20456	9.02208	8.69149	8.68796	7.93398	7.42956	7.90465	8.70057	8.45415	9.11073	7.59728	8.88827	9.14586	8.60799	8.29171	7.99794	8.97412	8.24966	7.93385	7.29115	7.84642	8.9247	8.15578	7.65676	8.13755	9.39825	8.7665	8.35027	8.06269	8.67631	7.44489	7.6871	8.57607	8.64391	8.89786	8.48077	8.37483
WIF1	6.48373	6.5832	6.62976	6.61866	6.65859	6.66274	6.63006	6.7704	6.81308	6.78892	6.62678	6.71111	6.87875	6.77618	6.62081	6.91337	6.55477	6.64669	6.41836	6.37624	6.96667	6.80063	6.75096	6.89574	6.56014	6.73473	6.82865	6.50078	6.55425	6.44796	7.12286	6.80086	7.32375	6.48571	6.50115	6.65314	6.71759	6.66209	6.67515	6.76248	6.67711	6.83734	6.72825	6.48774	6.79221	6.63435	6.68463	6.81632	6.78277
WIBG	8.13802	8.24798	8.30014	7.3732	8.52081	8.53897	7.80711	9.15061	8.52904	7.92316	7.87482	8.5149	7.57694	7.38405	7.72604	7.70866	8.49132	7.99471	7.97969	8.45025	7.58107	8.35482	8.04933	7.72168	8.97909	7.99863	7.74023	8.54537	8.88646	8.22097	6.75323	7.93457	8.14273	8.86971	8.00121	8.87965	7.96605	8.32781	8.47527	8.16542	7.93479	7.69809	7.93887	8.37101	7.95939	7.61518	7.92957	7.7343	8.48642
WHSC2	7.31456	7.58776	7.41641	7.25302	7.3701	7.02531	7.6531	7.64657	7.20799	7.24303	7.36005	7.60763	7.37681	7.15078	7.66119	7.53195	7.42047	7.77104	7.67057	7.16415	7.78853	7.30397	7.59941	6.96891	6.72602	7.1764	7.33917	7.92957	7.41135	7.50343	7.44266	7.44672	7.57057	7.23877	7.25048	7.68505	7.25599	7.35416	7.25122	7.21387	8.01625	7.20893	7.44783	7.54396	7.48061	7.07617	7.23056	7.13361	7.5341
WHSC1L1	7.15627	7.85383	7.59623	7.79595	7.04441	7.16974	7.7518	7.24816	7.55411	6.98582	7.5507	7.1744	7.15615	7.34368	7.36211	7.57487	7.32646	7.57917	7.78493	7.0714	6.90815	7.48399	7.633	6.98232	7.39568	7.92981	7.64687	7.75471	7.37397	7.79468	7.36082	7.28356	6.99115	7.20663	7.90712	7.56872	7.11555	7.51252	7.37823	7.2407	7.67788	7.41809	7.16403	7.54737	7.59861	7.20433	7.43415	7.25313	7.41556
WHSC1	6.56189	6.66992	6.69211	6.7912	6.64427	6.75299	6.6013	6.68662	6.63871	6.89404	6.65301	6.32044	6.83838	6.63369	6.53243	6.7042	6.62974	6.83369	6.53657	6.71106	6.69588	6.72957	6.86002	6.60688	6.51421	6.89614	6.78527	6.7253	6.80138	6.72565	6.79006	6.80086	6.41967	6.75265	6.24967	6.88181	6.66269	6.6493	6.7094	6.55108	6.7091	6.9829	6.58996	6.49432	6.72809	6.62779	6.65425	6.71136	6.6509
WHDC1L2	6.76139	6.71437	6.79664	6.61866	6.74872	6.65257	6.69505	6.70374	6.71675	6.73313	6.7151	6.85399	6.84415	6.73553	6.74271	6.7904	6.85913	6.81633	6.81257	6.51162	6.58188	6.68244	6.72949	6.91673	6.84485	6.48476	6.53887	6.84477	6.57303	6.95026	6.69975	6.63632	6.56669	6.63407	6.67326	6.9059	6.77739	6.56307	6.54357	6.91538	6.53991	6.771	6.45659	6.58555	6.74917	6.90215	6.44388	6.76299	6.80957
WHDC1L1	6.58615	6.45315	6.68526	6.76967	6.67902	6.60643	7.57917	6.51072	6.57843	6.72563	7.07444	7.52147	6.86749	6.64063	7.31918	6.44222	6.78444	6.78624	6.64702	6.70299	6.65589	6.53888	6.51521	6.67197	6.73887	7.07953	7.84686	6.71828	6.52384	6.62824	6.50515	6.43732	6.96441	6.87174	6.48716	6.50887	6.77377	6.44839	6.35013	6.59366	6.72179	6.923	6.42233	6.38859	6.68384	6.62366	6.53545	6.47145	6.6592
WHAMML1	6.30605	6.85797	6.89627	6.67416	6.74752	6.66068	8.57524	6.30549	6.56075	6.71587	7.54251	8.49823	6.63332	6.66218	8.33641	6.69722	6.76993	6.64967	6.78405	6.70903	6.63485	6.77868	6.40989	6.60168	6.33838	6.80363	8.29653	6.97205	6.51783	6.5732	6.73899	6.78196	6.79432	6.94056	6.73834	6.41146	6.55937	6.54572	6.59656	6.84249	6.71627	6.72508	6.86694	6.32096	6.66438	6.5022	6.68709	6.65023	6.85621
WHAMM	9.00747	7.54251	8.7392	8.65298	8.84105	8.10984	7.53815	8.04955	8.03163	8.23604	8.50836	7.8029	9.11961	8.89297	8.22409	7.67253	7.91189	8.26748	8.18446	8.10911	9.23567	8.49899	8.64564	8.42943	7.90917	8.30636	8.46012	8.05599	8.3189	7.77598	8.34477	7.84039	8.33206	7.41938	7.48526	7.61336	8.72424	7.70886	7.27587	8.20143	8.39992	7.99088	8.27669	7.72108	8.33692	7.89248	8.04933	7.75607	7.43244
WFS1	6.71657	6.95613	6.4989	6.52807	7.2728	6.28195	6.57311	7.12581	6.28848	6.96579	6.38089	6.63387	7.67243	7.50633	6.27963	6.76996	6.33494	8.00611	6.64892	7.06706	6.98012	6.5658	6.2978	6.92613	6.3703	6.30677	6.27695	6.75017	8.11522	8.18875	6.3831	7.51559	6.57184	6.63407	6.66714	7.07948	6.86147	7.0109	6.4654	6.4288	6.23618	6.31703	6.65494	6.55529	7.47595	7.58625	7.55276	6.41719	6.56048
WFIKKN2	6.24607	6.12392	6.11195	6.24743	6.1138	6.13402	6.25672	6.04369	6.20404	6.03343	6.13351	6.07727	6.08091	6.04001	6.24359	6.15593	6.15512	6.07562	6.26336	6.05772	5.98496	6.01917	6.11632	6.09344	6.219	6.24068	6.00796	6.21705	6.01261	6.04247	6.13297	6.22667	6.10571	6.07092	5.9948	6.10176	6.10808	6.10061	5.90975	6.14014	6.04187	6.32238	6.05273	5.92689	6.09085	6.11883	6.16586	6.31088	6.42293
WFIKKN1	6.57613	6.40049	6.48804	6.50574	6.40421	6.51391	6.87675	6.64275	6.47453	6.62774	6.64986	6.44677	6.60352	6.65937	6.93292	6.35817	6.47939	6.34131	6.57888	6.22885	6.48973	6.34599	6.85566	6.70808	6.61343	6.44285	6.74004	6.8577	6.58026	6.39109	6.53575	6.43732	6.67048	6.365	6.75094	6.63746	6.59623	6.56204	6.38357	6.30969	6.76251	6.58972	6.32796	6.54572	6.47272	6.59295	6.72679	6.51601	6.54302
WFDC9	6.33346	6.42566	6.11475	6.58483	6.3215	6.4251	6.18747	6.51723	6.29444	6.33651	6.59385	6.41088	6.80612	6.46133	6.72602	6.1443	6.53544	6.08504	6.14036	6.3807	6.40293	6.20259	6.57398	6.46006	6.43884	6.46838	6.52877	5.84168	6.42589	6.20644	7.08756	6.27085	6.51371	6.16211	6.27568	6.41591	6.42693	6.48117	6.65438	6.61942	6.55699	6.49616	6.56944	6.29337	6.43242	6.4756	6.38185	6.4082	6.20339
WFDC8	6.60938	6.5009	6.50789	6.38778	6.46138	6.56198	6.61014	6.28511	6.45959	6.53383	6.4561	6.48816	6.55771	6.44238	6.40502	6.78532	6.06343	6.4979	6.21011	6.62602	6.5045	6.65813	6.81626	6.43738	6.32027	6.52612	6.54915	6.78941	6.65426	6.65223	7.64072	6.4414	6.77491	6.67532	6.67021	6.52977	6.44322	6.33768	6.66789	6.75556	6.82715	6.41728	6.80108	6.81659	6.56563	6.56481	6.58744	6.64276	6.69133
WFDC6	6.59009	6.24068	6.56793	6.57134	6.77044	6.64085	6.78834	6.74514	6.68006	6.5555	6.48481	6.1986	6.35292	6.66784	6.63516	6.11337	6.50916	6.53668	6.64892	6.564	6.59945	6.65569	6.65809	6.44193	6.57161	6.6379	6.8098	6.44611	6.33064	6.51749	7.39364	6.5165	6.53344	6.50585	6.69827	6.6733	6.65254	6.4856	6.18695	6.89887	6.61631	6.57415	6.73939	6.60668	6.65118	6.50626	6.64979	6.64276	6.47766
WFDC5	6.87156	6.73671	6.76753	6.92128	6.67672	6.88036	6.63705	6.83632	6.93269	6.82345	6.97986	6.57736	6.90438	7.0548	6.70139	6.82397	6.79831	6.71579	6.86861	6.58742	6.72645	6.64855	6.67536	6.99249	6.71547	6.80238	6.70138	6.90274	6.73366	6.46698	6.60529	6.72327	6.84687	6.67356	6.77949	6.53807	6.82931	6.8247	6.64045	6.84485	7.06589	6.66158	6.74685	6.91219	6.68614	7.04441	6.76026	6.50417	6.44267
WFDC3	6.76392	7.05891	6.72907	6.60248	6.3895	6.58273	6.75567	6.84525	6.71111	6.47755	6.86771	6.80392	6.52324	6.61181	6.78157	6.82544	6.48119	6.63445	6.74168	6.91264	6.66389	6.70223	6.74219	6.63278	6.58521	6.56278	6.54368	6.78525	6.58182	6.49746	6.69975	6.70299	6.73982	6.65189	6.61607	6.60389	6.58267	6.77735	6.73147	6.64593	6.92077	6.58418	6.62383	6.81659	6.83231	6.58043	6.63268	6.88133	6.62811
WFDC2	6.55343	6.37789	6.31341	6.49946	6.74872	6.64282	6.49544	6.68097	6.55391	6.89567	6.77917	6.52645	6.64043	6.50975	6.64624	6.7132	6.71038	6.44589	6.55278	6.41883	6.60935	6.46299	6.55584	6.80944	6.69639	6.6658	6.66422	6.60605	6.71401	6.47392	6.96784	6.28359	6.91862	6.64001	6.48907	6.51946	6.66986	6.42755	6.6013	6.74425	6.70495	6.67041	6.78438	6.73566	6.576	6.47295	6.56854	6.44717	6.47554
WFDC13	6.29978	6.61822	6.19423	6.44023	6.38704	6.44359	6.45332	6.12244	6.56414	6.58668	6.4561	6.2623	6.37079	6.4535	6.45879	6.5249	6.47395	6.09223	6.16914	6.43308	6.54916	6.30733	6.45154	6.31357	6.4562	6.44821	6.52653	6.28507	6.48756	6.23524	6.34505	5.92026	6.4468	6.31642	6.08685	6.30441	6.45389	6.3492	6.42907	6.46923	6.54338	6.50621	6.664	6.14898	6.30703	6.34928	6.30286	6.34228	6.13009
WFDC12	6.44311	6.45691	6.56372	6.6898	6.49635	6.6556	6.34885	6.42846	6.70186	6.77173	6.59385	6.3037	6.62458	6.62858	6.65183	6.27586	5.95091	6.21753	6.40625	6.2964	6.68618	6.28819	6.55864	6.7565	6.72747	6.50795	6.8847	6.12297	6.34065	6.38844	6.49874	6.42867	6.63553	6.49158	6.4699	6.49781	6.66499	6.55306	6.43842	6.25601	6.62288	6.47643	6.47624	6.50602	6.55047	6.61061	6.31204	6.137	6.43551
WFDC11	6.3926	6.41112	6.76407	6.53036	6.97948	6.82279	6.28871	6.72029	6.67559	6.65087	6.56514	6.44231	6.63802	6.65774	6.73328	6.23534	6.68608	6.55758	6.61646	6.70903	6.70718	6.68499	6.6714	6.80403	6.84485	6.74202	7.39519	6.72179	6.70342	6.53023	7.03737	6.61523	6.92475	6.48782	6.54399	6.57651	6.78006	6.7993	6.44906	6.93489	6.67085	6.63929	6.66947	6.59127	6.76281	6.74066	6.78847	6.76068	6.64929
WFDC10B	6.42922	6.78448	6.36777	6.40373	6.3994	6.52039	6.67878	6.57763	6.39807	6.50067	6.26317	6.67308	6.40561	6.42042	6.34928	6.82247	6.55324	6.52352	6.41587	6.5679	6.43051	6.59818	6.54143	6.64886	6.60225	6.33839	6.4867	6.75427	6.64935	6.27653	6.84278	6.43933	6.792	6.40284	6.49921	6.37659	6.32347	6.28214	6.77778	6.6087	6.59435	6.3735	6.60035	6.17196	6.63387	6.41852	6.74438	6.52707	6.77923
WFDC10A	6.26009	6.5009	6.47947	6.4242	6.54509	6.49902	6.46786	6.43128	6.83894	6.51445	6.48645	6.56642	6.43892	6.39103	6.66992	6.41942	6.44549	6.51616	6.47381	6.37147	6.5144	6.36572	6.49687	6.47577	6.6421	6.62574	6.4737	6.65928	6.5872	6.59085	6.59073	6.5819	6.56669	6.64706	6.54216	6.30693	6.52999	6.6179	6.42907	6.43747	6.52262	6.59211	6.45396	6.39545	6.15941	6.4106	6.30089	6.64413	6.61598
WFDC1	8.12976	6.8179	6.80806	6.18424	6.73923	6.2965	6.36927	7.93613	7.48691	6.2074	6.10297	6.6388	6.51054	6.19155	6.1872	6.4074	7.5741	6.12731	6.71765	6.6098	7.7347	5.76627	6.06131	6.26194	6.33001	6.36435	6.21097	6.53161	7.48041	6.41536	6.61677	6.53769	6.18701	7.06321	7.18353	8.19376	6.2055	6.89962	6.58989	6.91997	6.41433	7.04561	8.60784	6.57982	6.39231	6.28966	6.66026	6.23635	6.16147
WEE2	6.37372	6.53009	6.53455	6.44023	6.37597	6.44084	6.66417	6.63662	6.43605	6.55439	6.35545	6.47155	6.55505	6.42042	6.36642	6.56158	6.29877	6.12957	6.49053	6.49544	6.32641	6.39838	6.51262	6.43532	6.38098	6.50649	6.60804	6.40484	6.37159	6.39618	6.56716	6.22667	6.33938	6.46934	6.57292	6.50004	6.42018	6.4821	6.33503	6.43407	6.42845	6.66289	6.3588	6.58749	6.46163	6.25622	6.29701	6.51994	6.32882
WEE1	7.78558	8.35846	7.72399	7.65363	8.48539	7.69276	7.09659	7.66435	8.06295	7.67412	7.31358	7.42175	8.43997	8.6054	7.32324	7.90476	7.927	7.16117	7.36437	8.19934	8.19767	8.86078	8.13766	7.72854	7.71396	8.25996	9.12685	7.23714	7.38545	7.74975	7.70353	7.6095	7.19918	7.60569	7.09591	7.54607	7.2541	8.24332	7.12707	7.43946	7.92203	8.07884	7.88854	7.3848	7.63655	8.34528	8.15798	7.7567	7.30761
WDYHV1	7.96824	9.15078	7.74975	8.32532	8.382	8.1085	8.10069	8.09612	8.36165	8.34749	8.30303	8.37897	8.74702	8.21436	8.16654	8.01085	8.03457	8.52051	8.32337	8.33449	7.57741	8.209	8.33354	8.33614	8.20877	8.20291	8.53827	8.17846	8.19596	8.50806	8.73826	9.01115	8.10811	7.88368	8.19596	8.25919	8.25891	8.85234	8.00828	8.21626	8.10081	8.89652	8.13209	8.54654	8.25203	8.45764	8.66217	7.3998	7.91002
WDTC1	6.71074	6.7045	6.82278	6.64892	6.52367	6.54485	6.75434	6.61379	6.48399	6.45597	6.41679	6.72911	6.62949	6.5621	6.27843	6.72028	6.66675	6.66029	6.58691	6.34041	6.38734	6.58455	6.51403	6.444	6.38979	6.41463	6.53782	6.58854	6.55289	6.51082	6.2919	6.53579	6.388	6.73613	6.28779	6.38922	6.8705	6.4856	6.69927	6.51629	6.82165	6.56061	6.61796	6.74329	6.62888	6.57513	6.0534	6.60835	6.7379
WDSUB1	9.03352	9.30336	8.72326	9.92004	9.04049	9.50659	9.32797	9.46582	9.15166	9.25778	10.069	9.14914	9.16741	9.51118	9.96058	9.63217	8.94936	9.00335	9.23797	9.3074	8.9131	9.34915	8.63955	9.61821	9.40062	8.74494	8.89201	9.02814	8.65659	8.90179	9.38246	8.66382	8.97548	9.0259	8.5315	8.82342	8.94775	9.04137	8.85805	9.29353	9.39385	9.62305	9.14392	8.8624	9.00107	9.52526	9.79711	9.39925	9.10162
WDSOF1	6.98795	7.59522	6.86067	7.2541	6.99153	7.48235	7.31493	7.37888	7.88395	7.30486	6.98322	7.17805	7.18995	7.37631	7.25075	7.23432	7.13725	6.70998	6.92625	7.26212	7.05963	7.18733	7.44463	7.09633	7.4502	7.4398	6.60178	7.26856	7.16586	7.08074	6.57027	7.38032	7.96105	7.47567	7.84153	7.00422	7.7385	8.04791	7.26612	7.12724	6.86075	7.41695	6.84071	6.82338	7.15323	7.61613	7.44978	7.25654	7.38421
WDR93	6.50792	6.45691	6.34302	6.40009	6.39734	6.35722	6.38546	6.30231	6.41404	6.53747	6.60826	6.32538	6.41053	6.49746	6.55238	6.3905	6.28764	6.22796	6.35146	6.40736	6.46742	6.31094	6.40176	6.45362	6.448	6.38222	6.44276	6.60806	6.27959	6.3304	6.4712	6.61376	6.43722	6.2925	6.2959	6.53605	6.42246	6.3814	6.37432	6.43643	6.59665	6.564	6.50934	6.32639	6.16535	6.43465	6.51444	6.15065	6.66065
WDR92	7.8989	7.88822	8.09746	8.25016	8.25474	8.68922	8.03325	7.90535	8.43094	8.03044	8.14014	8.18497	7.87195	7.56088	7.92656	7.96209	8.29443	7.73186	7.40912	8.39473	8.26323	8.58177	7.54271	7.93209	8.37222	8.04768	8.05237	8.01553	8.54709	8.17807	7.03362	7.65209	8.01157	8.47962	8.07884	8.25817	7.56571	7.89136	8.35078	8.36062	7.82725	7.90509	8.34079	7.92545	8.22504	8.11989	7.76658	8.16868	8.18791
WDR91	7.35869	7.75618	7.84414	7.80983	7.48684	7.80507	8.37553	7.45823	7.67374	7.91415	8.84968	8.63849	7.85627	7.44963	8.81109	7.21376	7.75771	7.63107	7.85142	7.49471	8.11061	8.12104	7.61247	8.30199	7.93798	7.84215	7.91212	7.81378	7.5351	7.34976	7.99414	7.55427	8.30353	7.53825	7.18077	7.53554	8.1289	7.67979	7.89445	7.77495	7.52655	8.1884	7.26113	7.4636	7.02397	8.31876	7.10341	8.2193	7.82962
WDR90	8.09263	7.92046	7.36774	7.26422	8.05055	7.26703	8.00549	8.62119	6.91771	7.01812	7.49501	8.00397	7.65516	7.27955	7.45697	7.99734	7.93787	7.74881	7.35079	7.95393	7.42428	7.42418	8.16195	7.09536	6.75397	7.53112	7.85952	8.25403	7.12801	7.25951	7.97272	7.76987	7.29795	7.62516	7.58455	7.93176	7.17873	6.95866	7.6889	7.2536	7.94262	7.89104	8.03128	7.98006	7.75936	7.31371	7.8132	7.73208	7.83834
WDR89	6.77051	7.05343	6.78878	6.5822	6.99525	6.92303	6.86248	6.75938	6.80412	6.78448	6.84367	6.67166	6.61549	6.97109	6.74883	7.13538	7.03753	7.00266	6.87324	6.70406	6.90706	7.27275	6.73184	6.74275	6.58762	6.73043	6.55501	6.94212	6.93166	6.89093	6.65136	6.84827	6.62638	6.86986	6.85693	6.9141	7.24346	6.388	6.91065	6.97062	6.66764	6.44619	6.9674	6.63439	7.05352	6.46907	6.91174	6.85011	6.89781
WDR88	6.23307	6.64109	6.06216	6.16583	6.33399	6.44717	6.72146	6.65086	6.34135	6.2554	6.25645	6.51285	6.44355	6.3511	6.53243	6.22349	6.49369	6.21753	6.25405	6.60854	6.31862	6.57916	6.64272	6.38002	6.32602	6.35415	6.35687	6.32247	6.58182	6.515	6.56254	6.18782	6.32337	6.29733	6.62718	6.31209	6.37791	6.3571	6.18106	6.32449	6.44849	6.21291	6.72948	6.30333	6.51012	6.27976	6.40534	6.52888	6.3046
WDR87	6.80187	6.71311	6.59018	6.81829	6.78167	6.80706	6.84827	6.80295	6.93694	6.88755	6.89884	6.69349	6.93541	6.70123	6.86178	6.56537	6.67649	6.77534	6.92506	6.81484	7.11542	6.86481	6.96077	6.86128	6.80105	6.89107	6.93333	6.97996	6.88953	6.689	7.67112	6.77481	6.98422	6.77185	6.72281	6.7388	7.0894	6.98657	6.73732	6.88536	6.9818	6.61701	7.00889	6.83002	6.86696	6.92519	6.87297	6.48164	6.80071
WDR86	9.58227	6.3898	8.63911	6.22145	8.762	7.19471	6.47644	9.6023	6.3423	9.3074	6.47996	6.57568	6.28875	6.34422	6.21539	6.4707	7.53658	6.56981	6.79536	8.25753	6.32555	6.37529	6.41344	6.39643	6.51104	8.89216	6.18211	8.19413	9.12331	7.52076	7.50107	7.08066	8.33061	7.02493	6.47916	9.51533	9.69517	8.45557	6.65126	7.63841	6.09794	6.33492	9.32206	8.61068	6.30703	6.31811	6.41306	6.64276	8.02515
WDR85	7.34014	7.13458	7.59394	7.01346	6.50923	6.85208	7.60608	7.57515	6.90374	7.09913	7.06291	7.53997	7.10183	6.80029	7.04807	7.3116	7.46266	7.81768	7.51407	6.88508	7.2607	6.74214	7.20266	7.05193	6.53183	6.89223	6.89417	7.79842	7.23809	7.45734	6.68547	7.4074	7.41118	7.03416	7.58175	7.54607	7.21486	6.75395	7.28684	7.40329	7.4999	6.87514	7.56362	7.51604	6.95745	6.82626	6.92472	7.33592	7.37747
WDR82	9.80238	9.77417	10.1942	10.1775	9.67588	10.5397	10.3201	9.33056	9.43853	9.82455	9.74079	10.1455	10.2733	10.4498	9.89939	10.0576	10.2142	10.179	10.0043	9.86828	9.48569	10.0791	10.1295	9.85753	10.0191	10.0653	9.62479	10.4556	10.1576	10.2104	10.1514	10.5792	10.4591	10.2123	10.2752	10.3983	10.7061	9.86409	10.1319	10.7531	10.6064	9.82101	10.2104	10.057	10.1366	10.1432	9.57024	10.2436	10.7417
WDR81	8.98405	8.70709	9.47015	7.74443	7.71241	8.34452	8.70628	9.08465	8.09425	8.28756	8.15284	9.13954	8.18358	8.0847	8.12318	8.7686	8.74291	8.90828	8.95327	8.43262	8.2303	8.1219	9.28092	7.53978	7.95335	8.46935	7.28888	9.40158	8.66456	8.33074	8.05958	9.45174	9.37616	8.40676	9.6761	9.17712	9.37159	7.44498	9.15166	8.65629	8.6086	7.23628	9.12561	8.65715	8.44373	7.84164	7.63574	8.82776	9.26956
WDR8	8.82578	8.44713	8.57668	8.99706	8.78927	9.21732	9.12911	9.44732	9.19086	8.9247	8.98137	9.04683	8.60391	8.68827	8.91794	8.59278	8.99883	9.09811	8.51095	8.82079	9.44468	8.59264	8.87042	8.73978	9.41854	9.34758	9.48257	8.98586	9.6123	8.97379	9.52505	8.92748	9.56089	8.89136	9.03095	9.35131	9.00608	8.85454	9.16901	9.23978	8.78954	8.96205	9.29927	9.0486	8.75415	8.65614	8.63849	9.35658	9.02731
WDR79	7.60049	7.59689	7.84195	7.25022	7.5619	7.60694	7.97413	8.23591	7.03809	7.15113	7.24597	7.69954	7.42813	7.17257	6.85502	7.91977	7.95066	7.81917	7.88507	7.40943	7.14632	7.28209	7.99053	6.7973	7.15386	6.9389	6.42698	8.38254	7.51416	7.90365	6.69677	8.04923	7.93361	7.51504	7.80918	7.88107	7.79889	7.14638	7.77273	7.86695	7.59021	7.51691	7.71131	8.20468	7.63892	7.15344	7.56732	7.63166	8.09939
WDR78	6.55145	6.52011	6.57784	6.62673	6.47271	6.66481	6.70893	6.66489	6.66124	6.57087	6.65453	6.87197	6.46625	6.6998	6.60175	6.9534	6.76601	6.60884	6.59217	6.52053	6.74609	6.83388	6.52056	6.50468	6.51791	6.65551	6.46837	6.54243	6.58026	6.66103	6.60684	6.6924	6.6518	6.69749	6.55308	6.62906	6.50363	6.49352	6.61343	6.43128	6.66867	6.46169	6.57425	6.51805	6.49451	6.50626	6.58608	6.72384	6.84163
WDR77	7.85853	7.7189	8.07143	7.70249	7.86771	7.99968	7.83277	7.71654	7.73862	7.91875	7.6979	7.56964	8.0186	7.95101	7.60209	7.74433	8.10105	7.97806	8.02706	7.53696	7.48011	7.80809	8.19116	7.69596	7.75384	7.93232	7.48134	8.02982	8.20649	8.02566	7.67518	8.19141	7.62626	7.50009	7.90906	8.3314	7.89408	8.32126	7.77683	8.14261	7.73983	7.75944	7.96334	8.45902	7.90546	8.29978	7.85491	7.85175	7.64461
WDR76	6.46854	6.87517	6.74622	6.66665	6.99242	7.02416	6.50331	6.74943	6.66827	6.62206	6.49753	6.46934	6.58201	6.65484	6.66858	6.5229	6.69139	6.631	6.55491	6.78592	6.65686	6.82539	6.40827	6.52895	6.6266	6.97403	7.01218	6.55773	6.69235	6.64379	6.59395	6.81999	6.57548	6.83111	6.55482	6.82044	6.60484	6.80263	6.5669	6.4705	6.84899	6.9147	6.61284	6.73149	6.72159	6.61857	6.73243	6.61737	6.53044
WDR75	9.69559	9.41953	9.23319	9.85415	9.90332	9.89737	9.86382	9.69032	10.0458	9.83464	10.2018	10.0295	10.0339	10.1544	10.0025	9.69118	9.7357	9.46955	9.23319	9.92169	10.0377	9.72134	9.56174	9.75764	9.98963	9.56044	9.90093	9.49043	9.19762	9.24953	10.3983	9.06783	10.3298	9.20089	9.73119	9.02572	10.0864	9.83138	9.6171	9.39191	9.89532	10.113	10.024	9.38947	9.64339	9.80684	9.75626	9.60702	9.673
WDR74	9.46832	8.74557	9.40513	8.61627	9.03039	9.2811	9.18643	9.20108	9.04154	9.20019	9.3416	9.21679	9.33947	9.43795	9.11961	9.23978	9.59948	9.84485	10.4318	9.08603	8.70614	8.94936	9.39614	9.36981	8.55526	8.67193	9.71348	9.4057	8.69581	9.76081	10.1434	9.9015	9.36317	8.64652	9.35361	9.70587	9.02008	8.80614	8.53225	8.99539	9.50617	10.0596	9.07598	9.93525	9.06749	9.28019	10.0014	9.10005	8.45611
WDR73	8.4819	7.83513	8.29694	8.44277	8.31665	8.53496	8.69333	8.54654	8.44531	8.39827	8.88237	8.62001	8.37833	8.35762	8.73812	8.22491	8.70057	8.7416	8.56312	8.40266	8.57607	8.54741	8.14162	8.40554	8.10799	8.49068	9.02225	8.82	8.26894	8.23685	8.99324	8.28611	8.73238	7.87671	8.12292	8.98286	8.4264	8.13262	8.14261	8.64952	8.6794	8.18183	9.05504	8.50122	7.79005	8.20828	8.6924	8.24221	8.74702
WDR72	6.32587	6.14603	6.21591	6.0212	6.11693	6.29926	6.22578	6.3145	6.3554	6.13136	6.15868	6.50691	5.85444	6.20733	6.2636	6.06083	5.86353	6.38281	6.46028	5.9274	6.19506	6.38801	6.17161	6.10407	6.72178	6.35968	6.16829	6.15736	6.20544	6.10817	6.11921	6.43525	6.22713	5.93411	5.97209	6.09404	6.16156	6.18908	6.28409	6.21501	6.03624	6.16339	5.97221	6.1537	6.14997	6.23109	6.34011	6.31088	6.27574
WDR70	8.77547	8.80997	8.94953	9.06333	9.58581	9.76107	9.03352	8.69948	9.76667	9.31596	9.51679	8.93027	9.16022	9.21133	9.5544	8.96356	8.95138	9.09902	8.71179	9.1335	8.84787	9.38849	8.9748	9.31004	8.84952	9.21594	9.44985	8.81061	9.38967	9.08871	8.95037	8.98105	8.90323	8.89186	8.56845	8.82563	9.068	9.47069	8.98619	9.3137	8.93913	9.30502	9.24934	8.92384	9.3542	9.41025	9.23683	8.81291	8.73293
WDR7	7.25455	7.51103	7.45774	7.786	7.31872	7.27226	7.71062	7.50299	7.76374	7.81451	7.55567	7.59455	7.21118	7.31312	7.25798	7.86261	7.54648	7.69202	7.73556	7.36136	7.4745	7.69212	7.57094	7.2481	7.96432	7.3672	8.05433	7.63852	7.44463	7.63704	8.10799	7.0436	7.22768	7.68365	7.75533	7.79339	7.80584	7.50512	7.48483	7.6269	7.50055	7.53877	7.60153	7.56643	7.36476	7.41968	7.32534	7.55002	7.5341
WDR69	6.22429	6.12392	6.10286	6.48913	6.09827	6.07649	6.21042	6.291	6.2573	6.2554	6.27011	6.30093	6.28195	6.10944	5.98309	6.19464	6.37971	6.08249	6.16289	6.17973	6.21189	6.18629	6.18208	6.24954	6.21039	5.91684	6.34223	6.42242	6.03524	6.3026	6.18912	6.28126	6.51562	6.3189	6.66118	6.09404	6.17551	6.16109	6.21289	6.44704	6.28467	6.22769	6.22584	6.32096	6.14115	6.18041	6.12414	6.12494	6.25381
WDR68	10.2192	10.5054	9.88653	10.012	10.0745	9.91444	9.73685	9.5527	10.1472	9.77654	10.1119	10.1682	9.64182	10.2354	10.085	10.1544	10.0693	10.1634	9.95162	9.72223	9.19724	10.4026	10.3885	9.58841	9.37202	9.75533	9.71665	9.83796	9.19317	10.1996	10.2487	9.58691	9.25061	9.75987	9.96682	9.84891	9.6926	9.69323	10.3364	9.89737	10.1619	9.63807	9.96527	10.1623	10.4456	9.62701	10.0508	10.0284	9.3359
WDR67	7.62475	8.22572	7.51036	8.08292	7.82292	7.95596	9.30537	8.49533	7.59755	7.95288	9.08006	8.5503	9.55211	6.9971	8.89585	7.93534	8.42239	8.41596	10.5473	8.02646	8.96422	7.98951	8.71012	7.97331	8.25753	8.01157	8.38961	8.20202	7.50025	8.05574	8.17603	9.17601	8.24835	7.75374	8.06506	7.91448	8.09851	8.62897	8.22679	8.61899	8.34416	8.52051	7.56613	8.06633	8.15284	9.41797	8.04933	8.51778	8.21119
[truncated: 30,396 more rows]
[truncated: 5 more columns]

## Sheet: differential state of all genes
gene	logFC	AveExpr	t	P.Value	adj.P.Val	B
[truncated: 31,399 more rows]

## Sheet: 252 DEGs
gene	logFC	AveExpr	t	P.Value	adj.P.Val	B
[truncated: 252 more rows]

[truncated: 1 more sheets: biological function]
