# Supplementary material for: Single-cell transcriptomics reveals multiple chemoresistant properties in leukemic stem and progenitor cells in pediatric AML
Source: Genome Biol. 2023 Aug 31;24:199. doi: 10.1186/s13059-023-03031-7 (PMC10472599; doi:10.1186/s13059-023-03031-7)
Supplement: Supplementary file 9 — Additional file 9: Table S8. The estimated proportions of 11 leukemic cell types pre-therapy in the TARGET and TCGA AML patients by EPIC. [file 13059_2023_3031_MOESM9_ESM.xls]

## Sheet: note
sheet	description
TARGET-AML 185	estimated proportions of 11 leukemic cell populations pre-therapy in the 185 TARGET-AML patients with bone marrow blast >60% that contained genomic and clinical features
TCGA-AML 111	estimated proportions of 11 leukemic cell populations pre-therapy in the 111 TCGA-AML patients with bone marrow blast >60% that contained genomic and clinical features
expression signature	The expression signatures of 11 leukemic cell identities including CD69+ HSC, CD69- HSC, LMPP, GMP, MEP, E/B/M, CLP, monocyte, neutrophil, cDC and pDC-like consisted of each cell type-specific genes together with a 17-gene LSC signature (identified by Ng et al 2016) and CD69 (totally 231 genes).
	+

## Sheet: expression signature
Rank	Gene	CD69+ HSC-like	CD69- HSC-like	LMPP-like	GMP-like	MEP-like	CLP-like	E/B/M-like	cDC-like	pDC-like	neutrophil-like	monocyte-like	LSC signature gene
X001	CD34	5.63173	2.41249	2.45511	0.918841	0.393967	0.633311	0.33805	0.0448459	0.341864	0.0497977	0.0462984	1
X002	CD69	4.71576	1.12763	0.958197	0.441782	1.63068	4.89078	6.94345	0.286296	0.134103	0.0893361	0.107626	0
X003	SOCS2	1.05502	0.293559	0.392812	0.211049	0.266878	0.328851	0.718312	0.0252581	0.0668795	0.0041582	0.0190614	1
X004	GIMAP7	0.962359	0.13247	0.125775	0.0847097	0.0446183	0.645354	0.262134	0.249205	0.0785671	0.0356874	0.957282	0
X005	EMP1	0.905542	0.295762	0.190493	0.318539	0.023199	0.0313552	0.0744129	0.259424	0.0139024	0.00679615	0.321348	1
X006	HSPB1	1.68884	0.775053	0.980054	1.6215	0.508313	0.384394	1.03576	0.484642	0.267319	0.0883638	0.323186	0
X007	HHEX	1.87718	1.3404	0.991623	0.735614	0.966816	0.678098	1.50003	0.66515	0.533408	0.610087	0.77658	0
X008	LAPTM4B	0.307011	0.0953293	0.175323	0.0508037	0.149166	0.20397	0.0291303	0.00490028	0	0.0122127	0.00536415	1
X009	AKR1C3	1.46565	0.910623	0.755612	0.263608	0.554029	1.12068	0.565026	0.0479212	0.281748	0.0245626	0.0416957	1
X010	ADGRG1	0.19118	0.0204472	0.0408827	0.00775556	0.0199801	0.081606	0.00385158	0.00965816	0.0109926	0.00358292	0.00653191	1
X011	ZBTB8A	0.562943	0.396874	0.234442	0.062684	0.215998	0.0529812	0.143368	0.0175192	0.0216784	0.00610275	0.00982003	0
X012	ZBTB46	0.131285	0.0495353	0.0344686	0.0272242	0.0327682	0.0345179	0.0814842	0.0691511	0.039436	0.00163212	0.0110068	1
X013	FAM69B	0.835071	0.653542	0.480847	0.182047	0.360564	0.0900751	0.366575	0.00401308	0.0506157	0.0142096	0.00491194	0
X014	BAALC	1.672	0.9132	0.869667	0.527236	0.0673864	0.256336	0.079755	0.0432707	0.168607	0.0150899	0.0567052	0
X015	MMRN1	0.188889	0.118411	0.160525	0.04233	0.0192567	0.0873286	0.00384978	0.00545982	0.102281	0.00103398	0.00270495	1
X016	NYNRIN	0.0336772	0.0249339	0.0235298	0.0115886	0.00539351	0.0243781	0.00499652	0.00958862	0.0266197	0	0.00439451	1
X017	MYADM	2.70708	1.7076	0.979688	1.15813	0.973811	0.476034	1.77004	1.3633	0.856778	1.78364	2.21354	0
X018	ARHGAP22	0.143882	0.0407718	0.0673223	0.0311649	0.0178518	0.0338871	0.0157467	0.0986277	0.042063	0	0.0546884	1
X019	TRH	1.55788	0.84514	1.17154	1.39661	0.0633696	0.296329	0.0378468	0.00836051	0.0436317	0.0107399	0.0106801	0
X020	CLEC11A	5.99992	3.23191	4.21021	6.47428	1.14729	0.471707	1.50629	1.00311	0.495889	0.941105	0.886612	0
X021	NPW	1.07389	0.268657	1.0531	1.09812	0.209233	0.200683	0.0619608	0.0202834	0.0146963	0.0519258	0.0198	0
X022	BEX3	0.78632	0.113897	0.419249	0.121873	0.191566	0.87774	0.0480684	0.0316167	0.00992172	0.00188579	0.0158763	1
X023	ZMAT3	0.547796	1.63774	0.811519	0.35121	1.34182	0.264057	1.09005	0.311782	0.834179	0.637823	0.541365	0
X024	LRRC28	0.138645	1.11274	0.41883	0.115709	0.898471	0.219057	0.348058	0.105502	0.188354	0.119771	0.148758	0
X025	HLA-DRB5	0.0487002	1.27504	1.04215	0.903734	0.438997	0.345122	0.147831	0.617094	0.722396	0.00233372	0.335562	0
X026	RANBP2	0.706458	1.31653	0.80033	0.612515	0.840255	0.280691	0.673951	0.503237	0.898429	0.429261	0.571767	0
X027	ETV6	1.46362	1.96453	1.55214	1.01869	1.33773	0.382967	1.05782	0.669473	1.43844	0.464608	0.719332	0
X028	PIK3R1	0.797594	1.55834	1.26243	0.817871	1.00641	0.48421	0.918193	0.582357	1.32344	0.421002	0.519992	0
X029	KMT2A	1.56673	2.46431	1.63781	0.903618	2.01583	0.703357	1.46221	0.707549	1.6117	0.513723	0.821428	0
X030	MACF1	2.75348	4.1204	2.99609	1.65359	2.63846	1.26592	2.51754	1.01931	2.37363	0.896915	1.21172	0
X031	CALCOCO2	1.63297	1.90272	1.27706	0.994832	0.798051	0.615867	1.21189	0.666002	1.2752	0.414092	0.952233	0
X032	TSPAN7	0.436509	0.50009	0.291817	0.0928718	0.414383	0.0843931	0.107789	0.00733865	0.0342598	0.00441859	0.00589095	0
X033	KDM5B	1.2615	1.75147	1.28491	0.57548	1.43993	0.474899	1.23675	0.150739	0.458579	0.406	0.191145	0
X034	CDK6	5.60967	10.2778	7.02227	3.21038	12.2122	2.60704	4.18474	0.685169	2.71551	0.962166	0.488617	1
X035	MEST	0.572001	1.68559	1.55579	0.351582	1.10644	0.52668	0.827816	0.0493415	0.0141468	0.0385347	0.033621	0
X036	CD38	0.858825	2.39994	1.6865	0.852429	1.83699	0.720202	1.44768	0.195455	0.287759	0.0823704	0.1948	0
X037	ERGIC1	0.989832	1.06748	0.721696	0.358299	0.726592	0.898397	0.486362	0.319626	0.903115	0.358192	0.479317	0
X038	DPYSL3	0	0.0171625	0.0071746	0.00375106	0.0008345	0	0	0.00226686	0.030718	0	0.000436145	1
X039	CEBPA	0.140538	2.07711	2.20854	0.652345	0.491237	0.534849	0.516006	0.576494	0.180822	0.409606	0.59821	0
X040	ITM2A	3.11904	7.64815	8.96417	1.17929	3.23678	2.44831	2.05161	0.147574	0.900423	0.0373456	0.135609	0
X041	PDE7A	0.420651	1.61759	1.17464	0.514236	0.696002	0.739753	0.419662	0.450957	0.623301	0.533331	0.338514	0
X042	GYPC	1.73653	1.96193	3.07753	1.51695	2.84656	1.60146	0.766406	0.469608	0.451354	1.16452	0.313043	0
X043	SMIM24	1.53677	2.04068	2.55849	0.699586	0.599341	2.15546	0.381005	0.0290793	0.135007	0.243861	0.0362274	1
X044	CPXM1	0.411805	0.567418	0.618182	0.239624	0.3353	0.394086	0.235253	0.0243874	0.0216213	0.0121671	0.0213045	1
X045	GAPDH	23.5351	22.3036	29.4202	32.5405	12.1715	14.2449	12.9543	20.9014	3.70389	25.4346	19.5533	0
X046	ANP32B	5.1523	4.73079	6.25262	4.46414	4.2047	4.52866	2.76662	2.91147	2.48659	1.95819	2.59146	0
X047	CDCA7	0.8727	0.753642	1.25362	0.685316	0.498966	0.376265	0.161417	0.105531	0.0326139	0.0749784	0.050819	0
X048	RPL36	26.5923	26.4879	34.9502	30.6573	23.654	25.0172	19.759	22.5091	12.6898	9.94685	17.7469	0
X049	RPL37A	36.8416	48.1764	61.2049	49.6981	40.5465	35.1671	29.735	33.5631	27.0426	12.5165	24.7768	0
X050	RPS29	27.306	39.403	50.7873	34.4617	33.0982	29.1487	23.6864	28.2122	18.0495	11.6464	19.3199	0
X051	RPL37	43.8092	50.7597	59.0056	47.7463	42.8259	33.689	34.8688	40.0028	34.2445	22.746	29.1862	0
X052	HINT1	7.66249	9.38911	11.139	7.72479	7.33289	7.30837	5.38668	6.00041	6.34573	2.90934	3.1945	0
X053	CALR	4.39414	5.16294	6.38826	6.33398	3.86729	3.10075	4.55604	1.81099	3.54303	0.533725	1.55916	0
X054	PRSS57	3.73528	4.09507	4.67258	3.64347	3.22461	0.978208	1.77276	0.0520607	0.117921	0.165236	0.0733529	0
X055	C19orf48	0.465717	0.464993	0.843988	0.466537	0.457125	0.70119	0.20564	0.150676	0.18094	0.029174	0.085397	0
X056	MATK	0.361476	0.347262	0.665679	0.3638	0.295639	0.509693	0.0819726	0.0940421	0.107395	0.00916177	0.0282642	0
X057	PAICS	0.559855	0.603904	1.21148	0.701228	0.777308	0.913621	0.23559	0.222487	0.249559	0.0391036	0.106511	0
X058	MRPL57	1.49422	1.61071	2.12251	1.69754	1.3464	1.59496	1.06549	0.972319	1.11351	0.815958	0.90638	0
X059	EEF1B2	19.167	22.3501	26.9629	23.3375	18.9401	21.2811	11.7057	15.4771	13.4131	5.58302	8.40909	0
X060	RPS8	52.7524	60.5653	71.4027	69.1056	52.2947	60.9682	38.3501	46.3321	39.0079	26.3612	35.3658	0
X061	C1QBP	2.15063	1.97968	3.30796	2.64435	2.14199	3.01144	1.30688	1.58334	1.33133	0.211651	0.828685	0
X062	IGFBP7	0.733932	2.1647	2.7106	1.67243	1.41669	2.01068	0.696326	0.906317	0.197796	0.175665	0.414901	0
X063	NCL	4.05459	4.71265	7.26093	4.7535	5.92439	4.85821	3.65441	2.95309	3.52253	0.635005	1.88703	0
X064	SERBP1	3.21091	4.05621	5.35942	3.72886	4.65636	3.4242	2.75333	2.47827	3.29436	1.31204	1.99285	0
X065	HSP90AB1	10.8074	12.2678	14.6418	9.14648	13.7392	9.73411	7.26656	4.30362	4.35854	0.91542	3.3485	0
X066	XBP1	1.53895	1.89917	2.58664	1.79862	0.682707	1.47293	2.05484	0.735554	1.5189	0.434943	0.899691	0
X067	NUCB2	1.73205	4.34644	6.58799	3.54483	3.04157	2.60865	1.12382	0.555446	3.90211	3.51713	0.556641	0
X068	TYMS	0.133052	0.193343	1.82299	0.983954	0.510423	0.838391	0.180327	0.22874	0.0364697	0.259603	0.0513148	0
X069	DUT	1.30185	1.32156	3.37799	2.53662	1.72234	2.5041	1.00337	1.03093	1.00486	1.41509	0.706712	0
X070	PCNA	0.252387	0.290055	1.36701	1.09102	0.798534	1.02699	0.345943	0.399746	0.173959	0.573316	0.223848	0
X071	CENPF	0.0547425	0.190605	1.1764	0.594147	0.303329	0.919143	0.0799669	0.281877	0.12768	0.073898	0.0446519	0
X072	FABP5	0.683517	1.2857	2.51121	2.21109	1.36942	1.77446	0.859146	0.627071	0.493577	0.0487877	0.23373	0
X073	TUBA1B	4.18612	4.11355	11.6659	8.82716	6.07878	7.99558	5.42696	6.39954	3.52996	2.0319	2.47213	0
X074	MZT2A	1.03015	0.96164	1.50713	1.33199	0.650912	1.06204	0.66276	0.973394	0.799285	0.807798	0.397712	0
X075	MZT2B	2.18762	2.52194	3.48705	3.27384	1.86251	2.23402	2.04876	2.51355	2.16069	1.38117	1.44633	0
X076	PRSS21	0.729288	0.465954	0.830126	0.631085	0.423498	0.682345	0.375119	0.120377	0.0293433	0.274444	0.217733	0
X077	ENO1	9.5461	6.72481	10.9557	8.25887	5.42027	8.37787	3.84563	4.85462	2.04041	3.83496	4.61066	0
X078	LDHA	3.23352	2.6372	4.11842	3.08245	1.86049	2.99958	2.65362	2.41802	1.18444	2.78587	1.76682	0
X079	MIF	1.09825	1.28403	2.49111	1.67863	1.62693	1.1414	1.07599	0.554216	0.359903	0.70506	0.350299	0
X080	SMC2	0.194923	0.330339	0.817778	0.46469	0.452296	0.394348	0.248349	0.254022	0.334479	0.0938539	0.118346	0
X081	NASP	1.20157	1.54742	2.87401	1.8256	1.82277	1.5206	1.27142	0.831341	1.28986	0.279504	0.553483	0
X082	MCM3	0.331671	0.38019	1.21027	0.685945	0.640855	0.59649	0.428251	0.243843	0.225958	0.0953126	0.0799336	0
X083	PA2G4	1.48739	1.83761	3.45766	2.23405	2.59768	2.2824	1.28443	1.09767	1.30164	0.460072	0.942161	0
X084	CMSS1	0.196738	0.280868	0.625212	0.357271	0.440638	0.369253	0.169631	0.107656	0.175918	0.0248207	0.0594271	0
X085	MCM7	0.352518	0.572007	1.34967	0.797877	1.02603	0.889376	0.460279	0.243643	0.425092	0.156467	0.148445	0
X086	CBX5	0.591477	0.653946	1.07223	0.855383	0.697491	0.709393	0.434123	0.535792	0.647569	0.316363	0.262055	0
X087	GGCT	0.43548	0.505423	0.963511	0.774135	0.549702	0.538011	0.36553	0.440988	0.419625	0.158845	0.256908	0
X088	PRKDC	0.814357	1.11768	1.95143	1.35389	1.42724	0.564284	0.680295	0.751007	1.08563	0.492411	0.579287	0
X089	SRM	0.677416	0.780591	1.55683	1.14192	0.983964	0.413009	0.366918	0.592809	0.826413	0.0559101	0.393374	0
X090	MGST1	2.1395	2.15056	3.43506	4.13129	0.835891	0.0439189	1.03535	1.2394	0.570114	1.45592	2.24631	0
X091	PRTN3	0.25542	0.102801	0.301733	19.2425	0.0304641	0.0818561	0.291512	0.117232	0.00375396	4.14618	0.351862	0
X092	MPO	11.9313	10.5317	21.4802	53.806	1.2025	0.604233	1.54601	1.2659	0.104409	23.5013	2.04985	0
X093	CITED4	0.468593	0.131264	0.236253	0.822808	0.053242	0.00470881	0.0451288	0.412523	0.208666	0.52853	0.33022	0
X094	P4HB	1.00082	1.0724	1.39986	2.4997	1.23355	0.90815	1.44314	1.31972	2.197	1.93135	1.46931	0
X095	ELANE	0.939342	0.454655	0.622481	27.2575	0.0952758	0.109345	0.590935	0.152435	0.0125638	21.3735	0.512616	0
X096	AZU1	0.868269	0.277059	0.368101	18.8089	0.0699967	0.236569	0.446989	0.2305	0.0259117	17.924	0.633454	0
X097	KLF1	0.0239308	0.043934	0.0419885	0.0276049	1.42235	0.00422585	0.066852	0.00516679	0.00326543	0.00251307	0.00842166	0
X098	HBD	0.0874109	0.235781	0.124465	0.119841	12.3178	0.310235	0.189194	0.0804789	0.00285653	0.0187333	0.0316428	0
X099	DHRS3	0.0287015	0.3483	0.167205	0.210778	1.75077	0.0603331	0.230778	0.284335	0.0947579	0	0.0764444	0
X100	PHF6	0.279446	0.468199	0.39283	0.26256	1.58015	0.245118	0.481012	0.177778	0.3714	0.150685	0.158754	0
X101	ZNF385D	0.00539839	0.899774	0.166736	0.00555559	1.79579	0	0.117597	0.00213041	0.00128183	0.00160435	0.00343568	0
X102	FADS1	0.155588	0.161835	0.181521	0.328728	1.2351	0.139257	0.422829	0.416627	0.390369	0.019006	0.524861	0
X103	FAM30A	2.35721	0.648451	0.817511	0.0913112	0.153881	5.25435	0.244011	0.0394152	2.88154	0.00275306	0.0247003	1
X104	DNMT3B	0.151913	0.0601866	0.116519	0.0160813	0.07105	0.491895	0.0211534	0.00970984	0.0398415	0.000692074	0.00247713	1
X105	VPREB3	0.0307747	0.0410022	0.00899537	0.00805452	0.00319562	4.08514	0.00328042	0.0160409	0.0189234	0.00280259	0.00295719	0
X106	VPREB1	0.200689	0.121224	0.145949	0.0124998	0.00575594	9.76306	0.0076734	0.0137238	0.0829972	0	0.00106275	0
X107	EBF1	0.0524045	0.0243618	0.00786453	0.00316107	0.00275185	1.4444	0.00113857	0.00174588	0.00700374	0.00927494	0.00101969	0
X108	BANK1	0.206307	0.254573	0.193229	0.0998925	0.140227	2.05823	0.0624426	0.152273	0.130826	0.0335402	0.0984636	0
X109	CD79A	1.04113	0.398345	0.186909	0.0516089	0.0695979	9.78029	0.0862316	0.072918	0.331976	0.0147552	0.0389556	0
X110	ZCCHC7	0.802122	0.643987	0.527291	0.354726	0.496036	6.02755	0.370623	0.244663	0.644004	0.147525	0.236259	0
X111	PCDH9	0.129457	0.00225686	0.00543988	0.00324696	0.00063347	1.3505	0.00897442	0.00564959	0.0778839	0.000761876	0.00454674	0
X112	JCHAIN	2.63428	0.0489802	0.225507	0.145472	0.0592111	28.827	0.116316	0.145632	1.97547	0.0354346	0.221434	0
X113	MS4A1	0.0990614	0.0216425	0.00982127	0.0272252	0.005991	1.53834	0.0118785	0.0490747	0.270116	0.0184887	0.0254437	0
X114	LTB	3.00846	0.180077	0.554439	0.212105	0.114387	15.2179	0.279385	0.662788	2.62553	0.865021	0.361988	0
X115	CD19	0.258414	0.0684919	0.0403506	0.0243506	0.0116402	1.16891	0.0104071	0.0118312	0.0287488	0.00133604	0.0107623	0
X116	CLECL1	0.984406	0.468817	0.594615	0.339128	0.346496	2.55992	0.189681	0.45533	0.720106	0.182698	0.177094	0
X117	HBA2	4.08349	0.721923	1.96995	1.95432	4.88318	14.3976	1.51857	1.85872	0.321474	1.35416	0.912546	0
X118	MS4A2	0.0383975	0.0450937	0.0102213	0.0264282	0.487627	0	10.0339	0.0132179	0.0111737	0.0336033	0.0233387	0
X119	HPGD	0.237321	0.465031	0.233159	0.0718324	0.651086	0.0631897	15.7385	0.0177456	0.00909691	0.0261972	0.0444246	0
X120	BACE2	0.010325	0.00755991	0.00232586	0.00359171	0.0218007	0	1.55085	0.00364717	0.00158332	0.00370224	0.00512914	0
X121	HDC	0.00464022	0.02581	0.00836655	0.0153422	0.124353	0	6.27581	0.0219191	0.0128091	0.0131634	0.0243152	0
X122	GRAP2	0.0248702	0.047596	0.0390456	0.0210536	0.0817287	0.0636317	1.42204	0.0259281	0.0486651	0.00429964	0.00996019	0
X123	LMO4	0.526561	0.309315	0.25248	0.340073	0.639323	1.60013	11.6107	0.525316	0.735972	0.0491583	0.554977	0
X124	FCER1A	0.315375	0.18389	0.0284503	0.205036	1.14684	0	23.8182	2.14372	4.20368	0.0815248	0.0985243	0
X125	NTRK1	0.172831	0.10154	0.0313314	0.00977241	0.320484	0	1.64824	0.00977784	0.00158332	0.0106832	0.00384724	0
X126	NLK	0.151074	0.218491	0.127301	0.117946	0.460208	0.0417048	1.68678	0.0948472	0.162869	0.22057	0.13478	0
X127	TPSAB1	5.62978	0.607422	0.283005	0.256821	2.75701	0	36.5138	0.0230348	0	0.0437707	0.0474851	0
X128	CPA3	0.366136	0.531623	0.251354	0.0660453	1.00835	0	9.51822	0.0136825	0.00655279	0.0296031	0.023029	0
X129	SLC45A3	0.574486	0.430728	0.204313	0.1187	0.36924	0.0121521	5.0225	0.0185008	0.0313222	0.017998	0.0222843	0
X130	MEIS2	0.0768586	0.0346981	0.00320879	0.00436979	0.172007	0	2.26825	0.000934266	0	0.00611911	0.00413117	0
X131	IL1RL1	0.0743785	0.0381102	0.00570555	0.0102574	0.16527	0	1.7398	0.00451309	0.00208179	0.00407732	0.0120045	0
X132	NMT2	0.0552426	0.133821	0.0724982	0.0346428	0.155603	0.050418	1.27635	0.0249634	0.0269931	0.0128945	0.0223009	0
X133	TPSD1	0.332242	0.556091	0.0563398	0.0333176	0.368733	0	6.40038	0.0162586	0	0.0474134	0.0164737	0
X134	IL5RA	1.54741	0.243491	0.133553	0.257766	0.656063	0	6.14308	0.00295738	0	0.0246203	0.0216797	0
X135	CNRIP1	0.19191	0.125709	0.023582	0.0240161	2.41427	0	5.12747	0.00945271	0.00293643	0.0312441	0.0112104	0
X136	LAT	0.0861506	0.149964	0.0602036	0.0536697	0.813601	0.0853061	2.09403	0.113223	0.0707548	0.0767378	0.0964603	0
X137	MS4A3	0.139658	0.0936835	0.0358867	0.959479	0.2996	0.028875	8.30738	0.0590062	0.00560397	3.87802	0.120996	0
X138	CLEC10A	0.0100278	0.0448951	0.0199527	0.489355	0.000379163	0	0.0538623	5.07563	0.11695	0.00339927	0.547565	0
X139	HLA-DQA2	0.0138059	0.396188	0.440572	0.488443	0.173856	0.0692038	0.0763766	5.47443	0.26698	0.0152904	0.747949	0
X140	CD1E	0.0014725	0.00284486	0.00373537	0.0720581	0	0.0142618	0.00889991	0.988249	0.0238773	0	0.0283543	0
X141	CD1C	0.0275783	0.00781481	0.0180402	0.209202	0.00197571	0.0408208	0.0287306	4.78798	0.030293	0.00225532	0.143942	0
X142	PKIB	0.00594811	0.017536	0.0160411	0.117605	0.00839036	0.00729474	0.0186713	0.551208	0.0284141	0	0.0509574	0
X143	HLA-DPB1	6.16553	5.87168	5.07634	6.644	1.72184	3.92823	0.802782	46.4812	16.4665	0.111943	8.46779	0
X144	HLA-DQB1	3.17888	1.45319	0.96847	2.00488	0.292001	0.56228	0.210719	14.0198	2.5811	0.0235744	2.23299	0
X145	HLA-DQA1	1.8874	1.55629	0.887487	1.5857	0.252384	0.297438	0.165747	15.4886	3.38478	0.0318078	1.21222	0
X146	NDRG2	0.0968699	0.038317	0.0373098	0.0589173	0.0343532	0.279153	0.141392	0.678883	0.0869186	0.00141643	0.0406717	0
X147	CST3	1.91597	1.45788	1.68338	11.9376	1.2508	0.905923	5.54017	60.2936	9.31066	4.23954	37.4344	0
X148	CPVL	0.0229391	0.00983685	0.021979	0.116074	0.0048833	0	0.0108668	1.58917	0.0028776	0	0.92352	0
X149	UPK3A	0.0141645	0.00217433	0.00442427	0.111754	0.000280665	0	0.00344598	0.369732	0.0973568	0.00170924	0.126501	0
X150	CLEC4A	0.0176215	0.0106072	0.00942991	0.117314	0.0069688	0.0486618	0.0365767	1.01552	0.189652	0.438336	0.727674	0
X151	XIST	5.10593	8.6008	4.63254	1.56492	10.5266	0.889196	2.44082	1.15716	12.7046	0.252619	1.46024	0
X152	PNISR	5.59639	6.2738	4.26579	3.14353	5.84223	3.65296	4.59108	3.6796	9.6909	1.13166	2.46229	0
X153	CYP46A1	0.0991763	0.0331625	0.037244	0.0420098	0.00184332	0.0232179	0.00126344	0.0154509	2.2853	0.00751754	0.00947019	0
X154	MAPKAPK2	0.219874	0.397464	0.353698	0.490369	0.324871	0.359117	0.284606	0.446984	7.03353	0.398678	0.460267	0
X155	CYB561A3	0.225041	0.231164	0.20109	0.188119	0.234276	0.213469	0.224459	0.297439	3.53208	0.0654032	0.233624	0
X156	SLC20A1	0.208228	0.185762	0.234219	0.225694	0.171683	0.192274	0.113	0.205502	2.81947	0.207167	0.357354	0
X157	LILRA4	0.00725505	0.000563852	0.00419673	0.0107081	0.000412831	0.281171	0.00230823	0.0390733	4.60824	0	0.00417281	0
X158	CLIC3	0.0467368	0.0309162	0.011673	0.0146858	0.0158349	0.194027	0.0105453	0.0752853	2.23552	0.00434306	0.0133354	0
X159	RBM38	0.0448111	0.0911557	0.0677933	0.0874054	0.138768	0.214931	0.0911431	0.161791	3.91315	0.242723	0.177263	0
X160	BLNK	0.00889838	0.0374146	0.0326275	0.111197	0.00168105	0.265954	0.00452184	0.299087	2.5646	0.00205016	0.0376638	0
X161	SLC15A4	0.138513	0.175735	0.145129	0.189646	0.123922	0.121231	0.127342	0.203621	3.09986	0.425632	0.40478	0
X162	RUNX2	0.345694	0.532435	0.496639	0.559708	0.204284	0.191074	0.469852	0.708995	5.85513	0.261198	0.223197	0
X163	COBLL1	0.03531	0.499775	0.392733	0.157438	0.0185928	0.0971345	0.182137	0.121853	6.04293	0.00361315	0.0628112	0
X164	LTF	0.0541552	0.0278471	0.0100017	0.0842925	0.0173452	0.0126512	0.0844431	0.023744	0	16.4758	0.553214	0
X165	PGLYRP1	0.042738	0.00852238	0.00641373	0.0553564	0.00754548	0.114923	0.085767	0.0158236	0	11.2907	0.301248	0
X166	BPI	0.0175064	0.00818716	0.00404313	0.269565	0.00556041	0	0.0991643	0.0169297	0.00724434	10.9362	0.320882	0
X167	CEACAM8	0.00568247	0.0100816	0.00186752	0.044915	0.00984248	0	0.0396747	0.0035003	0	10.8004	0.120711	0
X168	LCN2	0.0449618	0.026335	0.0114363	0.125158	0.0152868	0.04158	0.115116	0.0154094	0.00358207	39.8968	0.455833	0
X169	ANXA3	0.0271669	0.010178	0.00274605	0.107697	0.0238964	0.00340941	0.0543065	0.00302797	0.00275781	9.36091	0.154716	0
X170	CAMP	0.328703	0.0935294	0.0335149	0.168028	0.101367	0.0648432	0.119515	0.118905	0	16.3524	0.345066	0
X171	SYNE2	0.134874	0.0540964	0.0270806	0.0774913	0.0353814	0.0556565	0.0699884	0.0581153	0.151598	3.28516	0.133947	0
X172	DEFA4	0.0593064	0.0349061	0.0240369	1.79992	0.0676681	0.00910741	0.326656	0.0337094	0	59.3721	0.225157	0
X173	SLPI	0.0187797	0.00454516	0.00293449	0.428304	0.00660227	0	0.0529143	0.00276488	0.00610242	13.4266	0.0841962	0
X174	CEACAM6	0.00317604	0.00321496	0.00141293	0.10134	0.00390136	0	0.0205124	0.000255461	0	5.38386	0.0442208	0
X175	SERPINB10	0.0018816	0.00978415	0.00440339	0.331247	0.00418823	0	0.0421845	0.0218327	0	3.54171	0.225031	0
X176	S100P	0.533947	0.0304434	0.031449	1.1146	0.0110942	0.144321	0.246506	0.0648696	0.00238013	21.0001	0.95988	0
X177	STOM	0.7686	0.69501	0.724452	0.555393	0.526153	0.279456	0.113644	0.299907	0.322346	6.35845	0.562913	0
X178	HP	0.0196016	0.00924881	0.00207167	0.0952621	0.00439046	0	0.039147	0.04006	0.00214215	5.85289	0.415258	0
X179	GCA	0.682805	0.496136	0.513533	0.907193	0.372054	0.283597	0.481494	0.903288	0.369636	15.9915	1.5568	0
X180	CYSTM1	0.0574188	0.0127502	0.0158299	0.20162	0.0102632	0.0583342	0.0400279	0.3552	0.306819	5.12888	0.454122	0
X181	ABHD5	0.13734	0.11194	0.111549	0.254837	0.147906	0.0726897	0.451322	0.177017	0.164227	4.15793	0.681998	0
X182	CDA	0.032534	0.0147284	0.00710466	0.242843	0.00309983	0.0172561	0.0503891	0.204221	0.0195373	7.02402	1.16883	0
X183	ANP32A	1.75405	2.27127	2.44215	2.145	2.32522	2.30185	2.09127	1.94272	2.5904	4.53241	2.18315	0
X184	FAM107B	0.510937	0.503398	0.509915	1.33835	0.346376	0.366073	0.826136	0.684372	1.13143	3.85485	0.858578	0
X185	LBR	1.07652	0.73458	0.897376	1.3283	0.560984	0.787452	1.03408	0.819324	1.07082	4.63988	1.31236	0
X186	NKG7	0.491705	0.750907	0.889308	1.35778	0.273229	0.79721	0.286931	1.02408	0.938045	6.39896	0.807181	0
X187	EMB	0.401869	1.48234	1.49565	2.05718	0.49158	0.458662	0.563173	1.09485	2.22312	6.59683	1.81604	0
X188	PYGL	0.806888	0.798469	1.00645	0.857515	0.215353	0.0900479	0.602931	0.449642	0.103025	4.51816	1.23432	0
X189	ATP8B4	0.22515	0.742827	0.597	0.617004	0.220471	0.0144986	0.375739	0.303731	0.197833	2.24202	0.287713	0
X190	YWHAH	1.32613	1.21093	1.38718	1.36265	1.2594	1.11743	1.43291	1.2032	0.33883	4.48238	1.11094	0
X191	CAT	1.24125	1.24885	1.14233	1.40441	2.26939	0.707688	0.597714	1.05185	2.05263	3.96419	1.01113	0
X192	CCPG1	0.49357	0.681962	0.556502	0.482994	0.523111	0.224351	0.750156	0.404125	0.410852	3.71681	1.17129	0
X193	RTN3	0.7771	0.803192	0.805295	0.829807	1.14579	0.492895	1.12911	0.726292	0.405588	4.10362	1.62545	0
X194	S100A12	0.701987	0.120486	0.0756752	1.71564	0.0881086	0.748743	0.418119	1.62959	0.0917339	29.8572	9.68515	0
X195	PADI4	0.259095	0.259815	0.237179	0.261024	0.155522	0.332699	0.322515	0.222297	0.185457	3.51685	0.956705	0
X196	ITGAM	0.079111	0.0343088	0.0242866	0.242554	0.0278823	0.0536813	0.51376	0.419845	0.097901	3.11877	1.20029	0
X197	NAMPT	0.374893	0.2095	0.223462	0.39297	0.220425	0.134128	1.21067	0.56921	0.381708	8.72887	4.32141	0
X198	TSPO	3.0934	1.88773	1.84919	6.58225	1.12687	2.01996	3.96612	7.02526	0.652698	31.8934	11.8652	0
X199	RAB31	0.13122	0.177169	0.316111	0.695604	0.0393307	0.0961304	0.501114	1.45671	0.261042	7.73149	1.98825	0
X200	RAB27A	0.481834	0.433121	0.516516	0.960435	0.202464	0.343451	0.453938	0.4892	0.131509	5.03259	1.19687	0
X201	ACTN1	0.041191	0.239821	0.340124	0.825071	0.245007	0.193272	0.31352	0.632962	0.0613091	4.66726	1.13628	0
X202	RETN	0.10782	0.0437028	0.057455	4.22683	0.0452082	0.12067	0.133274	0.855612	0.00645807	21.0531	3.86074	0
X203	IFITM3	2.23674	0.792871	0.946805	1.81566	0.163347	0.683682	0.817534	2.51654	0.0850572	0.81077	14.2887	0
X204	MAFB	0.00564002	0.00374361	0.00129993	0.0261089	0.00261865	0.0202642	0.00266356	0.153467	0.00435345	0.025052	1.55266	0
X205	ISG15	0.917276	0.694239	0.645145	0.736491	0.675379	0.746278	0.944684	0.89716	0.406941	0.43651	3.95987	0
X206	EPSTI1	0.699057	0.239425	0.157671	0.175329	0.286972	0.328959	0.225668	0.357453	0.142225	0.0712792	1.21121	0
X207	IFI44L	1.03546	0.261261	0.220905	0.388435	0.0934326	0.727082	0.101745	0.371884	0.419841	0.188469	2.31714	0
X208	CLEC7A	0.0753164	0.0189758	0.0137857	0.165803	0.00535999	0.0265537	0.0140519	0.760518	0.0539491	0.759683	3.11283	0
X209	GIMAP4	0.562958	0.0786041	0.0441634	0.153433	0.0697714	0.0615111	0.0602817	0.567426	0.136702	0.727583	3.25506	0
X210	CTSS	1.06237	1.3734	1.20475	2.19569	0.822523	1.60118	0.473202	8.75331	3.52733	10.7484	26.1953	0
X211	TYMP	0.695788	0.316982	0.257215	1.26439	0.222006	0.0822565	0.82771	3.0851	0.36661	1.53877	9.33826	0
X212	SLC7A7	0.0374038	0.0298476	0.0134659	0.176525	0.0103067	0.0144892	0.0181957	0.650834	0.0174702	0.188212	2.25224	0
X213	CD14	0.0361218	0.0259165	0.0102008	0.360656	0.0126573	0.0362793	0.0537317	1.66686	0.0697498	0.875039	8.46658	0
X214	TNFAIP2	0.0767664	0.160975	0.0930958	0.373039	0.00838066	0.0250711	0.0842461	1.30467	0.0769445	0.693184	3.32034	0
X215	GAS7	0.342888	0.485652	0.30977	0.489784	0.247469	0.118508	0.135605	0.724908	0.0855435	0.469646	1.39333	0
X216	CD163	0.00352978	0.00386227	0.00212502	0.0457711	0.00138141	0	0.00185752	0.35753	0.0298802	0.00804512	0.668922	0
X217	CD300E	0.00737345	0.00437345	0.00243939	0.032163	0.00115802	0	0.00371822	0.521916	0.0414395	0.000260678	1.46184	0
X218	LRP1	0.00327064	0.00769484	0.00225367	0.0842298	0.00260783	0	0.0106674	0.587064	0.0143691	0.00998784	1.57653	0
X219	VCAN	0.028575	0.0629863	0.0196501	1.47855	0.00820021	0.0236025	0.174785	4.91444	0.178992	0.0530515	14.272	0
X220	NRGN	0.240902	0.108731	0.201535	0.506152	0.0590877	0.206601	0.127064	0.686602	0.0328451	0.0187984	1.1292	0
X221	OAS1	0.537217	0.16627	0.149409	0.26812	0.0318535	0.163476	0.0766051	0.508129	0.431844	0.0627332	1.33854	0
X222	LILRB2	0.0756781	0.01883	0.0178055	0.0739102	0.00263734	0.171636	0.0378176	0.564012	0.919334	0.41731	1.43258	0
X223	PSAP	1.06892	1.09008	0.98337	2.47575	1.30812	0.788611	1.56916	6.23788	5.38352	1.84214	11.7977	0
X224	ZFP36L1	0.248944	0.270756	0.100478	0.114033	1.26016	0.392588	1.01617	1.05648	0.204051	1.78372	4.15855	0
X225	SAT1	2.35117	1.68042	0.926331	2.2181	3.19874	0.973925	3.8703	4.91472	1.70969	5.13568	14.4186	0
X226	MCL1	1.57482	1.26172	0.971635	1.91011	1.32914	0.56968	2.14874	2.34015	1.7236	2.79161	5.63652	0
X227	TNFSF10	0.250191	0.112725	0.118041	0.313979	0.12152	0.181587	1.29384	0.656177	0.0873353	0.637831	3.94034	0
X228	CEBPB	0.684956	0.434247	0.334223	0.768993	0.388805	0.138725	1.98157	1.24766	0.0655096	2.68439	4.22348	0
X229	SLC11A1	0.148196	0.0393739	0.0238063	0.186833	0.0412566	0.0103192	0.0756842	0.301023	0.0495831	0.998368	2.74235	0
X230	CTSD	0.833261	0.817311	1.12768	1.28928	0.650241	0.936627	1.2963	1.46857	1.00365	2.18842	4.65806	0
X231	SERPINA1	0.256705	0.0387894	0.0676588	0.54044	0.0125483	0.0462843	0.0782351	0.82765	0.023148	3.0451	5.52116	0

## Sheet: TARGET-AML 185
patient ID	newgroup	LSC expression signature score (17-gene set)	CD69+ HSC.like	CD69- HSC.like	LMPP.like	GMP.like	E/B/M.like	MEP.like	CLP.like	monocyte.like	neutrophil.like	cDC.like	pDC.like	otherCells	EFS_months	EFS_status	OS_months	OS_status	type	Name	TARGET_USI	Gender	Race	Ethnicity	Age_at_Diagnosis_in_Days	First_Event	Event_Free_Survival_Time_in_Days	Vital_Status	Overall_Survival_Time_in_Days	Year_of_Diagnosis	Year_of_Last_Follow_Up	Protocol	WBC_at_Diagnosis	Bone_marrow_leukemic_blast_percentage	Peripheral_blasts	CNS_disease	Chloroma	FAB_Category	t_6_9	t_8_21	t_3_5_q25_q34	t_6_11_q27_q23	t_9_11_p22_q23	t_10_11_p11_2_q23	t_11_19_q23_p13_1	inv_16	del5q	del7q	del9q
TARGET-20-PABGKN	CD69+-low	-0.11876	3.17175e-05	3.64616e-05	6.83248e-08	0.400589	6.95196e-05	0.000222322	4.46226e-05	3.17334e-05	0.536526	5.41291e-05	3.63032e-05	0.0623581	3.16667	1	3.16667	Dead	09A	TARGET-20-PABGKN-09A-01R	TARGET-20-PABGKN	Female	White	Not Hispanic or Latino	6641	Death without Remission	95	Dead	95	1998	1998	CCG-2961	32.9	71	86	Yes	Yes	M2	Unknown	Unknown	Unknown	Unknown	Unknown	Unknown	Unknown	Unknown	Unknown	Unknown	Unknown
TARGET-20-PABLDZ	CD69+-low	0.0804525	0.0275631	7.41718e-06	9.82773e-05	0.424502	8.97298e-08	4.78813e-06	7.60865e-06	1.15487e-05	0.289172	1.53076e-05	7.51331e-07	0.258617	23.8	1	24.0333	Alive	09A	TARGET-20-PABLDZ-09A-04R	TARGET-20-PABLDZ	Female	White	Not Hispanic or Latino	2455	Relapse	714	Alive	721	1997	1999	CCG-2961	6	93	0	No	No	M4	Unknown	Unknown	Unknown	Unknown	Unknown	Unknown	Unknown	Unknown	Unknown	Unknown	Unknown
TARGET-20-PACDZR	CD69+-low	-0.297959	2.36426e-05	0.281325	0.319509	0.227352	1.01988e-06	0.138894	0.0312624	0.000924191	0.000351922	3.14359e-05	0.000324809	8.77288e-07	12.5667	1	15.1667	Dead	09A	TARGET-20-PACDZR-09A-02R	TARGET-20-PACDZR	Female	White	Not Hispanic or Latino	1661	Relapse	377	Dead	455	1998	1999	CCG-2961	59	67	85	No	No	M1	No	No	No	No	No	No	No	No	No	No	No
TARGET-20-PAEAFC	CD69+-low	0.231006	1.84336e-05	1.9379e-06	5.00138e-06	0.131125	0.000110209	9.01526e-05	0.000108736	4.21307e-05	0.6006	0.000101936	1.99419e-08	0.267796	0.0666667	1	0.0666667	Dead	09A	TARGET-20-PAEAFC-09A-03R	TARGET-20-PAEAFC	Male	White	Not Hispanic or Latino	5108	Death without Remission	2	Dead	2	1997	1997	CCG-2961	173	88	66	Yes	No	M4	No	No	No	No	No	No	No	No	No	No	No
TARGET-20-PAEAKL	CD69+-low	-0.0453812	0.000578273	1.43406e-05	8.75033e-05	0.000358137	6.58562e-05	0.000156424	1.95402e-08	0.242214	0.622566	0.000531677	1.24873e-07	0.133427	4.46667	1	5.43333	Dead	09A	TARGET-20-PAEAKL-09A-03R	TARGET-20-PAEAKL	Female	Black or African American	Not Hispanic or Latino	5218	Relapse	134	Dead	163	1997	1997	CCG-2961	96.1	80	81	Yes	No	M5	No	No	No	No	Yes	No	Yes	No	No	No	No
TARGET-20-PAECBZ	CD69+-low	-0.104449	2.8882e-06	0.00177131	3.11491e-05	0.401788	0.000139466	4.63414e-08	0.000243961	0.000291539	0.384906	5.32961e-06	0.000195147	0.210624	103.9	0	103.9	Alive	09A	TARGET-20-PAECBZ-09A-03R	TARGET-20-PAECBZ	Female	Unknown	Not Hispanic or Latino	1394	Censored	3117	Alive	3117	1997	2005	CCG-2961	59.8	71	93	No	No	M2	No	No	No	No	No	No	No	No	No	No	No
TARGET-20-PAECCE	CD69+-low	0.383334	3.98106e-06	2.13131e-08	1.90202e-05	4.28739e-06	6.98343e-05	1.37538e-06	4.31183e-06	0.433532	0.14923	0.0529645	1.55954e-05	0.364156	2.83333	1	4.9	Dead	09A	TARGET-20-PAECCE-09A-01R	TARGET-20-PAECCE	Male	White	Not Hispanic or Latino	900	Induction Failure	85	Dead	147	1997	1997	CCG-2961	98.3	95	0	No	No	M5	Unknown	Unknown	Unknown	Unknown	Unknown	Unknown	Unknown	Unknown	Unknown	Unknown	Unknown
TARGET-20-PAEEYP	CD69+-low	0.286563	3.98511e-05	0.000488385	1.92835e-07	0.253809	2.69665e-05	1.48139e-05	3.31128e-06	1.03346e-05	0.655179	0.000330658	8.3894e-07	0.0900964	3.33333	1	13.2667	Dead	09A	TARGET-20-PAEEYP-09A-02R	TARGET-20-PAEEYP	Female	White	Not Hispanic or Latino	567	Induction Failure	100	Dead	398	1997	1998	CCG-2961	165	91	89	No	No	M5	No	No	No	No	No	No	No	No	No	No	No
TARGET-20-PAEFGR	CD69+-middle	-0.125498	0.227505	2.88369e-06	6.48125e-08	0.209178	6.78841e-06	1.18687e-06	1.98874e-06	2.98605e-05	0.563169	9.31508e-05	6.06058e-07	1.0856e-05	16.5667	1	134.067	Alive	09A	TARGET-20-PAEFGR-09A-02R	TARGET-20-PAEFGR	Female	White	Not Hispanic or Latino	549	Relapse	497	Alive	4022	1997	2008	CCG-2961	51.2	75	41	No	No	M2	No	No	No	No	No	No	No	Yes	No	No	No
TARGET-20-PAEFHC	CD69+-low	-0.214774	0.000663072	0.000115103	8.91468e-06	0.336452	3.55038e-06	2.09231e-06	4.86991e-06	1.11494e-06	0.505024	0.000124695	2.6652e-07	0.1576	21.7	1	132.167	Alive	09A	TARGET-20-PAEFHC-09A-02R	TARGET-20-PAEFHC	Male	White	Not Hispanic or Latino	2558	Relapse	651	Alive	3965	1997	2008	CCG-2961	52.4	85	56	No	No	M2	No	No	No	No	No	No	No	No	No	No	No
TARGET-20-PAEIKD	CD69+-high	0.060573	0.328821	6.04395e-05	4.05968e-06	0.000116662	6.26748e-07	2.80238e-06	1.72422e-05	0.149735	0.192191	2.04244e-05	3.14769e-07	0.329031	26.9667	1	120	Alive	09A	TARGET-20-PAEIKD-09A-01R	TARGET-20-PAEIKD	Male	Black or African American	Not Hispanic or Latino	282	Relapse	809	Alive	3600	1998	2008	CCG-2961	13.2	87	0	No	No	M5	No	No	No	No	Yes	No	No	No	No	No	No
TARGET-20-PAERAH	CD69+-middle	-0.286652	0.243524	0.000337107	4.92687e-08	0.368607	2.55167e-06	2.96478e-05	6.19193e-05	5.09673e-05	0.229012	2.83599e-05	1.34161e-06	0.158345	10.3	1	17.9333	Dead	09A	TARGET-20-PAERAH-09A-03R	TARGET-20-PAERAH	Male	White	Not Hispanic or Latino	6366	Relapse	309	Dead	538	1999	2001	CCG-2961	31.1	91	84	No	No	M4	No	Yes	No	No	No	No	No	No	No	No	No
TARGET-20-PAKERZ	CD69+-high	0.421819	0.504339	0.00080869	0.000312683	1.92909e-07	3.96822e-06	4.70569e-06	0.000140209	6.12477e-07	9.21264e-06	4.61485e-05	6.42023e-05	0.49427	7.36667	1	13.2333	Dead	09A	TARGET-20-PAKERZ-09A-01R	TARGET-20-PAKERZ	Female	White	Not Hispanic or Latino	1022	Relapse	221	Dead	397	2000	2001	CCG-2961	4.8	89	32	No	No	M1	Unknown	Unknown	Unknown	Unknown	Unknown	Unknown	Unknown	Unknown	Unknown	Unknown	Unknown
TARGET-20-PAKIYW	CD69+-low	-0.0834257	0.0425969	1.55907e-06	6.91449e-07	2.70672e-07	3.13924e-07	2.19841e-07	3.16575e-05	0.396837	0.272735	0.000217842	6.54248e-06	0.287572	15.3667	1	98.8333	Alive	09A	TARGET-20-PAKIYW-09A-01R	TARGET-20-PAKIYW	Female	White	Not Hispanic or Latino	163	Relapse	461	Alive	2965	2000	2008	CCG-2961	136	73	68	No	No	M4	No	No	No	No	Yes	No	No	No	No	No	No
TARGET-20-PAKKBK	CD69+-middle	0.220587	0.135952	1.00492e-06	2.08582e-06	0.177954	8.27429e-07	6.89012e-08	1.28347e-07	5.44735e-06	0.685764	8.15757e-07	2.04413e-06	0.000316854	9.53333	1	12.3667	Dead	09A	TARGET-20-PAKKBK-09A-02R	TARGET-20-PAKKBK	Female	White	Not Hispanic or Latino	705	Relapse	286	Dead	371	2000	2001	CCG-2961	405.5	90	97	No	No	M1	No	No	No	No	No	No	No	No	No	No	No
TARGET-20-PAKLPD	CD69+-low	-0.159349	1.64542e-07	1.12742e-06	0.00040505	4.40278e-05	5.59417e-05	6.88625e-06	1.27236e-07	0.231834	0.688551	3.73262e-08	0.000115901	0.0789853	90.2333	0	90.2333	Alive	09A	TARGET-20-PAKLPD-09A-02R	TARGET-20-PAKLPD	Female	White	Not Hispanic or Latino	147	Censored	2707	Alive	2707	2000	2008	CCG-2961	194.4	75	84	Yes	No	M5	No	No	No	No	Yes	No	Yes	No	No	No	No
TARGET-20-PAKRUP	CD69+-low	-0.214786	8.8172e-06	0.00155336	6.18431e-08	1.26175e-07	8.65395e-06	3.2153e-05	1.37963e-05	0.302377	0.396505	1.18761e-05	1.75175e-05	0.299472	59.5667	0	59.5667	Alive	09A	TARGET-20-PAKRUP-09A-02R	TARGET-20-PAKRUP	Male	Black or African American	Not Hispanic or Latino	2995	Censored	1787	Alive	1787	2001	2006	CCG-2961	155	62	59	Yes	Yes	M2	No	Yes	No	No	No	No	No	No	No	No	No
TARGET-20-PAKVYM	CD69+-low	-0.174549	0.0413517	1.20237e-06	2.27589e-05	0.175998	5.4447e-06	3.70909e-07	1.46374e-05	0.177328	0.529381	1.19108e-06	1.8597e-06	0.0758931	9.03333	1	14.9333	Dead	09A	TARGET-20-PAKVYM-09A-02R	TARGET-20-PAKVYM	Male	Black or African American	Not Hispanic or Latino	5797	Relapse	271	Dead	448	2001	2002	CCG-2961	84.8	64	54	No	No	M2	No	No	No	No	No	No	No	Yes	No	No	No
TARGET-20-PALBYP	CD69+-low	-0.00584765	3.5616e-06	1.32375e-05	1.215e-05	0.315971	3.91909e-08	1.46552e-05	5.53737e-06	2.87652e-06	0.31096	4.88419e-05	6.1055e-06	0.372961	80.6333	0	80.6333	Alive	09A	TARGET-20-PALBYP-09A-02R	TARGET-20-PALBYP	Female	Asian	Not Hispanic or Latino	2145	Censored	2419	Alive	2419	2001	2008	CCG-2961	92.9	95	90	Yes	No	M4	No	No	No	No	No	No	No	No	No	No	No
TARGET-20-PALGKX	CD69+-low	-0.124083	1.11455e-05	5.59405e-05	3.43157e-05	0.476096	8.102e-07	2.74672e-05	3.56749e-06	0.000268036	0.244114	2.52141e-05	1.89186e-07	0.279363	7.13333	1	16.1667	Dead	09A	TARGET-20-PALGKX-09A-03R	TARGET-20-PALGKX	Female	Unknown	Hispanic or Latino	4723	Relapse	214	Dead	485	2001	2003	CCG-2961	69.2	73	83	No	No	M2	No	Yes	No	No	No	No	No	No	No	No	No
TARGET-20-PALHVV	CD69+-low	-0.0591084	3.30377e-05	2.80806e-07	3.52585e-07	0.404101	7.57084e-07	2.76026e-07	1.7012e-08	0.052998	0.542853	1.67564e-06	7.31603e-08	1.12319e-05	8.13333	1	23.1	Dead	09A	TARGET-20-PALHVV-09A-02R	TARGET-20-PALHVV	Male	White	Not Hispanic or Latino	4837	Relapse	244	Dead	693	2002	2003	CCG-2961	42.8	65	50	No	Yes	M4	No	No	No	No	No	No	No	No	No	No	No
TARGET-20-PALNAT	CD69+-low	-0.153719	0.0804229	0.288649	0.180149	0.181299	1.50414e-05	0.12787	9.12194e-08	0.00244297	0.119197	0.000108993	0.0198455	1.07362e-06	3.86667	1	6.8	Dead	09A	TARGET-20-PALNAT-09A-01R	TARGET-20-PALNAT	Male	White	Not Hispanic or Latino	302	Relapse	116	Dead	204	2002	2002	CCG-2961	496	92	95	No	No	M4	No	No	No	No	No	No	No	No	No	No	No
TARGET-20-PAMVKZ	CD69+-low	-0.2539	1.53766e-05	7.0903e-06	7.93302e-05	0.44997	0.000291571	3.83545e-06	2.12324e-08	6.30213e-08	0.517817	2.82475e-06	2.2036e-06	0.0318106	17.2333	1	23.1	Dead	09A	TARGET-20-PAMVKZ-09A-03R	TARGET-20-PAMVKZ	Male	White	Not Hispanic or Latino	5934	Relapse	517	Dead	693	2004	2005	AAML03P1	248	74	85	Yes	No	M2	Unknown	Unknown	Unknown	Unknown	Unknown	Unknown	Unknown	Unknown	Unknown	Unknown	Unknown
TARGET-20-PAMYAS	CD69+-low	-0.154062	2.64606e-06	2.5244e-08	2.35059e-07	0.577641	3.03766e-06	3.98301e-07	1.95681e-08	1.07089e-05	0.420535	1.14717e-05	1.43713e-07	0.00179551	33.0333	1	108.767	Alive	09A	TARGET-20-PAMYAS-09A-03R	TARGET-20-PAMYAS	Male	White	Not Hispanic or Latino	3972	Relapse	991	Alive	3263	2004	2013	AAML03P1	5.6	63	18	No	Yes	M2	No	No	No	No	No	No	No	No	No	No	No
TARGET-20-PAMYGX	CD69+-middle	0.805935	0.216963	2.39472e-08	7.52396e-06	3.29168e-05	8.71798e-07	2.41383e-06	5.27817e-05	0.172741	3.96775e-06	1.37653e-06	7.71564e-07	0.610193	112.667	0	112.667	Alive	09A	TARGET-20-PAMYGX-09A-03R	TARGET-20-PAMYGX	Female	White	Not Hispanic or Latino	1259	Censored	3380	Alive	3380	2004	2013	AAML03P1	16	79	31	No	No	M7	No	No	No	No	No	No	No	No	No	No	No
TARGET-20-PAMYWW	CD69+-low	-0.0465973	6.98068e-05	0.28376	0.364966	0.155082	0.00769433	0.179721	0.0081882	0.00047401	2.5778e-06	4.02765e-05	1.36783e-06	6.85641e-10	0.933333	1	8.86667	Dead	09A	TARGET-20-PAMYWW-09A-01R	TARGET-20-PAMYWW	Female	White	Not Hispanic or Latino	7599	Induction Failure	28	Dead	266	2004	2004	AAML03P1	31.3	70	50	No	No	M4	No	No	No	No	No	No	No	No	No	No	No
TARGET-20-PANBWF	CD69+-middle	0.00721274	0.110203	1.8176e-05	5.98979e-07	2.3848e-07	2.59803e-06	7.96883e-06	3.98326e-06	0.406161	0.483543	4.77988e-06	2.09255e-06	5.32879e-05	86.7333	0	86.7333	Alive	09A	TARGET-20-PANBWF-09A-03R	TARGET-20-PANBWF	Male	White	Not Hispanic or Latino	6219	Censored	2602	Alive	2602	2004	2011	AAML03P1	83.4	77	59	No	No	M4	No	No	No	No	No	No	No	No	No	No	No
TARGET-20-PANBZH	CD69+-low	-0.18073	0.00011952	0.000112807	4.90787e-07	0.483865	3.89469e-06	1.13997e-06	5.90916e-05	1.51479e-06	0.443906	3.28492e-07	9.65982e-06	0.0719204	9.46667	1	15.4	Dead	09A	TARGET-20-PANBZH-09A-03R	TARGET-20-PANBZH	Male	White	Not Hispanic or Latino	3921	Relapse	284	Dead	462	2004	2005	AAML03P1	170	85	89	No	No	M4	No	No	No	No	No	No	No	Yes	No	No	No
TARGET-20-PANDER	CD69+-low	-0.385923	5.15222e-07	7.46855e-07	1.04824e-06	0.394075	1.60585e-06	1.35574e-07	2.28753e-07	6.04059e-07	0.605905	2.15906e-08	9.37324e-08	1.45638e-05	62.2667	1	109.7	Alive	09A	TARGET-20-PANDER-09A-02R	TARGET-20-PANDER	Female	White	Not Hispanic or Latino	4312	Relapse	1868	Alive	3291	2004	2013	AAML03P1	137	93.2	88.5	No	No	M1	No	Yes	No	No	No	No	No	No	No	No	No
TARGET-20-PANFMG	CD69+-high	-0.189354	0.568469	3.6033e-06	4.39206e-07	2.5413e-07	5.22092e-05	5.36993e-07	0.139315	0.0342563	0.190405	1.88456e-07	2.71354e-07	0.0674972	108.433	0	108.433	Alive	09A	TARGET-20-PANFMG-09A-04R	TARGET-20-PANFMG	Male	White	Not Hispanic or Latino	1430	Censored	3253	Alive	3253	2004	2013	AAML03P1	65.9	91	84	No	No	M5	No	No	No	No	Yes	No	No	No	No	No	No
TARGET-20-PANGDN	CD69+-low	0.550221	1.72922e-05	9.5951e-05	3.56486e-06	2.90581e-06	2.07452e-05	3.66531e-05	4.83157e-05	0.328136	0.355298	1.31579e-05	4.87821e-08	0.316327	21.1	1	102.1	Alive	09A	TARGET-20-PANGDN-09A-05R	TARGET-20-PANGDN	Male	White	Not Hispanic or Latino	6590	Relapse	633	Alive	3063	2004	2013	AAML03P1	176.2	89	38	No	No	M5	No	No	No	No	No	No	No	No	No	No	No
TARGET-20-PANGJY	CD69+-low	0.198346	1.47147e-05	9.58805e-07	3.77969e-08	0.000361075	4.55308e-07	4.64511e-09	2.00368e-06	0.0732657	0.906186	0.020164	4.53106e-07	4.19946e-06	99.4333	0	99.4333	Alive	09A	TARGET-20-PANGJY-09A-03R	TARGET-20-PANGJY	Female	White	Not Hispanic or Latino	594	Censored	2983	Alive	2983	2004	2012	AAML03P1	302	86	69	No	No	M5	No	No	No	No	No	No	No	No	No	No	No
TARGET-20-PANGTF	CD69+-middle	-0.295357	0.100243	4.2412e-05	1.87197e-05	0.000325597	2.08885e-05	1.94463e-07	2.39775e-07	0.303154	0.265028	4.06134e-06	8.66872e-06	0.331154	15.2667	1	20.5333	Dead	09A	TARGET-20-PANGTF-09A-04R	TARGET-20-PANGTF	Female	White	Unknown	5814	Relapse	458	Dead	616	2004	2006	AAML03P1	30.8	94.2	11	No	No	M5	No	No	No	No	No	No	No	No	No	No	No
TARGET-20-PANHYK	CD69+-low	-0.168968	1.81684e-05	4.36793e-06	4.44375e-07	0.466732	4.50713e-07	0.000385365	4.77943e-05	1.50313e-06	0.271483	0.00010171	2.17362e-07	0.261225	55.8333	0	55.8333	Alive	09A	TARGET-20-PANHYK-09A-01R	TARGET-20-PANHYK	Male	White	Not Hispanic or Latino	2191	Censored	1675	Alive	1675	2004	2009	AAML03P1	11.2	71	41	No	No	M2	No	Yes	No	No	No	No	No	No	No	No	No
TARGET-20-PANINI	CD69+-middle	-0.027728	0.192194	6.67293e-07	9.15377e-06	0.670866	1.53078e-06	3.57679e-07	6.43676e-06	7.73082e-06	0.136906	7.78839e-06	1.08192e-07	4.17892e-08	104.8	0	104.8	Alive	09A	TARGET-20-PANINI-09A-03R	TARGET-20-PANINI	Male	White	Hispanic or Latino	6118	Censored	3144	Alive	3144	2004	2013	AAML03P1	16.9	86	87	No	No	NOS	No	No	No	No	No	No	No	No	No	No	No
TARGET-20-PANJGR	CD69+-middle	-0.219851	0.179615	2.45368e-10	0.00807343	0.543399	4.05639e-07	1.77566e-08	1.28602e-07	0.00531825	0.250722	0.0128691	1.95389e-07	2.20116e-06	57.6	0	57.6	Alive	09A	TARGET-20-PANJGR-09A-03R	TARGET-20-PANJGR	Male	White	Hispanic or Latino	4425	Censored	1728	Alive	1728	2004	2009	AAML03P1	14	78.2	75	No	No	NOS	No	Yes	No	No	No	No	No	No	No	No	No
TARGET-20-PANJTK	CD69+-low	-0.188733	5.72495e-05	0.406815	0.44614	0.0890256	5.58903e-07	0.00361071	0.000406489	2.39628e-06	0.000167071	0.000351356	0.0534234	1.89306e-08	96.2333	0	96.2333	Alive	09A	TARGET-20-PANJTK-09A-01R	TARGET-20-PANJTK	Male	Unknown	Hispanic or Latino	5408	Censored	2887	Alive	2887	2004	2012	AAML03P1	42.1	87	82	No	No	M2	No	Yes	No	No	No	No	No	No	No	No	No
TARGET-20-PANKFG	CD69+-high	-0.00534763	0.400858	9.85883e-07	1.44834e-06	6.85346e-08	6.68697e-08	7.67285e-07	3.72705e-06	0.0416092	0.157931	6.17094e-05	4.67688e-06	0.399528	53.0333	0	53.0333	Alive	09A	TARGET-20-PANKFG-09A-02R	TARGET-20-PANKFG	Male	White	Not Hispanic or Latino	408	Censored	1591	Alive	1591	2004	2009	AAML03P1	42.8	62	49	No	No	M4	Unknown	Unknown	Unknown	Unknown	Unknown	Unknown	Unknown	Unknown	Unknown	Unknown	Unknown
TARGET-20-PANKNB	CD69+-low	0.093425	5.30311e-06	1.37482e-05	2.38945e-06	6.22333e-06	9.33338e-10	1.45324e-05	1.25198e-05	0.239134	0.254089	0.298645	6.14153e-08	0.208077	14.7667	0	14.7667	Alive	09A	TARGET-20-PANKNB-09A-03R	TARGET-20-PANKNB	Male	Black or African American	Not Hispanic or Latino	6460	Censored	443	Alive	443	2004	2006	AAML03P1	81.5	95.3	84	No	No	M4	No	No	No	No	No	No	No	No	No	No	No
TARGET-20-PANLIZ	CD69+-high	0.128806	0.497634	1.74663e-08	4.75391e-07	0.207284	1.1442e-06	4.26004e-05	1.69853e-06	8.22915e-06	0.0759718	9.80502e-05	6.73796e-06	0.218951	10.9667	1	26.1333	Dead	09A	TARGET-20-PANLIZ-09A-03R	TARGET-20-PANLIZ	Male	Black or African American	Not Hispanic or Latino	3102	Relapse	329	Dead	784	2005	2007	AAML03P1	6.4	90	39	No	No	NOS	No	Yes	No	No	No	No	No	No	No	No	No
TARGET-20-PANLJN	CD69+-low	0.262996	0.00957923	2.88808e-07	0.000380618	0.656099	1.58626e-05	1.87918e-05	0.000190689	4.90218e-07	0.220235	2.46899e-07	9.2916e-06	0.113471	71.1	0	71.1	Alive	09A	TARGET-20-PANLJN-09A-03R	TARGET-20-PANLJN	Male	White	Hispanic or Latino	6524	Censored	2133	Alive	2133	2005	2010	AAML03P1	11.8	88	45	No	No	M1	No	No	No	No	No	No	No	No	No	No	No
TARGET-20-PANLKB	CD69+-middle	-0.0857795	0.14827	1.52134e-05	3.85048e-06	7.07185e-06	5.53379e-08	3.20849e-10	9.69936e-06	0.218107	0.581521	0.000154051	1.21398e-06	0.051911	66.1667	0	66.1667	Alive	09A	TARGET-20-PANLKB-09A-03R	TARGET-20-PANLKB	Female	White	Not Hispanic or Latino	1678	Censored	1985	Alive	1985	2005	2010	AAML03P1	97.6	74.6	74	No	No	M5	No	No	No	No	No	No	No	No	No	No	No
TARGET-20-PANLXK	CD69+-low	-0.0122936	0.000333371	7.9978e-05	8.23376e-05	0.406604	3.93504e-06	0.000421634	0.000175002	1.47507e-05	0.482015	3.21082e-07	1.78488e-08	0.11027	103.167	0	103.167	Alive	09A	TARGET-20-PANLXK-09A-03R	TARGET-20-PANLXK	Female	Unknown	Not Hispanic or Latino	986	Censored	3095	Alive	3095	2005	2013	AAML03P1	243.3	63	39	No	No	M4	Unknown	Unknown	Unknown	Unknown	Unknown	Unknown	Unknown	Unknown	Unknown	Unknown	Unknown
TARGET-20-PANNJI	CD69+-high	0.0423722	0.545258	6.51927e-05	1.43443e-07	0.158626	1.16932e-05	6.73067e-05	6.85112e-08	9.50029e-05	0.227094	5.54835e-05	1.24465e-05	0.0687154	3.16667	1	3.16667	Dead	09A	TARGET-20-PANNJI-09A-03R	TARGET-20-PANNJI	Male	Black or African American	Not Hispanic or Latino	5177	Death	95	Dead	95	2005	2005	AAML03P1	37.8	78	88	No	No	M1	No	No	No	No	No	No	No	No	No	No	No
TARGET-20-PANPKN	CD69+-middle	0.0550837	0.107252	1.62225e-06	5.92227e-08	0.00176742	1.99758e-05	1.3512e-05	3.26581e-07	0.296276	0.425002	8.04864e-07	2.17222e-05	0.169645	121	0	121	Alive	09A	TARGET-20-PANPKN-09A-03R	TARGET-20-PANPKN	Male	White	Hispanic or Latino	359	Censored	3630	Alive	3630	2005	2015	AAML03P1	120.7	71	63	No	No	M5	No	No	No	No	Yes	No	No	No	No	No	No
TARGET-20-PANPTM	CD69+-low	-0.0216907	1.75777e-05	2.6691e-06	8.22511e-07	0.386537	2.20161e-06	6.07192e-06	2.64051e-07	0.0508367	0.423193	0.0976508	1.2353e-06	0.0417512	11.4	1	104.333	Alive	09A	TARGET-20-PANPTM-09A-02R	TARGET-20-PANPTM	Male	White	Not Hispanic or Latino	5853	Relapse	342	Alive	3130	2005	2013	AAML03P1	86.7	72	47	No	No	M4	No	No	No	No	No	No	No	Yes	No	No	No
TARGET-20-PANRIK	CD69+-low	-0.0217336	0.00126226	0.190199	0.438161	0.197116	5.67566e-07	0.0836133	0.0881302	7.67847e-07	1.0249e-06	4.42142e-07	0.00151581	1.22176e-07	56.2667	0	56.2667	Alive	09A	TARGET-20-PANRIK-09A-01R	TARGET-20-PANRIK	Male	White	Hispanic or Latino	5650	Censored	1688	Alive	1688	2005	2009	AAML03P1	45.3	61	76	No	No	M2	No	No	No	No	No	No	No	No	No	No	No
TARGET-20-PANSBH	CD69+-high	0.341337	0.432164	8.9331e-08	1.11553e-05	2.87603e-05	3.47139e-07	4.5269e-05	5.42556e-06	2.60877e-07	0.291185	2.04491e-06	2.92105e-05	0.276528	17.4333	1	27.1	Dead	09A	TARGET-20-PANSBH-09A-05R	TARGET-20-PANSBH	Male	White	Hispanic or Latino	491	Relapse	523	Dead	813	2005	2007	AAML03P1	11.5	93	19	No	No	M0	No	No	No	No	No	No	No	No	No	No	No
TARGET-20-PANSJB	CD69+-middle	0.156098	0.178238	1.75549e-07	1.8146e-06	0.0487274	5.0104e-06	2.3643e-08	5.76401e-06	0.202638	0.312577	0.257801	4.63805e-07	4.84009e-06	9.9	1	14.0667	Dead	09A	TARGET-20-PANSJB-09A-03R	TARGET-20-PANSJB	Male	Unknown	Hispanic or Latino	4074	Relapse	297	Dead	422	2005	2006	AAML03P1	24.3	70	61	No	No	NOS	No	No	No	No	No	No	No	No	No	No	No
TARGET-20-PANTNA	CD69+-high	0.20446	0.275896	1.68989e-06	1.52879e-07	0.394829	4.39776e-07	1.4221e-06	1.697e-06	4.59817e-07	0.329268	7.27842e-07	5.47422e-09	7.65405e-09	10.3667	1	38.4	Dead	09A	TARGET-20-PANTNA-09A-02R	TARGET-20-PANTNA	Male	White	Not Hispanic or Latino	6416	Relapse	311	Dead	1152	2005	2008	AAML03P1	23.7	65	84	No	No	M2	No	No	No	No	No	No	No	No	No	No	No
TARGET-20-PANTPW	CD69+-low	0.109288	0.00150781	0.000317222	0.000161041	0.466536	1.05616e-05	3.75693e-08	9.69984e-05	3.56768e-06	0.475499	0.00638171	3.26269e-08	0.0494865	98.2	0	98.2	Alive	09A	TARGET-20-PANTPW-09A-02R	TARGET-20-PANTPW	Female	White	Not Hispanic or Latino	821	Censored	2946	Alive	2946	2005	2013	AAML03P1	152.6	91.5	89	No	No	M1	No	No	No	No	No	No	No	No	No	No	No
TARGET-20-PANUTB	CD69+-middle	-0.0147298	0.177137	2.89639e-06	1.42583e-05	0.401968	5.83215e-07	1.8258e-07	0.00011505	4.68326e-06	0.250611	1.56014e-05	0.0001349	0.169997	25.4333	1	30.8333	Dead	09A	TARGET-20-PANUTB-09A-05R	TARGET-20-PANUTB	Female	White	Not Hispanic or Latino	5587	Relapse	763	Dead	925	2005	2008	AAML03P1	127.8	90	95	No	No	M2	No	No	No	No	No	No	No	Yes	No	No	No
TARGET-20-PANVBP	CD69+-high	0.0314398	0.487862	9.61062e-08	0.108313	0.109726	5.48694e-05	3.74443e-07	4.02145e-06	0.00379978	0.290223	5.56316e-07	1.04011e-08	1.49957e-05	4.53333	1	4.53333	Dead	09A	TARGET-20-PANVBP-09A-02R	TARGET-20-PANVBP	Female	Unknown	Hispanic or Latino	5749	Death	136	Dead	136	2005	2005	AAML03P1	35.1	93	55	No	No	NOS	Unknown	Unknown	Unknown	Unknown	Unknown	Unknown	Unknown	Unknown	Unknown	Unknown	Unknown
TARGET-20-PANVGE	CD69+-low	0.0581146	1.18694e-05	1.29233e-06	2.03074e-06	0.457697	1.24373e-06	2.72293e-08	5.41721e-07	0.00185458	0.540426	4.15098e-07	6.08237e-07	4.56117e-06	93.9667	0	93.9667	Alive	09A	TARGET-20-PANVGE-09A-02R	TARGET-20-PANVGE	Male	White	Not Hispanic or Latino	5346	Censored	2819	Alive	2819	2005	2013	AAML03P1	54.8	85	70	No	No	NOS	No	No	No	No	No	No	No	Yes	No	No	No
TARGET-20-PANWHP	CD69+-low	-0.0370803	6.35577e-05	1.46891e-06	2.74972e-06	0.510692	5.37378e-08	1.5391e-06	3.39051e-06	0.0117045	0.474103	6.81185e-07	8.01583e-08	0.00342683	91.2667	0	91.2667	Alive	09A	TARGET-20-PANWHP-09A-02R	TARGET-20-PANWHP	Female	White	Not Hispanic or Latino	1852	Censored	2738	Alive	2738	2005	2013	AAML03P1	77.2	61	59	No	No	M4	No	No	No	No	No	No	No	Yes	No	No	No
TARGET-20-PANYGP	CD69+-low	0.0581741	0.0303324	1.79473e-06	7.48269e-05	0.406462	0.000273495	8.23386e-07	7.99953e-08	0.206943	0.354113	0.00178853	2.15061e-07	9.54267e-06	23.8333	0	23.8333	Alive	09A	TARGET-20-PANYGP-09A-01R	TARGET-20-PANYGP	Male	Unknown	Hispanic or Latino	2059	Censored	715	Alive	715	2005	2007	AAML03P1	74.9	67	83	No	No	M4	No	No	No	No	No	No	No	Yes	No	No	No
TARGET-20-PANZKA	CD69+-low	-0.247885	0.0953112	9.70085e-08	0.305586	0.266667	5.95621e-07	1.70529e-06	0.208341	0.0590613	0.00276333	0.0622683	1.04217e-09	2.39084e-08	94.1333	0	94.1333	Alive	09A	TARGET-20-PANZKA-09A-02R	TARGET-20-PANZKA	Female	White	Not Hispanic or Latino	637	Censored	2824	Alive	2824	2005	2013	AAML03P1	11.1	99	35	No	No	M5	No	No	No	No	Yes	No	No	No	No	No	No
TARGET-20-PANZWB	CD69+-low	-0.158131	2.26143e-06	2.86625e-06	0.000459844	0.557022	0.000107243	2.86197e-05	3.29192e-08	3.62687e-07	0.422759	5.47077e-06	0.000459505	0.0191529	92.5333	0	92.5333	Alive	09A	TARGET-20-PANZWB-09A-02R	TARGET-20-PANZWB	Male	White	Not Hispanic or Latino	4932	Censored	2776	Alive	2776	2005	2013	AAML03P1	53.5	67	42	No	No	M4	No	No	No	No	No	No	No	No	No	No	No
TARGET-20-PAPAEG	CD69+-high	0.143266	0.570538	1.7535e-05	8.45936e-09	1.93618e-06	7.13626e-06	9.85739e-06	2.36347e-05	2.38128e-06	0.405782	4.0876e-06	2.72078e-06	0.0236105	1.16667	1	16.4667	Dead	09A	TARGET-20-PAPAEG-09A-02R	TARGET-20-PAPAEG	Male	White	Not Hispanic or Latino	2948	Induction Failure	35	Dead	494	2005	2007	AAML03P1	22.3	73	68	No	No	NOS	No	No	No	No	No	No	No	No	No	No	No
TARGET-20-PAPAWN	CD69+-low	0.142811	0.00304024	9.03253e-05	4.87068e-06	0.0933668	4.67984e-06	1.23568e-07	3.66001e-05	0.277364	0.334706	0.210029	2.74749e-07	0.0813573	86.8333	0	86.8333	Alive	09A	TARGET-20-PAPAWN-09A-02R	TARGET-20-PAPAWN	Male	White	Hispanic or Latino	2154	Censored	2605	Alive	2605	2005	2012	AAML03P1	253.2	71	77	No	No	M4	No	No	No	No	No	No	No	Yes	No	No	No
TARGET-20-PAPVCN	CD69+-low	-0.175345	0.000644224	1.8464e-05	5.98094e-06	0.300634	3.64539e-05	3.40871e-06	2.63429e-05	0.305316	0.39064	0.00266245	1.10039e-05	1.7636e-06	16.2	1	86.4	Alive	09A	TARGET-20-PAPVCN-09A-03R	TARGET-20-PAPVCN	Male	White	Not Hispanic or Latino	4231	Relapse	486	Alive	2592	2006	2013	AAML0531	62.2	75	51	No	No	M4	No	No	No	No	No	No	No	Yes	No	No	No
TARGET-20-PAPVZK	CD69+-low	-0.174783	3.01206e-06	1.64082e-08	6.52824e-08	0.385165	2.13807e-08	2.59959e-08	2.39383e-08	0.136888	0.477939	2.30475e-06	1.08361e-08	2.76833e-06	18.0333	1	83.0667	Alive	09A	TARGET-20-PAPVZK-09A-03R	TARGET-20-PAPVZK	Male	White	Not Hispanic or Latino	5822	Relapse	541	Alive	2492	2006	2013	AAML0531	146	100	66	No	No	M4	No	No	No	No	No	No	No	Yes	No	No	No
TARGET-20-PAPWIU	CD69+-middle	-0.169239	0.170833	4.44826e-07	7.06802e-05	0.475639	8.54106e-07	6.56008e-05	8.64602e-05	4.7077e-05	0.279501	8.77975e-07	6.03173e-05	0.0736944	94.3	0	94.3	Alive	09A	TARGET-20-PAPWIU-09A-03R	TARGET-20-PAPWIU	Female	American Indian or Alaska Native	Not Hispanic or Latino	4421	Censored	2829	Alive	2829	2006	2014	AAML0531	52.2	75	86	No	No	M1	No	No	No	No	No	No	No	No	No	No	No
TARGET-20-PAPWZR	CD69+-middle	0.619775	0.203018	2.09619e-05	4.08183e-06	2.07968e-05	6.16627e-05	4.28837e-07	4.74946e-07	0.11984	0.518388	2.07384e-05	5.33194e-07	0.158626	2.26667	1	16.1	Dead	09A	TARGET-20-PAPWZR-09A-01R	TARGET-20-PAPWZR	Female	White	Hispanic or Latino	4936	Induction Failure	68	Dead	483	2006	2008	AAML0531	88.1	71	61	No	No	M5	No	No	No	Yes	No	No	No	No	No	No	No
TARGET-20-PAPXUF	CD69+-low	0.112909	0.0720388	0.209031	0.287371	0.000171844	0.0160398	0.186617	0.150342	0.000127832	4.07126e-06	2.91035e-05	0.0782274	1.05317e-08	2.63333	1	35.6667	Alive	09A	TARGET-20-PAPXUF-09A-01R	TARGET-20-PAPXUF	Male	White	Not Hispanic or Latino	6436	Induction Failure	79	Alive	1070	2006	2009	AAML0531	62.6	69	57	No	No	M2	No	No	No	No	No	No	No	No	No	No	No
TARGET-20-PAPXWI	CD69+-low	0.110705	3.92109e-07	8.8432e-09	4.58847e-06	0.406293	2.72966e-06	3.41817e-08	7.78698e-07	2.00103e-06	0.593676	2.22896e-08	5.29501e-06	1.48602e-05	13.6667	1	29.3333	Alive	09A	TARGET-20-PAPXWI-09A-03R	TARGET-20-PAPXWI	Female	White	Not Hispanic or Latino	1430	Relapse	410	Alive	880	2006	2009	AAML0531	128.7	89	74	No	No	M4	No	No	No	No	No	No	No	Yes	No	No	No
TARGET-20-PAPZIZ	CD69+-middle	0.457183	0.112681	6.78714e-09	0.000438637	0.52722	1.16443e-07	8.5227e-07	9.08106e-07	0.000143156	0.359512	2.23888e-06	4.59234e-07	2.51749e-07	13.7	1	32.4667	Dead	09A	TARGET-20-PAPZIZ-09A-03R	TARGET-20-PAPZIZ	Male	White	Not Hispanic or Latino	5611	Relapse	411	Dead	974	2007	2009	AAML0531	54.4	90	76	Yes	No	M5	No	No	No	No	No	No	No	No	No	No	No
TARGET-20-PAPZLT	CD69+-middle	0.798743	0.168552	4.69199e-06	0.0250747	0.155845	5.62123e-07	6.71648e-07	9.51627e-07	0.0821048	0.568396	1.33213e-05	5.84101e-06	5.71656e-07	16.8667	1	26.7667	Dead	09A	TARGET-20-PAPZLT-09A-02R	TARGET-20-PAPZLT	Male	Other	Hispanic or Latino	1358	Relapse	506	Dead	803	2007	2009	AAML0531	338.4	87.6	76	No	No	M5	No	No	No	No	Yes	No	No	No	No	No	No
TARGET-20-PARAHF	CD69+-low	-0.0794442	8.55116e-06	0.249671	0.496264	0.238076	2.12138e-06	0.00540952	1.69835e-06	0.00243271	0.00443383	0.00267821	0.00102248	1.74356e-08	8.06667	1	20.6333	Dead	09A	TARGET-20-PARAHF-09A-01R	TARGET-20-PARAHF	Male	White	Not Hispanic or Latino	5472	Relapse	242	Dead	619	2007	2008	AAML0531	335.5	76	93	No	No	M4	No	No	No	No	No	No	No	Yes	No	No	No
TARGET-20-PARAJX	CD69+-high	0.149314	0.338263	3.52951e-07	8.54679e-07	0.43493	9.22306e-07	6.04502e-07	4.42055e-07	0.00168356	0.22512	4.0155e-07	5.86497e-07	2.56152e-07	93.4333	0	93.4333	Alive	09A	TARGET-20-PARAJX-09A-02R	TARGET-20-PARAJX	Male	White	Not Hispanic or Latino	618	Censored	2803	Alive	2803	2007	2014	AAML0531	42	70	80	No	No	Unknown	No	No	No	No	No	No	No	No	No	No	No
TARGET-20-PARBFJ	CD69+-low	0.0328249	2.71529e-08	4.83053e-06	9.10013e-06	2.25354e-05	2.01209e-05	1.52301e-05	6.26144e-05	0.259437	0.407472	0.220792	5.39325e-08	0.112165	79.5667	0	79.5667	Alive	09A	TARGET-20-PARBFJ-09A-02R	TARGET-20-PARBFJ	Male	White	Not Hispanic or Latino	4701	Censored	2387	Alive	2387	2007	2013	AAML0531	46.1	86	57	No	No	M4	No	No	No	No	No	No	No	No	No	No	No
TARGET-20-PARBIU	CD69+-high	-0.133313	0.257233	3.69892e-07	1.96223e-07	1.11087e-06	1.10247e-05	3.4177e-07	6.81843e-05	2.77324e-06	0.107422	0.225295	5.86972e-08	0.409967	26.9667	1	30.5667	Dead	09A	TARGET-20-PARBIU-09A-03R	TARGET-20-PARBIU	Female	White	Not Hispanic or Latino	5830	Relapse	809	Dead	917	2007	2009	AAML0531	16.5	99	77	No	No	M5	No	No	No	No	Unknown	No	No	No	No	No	No
TARGET-20-PARBRA	CD69+-low	-0.00872197	4.07221e-06	2.56787e-05	1.02564e-05	0.19928	7.71663e-06	3.40077e-08	6.51987e-06	0.102492	0.607304	0.000662659	1.63837e-07	0.0902063	21.2333	1	45.4	Dead	09A	TARGET-20-PARBRA-09A-03R	TARGET-20-PARBRA	Female	White	Not Hispanic or Latino	2792	Relapse	637	Dead	1362	2007	2010	AAML0531	73.6	78	35	No	No	M5	No	No	No	No	No	Yes	No	No	No	No	No
TARGET-20-PARBTV	CD69+-low	0.480148	4.09487e-07	7.48563e-05	1.34187e-07	0.510587	1.22226e-05	2.53798e-05	2.49718e-06	0.000124642	0.42019	2.05756e-07	3.56944e-07	0.068982	2.56667	1	14.8	Dead	09A	TARGET-20-PARBTV-09A-02R	TARGET-20-PARBTV	Male	White	Not Hispanic or Latino	6273	Induction Failure	77	Dead	444	2007	2008	AAML0531	247.1	87	95	No	No	M1	No	No	No	No	No	No	No	No	No	No	No
TARGET-20-PARBVE	CD69+-low	-0.124906	2.10741e-06	1.35406e-05	2.19072e-06	0.372917	4.27245e-06	6.94322e-07	1.62644e-05	5.38475e-05	0.518232	2.50924e-06	5.52057e-06	0.108749	94	0	94	Alive	09A	TARGET-20-PARBVE-09A-02R	TARGET-20-PARBVE	Male	White	Not Hispanic or Latino	4665	Censored	2820	Alive	2820	2007	2014	AAML0531	18.1	72	58	No	Yes	M4	No	No	No	No	No	No	No	Yes	No	Yes	No
TARGET-20-PARBXE	CD69+-low	-0.238062	4.64796e-06	5.24111e-06	0.000447429	0.26129	0.000476294	6.82974e-06	0.000194565	1.6944e-06	0.376412	4.30994e-07	7.25501e-06	0.361154	30.8333	1	91.9333	Alive	09A	TARGET-20-PARBXE-09A-04R	TARGET-20-PARBXE	Female	Unknown	Unknown	447	Relapse	925	Alive	2758	2007	2014	AAML0531	206.3	81	45	No	No	M5	No	No	No	No	No	No	No	No	No	No	No
TARGET-20-PARCEV	CD69+-high	0.381017	0.413528	2.95888e-06	2.23807e-06	4.33014e-06	7.49738e-07	4.53299e-06	1.91191e-07	0.109737	0.427214	4.36122e-06	1.44124e-07	0.0495011	10.2667	1	22.3	Dead	09A	TARGET-20-PARCEV-09A-02R	TARGET-20-PARCEV	Female	White	Not Hispanic or Latino	4152	Relapse	308	Dead	669	2007	2009	AAML0531	111	94	88	No	No	M4	No	No	No	No	No	No	No	No	No	No	No
TARGET-20-PARCHW	CD69+-low	-0.167037	8.5004e-07	0.000695607	3.85137e-05	0.292536	5.46052e-06	2.81972e-08	8.8084e-07	3.33794e-07	0.409991	0.00022717	0.000196351	0.296308	9.96667	1	13.1667	Dead	09A	TARGET-20-PARCHW-09A-01R	TARGET-20-PARCHW	Male	Other	Hispanic or Latino	4209	Relapse	299	Dead	395	2007	2008	AAML0531	76.5	80	43	No	No	Unknown	No	No	No	No	No	No	No	Yes	No	No	No
TARGET-20-PARCUK	CD69+-low	0.173125	1.24098e-07	1.67437e-06	1.76593e-07	0.514741	1.99103e-06	2.37737e-07	2.5105e-05	0.00241701	0.482801	2.70801e-06	2.50356e-07	8.03843e-06	6.76667	1	9.3	Dead	09A	TARGET-20-PARCUK-09A-03R	TARGET-20-PARCUK	Female	White	Not Hispanic or Latino	5987	Relapse	203	Dead	279	2007	2008	AAML0531	23.9	96	63	No	No	M4	No	No	No	No	No	No	No	No	No	No	No
TARGET-20-PARDDA	CD69+-low	-0.525103	4.39008e-05	1.03387e-07	6.788e-05	0.720586	1.88948e-06	9.55362e-05	7.56726e-07	2.73067e-07	0.178809	2.4712e-05	5.80882e-06	0.100364	92.2667	0	92.2667	Alive	09A	TARGET-20-PARDDA-09A-02R	TARGET-20-PARDDA	Male	White	Not Hispanic or Latino	4593	Censored	2768	Alive	2768	2007	2014	AAML0531	4.5	88	56	No	No	M2	No	Yes	No	No	No	No	No	No	No	No	No
TARGET-20-PARDDY	CD69+-high	0.640425	0.61539	5.00535e-08	9.29253e-05	0.000316671	2.43625e-05	7.01165e-05	1.25292e-05	0.0118484	0.0678684	1.68219e-07	4.7393e-06	0.304371	8.23333	1	25.5333	Dead	09A	TARGET-20-PARDDY-09A-05R	TARGET-20-PARDDY	Male	White	Not Hispanic or Latino	677	Relapse	247	Dead	766	2007	2009	AAML0531	115	80	79	No	No	M1	No	No	No	No	No	No	No	No	No	No	No
TARGET-20-PARDZW	CD69+-high	0.00803779	0.476971	0.00507369	0.217611	0.189336	0.00167541	1.15371e-06	0.0174259	0.000684568	0.090803	0.000417119	8.43522e-07	8.25487e-07	85.1667	0	85.1667	Alive	09A	TARGET-20-PARDZW-09A-01R	TARGET-20-PARDZW	Female	Asian	Not Hispanic or Latino	2808	Censored	2555	Alive	2555	2007	2014	AAML0531	68.3	71	85	No	No	M1	No	No	No	No	No	No	No	No	No	No	No
TARGET-20-PARENB	CD69+-low	-0.415117	1.17591e-06	0.000664749	3.86567e-07	0.493385	1.05976e-05	3.28225e-05	1.76508e-05	9.32067e-05	0.169763	7.48141e-07	8.57619e-07	0.33603	10.4667	0	10.4667	Alive	09A	TARGET-20-PARENB-09A-03R	TARGET-20-PARENB	Female	Other	Hispanic or Latino	2758	Censored	314	Alive	314	2007	2008	AAML0531	31.7	80	83	No	Unknown	M2	No	Yes	No	No	No	No	No	No	No	No	No
TARGET-20-PARFAL	CD69+-middle	0.00283606	0.223146	5.07382e-05	0.000294264	6.73342e-06	0.000259408	7.74683e-09	0.00020912	0.046173	0.422838	1.98653e-06	8.73407e-07	0.30702	8.53333	1	12.6	Dead	09A	TARGET-20-PARFAL-09A-05R	TARGET-20-PARFAL	Male	White	Not Hispanic or Latino	6922	Relapse	256	Dead	378	2007	2008	AAML0531	11.7	69	43	No	No	Unknown	No	No	No	No	No	Yes	No	No	No	No	No
TARGET-20-PARFGK	CD69+-low	-0.0377226	5.3682e-06	0.254326	0.268997	0.20126	0.00411429	0.177814	0.0673995	1.06525e-07	8.85817e-07	0.0236146	0.00246782	4.35596e-09	91.7	0	91.7	Alive	09A	TARGET-20-PARFGK-09A-01R	TARGET-20-PARFGK	Male	White	Not Hispanic or Latino	338	Censored	2751	Alive	2751	2007	2014	AAML0531	214	77	64	No	No	M5	No	No	No	No	No	No	No	No	No	No	No
TARGET-20-PARGTL	CD69+-low	-0.445388	6.28844e-06	1.24586e-07	3.01759e-07	0.613445	2.61953e-07	1.871e-06	9.67349e-08	2.68965e-06	0.386536	5.05402e-08	1.22208e-07	7.67328e-06	50.5	0	50.5	Alive	09A	TARGET-20-PARGTL-09A-02R	TARGET-20-PARGTL	Female	White	Not Hispanic or Latino	5787	Censored	1515	Alive	1515	2007	2011	AAML0531	18.5	72	72	No	No	M2	No	Yes	No	No	No	No	No	No	No	No	No
TARGET-20-PARHJV	CD69+-high	-0.211101	0.350656	1.28824e-07	2.2669e-08	0.17342	3.56944e-06	9.02201e-07	1.07063e-07	3.45389e-05	0.475877	1.72534e-07	1.93449e-07	6.84302e-06	88.7333	0	88.7333	Alive	09A	TARGET-20-PARHJV-09A-01R	TARGET-20-PARHJV	Male	White	Not Hispanic or Latino	939	Censored	2662	Alive	2662	2007	2014	AAML0531	12.8	95	39	No	No	M4	No	No	No	No	No	No	No	Yes	No	No	No
TARGET-20-PARHVK	CD69+-low	0.630905	0.0999877	0.00715374	0.0525835	0.41119	9.66281e-06	9.87606e-06	9.45618e-06	0.00575679	0.41686	0.00642875	9.38129e-06	1.64313e-06	12.5333	1	83.8667	Alive	09A	TARGET-20-PARHVK-09A-04R	TARGET-20-PARHVK	Female	White	Not Hispanic or Latino	4983	Relapse	376	Alive	2516	2007	2014	AAML0531	24.2	92	93	No	No	M1	No	No	No	Yes	No	No	No	No	No	No	No
TARGET-20-PARJCR	CD69+-low	0.43649	0.0943777	6.20046e-07	0.0117295	0.0924472	1.09293e-07	2.28701e-07	5.48971e-06	0.428379	0.197359	4.74308e-05	4.34025e-07	0.175654	10.6	1	15.6	Dead	09A	TARGET-20-PARJCR-09A-01R	TARGET-20-PARJCR	Male	Unknown	Unknown	5348	Relapse	318	Dead	468	2007	2008	AAML0531	1.3	86.2	12	No	No	M5	No	No	No	No	No	No	No	No	No	No	No
TARGET-20-PARJWH	CD69+-high	0.0399809	0.489039	1.55626e-07	3.35728e-06	0.0276468	4.9836e-08	1.73381e-08	1.39077e-06	0.196913	0.286394	2.22539e-06	3.2811e-07	1.30013e-07	2.53333	1	5.4	Dead	09A	TARGET-20-PARJWH-09A-01R	TARGET-20-PARJWH	Male	White	Hispanic or Latino	349	Induction Failure	76	Dead	162	2007	2008	AAML0531	10.8	85	3	No	No	M5	No	No	No	No	No	No	No	No	No	Yes	No
TARGET-20-PARKCX	CD69+-middle	0.19555	0.174317	3.48046e-05	3.29128e-06	3.79588e-07	6.79455e-05	4.8747e-07	7.75837e-07	0.236925	0.195825	0.000233741	8.04001e-06	0.392583	92	0	92	Alive	09A	TARGET-20-PARKCX-09A-03R	TARGET-20-PARKCX	Female	White	Not Hispanic or Latino	292	Censored	2760	Alive	2760	2007	2015	AAML0531	382.5	92	92	No	No	M5	No	No	No	No	Yes	No	No	No	No	No	No
TARGET-20-PARKFB	CD69+-middle	-0.0704474	0.182403	1.91673e-06	2.61943e-06	2.28502e-07	1.82095e-07	3.15787e-07	2.08791e-07	0.120543	0.253742	0.133918	7.97485e-06	0.309382	20	1	72.0667	Alive	09A	TARGET-20-PARKFB-09A-02R	TARGET-20-PARKFB	Male	White	Not Hispanic or Latino	6631	Relapse	600	Alive	2162	2007	2013	AAML0531	58.6	87.5	92	No	Yes	M5	No	No	No	No	No	No	No	No	No	No	No
TARGET-20-PARLMY	CD69+-low	-0.382102	4.73678e-06	0.000295024	6.4938e-08	0.404581	3.04117e-07	8.72961e-05	3.42006e-05	5.2484e-05	0.292197	4.86153e-05	1.87283e-09	0.302699	10.2667	1	18.8333	Dead	09A	TARGET-20-PARLMY-09A-01R	TARGET-20-PARLMY	Female	White	Hispanic or Latino	2904	Relapse	308	Dead	565	2007	2009	AAML0531	50.1	61	55	No	No	Unknown	No	Yes	No	No	No	No	No	No	No	No	No
TARGET-20-PARLSW	CD69+-low	-0.0831656	0.0023153	5.59254e-08	0.00702016	0.444135	2.11099e-06	1.60423e-08	3.12351e-06	0.136623	0.409894	3.01167e-07	1.26691e-07	7.6939e-06	87.1	0	87.1	Alive	09A	TARGET-20-PARLSW-09A-02R	TARGET-20-PARLSW	Female	White	Hispanic or Latino	4906	Censored	2613	Alive	2613	2007	2014	AAML0531	61.1	80	36	No	No	M4	No	No	No	No	No	No	No	Yes	No	No	No
TARGET-20-PARLVL	CD69+-low	-0.112692	0.00017987	4.12818e-07	0.00156736	6.61633e-06	1.1158e-05	0.000135307	0.32092	0.000354339	5.0086e-05	0.000179472	1.76825e-06	0.676593	9.96667	1	65.9667	Dead	09A	TARGET-20-PARLVL-09A-01R	TARGET-20-PARLVL	Male	Black or African American	Not Hispanic or Latino	963	Relapse	299	Dead	1979	2007	2013	AAML0531	178.2	90	87	No	No	M2	No	No	No	No	No	No	No	No	No	No	No
TARGET-20-PARMME	CD69+-high	0.159844	0.640473	1.54304e-06	3.45082e-07	1.80038e-05	1.6229e-06	3.63967e-06	5.01761e-05	1.99331e-06	0.330841	9.34099e-06	1.09738e-05	0.0285883	78.7667	0	78.7667	Alive	09A	TARGET-20-PARMME-09A-02R	TARGET-20-PARMME	Female	White	Not Hispanic or Latino	3832	Censored	2363	Alive	2363	2007	2014	AAML0531	17.5	90	61	No	No	M1	No	No	No	No	No	No	No	No	No	No	No
TARGET-20-PARMZC	CD69+-low	-0.24064	0.000267518	1.18138e-05	9.44066e-05	0.469908	9.73046e-05	1.5215e-07	1.31119e-07	0.000142465	0.366126	1.4292e-05	0.000358187	0.16298	27.6	0	27.6	Alive	09A	TARGET-20-PARMZC-09A-02R	TARGET-20-PARMZC	Male	White	Not Hispanic or Latino	6006	Censored	828	Alive	828	2007	2010	AAML0531	125.9	68	78	No	Yes	M2	No	No	No	No	No	No	No	No	No	No	No
TARGET-20-PARMZF	CD69+-low	0.0725902	1.08169e-06	1.65955e-05	2.4603e-07	0.498498	1.90626e-06	4.68494e-05	1.05978e-05	7.8157e-06	0.401388	5.01533e-05	2.64331e-06	0.0999762	9.8	1	73.1	Alive	09A	TARGET-20-PARMZF-09A-02R	TARGET-20-PARMZF	Female	White	Not Hispanic or Latino	3163	Relapse	294	Alive	2193	2007	2013	AAML0531	200.1	90	62	No	No	M4	No	No	No	No	No	No	No	Yes	No	No	No
TARGET-20-PARPDS	CD69+-high	0.588564	0.460898	6.98986e-05	8.22218e-08	0.00017216	6.17353e-06	4.09825e-07	0.0436687	6.32007e-06	0.0816871	0.000182543	9.14665e-07	0.413308	18.3333	1	27.8667	Dead	09A	TARGET-20-PARPDS-09A-01R	TARGET-20-PARPDS	Female	White	Not Hispanic or Latino	3774	Relapse	550	Dead	836	2007	2010	AAML0531	2.1	70	9	No	No	Unknown	No	No	No	No	No	No	No	No	No	No	No
TARGET-20-PARPWL	CD69+-low	0.0172553	0.000470313	5.66907e-08	1.40163e-07	0.155107	3.25799e-06	7.50993e-06	2.23792e-06	0.289861	0.474672	0.0017023	8.21042e-08	0.0781741	39.9667	0	39.9667	Alive	09A	TARGET-20-PARPWL-09A-03R	TARGET-20-PARPWL	Male	Black or African American	Not Hispanic or Latino	766	Censored	1199	Alive	1199	2007	2011	AAML0531	134.5	77	40	No	No	M4	No	No	No	No	No	No	No	Yes	No	No	No
TARGET-20-PARTAL	CD69+-low	-0.0248578	0.000323156	7.08147e-06	3.70061e-06	0.205966	1.80463e-07	1.57116e-05	8.42709e-06	0.161615	0.270385	5.92916e-06	2.09735e-09	0.361669	12.8	1	17.7	Dead	09A	TARGET-20-PARTAL-09A-02R	TARGET-20-PARTAL	Female	White	Not Hispanic or Latino	6000	Relapse	384	Dead	531	2008	2009	AAML0531	70.5	66	16	No	No	M4	No	No	No	No	No	No	No	Yes	No	No	No
TARGET-20-PARTYK	CD69+-low	-0.203259	0.00726722	0.27785	0.249765	0.185499	0.0269579	0.209602	2.44049e-06	7.36389e-06	0.00124675	1.80147e-05	0.0417844	1.7705e-08	81.2333	0	81.2333	Alive	09A	TARGET-20-PARTYK-09A-01R	TARGET-20-PARTYK	Male	Unknown	Not Hispanic or Latino	1967	Censored	2437	Alive	2437	2008	2014	AAML0531	18.6	96	89	No	No	Unknown	No	No	No	No	No	No	No	No	No	No	No
TARGET-20-PARTYV	CD69+-low	-0.342319	8.92202e-07	1.84195e-07	5.00509e-07	0.478343	7.15456e-08	4.45061e-08	1.06938e-06	1.94184e-07	0.52165	6.97454e-07	3.40848e-07	3.42668e-06	13.5333	0	13.5333	Alive	09A	TARGET-20-PARTYV-09A-03R	TARGET-20-PARTYV	Male	White	Hispanic or Latino	1636	Censored	406	Alive	406	2008	2009	AAML0531	93.9	80	64	No	No	M1	No	No	No	No	No	No	No	No	No	No	No
TARGET-20-PARUBT	CD69+-low	0.166444	1.09419e-05	0.000108209	0.000133563	2.39326e-05	1.8295e-05	1.61808e-05	0.000655457	6.28241e-06	0.563015	0.000496231	4.19189e-08	0.435516	9.76667	1	19.5333	Dead	09A	TARGET-20-PARUBT-09A-02R	TARGET-20-PARUBT	Female	White	Not Hispanic or Latino	2692	Relapse	293	Dead	586	2008	2009	AAML0531	7.7	96	0	No	No	Unknown	No	No	No	No	No	No	No	No	No	No	No
TARGET-20-PARUNX	CD69+-low	0.523412	3.59769e-05	5.61944e-05	0.164541	0.000113448	8.62303e-05	5.348e-08	0.367632	0.0225178	7.84976e-05	4.34678e-05	1.92847e-07	0.444895	23	1	78.8	Alive	09A	TARGET-20-PARUNX-09A-04R	TARGET-20-PARUNX	Female	White	Not Hispanic or Latino	2321	Relapse	690	Alive	2364	2008	2014	AAML0531	14.9	87	82	No	No	M1	No	No	No	No	No	No	No	No	No	No	No
TARGET-20-PARUTH	CD69+-middle	-0.201012	0.215572	6.08606e-07	0.00191934	0.476125	4.81851e-07	1.81741e-07	0.000105217	1.30994e-05	0.305063	0.00119479	8.28644e-07	6.12343e-06	16.2667	1	47.0667	Dead	09A	TARGET-20-PARUTH-09A-04R	TARGET-20-PARUTH	Male	White	Not Hispanic or Latino	3454	Relapse	488	Dead	1412	2008	2011	AAML0531	42.5	61	71	Yes	Yes	Unknown	No	No	No	No	No	No	No	No	No	No	No
TARGET-20-PARUUB	CD69+-low	-0.0743571	7.19859e-05	1.1141e-05	1.235e-05	0.364961	1.24631e-05	6.54065e-06	8.42617e-08	0.000273495	0.447191	1.46672e-07	6.08413e-06	0.187454	62.7333	0	62.7333	Alive	09A	TARGET-20-PARUUB-09A-02R	TARGET-20-PARUUB	Female	White	Not Hispanic or Latino	6315	Censored	1882	Alive	1882	2008	2013	AAML0531	31	99	62	No	No	M2	No	Yes	No	No	No	No	No	No	No	No	No
TARGET-20-PARUWX	CD69+-high	0.236812	0.501708	5.70838e-05	0.000391492	1.27495e-07	4.33886e-05	3.10542e-06	2.55096e-05	0.0079072	0.409316	1.37892e-06	4.20833e-08	0.0805466	7.6	1	14.6333	Dead	09A	TARGET-20-PARUWX-09A-02R	TARGET-20-PARUWX	Male	White	Not Hispanic or Latino	1049	Relapse	228	Dead	439	2008	2009	AAML0531	112.5	90	65	No	No	M1	No	No	No	No	No	No	No	No	No	No	No
TARGET-20-PARWDZ	CD69+-low	0.0693844	0.0158393	3.32538e-07	8.02286e-06	5.42183e-05	6.06634e-06	3.24001e-08	4.01362e-06	0.282729	0.245031	1.73365e-06	2.02864e-05	0.456307	8.7	1	10.7	Dead	09A	TARGET-20-PARWDZ-09A-01R	TARGET-20-PARWDZ	Female	White	Not Hispanic or Latino	4855	Relapse	261	Dead	321	2008	2009	AAML0531	137	76.5	91	No	No	M5	No	No	No	No	Yes	No	No	No	No	No	No
TARGET-20-PARXBT	CD69+-low	-0.0302044	3.22126e-05	3.88056e-06	8.43455e-05	0.290515	8.18811e-05	3.42433e-05	2.6249e-07	5.3846e-08	0.220111	5.21351e-08	3.45455e-05	0.489103	74.8667	0	74.8667	Alive	09A	TARGET-20-PARXBT-09A-02R	TARGET-20-PARXBT	Male	White	Not Hispanic or Latino	3381	Censored	2246	Alive	2246	2008	2014	AAML0531	34.9	68	68	No	No	M4	No	No	No	No	No	No	No	Yes	No	No	No
TARGET-20-PARXNG	CD69+-low	-0.15433	3.35023e-06	0.237568	0.39313	0.222056	2.37797e-07	0.146681	2.02673e-08	2.58199e-06	2.7505e-07	0.000555797	2.59894e-06	6.05184e-07	74.8667	0	74.8667	Alive	09A	TARGET-20-PARXNG-09A-01R	TARGET-20-PARXNG	Male	Black or African American	Not Hispanic or Latino	3687	Censored	2246	Alive	2246	2008	2014	AAML0531	137	62.5	95	No	No	M2	No	No	No	No	No	No	No	No	No	No	No
TARGET-20-PARXZP	CD69+-low	-0.010928	5.57151e-06	0.00045486	9.35954e-06	0.155502	6.4664e-06	1.17966e-05	3.1649e-06	7.44819e-05	0.213895	3.26223e-06	4.79655e-05	0.629986	4.26667	1	58.4667	Dead	09A	TARGET-20-PARXZP-09A-01R	TARGET-20-PARXZP	Female	White	Not Hispanic or Latino	6657	Relapse	128	Dead	1754	2008	2013	AAML0531	2.6	89.8	16	No	Yes	M5	No	No	No	No	No	Yes	No	No	No	No	No
TARGET-20-PARYEB	CD69+-low	-0.0539851	0.000606606	0.274542	0.452669	0.174906	6.3111e-06	0.0623847	0.0324811	5.47142e-07	6.15273e-08	1.65528e-05	0.00238743	8.15876e-09	26.3333	0	26.3333	Alive	09A	TARGET-20-PARYEB-09A-01R	TARGET-20-PARYEB	Male	White	Not Hispanic or Latino	6986	Censored	790	Alive	790	2008	2010	AAML0531	32.1	93	84	No	No	M0	No	No	No	No	No	No	No	No	No	No	No
TARGET-20-PARYGA	CD69+-low	0.0696802	0.000540946	3.41978e-07	6.23959e-05	0.00136581	1.77895e-06	1.45173e-07	0.120397	0.136271	0.28316	1.34489e-05	3.11593e-07	0.458186	80.2	0	80.2	Alive	09A	TARGET-20-PARYGA-09A-03R	TARGET-20-PARYGA	Male	White	Not Hispanic or Latino	5916	Censored	2406	Alive	2406	2008	2014	AAML0531	59.8	62.3	70	No	No	M4	No	No	No	No	No	No	No	No	No	No	No
TARGET-20-PARYVW	CD69+-high	-0.0761455	0.541709	1.33465e-08	0.00121161	4.33385e-05	3.55676e-05	0.000526738	0.000100462	2.87343e-07	0.263822	0.000117217	2.05228e-05	0.192413	11.6	1	77.2333	Alive	09A	TARGET-20-PARYVW-09A-01R	TARGET-20-PARYVW	Female	White	Hispanic or Latino	664	Relapse	348	Alive	2317	2008	2014	AAML0531	19.4	83	27.4	No	No	NOS	No	No	No	No	No	No	No	No	No	No	No
TARGET-20-PARZUU	CD69+-high	-0.3083	0.419545	3.44086e-05	2.43644e-05	0.0172525	3.20792e-07	1.20857e-05	7.97886e-06	2.61972e-06	0.143703	4.86434e-05	4.20371e-07	0.419368	18.6	1	72.2667	Alive	09A	TARGET-20-PARZUU-09A-04R	TARGET-20-PARZUU	Male	White	Not Hispanic or Latino	3273	Relapse	558	Alive	2168	2008	2014	AAML0531	113	95	78	No	No	M1	No	Yes	No	No	No	No	No	No	No	No	No
TARGET-20-PARZWH	CD69+-high	-0.363414	0.334856	1.10965e-08	0.000286503	0.336511	7.28892e-05	7.78243e-06	5.25475e-05	1.55435e-05	0.243661	1.63023e-06	2.64025e-05	0.0845088	71.7	0	71.7	Alive	09A	TARGET-20-PARZWH-09A-03R	TARGET-20-PARZWH	Male	White	Hispanic or Latino	4243	Censored	2151	Alive	2151	2008	2014	AAML0531	29.5	92	97	No	No	M1	No	No	No	No	No	No	No	No	No	No	No
TARGET-20-PASAFM	CD69+-low	-0.0143263	0.000140751	0.238012	0.285103	0.278304	0.000160514	0.0237051	0.174524	7.5092e-06	1.52665e-08	3.70044e-05	5.28918e-06	9.01377e-07	74	0	74	Alive	09A	TARGET-20-PASAFM-09A-01R	TARGET-20-PASAFM	Male	White	Not Hispanic or Latino	3670	Censored	2220	Alive	2220	2008	2014	AAML0531	8.3	83	84	No	No	M1	No	No	No	No	No	No	No	No	No	No	No
TARGET-20-PASBHI	CD69+-high	-0.264604	0.611676	5.03467e-06	0.103339	0.149375	6.71604e-08	3.35668e-07	6.05905e-05	0.014509	0.12089	0.00014097	4.52469e-08	3.58396e-06	78.0667	0	78.0667	Alive	09A	TARGET-20-PASBHI-09A-01R	TARGET-20-PASBHI	Male	White	Not Hispanic or Latino	2201	Censored	2342	Alive	2342	2008	2014	AAML0531	49.5	92	80	No	No	M1	No	Yes	No	No	No	No	No	No	No	No	Yes
TARGET-20-PASBPK	CD69+-low	0.055182	0.052498	2.40256e-07	4.53077e-05	0.161267	1.68124e-06	3.29337e-05	7.48445e-06	0.163978	0.496054	2.30644e-05	4.0014e-08	0.126093	7.96667	1	70.5667	Alive	09A	TARGET-20-PASBPK-09A-02R	TARGET-20-PASBPK	Male	Black or African American	Not Hispanic or Latino	161	Relapse	239	Alive	2117	2008	2014	AAML0531	162.9	90	70.6	No	Yes	M5	No	No	No	No	No	No	No	No	No	No	No
TARGET-20-PASBPW	CD69+-low	-0.312562	0.000106608	0.000178854	0.000589948	0.28151	0.000154071	3.96925e-10	0.000162733	2.21716e-06	0.542753	9.86176e-05	8.85245e-05	0.174355	14.2667	1	14.2667	Alive	09A	TARGET-20-PASBPW-09A-02R	TARGET-20-PASBPW	Male	Asian	Not Hispanic or Latino	5215	Relapse	428	Alive	428	2008	2009	AAML0531	2	80	84	No	No	M2	No	Yes	No	No	No	No	No	No	No	No	No
TARGET-20-PASCCS	CD69+-low	-0.310002	6.55508e-05	8.16123e-08	0.000362181	0.000389784	0.000534363	0.000276933	0.293895	4.97862e-06	0.148948	0.000227692	0.00010745	0.555188	25.4333	1	74.0333	Alive	09A	TARGET-20-PASCCS-09A-01R	TARGET-20-PASCCS	Male	White	Not Hispanic or Latino	4357	Relapse	763	Alive	2221	2008	2014	AAML0531	6.6	90	76	No	No	M1	No	No	No	No	No	No	No	No	No	No	No
TARGET-20-PASDGX	CD69+-low	0.460691	0.00295101	2.78019e-07	9.76884e-07	0.0777898	3.28076e-06	1.12966e-07	6.07886e-06	0.0778324	0.84141	5.5434e-06	7.44079e-08	4.48363e-07	59.0333	0	59.0333	Alive	09A	TARGET-20-PASDGX-09A-02R	TARGET-20-PASDGX	Male	White	Not Hispanic or Latino	5973	Censored	1771	Alive	1771	2008	2013	AAML0531	75.2	95	60	No	Yes	M5	No	No	No	Yes	No	No	No	No	No	No	No
TARGET-20-PASECW	CD69+-high	0.550603	0.413581	3.42588e-06	2.79702e-07	0.000119568	6.14569e-08	2.19194e-06	2.05757e-06	6.92497e-06	0.168192	2.44669e-05	8.19512e-09	0.418068	8.63333	1	11	Dead	09A	TARGET-20-PASECW-09A-04R	TARGET-20-PASECW	Male	Black or African American	Not Hispanic or Latino	834	Relapse	259	Dead	330	2008	2009	AAML0531	6.8	72	22	Yes	No	Unknown	No	No	No	No	No	No	No	No	No	No	No
TARGET-20-PASEFD	CD69+-low	-0.305884	0.0573871	7.03195e-07	1.79243e-06	0.000393511	2.9595e-08	7.56374e-05	0.000935677	4.84678e-06	0.483841	0.0341542	2.27901e-06	0.423203	9.06667	1	17.0333	Dead	09A	TARGET-20-PASEFD-09A-01R	TARGET-20-PASEFD	Male	White	Not Hispanic or Latino	1373	Relapse	272	Dead	511	2008	2010	AAML0531	8	64	54	No	No	M5	No	No	No	No	No	No	No	No	No	No	No
TARGET-20-PASEGC	CD69+-middle	0.0543264	0.135904	1.19619e-05	3.22359e-06	0.297073	8.50771e-08	4.337e-05	8.46984e-06	6.36438e-08	0.346911	9.17619e-06	1.4729e-05	0.220021	67.1	0	67.1	Alive	09A	TARGET-20-PASEGC-09A-01R	TARGET-20-PASEGC	Female	White	Not Hispanic or Latino	4312	Censored	2013	Alive	2013	2008	2014	AAML0531	72.3	92	95	No	No	M1	No	No	No	No	No	No	No	No	No	No	No
TARGET-20-PASFEW	CD69+-high	0.705306	0.425206	5.32712e-06	9.65579e-05	0.000214141	9.46024e-07	2.04348e-06	4.86245e-06	4.9058e-05	0.120951	4.41412e-06	3.63985e-08	0.453466	7.2	1	10.4333	Dead	09A	TARGET-20-PASFEW-09A-05R	TARGET-20-PASFEW	Female	White	Unknown	428	Relapse	216	Dead	313	2008	2009	AAML0531	18.6	89	7	No	No	M7	No	No	No	No	No	No	No	No	No	No	No
TARGET-20-PASFNP	CD69+-high	-0.0555876	0.316203	3.8972e-05	2.81751e-06	0.034607	2.22305e-05	1.29266e-06	0.129003	0.0293806	0.0895353	0.349221	5.49599e-07	0.0519843	73.5333	0	73.5333	Alive	09A	TARGET-20-PASFNP-09A-02R	TARGET-20-PASFNP	Male	White	Not Hispanic or Latino	1935	Censored	2206	Alive	2206	2008	2014	AAML0531	26.5	91	59	No	No	M5	No	No	No	No	No	No	No	No	No	No	No
TARGET-20-PASGMZ	CD69+-low	0.108744	0.000215181	7.5536e-07	8.70871e-05	0.224513	1.30731e-06	4.81447e-06	6.50058e-08	2.27316e-06	0.647969	3.28071e-06	2.28681e-06	0.127202	8.9	1	26.3	Dead	09A	TARGET-20-PASGMZ-09A-01R	TARGET-20-PASGMZ	Female	White	Not Hispanic or Latino	5129	Relapse	267	Dead	789	2008	2010	AAML0531	1.5	64	44	No	No	M1	No	No	No	No	No	No	No	No	No	No	No
TARGET-20-PASHBI	CD69+-low	-0.239816	0.00174412	0.124269	0.260166	0.610213	5.51464e-06	5.36917e-06	2.05547e-07	1.46977e-05	5.06331e-06	5.90885e-07	0.00357642	6.3416e-09	44.5	0	44.5	Alive	09A	TARGET-20-PASHBI-09A-01R	TARGET-20-PASHBI	Male	White	Not Hispanic or Latino	5727	Censored	1335	Alive	1335	2008	2012	AAML0531	5.6	78	65	No	No	M2	No	Yes	No	No	No	No	No	No	No	No	No
TARGET-20-PASIBG	CD69+-high	0.607495	0.319044	1.36079e-05	1.53618e-05	0.147874	4.45232e-07	1.05797e-05	8.46424e-06	1.0375e-06	0.251201	8.77928e-06	1.99277e-07	0.281823	9.56667	1	36.4667	Dead	09A	TARGET-20-PASIBG-09A-01R	TARGET-20-PASIBG	Male	White	Hispanic or Latino	748	Relapse	287	Dead	1094	2008	2011	AAML0531	55.3	73.2	85	No	No	M4	No	No	No	No	No	No	No	No	No	No	No
TARGET-20-PASIEP	CD69+-middle	-0.163682	0.105543	0.176405	0.286119	0.347314	5.00273e-05	0.0727791	0.00819326	5.63756e-08	4.63093e-05	2.97682e-05	0.00351926	6.51933e-07	2.4	1	11.4333	Dead	09A	TARGET-20-PASIEP-09A-01R	TARGET-20-PASIEP	Male	White	Not Hispanic or Latino	6082	Induction Failure	72	Dead	343	2008	2009	AAML0531	473.1	93	79	No	No	M1	No	No	No	No	No	No	No	No	No	No	No
TARGET-20-PASILA	CD69+-low	-0.100444	1.27774e-05	0.495117	0.0124139	1.05907e-05	0.0109124	0.0954382	0.00163298	4.33734e-07	6.01599e-05	2.75534e-06	0.384399	1.12644e-09	18.5	0	18.5	Alive	09A	TARGET-20-PASILA-09A-01R	TARGET-20-PASILA	Male	White	Not Hispanic or Latino	5386	Censored	555	Alive	555	2008	2010	AAML0531	2.4	90.2	49	No	No	M0	No	No	No	No	No	No	No	No	No	No	No
TARGET-20-PASIZX	CD69+-low	-0.0666205	1.53408e-05	7.01773e-09	1.33934e-05	0.306481	9.69597e-07	1.35158e-05	1.28135e-05	2.12763e-06	0.393261	9.87723e-07	1.36425e-06	0.300197	67.4667	0	67.4667	Alive	09A	TARGET-20-PASIZX-09A-01R	TARGET-20-PASIZX	Female	White	Not Hispanic or Latino	2275	Censored	2024	Alive	2024	2008	2014	AAML0531	32.1	91	85	No	No	M1	No	No	No	No	No	No	No	No	No	No	No
TARGET-20-PASKGH	CD69+-low	0.208627	8.65918e-05	0.000262726	1.42441e-05	0.12614	7.76581e-07	6.80262e-08	6.91725e-06	6.05155e-05	0.752176	1.89429e-05	7.49016e-06	0.121226	10.2667	1	15.9333	Alive	09A	TARGET-20-PASKGH-09A-01R	TARGET-20-PASKGH	Male	White	Not Hispanic or Latino	3791	Relapse	308	Alive	478	2009	2010	AAML0531	210	64	20	No	No	M4	No	No	No	No	No	No	No	No	No	No	No
TARGET-20-PASKUA	CD69+-middle	0.21296	0.119312	0.189661	0.144574	0.00333976	0.0363698	0.295491	0.000148854	1.31251e-06	6.57854e-07	0.000862425	0.210239	3.14172e-07	6.33333	1	24.0333	Dead	09A	TARGET-20-PASKUA-09A-01R	TARGET-20-PASKUA	Male	Black or African American	Not Hispanic or Latino	3682	Relapse	190	Dead	721	2009	2011	AAML0531	76.4	69.2	66	No	No	M2	No	No	No	No	No	No	No	No	No	No	No
TARGET-20-PASLDL	CD69+-low	-0.229523	1.02206e-06	0.000217873	1.84857e-05	0.548182	7.92303e-06	4.57424e-08	1.06026e-05	0.000113996	0.226791	8.29694e-06	5.91888e-05	0.224589	67.8333	0	67.8333	Alive	09A	TARGET-20-PASLDL-09A-02R	TARGET-20-PASLDL	Female	White	Not Hispanic or Latino	2964	Censored	2035	Alive	2035	2009	2014	AAML0531	17.3	70	70	No	No	M1	No	Yes	No	No	No	No	No	No	No	No	No
TARGET-20-PASLTF	CD69+-low	-0.123998	0.000160019	3.70717e-08	1.31104e-05	0.416878	2.45536e-05	3.9536e-05	0.000615379	2.34247e-06	0.487902	2.01822e-08	4.91253e-06	0.0943601	63.0333	0	63.0333	Alive	09A	TARGET-20-PASLTF-09A-02R	TARGET-20-PASLTF	Male	White	Hispanic or Latino	6157	Censored	1891	Alive	1891	2009	2014	AAML0531	49.2	81	67	No	No	Unknown	No	No	No	No	No	No	No	No	No	No	No
TARGET-20-PASLYX	CD69+-high	0.506504	0.390943	4.08408e-07	1.94583e-06	0.000119323	1.90457e-07	7.85314e-05	8.49767e-06	0.190203	0.330082	8.58578e-06	1.84955e-06	0.0885523	6.63333	1	11.1333	Dead	09A	TARGET-20-PASLYX-09A-02R	TARGET-20-PASLYX	Female	White	Hispanic or Latino	5392	Relapse	199	Dead	334	2009	2010	AAML0531	58.2	76	44	No	No	M4	No	No	No	No	No	No	No	No	No	No	No
TARGET-20-PASMGW	CD69+-middle	0.135864	0.158996	2.03644e-08	1.21909e-05	5.58369e-05	3.87807e-07	7.13316e-07	8.62157e-06	0.194146	0.480055	8.47738e-05	7.52447e-08	0.16664	7.9	1	9.53333	Dead	09A	TARGET-20-PASMGW-09A-01R	TARGET-20-PASMGW	Male	White	Not Hispanic or Latino	3089	Relapse	237	Dead	286	2009	2009	AAML0531	23.5	85	51	No	No	M5	No	No	No	No	No	Yes	No	No	No	No	No
TARGET-20-PASPFE	CD69+-middle	-0.0346922	0.217661	1.60842e-05	0.000123061	1.32302e-05	2.0698e-07	7.81579e-09	5.12366e-06	0.280783	0.286011	9.74936e-07	1.84566e-06	0.215385	12.8667	1	69.7667	Alive	09A	TARGET-20-PASPFE-09A-01R	TARGET-20-PASPFE	Male	Unknown	Not Hispanic or Latino	462	Relapse	386	Alive	2093	2009	2014	AAML0531	74.3	93.3	44	No	No	M5	No	No	No	No	Yes	No	No	No	No	No	No
TARGET-20-PASPGA	CD69+-high	-0.0114714	0.332343	1.88971e-07	1.41686e-07	0.168201	0.000255616	5.84021e-06	3.37068e-05	2.26452e-06	0.130875	4.66949e-06	5.0568e-06	0.368273	36.4333	1	57.6333	Dead	09A	TARGET-20-PASPGA-09A-02R	TARGET-20-PASPGA	Female	White	Not Hispanic or Latino	1189	Relapse	1093	Dead	1729	2009	2013	AAML0531	35.8	96	95	No	No	M1	No	No	No	No	No	No	No	No	No	No	No
TARGET-20-PASPKE	CD69+-high	-0.385596	0.56311	1.98061e-07	5.65056e-07	0.083585	1.53502e-07	9.79423e-08	4.48316e-09	0.100156	0.253141	3.9917e-06	5.24903e-08	2.38485e-06	67.5333	0	67.5333	Alive	09A	TARGET-20-PASPKE-09A-04R	TARGET-20-PASPKE	Female	Black or African American	Not Hispanic or Latino	3200	Censored	2026	Alive	2026	2009	2014	AAML0531	11.9	73	58	Yes	No	M4	No	Yes	No	No	No	No	No	No	No	No	No
TARGET-20-PASPLU	CD69+-low	0.145618	1.88789e-05	1.4563e-05	0.000273601	0.132454	2.20181e-05	1.98141e-07	2.22346e-05	0.0807495	0.336102	5.54233e-05	3.60033e-05	0.450252	2.86667	1	11.7	Dead	09A	TARGET-20-PASPLU-09A-02R	TARGET-20-PASPLU	Male	White	Not Hispanic or Latino	3399	Induction Failure	86	Dead	351	2009	2010	AAML0531	446	92.6	93	Yes	No	M4	No	No	No	No	No	No	No	No	No	No	No
TARGET-20-PASPSV	CD69+-low	-0.324499	2.70812e-06	2.93327e-07	1.54232e-05	0.52394	2.70197e-06	9.47545e-06	3.58048e-05	6.8359e-07	0.475905	1.35702e-06	4.37428e-08	8.59138e-05	62.6667	0	62.6667	Alive	09A	TARGET-20-PASPSV-09A-02R	TARGET-20-PASPSV	Female	White	Not Hispanic or Latino	4757	Censored	1880	Alive	1880	2009	2014	AAML0531	10.2	82	46	No	No	M2	No	Yes	No	No	No	No	No	No	No	No	No
TARGET-20-PASPTM	CD69+-low	0.0305403	0.00111283	3.06345e-07	0.00244552	0.000516765	2.32948e-05	3.80019e-05	0.457475	4.24563e-06	0.123553	9.79758e-06	1.35468e-08	0.414821	63.3333	0	63.3333	Alive	09A	TARGET-20-PASPTM-09A-03R	TARGET-20-PASPTM	Female	Asian	Not Hispanic or Latino	5122	Censored	1900	Alive	1900	2009	2014	AAML0531	60.6	70	77	No	No	M2	No	No	No	No	No	No	No	No	No	No	No
TARGET-20-PASPTW	CD69+-low	-0.326591	1.23035e-05	0.000316826	4.48223e-05	0.522228	6.81363e-05	8.71031e-06	5.20823e-05	7.10184e-05	0.349822	1.75318e-06	5.24089e-09	0.127374	68.7333	0	68.7333	Alive	09A	TARGET-20-PASPTW-09A-02R	TARGET-20-PASPTW	Female	Black or African American	Not Hispanic or Latino	2516	Censored	2062	Alive	2062	2009	2014	AAML0531	21.5	74	84	No	No	M2	No	Yes	No	No	No	No	No	No	No	No	Yes
TARGET-20-PASREH	CD69+-low	-0.16087	1.06431e-05	7.8641e-05	1.59989e-07	0.332538	1.80067e-06	1.9663e-06	2.4284e-05	0.000125422	0.586254	2.80842e-05	4.31126e-07	0.0809365	62.7667	0	62.7667	Alive	09A	TARGET-20-PASREH-09A-02R	TARGET-20-PASREH	Male	White	Hispanic or Latino	2608	Censored	1883	Alive	1883	2009	2014	AAML0531	42.4	68	87.3	No	No	M1	No	Yes	No	No	No	No	No	No	No	Yes	No
TARGET-20-PASRTP	CD69+-low	-0.00269368	0.0135702	0.221948	0.427277	0.176363	0.0800935	0.0624105	0.000118997	4.74023e-08	9.3758e-07	5.78313e-05	0.0181578	1.92346e-06	7.8	1	68.2333	Alive	09A	TARGET-20-PASRTP-09A-01R	TARGET-20-PASRTP	Female	Other	Unknown	5389	Relapse	234	Alive	2047	2009	2014	AAML0531	237.1	87	93.5	No	Yes	M1	No	No	No	No	No	No	No	No	No	No	No
TARGET-20-PASSSI	CD69+-high	-0.137507	0.273234	1.81701e-05	4.02917e-05	8.97347e-08	0.000128755	2.15309e-05	1.07931e-10	0.223638	0.306653	0.0233487	1.35014e-07	0.172917	15.4	1	23.7333	Dead	09A	TARGET-20-PASSSI-09A-02R	TARGET-20-PASSSI	Male	Native Hawaiian or other Pacific Islander	Hispanic or Latino	530	Relapse	462	Dead	712	2009	2011	AAML0531	198.8	91	78	No	Yes	M5	No	No	No	No	No	No	No	No	No	No	No
TARGET-20-PASTPU	CD69+-low	-0.206302	0.0124491	1.77788e-07	1.75402e-06	0.0411415	8.99025e-06	7.71549e-06	0.147071	9.66429e-05	0.261107	4.47985e-05	6.05208e-05	0.53801	65.7333	0	65.7333	Alive	09A	TARGET-20-PASTPU-09A-01R	TARGET-20-PASTPU	Female	White	Not Hispanic or Latino	5917	Censored	1972	Alive	1972	2009	2014	AAML0531	6.2	65	47	No	No	M2	No	No	No	No	No	No	No	No	No	No	No
TARGET-20-PASTTW	CD69+-middle	0.474218	0.118756	5.8736e-07	4.56036e-06	0.000282441	1.24302e-05	7.52722e-07	1.18198e-07	0.0329432	0.379975	3.03746e-06	3.00759e-05	0.467992	15.8333	1	20	Dead	09A	TARGET-20-PASTTW-09A-01R	TARGET-20-PASTTW	Female	Unknown	Not Hispanic or Latino	757	Relapse	475	Dead	600	2009	2011	AAML0531	31.1	93	0	No	No	M7	No	No	No	No	No	No	No	No	No	No	No
TARGET-20-PASVVS	CD69+-low	-0.355809	3.08475e-07	2.55497e-05	2.05687e-08	0.325407	2.91742e-05	8.01001e-07	2.86698e-05	1.36954e-05	0.586433	1.13444e-05	6.63622e-07	0.0880502	17.3	1	65.6	Alive	09A	TARGET-20-PASVVS-09A-03R	TARGET-20-PASVVS	Male	White	Not Hispanic or Latino	283	Relapse	519	Alive	1968	2009	2014	AAML0531	169	88	55	No	No	M5	No	No	No	No	No	No	No	No	No	No	No
TARGET-20-PASVYL	CD69+-middle	0.0884714	0.248326	8.84944e-08	4.81229e-06	1.03723e-05	9.30387e-07	1.13005e-06	5.66644e-07	0.111087	0.281438	0.000208149	3.17791e-07	0.358923	6.86667	1	9.53333	Dead	09A	TARGET-20-PASVYL-09A-01R	TARGET-20-PASVYL	Male	White	Not Hispanic or Latino	6090	Relapse	206	Dead	286	2009	2010	AAML0531	43	80	90	No	No	M5	No	No	No	No	No	No	Yes	No	No	No	No
TARGET-20-PASWAJ	CD69+-middle	0.713174	0.205239	1.89375e-07	0.000657204	0.346363	9.6456e-05	4.85668e-08	0.000163469	1.58413e-06	0.3934	4.10864e-07	1.63105e-05	0.0540626	14.0667	1	57.0667	Alive	09A	TARGET-20-PASWAJ-09A-04R	TARGET-20-PASWAJ	Female	White	Not Hispanic or Latino	3298	Relapse	422	Alive	1712	2009	2014	AAML0531	86.6	95	89	No	No	M1	No	No	No	No	No	No	No	No	No	No	No
TARGET-20-PASWLN	CD69+-high	0.284328	0.356789	9.5829e-05	0.135812	0.0131042	0.000942536	6.65123e-06	0.351331	0.0401952	0.101713	3.12709e-06	5.0445e-06	1.58534e-06	17.1	1	20.4667	Dead	09A	TARGET-20-PASWLN-09A-01R	TARGET-20-PASWLN	Female	White	Not Hispanic or Latino	6631	Relapse	513	Dead	614	2009	2011	AAML0531	32.4	96	86	No	No	M0	No	No	No	No	Yes	No	No	No	No	No	No
TARGET-20-PASWPT	CD69+-low	-0.295537	1.11063e-05	2.86106e-05	3.2318e-05	0.190562	5.15519e-06	2.42041e-07	2.0813e-05	7.22691e-06	0.724328	1.83234e-05	0.000158818	0.0848268	13.1667	1	17.2667	Dead	09A	TARGET-20-PASWPT-09A-01R	TARGET-20-PASWPT	Male	Other	Hispanic or Latino	3438	Relapse	395	Dead	518	2009	2010	AAML0531	44.2	72	74	No	No	M2	No	Yes	No	No	No	No	No	No	No	No	No
TARGET-20-PASWTY	CD69+-high	0.151987	0.422992	0.000260142	7.22607e-09	6.21317e-07	3.16658e-05	1.85783e-06	7.21978e-06	4.45552e-06	0.41757	1.18468e-05	1.33888e-05	0.159107	11.5	1	57.1	Alive	09A	TARGET-20-PASWTY-09A-01R	TARGET-20-PASWTY	Female	White	Not Hispanic or Latino	5109	Relapse	345	Alive	1713	2009	2014	AAML0531	9.4	92	68	No	No	Unknown	No	No	No	No	Yes	No	No	No	No	No	No
TARGET-20-PASXVC	CD69+-middle	0.156202	0.130786	5.36374e-06	5.73905e-08	4.03994e-09	1.12155e-05	1.32445e-07	1.40149e-05	0.162317	0.43235	1.34366e-05	2.73669e-06	0.2745	15.3667	1	17.2667	Dead	09A	TARGET-20-PASXVC-09A-01R	TARGET-20-PASXVC	Male	Black or African American	Hispanic or Latino	7442	Relapse	461	Dead	518	2009	2011	AAML0531	41.1	71	15	No	No	M5	No	No	No	No	No	No	No	No	No	No	No
TARGET-20-PASXYG	CD69+-high	-0.358216	0.32996	3.61461e-05	2.44486e-05	0.417306	0.000340774	9.32346e-05	0.000250349	2.51288e-05	0.251905	2.08106e-05	3.18091e-05	6.52346e-06	8.33333	1	19	Dead	09A	TARGET-20-PASXYG-09A-05R	TARGET-20-PASXYG	Female	White	Hispanic or Latino	4103	Relapse	250	Dead	570	2009	2011	AAML0531	40.5	63.5	68	No	Yes	M2	No	Yes	No	No	No	No	No	No	No	No	No
TARGET-20-PASYDC	CD69+-middle	-0.0471201	0.110901	0.275619	0.320389	0.228941	0.0101354	0.00270931	0.000339945	1.56566e-05	1.85273e-06	0.0509414	6.17976e-06	8.63966e-08	2.3	1	60.3667	Alive	09A	TARGET-20-PASYDC-09A-01R	TARGET-20-PASYDC	Male	White	Not Hispanic or Latino	3888	Induction Failure	69	Alive	1811	2009	2014	AAML0531	81.1	77	80	No	No	M4	No	No	No	No	No	No	No	Yes	No	No	No
TARGET-20-PASYJI	CD69+-low	0.069981	7.69586e-07	6.76263e-06	0.000615105	0.40798	0.000120207	1.93017e-05	3.00162e-07	8.58472e-06	0.508171	0.000242121	3.13922e-08	0.0828356	9.63333	1	59.3333	Alive	09A	TARGET-20-PASYJI-09A-03R	TARGET-20-PASYJI	Female	White	Not Hispanic or Latino	4545	Relapse	289	Alive	1780	2009	2014	AAML0531	31.1	63	56	No	No	M4	No	No	No	No	No	No	No	Yes	No	No	No
TARGET-20-PASZLJ	CD69+-low	0.408938	4.0601e-05	3.47419e-07	7.0805e-06	0.220865	1.99472e-05	4.24164e-06	0.00018629	1.22076e-05	0.48266	1.00505e-06	6.93801e-07	0.296203	4.23333	1	9.63333	Dead	09A	TARGET-20-PASZLJ-09A-01R	TARGET-20-PASZLJ	Female	White	Not Hispanic or Latino	3543	Relapse	127	Dead	289	2009	2010	AAML0531	24.2	95	77	No	No	M5	No	No	No	No	No	No	No	No	No	No	No
TARGET-20-PATAST	CD69+-low	-0.373831	9.29051e-07	4.95988e-05	1.96482e-06	0.34048	3.29974e-05	5.76393e-06	2.47752e-05	1.1026e-05	0.601177	2.75667e-05	1.76336e-05	0.0581715	9.63333	1	38.2	Dead	09A	TARGET-20-PATAST-09A-01R	TARGET-20-PATAST	Male	White	Not Hispanic or Latino	5926	Relapse	289	Dead	1146	2009	2012	AAML0531	31.6	72	49	Yes	Yes	M2	No	Yes	No	No	No	No	No	No	No	No	No
TARGET-20-PATBFL	CD69+-high	0.0701344	0.361302	0.000104118	0.0001213	1.09415e-06	2.15782e-05	7.84575e-06	1.18321e-07	0.0548037	0.356206	5.54047e-05	1.07825e-07	0.227376	4.26667	1	55.8333	Alive	09A	TARGET-20-PATBFL-09A-01R	TARGET-20-PATBFL	Male	White	Not Hispanic or Latino	4050	Relapse	128	Alive	1675	2009	2014	AAML0531	218.7	95	92	No	No	M5	No	No	No	No	No	No	No	No	No	No	No
TARGET-20-PATDHA	CD69+-low	-0.298736	0.000151477	3.04779e-07	1.91616e-06	0.439338	1.7884e-05	1.51077e-06	9.71928e-08	1.12447e-05	0.560465	2.9912e-08	9.35584e-06	3.2569e-06	6.46667	1	13.4333	Dead	09A	TARGET-20-PATDHA-09A-01R	TARGET-20-PATDHA	Female	White	Hispanic or Latino	5544	Relapse	194	Dead	403	2009	2011	AAML0531	1.6	86	21	Yes	No	M2	No	Yes	No	No	No	No	No	No	No	No	Yes
TARGET-20-PATDNN	CD69+-low	0.152941	0.000420045	0.000196283	0.00176377	1.43544e-05	5.919e-05	1.82741e-07	5.25218e-07	0.451874	0.469768	5.7402e-06	0.000159866	0.0757383	3.4	1	6.46667	Dead	09A	TARGET-20-PATDNN-09A-03R	TARGET-20-PATDNN	Male	White	Hispanic or Latino	1262	Relapse	102	Dead	194	2009	2010	AAML0531	210.9	89	94	No	No	M5	No	No	No	No	Yes	No	No	No	No	No	No
TARGET-20-PATIAK	CD69+-low	0.0182889	3.30832e-07	3.29096e-06	0.00019604	0.245194	5.60105e-07	2.32182e-07	1.07302e-06	1.93322e-05	0.545407	1.07027e-06	2.83943e-05	0.20915	9.23333	1	48.8	Alive	09A	TARGET-20-PATIAK-09A-01R	TARGET-20-PATIAK	Female	Black or African American	Not Hispanic or Latino	227	Relapse	277	Alive	1464	2010	2014	AAML0531	45.8	62	59	No	No	M4	No	No	No	No	No	No	No	Yes	No	No	No
TARGET-21-PAMYMA	CD69+-middle	-0.116614	0.192012	6.63814e-05	5.45694e-05	2.39007e-06	7.99764e-07	3.01975e-06	2.50214e-07	0.191142	0.358538	3.60852e-06	7.24192e-07	0.258176	0.933333	1	12.6	Dead	09A	TARGET-21-PAMYMA-09A-02R	TARGET-21-PAMYMA	Male	White	Not Hispanic or Latino	450	Induction Failure	28	Dead	378	2004	2005	AAML03P1	237	89	69	No	No	M4	No	No	No	No	No	No	No	No	No	No	No
TARGET-21-PANVPB	CD69+-low	0.0592439	2.59664e-07	9.66845e-05	0.000357887	9.76226e-05	2.29433e-05	2.58915e-07	5.97348e-05	0.582183	0.194208	1.07569e-05	1.19838e-06	0.222962	2.56667	1	14.0333	Dead	09A	TARGET-21-PANVPB-09A-02R	TARGET-21-PANVPB	Male	White	Not Hispanic or Latino	5338	Induction Failure	77	Dead	421	2005	2006	AAML03P1	34.1	87.3	88	Yes	No	M5	No	No	No	No	No	No	No	No	No	No	No
TARGET-21-PANZLR	CD69+-high	0.144691	0.393889	1.66042e-08	2.4439e-07	1.89365e-05	4.74746e-07	7.32267e-06	4.70369e-05	0.0294593	0.392479	2.18303e-07	8.96451e-06	0.184089	0.933333	1	2.46667	Dead	09A	TARGET-21-PANZLR-09A-03R	TARGET-21-PANZLR	Female	Black or African American	Not Hispanic or Latino	4793	Induction Failure	28	Dead	74	2005	2005	AAML03P1	114.7	87	90	No	No	NOS	No	No	No	No	No	No	No	No	No	No	No
TARGET-21-PARBTV	CD69+-low	0.288943	2.74497e-05	2.44431e-05	4.13079e-08	0.502856	3.65339e-05	1.24613e-06	6.0515e-05	7.90004e-07	0.326524	5.05084e-07	5.34231e-05	0.170415	2.56667	1	14.8	Dead	09A	TARGET-21-PARBTV-09A-03R	TARGET-21-PARBTV	Male	White	Not Hispanic or Latino	6273	Induction Failure	77	Dead	444	2007	2008	AAML0531	247.1	87	95	No	No	M1	No	No	No	No	No	No	No	No	No	No	No
TARGET-21-PARHRS	CD69+-low	0.0604758	0.000119232	8.12324e-08	3.41764e-05	1.41192e-06	3.09116e-05	4.81261e-05	0.316831	0.196005	0.262635	3.68721e-05	0.000220325	0.224038	2.73333	1	87.2	Alive	09A	TARGET-21-PARHRS-09A-02R	TARGET-21-PARHRS	Male	White	Not Hispanic or Latino	3636	Induction Failure	82	Alive	2616	2007	2014	AAML0531	79.4	84	91	No	No	M0	No	No	No	No	No	No	No	No	No	No	No
TARGET-21-PARLSL	CD69+-low	-0.234462	4.06975e-05	5.69193e-06	1.19214e-07	1.49971e-05	5.98241e-07	4.95546e-06	4.41044e-06	0.410592	0.300252	1.41978e-06	1.47516e-07	0.289083	35.9	0	35.9	Alive	09A	TARGET-21-PARLSL-09A-02R	TARGET-21-PARLSL	Male	White	Not Hispanic or Latino	4456	Censored	1077	Alive	1077	2007	2010	AAML0531	28.6	87	0	No	No	Unknown	No	No	No	No	No	No	No	No	No	No	No
TARGET-21-PARNAW	CD69+-middle	0.301574	0.183452	8.09463e-09	3.2787e-05	7.75682e-05	2.80009e-06	5.73018e-07	1.51724e-08	0.179472	0.32816	9.15525e-07	2.31987e-05	0.308778	2.2	1	15.2333	Dead	09A	TARGET-21-PARNAW-09A-01R	TARGET-21-PARNAW	Female	White	Not Hispanic or Latino	430	Induction Failure	66	Dead	457	2007	2009	AAML0531	10.9	90.7	0	No	No	M7	No	No	No	No	No	No	No	No	No	No	No
TARGET-21-PARZIA	CD69+-middle	0.0677732	0.246094	6.96396e-08	6.78056e-05	4.68878e-06	4.43194e-05	1.80001e-05	0.504324	0.000542832	0.22456	2.14049e-07	5.49097e-07	0.0243427	2.56667	1	2.56667	Dead	09A	TARGET-21-PARZIA-09A-01R	TARGET-21-PARZIA	Female	Asian	Not Hispanic or Latino	6089	Death without Remission	77	Dead	77	2008	2008	AAML0531	2.4	79	NA	No	No	M0	No	No	No	No	No	No	No	No	No	No	No
TARGET-21-PASDXR	CD69+-high	0.157976	0.440426	1.1665e-07	9.89429e-07	6.0019e-05	2.43755e-07	8.97278e-08	7.78938e-05	0.0382406	0.216321	0.000401933	1.07975e-05	0.304461	1.1	1	9.2	Dead	09A	TARGET-21-PASDXR-09A-02R	TARGET-21-PASDXR	Male	White	Not Hispanic or Latino	3440	Induction Failure	33	Dead	276	2008	2009	AAML0531	257.9	90	92	No	No	M5	No	No	No	No	No	No	No	No	No	No	No
TARGET-21-PASFHK	CD69+-low	-0.0782907	5.44251e-06	2.00347e-05	0.000250104	2.73261e-05	1.41026e-07	0.000142624	5.98408e-06	0.489232	0.469975	1.64934e-06	7.88052e-08	0.0403404	2.83333	1	55.1667	Alive	09A	TARGET-21-PASFHK-09A-01R	TARGET-21-PASFHK	Male	White	Hispanic or Latino	2164	Induction Failure	85	Alive	1655	2008	2013	AAML0531	340.7	93.8	83	No	No	M4	No	No	No	No	No	No	No	No	No	No	No
TARGET-21-PASFJJ	CD69+-high	-0.215592	0.630245	0.000116985	3.38613e-05	0.000224911	3.93283e-07	4.76148e-05	1.98083e-05	0.00364414	0.271785	5.34909e-07	1.38994e-07	0.0938817	73.5	0	73.5	Alive	09A	TARGET-21-PASFJJ-09A-01R	TARGET-21-PASFJJ	Female	White	Not Hispanic or Latino	3836	Censored	2205	Alive	2205	2008	2014	AAML0531	121.1	96	93	No	No	M1	No	No	No	No	No	No	No	No	No	No	No
TARGET-21-PASNKZ	CD69+-low	-0.047492	0.000662707	9.4807e-05	0.000305794	2.85238e-07	0.000219153	1.62065e-06	8.02042e-07	0.107657	0.584753	0.000116249	4.27174e-05	0.306145	6.5	1	6.5	Dead	09A	TARGET-21-PASNKZ-09A-01R	TARGET-21-PASNKZ	Female	White	Not Hispanic or Latino	6491	Death	195	Dead	195	2009	2009	AAML0531	3.3	64.4	4	No	No	M1	No	No	No	No	No	No	No	No	No	Yes	No
TARGET-21-PASSLT	CD69+-high	-0.207945	0.254138	4.65399e-05	0.0720061	0.146346	0.000762422	3.01762e-05	0.000924258	0.0135803	0.497507	0.0145165	0.000141955	5.67367e-07	1.2	1	2.9	Dead	09A	TARGET-21-PASSLT-09A-01R	TARGET-21-PASSLT	Male	Unknown	Hispanic or Latino	5405	Induction Failure	36	Dead	87	2009	2009	AAML0531	114.7	96	94	No	No	M0	No	No	No	No	No	Yes	No	No	No	No	No
TARGET-21-PASYWA	CD69+-high	-0.300087	0.377132	6.97131e-06	3.11718e-05	3.26466e-05	7.54549e-06	9.5565e-08	2.08186e-06	0.179038	0.371721	8.25887e-07	3.87719e-06	0.0720236	2.63333	1	9.83333	Alive	09A	TARGET-21-PASYWA-09A-01R	TARGET-21-PASYWA	Male	White	Not Hispanic or Latino	5181	Induction Failure	79	Alive	295	2009	2010	AAML0531	19.1	95	68	No	No	M0	No	No	No	No	No	No	No	No	No	No	No
TARGET-21-PATAIJ	CD69+-low	-0.205146	0.0932597	2.14766e-06	9.39886e-05	5.18503e-08	4.59238e-05	1.6675e-07	9.65586e-06	0.341314	0.402144	2.40376e-05	3.72003e-07	0.163106	1.9	1	55.3333	Alive	09A	TARGET-21-PATAIJ-09A-01R	TARGET-21-PATAIJ	Female	Black or African American	Not Hispanic or Latino	417	Induction Failure	57	Alive	1660	2009	2014	AAML0531	149.5	77.5	72	No	Yes	M5	No	No	No	No	No	No	No	No	No	No	No
TARGET-21-PATISD	CD69+-high	0.487392	0.505848	1.1744e-05	1.6828e-06	2.25205e-05	2.78432e-06	1.28309e-06	5.74514e-06	0.146557	0.113022	0.000476046	2.39037e-06	0.234049	1.53333	1	4.93333	Dead	09A	TARGET-21-PATISD-09A-01R	TARGET-21-PATISD	Male	White	Not Hispanic or Latino	3901	Induction Failure	46	Dead	148	2010	2010	AAML0531	63.9	91	77	No	No	NOS	No	No	No	No	No	No	No	No	No	No	No
TARGET-21-PATKKJ	CD69+-low	0.132786	6.49565e-05	2.21972e-07	0.0012782	0.227591	6.07306e-05	1.65109e-05	3.2004e-09	4.59362e-07	0.591793	2.21615e-05	5.32274e-05	0.17912	15.0333	1	15.0333	Dead	09A	TARGET-21-PATKKJ-09A-01R	TARGET-21-PATKKJ	Female	Unknown	Not Hispanic or Latino	8581	Death	451	Dead	451	2010	2011	AAML0531	22.9	65	85	No	No	M2	No	No	No	No	No	No	No	No	No	No	No
[truncated: 61 more columns]

## Sheet: TCGA-AML 111
patientID	newgroup	LSC expression signature score (17-gene)	CD69+ HSC.like	CD69- HSC.like	LMPP.like	GMP.like	E/B/M.like	MEP.like	CLP.like	monocyte.like	neutrophil.like	cDC.like	pDC.like	otherCells	Cytogenetic_Classification	last_contact_days_to	EFS_status	EFS_months	vital_status	OS_months	Relapse_status	firs_Relapse_change	Days_from_collection_to_first_Relapse	Induction	Trnsplt	patient	acute_myeloid_leukemia_calgb_cytogenetics_risk_category	age_at_initial_pathologic_diagnosis	atra_exposure	bcr_patient_uuid	cumulative_agent_total_dose	cytogenetic_abnormality	cytogenetic_abnormality_other	cytogenetic_analysis_performed_ind	date_of_form_completion	date_of_initial_pathologic_diagnosis	days_to_birth	days_to_death	days_to_initial_pathologic_diagnosis	days_to_last_followup	days_to_last_known_alive	diagnosis_age	disease_detection_molecular_analysis_method_type	disease_detection_molecular_analysis_method_type_other_text	eastern_cancer_oncology_group	ethnicity	fish_evaluation_performed_ind	fluorescence_in_situ_hybrid_cytogenetics_metaphase_nucleus_result_count	fluorescence_in_situ_hybridization_abnormal_result_indicator
TCGA.AB.2805.03	CD69+-low	0.0296127	0.0673566	1.4865e-08	0.000279185	8.02209e-06	2.07881e-07	8.25654e-05	2.54526e-06	0.273584	0.174208	0.000261322	6.7015e-08	0.484217	Normal Karyotype	577	1	11.6	Dead	18.5	1	11.77	353	7+3+3	0	TCGA.AB.2805.03	Intermediate/Normal	77	NO	ada38f3e-8020-4394-9e7c-50d06dd04769	0	Normal	No	YES	2010-12-14	2002-00-00	-28124	576	0	[Not Available]	[Not Available]	[Not Available]	[Not Available]	[Not Available]	[Not Available]	NOT HISPANIC OR LATINO	NO	20	[Not Available]
TCGA.AB.2806.03	CD69+-low	-0.340219	1.04705e-05	1.44794e-05	0.00027037	0.444234	6.21545e-06	1.34644e-07	9.91348e-07	4.98699e-05	0.253806	2.18888e-06	3.16384e-08	0.301605	RUNX1-RUNX1T1	945	1	16.1	Dead	30.6	1	16.33	490	7+3+3+PSC	MUD	TCGA.AB.2806.03	Favorable	46	NO	e78ff499-037b-450a-ac04-6fb3a9e124a4	4000	t (8;21)	[Not Available]	YES	2010-12-14	2002-00-00	-16892	944	0	[Not Available]	[Not Available]	[Not Available]	[Not Available]	[Not Available]	[Not Available]	NOT HISPANIC OR LATINO	NO	20	[Not Available]
TCGA.AB.2807.03	CD69+-high	0.392062	0.356372	8.52903e-06	7.14511e-05	0.000689689	1.79169e-07	3.48623e-08	2.57411e-07	0.0242191	0.1491	0.000396914	8.71063e-07	0.469141	Intermediate Risk Cytogenetic Abnormality	181	1	4.9	Dead	4.9	1	4.9	N/A	7+3+3	0	TCGA.AB.2807.03	Intermediate/Normal	68	NO	9aedadd8-98e2-4cff-b1a3-64506bf1d95c	0	[Not Available]	21	YES	2010-12-14	2002-00-00	-25143	180	0	[Not Available]	[Not Available]	[Not Available]	RT-PCR	[Not Applicable]	[Not Available]	NOT HISPANIC OR LATINO	NO	25	[Not Available]
TCGA.AB.2811.03	CD69+-high	0.0458642	0.296968	1.06497e-06	6.13723e-07	0.209502	3.37355e-05	2.50552e-07	8.88255e-06	0.124829	0.368244	0.000409698	4.01171e-07	2.43637e-06	Normal Karyotype	243	1	8.2	Dead	8.2	1	8.27	248	7+3	0	TCGA.AB.2811.03	Intermediate/Normal	81	NO	7cf64c74-47e6-4913-b91b-25198e36b7c8	0	Normal	[Not Available]	YES	2010-12-14	2002-00-00	-29765	243	0	[Not Available]	[Not Available]	[Not Available]	[Not Available]	[Not Available]	[Not Available]	NOT HISPANIC OR LATINO	YES	25	NO
TCGA.AB.2814.03	CD69+-high	0.49644	0.556166	0.000362561	2.20696e-05	0.000385331	2.41559e-05	4.93796e-08	5.26216e-05	1.46458e-05	0.162342	0.000668883	4.55507e-09	0.279962	Poor Risk Cytogenetic Abnormality	792	1	22.2	Dead	26.3	1	22.5	675	7+3+3	Auto, MUD	TCGA.AB.2814.03	Intermediate/Normal	39	NO	e591adad-8331-4198-94c4-d03ea01f70c5	0	del (5q) / 5q-	[Not Available]	YES	2010-12-14	2003-00-00	-14426	792	0	[Not Available]	[Not Available]	[Not Available]	[Not Available]	[Not Available]	[Not Available]	NOT HISPANIC OR LATINO	YES	20	NO
TCGA.AB.2815.03	CD69+-low	-0.178146	1.36061e-05	4.65617e-06	0.00046325	0.217985	3.78249e-07	5.99379e-08	1.89718e-05	2.53212e-07	0.283069	1.78622e-06	4.8524e-07	0.498443	CBFB-MYH11	822	1	14.2	Dead	26.3	1	14.37	431	7+3+3	MUD	TCGA.AB.2815.03	Favorable	49	NO	a7a567fa-847e-49c6-b404-f2257e00b00d	5000	inv (16)	[Not Available]	YES	2010-12-14	2004-00-00	-17988	821	0	[Not Available]	[Not Available]	[Not Available]	[Not Available]	[Not Available]	[Not Available]	NOT HISPANIC OR LATINO	YES	20	YES
TCGA.AB.2816.03	CD69+-low	0.146576	0.0238151	1.74226e-06	2.23042e-07	0.000509766	3.39872e-08	1.12036e-05	8.48145e-07	0.356942	0.154827	0.00629685	3.0476e-07	0.457596	Normal Karyotype	245	1	5.1	Dead	7.5	1	5.17	155	7+3+3+PSC	0	TCGA.AB.2816.03	Intermediate/Normal	57	NO	61db06eb-299a-48b3-8c71-4bea78169b4c	11000	Normal	[Not Available]	YES	2010-12-14	2003-00-00	-20938	245	0	[Not Available]	[Not Available]	[Not Available]	[Not Available]	[Not Available]	[Not Available]	NOT HISPANIC OR LATINO	NO	20	[Not Available]
TCGA.AB.2819.03	CD69+-low	-0.2112	1.1359e-07	4.65295e-06	7.36257e-05	0.510267	1.14336e-05	4.33353e-07	1.89211e-07	6.88816e-07	0.2389	6.96074e-05	6.72463e-05	0.250604	RUNX1-RUNX1T1	2496	0	95.6	Alive	95.6	0	95.6	N/A	7+3+3	0	TCGA.AB.2819.03	Favorable	52	NO	96686a1a-16d0-4cdc-b1f7-5dbbf4cf1c9f	[Not Available]	Normal|t (8;21)	[Not Available]	YES	2010-12-14	2003-00-00	-19053	[Not Applicable]	0	2496	[Not Available]	[Not Available]	[Not Available]	[Not Available]	[Not Available]	NOT HISPANIC OR LATINO	NO	20	[Not Available]
TCGA.AB.2820.03	CD69+-high	0.492733	0.30078	0.000123669	8.87937e-06	4.74257e-05	1.10506e-06	4.15549e-06	0.000257615	1.31597e-05	0.0907511	2.86218e-08	3.26552e-07	0.608012	Complex Cytogenetics	0	1	0.3	Dead	0.3	1	0.3	N/A	7+3	0	TCGA.AB.2820.03	Poor	76	NO	a086aba1-0df5-497b-85e7-bc84aac1acec	[Not Available]	Complex (greater than or equal to 3 distinct abnormalities)|Trisomy 8	[Not Available]	YES	2010-12-14	2003-00-00	-27970	0	0	[Not Available]	[Not Available]	[Not Available]	[Not Available]	[Not Available]	[Not Available]	NOT HISPANIC OR LATINO	NO	17	[Not Available]
TCGA.AB.2821.03	CD69+-middel	0.339597	0.127302	0.000367882	2.65947e-08	0.127617	0.000529774	3.35678e-05	5.56082e-06	9.04797e-06	0.304529	2.49802e-07	3.33015e-05	0.439573	Intermediate Risk Cytogenetic Abnormality	822	1	27.4	Dead	27.4	1	27.4	N/A	7+3	sib Allo	TCGA.AB.2821.03	Poor	64	NO	f6f9ed0d-2b3c-45b7-b214-853b5a207bac	[Not Available]	Normal|Trisomy 8	[Not Available]	YES	2010-12-14	2005-00-00	-23527	821	0	[Not Available]	[Not Available]	[Not Available]	[Not Available]	[Not Available]	[Not Available]	NOT HISPANIC OR LATINO	YES	20	YES
TCGA.AB.2822.03	CD69+-high	0.141675	0.518279	1.75969e-07	0.000174141	0.000207211	1.10224e-06	7.2097e-06	0.000551935	1.30615e-05	0.0392679	1.00171e-06	1.30257e-06	0.441496	Intermediate Risk Cytogenetic Abnormality	973	1	32.3	Dead	32.3	1	32.3	N/A	7+3	sib Allo, sib Allo	TCGA.AB.2822.03	Poor	65	NO	15b2be7d-bd75-4236-b896-2ef25edd14b8	[Not Available]	Trisomy 8	[Not Available]	YES	2010-12-14	2003-00-00	-24017	972	0	[Not Available]	[Not Available]	[Not Available]	RT-PCR	[Not Applicable]	[Not Available]	NOT HISPANIC OR LATINO	NO	20	[Not Available]
TCGA.AB.2823.03	CD69+-low	0.215201	2.07297e-05	2.41811e-05	6.5644e-06	0.400406	2.38367e-06	3.10267e-08	0.00015266	2.97422e-05	0.472678	9.68503e-06	7.69632e-08	0.12667	PML-RARA	0	1	0.2	Dead	0.2	1	0.2	N/A	Hydrea, ATRA started	0	TCGA.AB.2823.03	Favorable	61	NO	a05e93e6-ad8b-4893-b27d-c9cd329ad564	[Not Available]	t (15;17)	[Not Available]	YES	2010-12-14	2006-00-00	-22522	0	0	[Not Available]	[Not Available]	[Not Available]	[Not Available]	[Not Available]	[Not Available]	NOT HISPANIC OR LATINO	YES	20	YES
TCGA.AB.2824.03	CD69+-high	-0.0593416	0.35082	1.41888e-05	1.52135e-07	0.0345596	4.14508e-08	1.28984e-05	2.20646e-06	0.0195332	0.286805	2.65936e-06	3.63273e-07	0.30825	Normal Karyotype	30	1	0.3	Dead	0.3	1	0.3	N/A	7+3+3	0	TCGA.AB.2824.03	Intermediate/Normal	45	NO	35ac682e-230a-4d90-9d95-c86216782b63	[Not Available]	Normal	[Not Available]	YES	2010-12-14	2004-00-00	-16437	30	0	[Not Available]	[Not Available]	[Not Available]	[Not Available]	[Not Available]	[Not Available]	NOT HISPANIC OR LATINO	NO	[Not Available]	[Not Available]
TCGA.AB.2825.03	CD69+-low	0.0275609	2.72606e-06	3.84024e-05	5.0705e-06	7.05672e-06	1.69796e-05	1.32334e-05	1.93178e-07	0.234855	0.302177	6.40307e-06	7.88507e-06	0.462871	Normal Karyotype	212	1	6.4	Dead	7.5	1	6.53	196	7+3+3	Auto	TCGA.AB.2825.03	Intermediate/Normal	31	NO	c5f2311c-020a-47cd-a065-7fbc34488405	2000	Normal	[Not Available]	YES	2010-12-14	2006-00-00	-11384	211	0	[Not Available]	[Not Available]	[Not Available]	[Not Available]	[Not Available]	[Not Available]	NOT HISPANIC OR LATINO	YES	20	NO
TCGA.AB.2826.03	CD69+-low	-0.24646	5.90129e-06	6.4004e-05	0.000126673	0.204713	1.05609e-06	2.48292e-06	3.9108e-08	3.29136e-05	0.378911	0.000124493	1.86708e-05	0.416	Normal Karyotype	731	1	12.1	Dead	24.1	1	12.3	369	7+3	0	TCGA.AB.2826.03	Intermediate/Normal	64	NO	23e96996-f438-4e81-b3b0-d12a0c046fcd	2000	Normal	[Not Available]	YES	2010-12-14	2002-00-00	-23468	731	0	[Not Available]	[Not Available]	[Not Available]	[Not Available]	[Not Available]	[Not Available]	NOT HISPANIC OR LATINO	[Not Available]	20	[Not Available]
TCGA.AB.2830.03	CD69+-low	0.473965	3.4454e-06	0.00113391	3.63397e-07	0.40749	3.92074e-05	5.56294e-06	3.2702e-05	1.12296e-07	0.235147	2.4791e-05	1.97337e-05	0.356103	Intermediate Risk Cytogenetic Abnormality	275	1	8.1	Dead	8.1	1	8.1	N/A	Decitabine	0	TCGA.AB.2830.03	Intermediate/Normal	64	NO	9f0a0548-e8b4-4c44-94e7-9d5e793e5601	[Not Available]	Normal	[Not Available]	YES	2010-12-14	2005-00-00	-23404	275	0	[Not Available]	[Not Available]	[Not Available]	[Not Available]	[Not Available]	[Not Available]	NOT HISPANIC OR LATINO	YES	20	NO
TCGA.AB.2832.03	CD69+-high	-0.159899	0.457762	1.08711e-06	1.32569e-05	4.04938e-05	0.000180962	5.52609e-07	1.45695e-06	4.91961e-07	0.209211	0.123382	6.7304e-07	0.209405	Intermediate Risk Cytogenetic Abnormality	365	1	11.4	Dead	11.8	1	11.53	346	7+3+3	0	TCGA.AB.2832.03	Intermediate/Normal	60	NO	9a18743d-f16b-4320-952f-af15725c17ca	[Not Available]	Normal	[Not Available]	YES	2010-12-14	2005-00-00	-21915	365	0	[Not Available]	[Not Available]	[Not Available]	[Not Available]	[Not Available]	[Not Available]	NOT HISPANIC OR LATINO	YES	30	YES
TCGA.AB.2833.03	CD69+-middel	0.0410244	0.145979	6.69247e-06	9.07632e-05	5.14664e-09	3.41405e-06	2.74666e-05	3.63596e-05	0.324271	0.306998	1.40159e-06	4.4144e-06	0.222582	Normal Karyotype	456	1	9.3	Dead	15.8	1	9.43	283	7+3	0	TCGA.AB.2833.03	Intermediate/Normal	77	NO	93cb13d2-863f-4c0b-956b-055ce612ae78	[Not Available]	Normal	[Not Available]	YES	2010-12-14	2002-00-00	-28307	456	0	[Not Available]	[Not Available]	[Not Available]	[Not Available]	[Not Available]	[Not Available]	NOT HISPANIC OR LATINO	YES	20	NO
TCGA.AB.2834.03	CD69+-low	0.0501073	0.000493312	5.08289e-05	4.0075e-06	0.0776345	2.66724e-05	5.32867e-05	6.02434e-07	5.4561e-06	0.491439	1.09388e-06	1.23468e-06	0.43029	MLL translocation, poor risk	245	1	7.7	Dead	7.7	1	7.7	N/A	7+3+3	0	TCGA.AB.2834.03	Intermediate/Normal	33	NO	e54de1c4-6cdc-4106-ab5d-1d7c745e690f	[Not Available]	[Not Available]	[Not Available]	YES	2010-12-14	2004-00-00	-12266	245	0	[Not Available]	[Not Available]	[Not Available]	[Not Available]	[Not Available]	[Not Available]	NOT HISPANIC OR LATINO	YES	20	YES
TCGA.AB.2835.03	CD69+-low	-0.198896	0.0576679	0.000100146	1.52813e-07	7.65813e-07	2.16799e-05	3.83031e-06	4.85404e-07	0.247533	0.439467	5.2537e-06	3.94015e-06	0.255196	Normal Karyotype	1673	0	77.3	Alive	77.3	0	77.3	N/A	7+3+3	0	TCGA.AB.2835.03	Intermediate/Normal	48	NO	d6ef326a-e3c6-42ad-84b9-3f7f07313101	[Not Available]	Normal	[Not Available]	YES	2010-12-14	2005-00-00	-17624	[Not Applicable]	0	1673	[Not Available]	[Not Available]	[Not Available]	[Not Available]	[Not Available]	NOT HISPANIC OR LATINO	NO	20	[Not Available]
TCGA.AB.2836.03	CD69+-low	0.185543	0.00017999	9.37254e-06	3.71318e-09	1.85061e-06	2.64181e-06	3.03414e-05	3.26442e-06	0.440645	0.128968	6.5879e-06	9.99708e-07	0.430152	Normal Karyotype	518	1	17	Dead	17	1	17.2	516	7+3	0	TCGA.AB.2836.03	Intermediate/Normal	35	NO	58b78fa2-7bf7-4735-bcbc-0eef3e5e3d70	[Not Available]	Normal	[Not Available]	YES	2010-12-14	2005-00-00	-12904	517	0	[Not Available]	[Not Available]	[Not Available]	[Not Available]	[Not Available]	[Not Available]	NOT HISPANIC OR LATINO	YES	20	NO
TCGA.AB.2837.03	CD69+-low	-0.0413993	3.28924e-06	1.96541e-08	0.000190788	5.70968e-05	4.44555e-05	8.0088e-07	1.76282e-05	0.405735	0.0893436	1.16692e-05	6.0488e-06	0.50459	Normal Karyotype	0	1	0.7	Dead	0.7	1	0.7	N/A	7+3	0	TCGA.AB.2837.03	Intermediate/Normal	66	NO	97007400-de05-402e-8ff7-96893ba02643	3000	Normal	[Not Available]	YES	2010-12-14	2002-00-00	-24381	0	0	[Not Available]	[Not Available]	[Not Available]	[Not Available]	[Not Available]	[Not Available]	NOT HISPANIC OR LATINO	NO	20	[Not Available]
TCGA.AB.2839.03	CD69+-high	0.305899	0.493067	5.9915e-08	0.000465928	0.000183677	0.000256543	7.7856e-05	7.90927e-05	2.14606e-06	0.208784	5.17024e-06	8.24957e-07	0.297078	Normal Karyotype	486	1	10.2	Dead	16.3	1	10.33	310	7+3+3	sib Allo	TCGA.AB.2839.03	Intermediate/Normal	51	NO	cb262c7c-2646-45e3-bea9-376e48eefe65	2000	Normal	[Not Available]	YES	2010-12-14	2003-00-00	-18963	486	0	[Not Available]	[Not Available]	[Not Available]	[Not Available]	[Not Available]	[Not Available]	NOT HISPANIC OR LATINO	YES	20	NO
TCGA.AB.2841.03	CD69+-low	-0.0749869	7.83104e-07	3.99461e-07	5.36344e-08	0.452151	6.47467e-06	1.07575e-06	8.69858e-07	6.10148e-08	0.547764	1.43449e-06	5.99295e-07	7.30052e-05	PML-RARA	1401	1	5.4	Dead	46.5	1	5.5	165	7+3+ATRA	0	TCGA.AB.2841.03	Favorable	51	NO	9072cf34-8632-4b57-acc8-58e8fe21c136	[Not Available]	t (15;17)	No	YES	2010-12-14	2004-00-00	-18809	1401	0	[Not Available]	[Not Available]	[Not Available]	[Not Available]	[Not Available]	[Not Available]	NOT HISPANIC OR LATINO	YES	20	YES
TCGA.AB.2842.03	CD69+-middel	0.308047	0.229544	0.000191356	2.37416e-06	0.000629165	1.19974e-07	1.41013e-06	7.43263e-07	0.00021502	0.399095	1.5562e-08	6.25458e-07	0.370319	Intermediate Risk Cytogenetic Abnormality	0	1	0.3	Dead	0.3	1	0.3	N/A	no treatment	0	TCGA.AB.2842.03	Intermediate/Normal	65	NO	02e4f2da-9977-4251-81da-9e9f3a2310de	[Not Available]	[Not Available]	[Not Available]	YES	2010-12-14	2004-00-00	-23741	0	0	[Not Available]	[Not Available]	[Not Available]	[Not Available]	[Not Available]	[Not Available]	NOT HISPANIC OR LATINO	NO	20	[Not Available]
TCGA.AB.2843.03	CD69+-high	0.359175	0.295451	2.0989e-06	1.54426e-05	1.07336e-05	1.45097e-06	7.40797e-08	0.000270058	0.0661952	0.202336	5.44172e-06	2.97702e-05	0.435683	Intermediate Risk Cytogenetic Abnormality	215	1	3.7	Dead	6.3	1	3.7	111	7+3	0	TCGA.AB.2843.03	Intermediate/Normal	77	NO	ef009667-aaaf-4138-a170-e446012e0930	[Not Available]	[Not Available]	[Not Available]	YES	2010-12-14	2004-00-00	-28274	215	0	[Not Available]	[Not Available]	[Not Available]	[Not Available]	[Not Available]	[Not Available]	NOT HISPANIC OR LATINO	YES	32	YES
TCGA.AB.2844.03	CD69+-low	0.0519108	5.02954e-05	4.56764e-05	7.11641e-05	0.476786	1.29425e-06	1.46726e-06	1.96908e-08	8.53085e-07	0.325305	6.45952e-08	9.08629e-07	0.197736	MLL translocation, poor risk	122	1	3.9	Dead	3.9	1	3.9	N/A	Decitabine	0	TCGA.AB.2844.03	Intermediate/Normal	63	NO	3e698caf-4d86-43f5-b657-5f4cef64fc5f	[Not Available]	[Not Available]	[Not Available]	YES	2010-12-14	2005-00-00	-23254	121	0	[Not Available]	[Not Available]	[Not Available]	[Not Available]	[Not Available]	[Not Available]	NOT HISPANIC OR LATINO	YES	20	YES
TCGA.AB.2846.03	CD69+-low	-0.186243	1.98047e-06	2.74902e-05	0.000734608	0.370029	1.99809e-05	4.25131e-07	0.000119497	2.19325e-06	0.388972	2.02294e-07	1.11314e-05	0.240081	CBFB-MYH11	1402	1	10.8	Dead	45.8	1	10.97	329	7+3	MUD	TCGA.AB.2846.03	Favorable	57	NO	02634746-93b2-4cc4-9912-4a6d0bcd2e15	[Not Available]	inv (16)	[Not Available]	YES	2010-12-14	2005-00-00	-20910	1402	0	[Not Available]	[Not Available]	[Not Available]	[Not Available]	[Not Available]	[Not Available]	NOT HISPANIC OR LATINO	YES	20	YES
TCGA.AB.2847.03	CD69+-middel	0.737219	0.228312	1.26706e-05	1.81976e-06	0.197361	1.84955e-05	6.93471e-08	9.95674e-07	8.78678e-07	0.301119	3.37437e-05	0.000190133	0.272949	Poor Risk Cytogenetic Abnormality	608	1	19.3	Dead	52.7	1	19.6	588	7+3+3	MUD	TCGA.AB.2847.03	Intermediate/Normal	53	NO	5b846aad-6133-4133-a78b-65be81332cb4	0	Normal|del (7q) / 7q-	[Not Available]	YES	2010-12-14	2004-00-00	-19481	607	0	[Not Available]	[Not Available]	[Not Available]	[Not Available]	[Not Available]	[Not Available]	NOT HISPANIC OR LATINO	YES	20	YES
TCGA.AB.2848.03	CD69+-low	-0.0151357	8.39522e-06	1.60509e-09	2.26004e-05	0.0507883	1.7893e-06	4.62394e-07	1.32549e-05	0.124889	0.304113	7.50235e-05	1.67137e-05	0.520072	Normal Karyotype	455	1	13.4	Dead	14.5	1	13.53	406	7+3+Genasense	sib Allo	TCGA.AB.2848.03	Intermediate/Normal	62	NO	e562ecf8-f358-4de9-97a4-f7a94e71d4eb	4000	Normal	No	YES	2010-12-14	2005-00-00	-22980	455	0	[Not Available]	[Not Available]	[Not Available]	[Not Available]	[Not Available]	[Not Available]	NOT HISPANIC OR LATINO	YES	20	NO
TCGA.AB.2849.03	CD69+-middel	0.386282	0.229623	1.05385e-05	1.31056e-08	0.000121902	1.48474e-06	1.34938e-07	0.000112306	2.91018e-05	0.070762	9.81557e-08	2.22365e-08	0.699339	Complex Cytogenetics	2220	0	95.5	Alive	95.5	0	95.5	N/A	7+3+3	MUD	TCGA.AB.2849.03	Intermediate/Normal	39	NO	c21aab2a-36a0-464c-aa7d-d0c6937cab29	[Not Available]	[Not Available]	[Not Available]	YES	2010-12-14	2004-00-00	-14520	[Not Applicable]	0	2220	[Not Available]	[Not Available]	[Not Available]	[Not Available]	[Not Available]	NOT HISPANIC OR LATINO	YES	20	YES
TCGA.AB.2853.03	CD69+-high	0.117724	0.492237	0.000115136	3.21744e-05	6.99478e-05	8.62029e-05	1.00063e-06	3.56323e-07	5.56083e-06	0.21709	3.27418e-06	1.69306e-06	0.290357	Normal Karyotype	89	1	3.1	Dead	3.1	1	3.1	N/A	7+3+3+PSC	0	TCGA.AB.2853.03	Intermediate/Normal	51	NO	a24d14d9-4f17-4625-93d0-b0624610d83d	[Not Available]	Normal	[Not Available]	YES	2010-12-14	2003-00-00	-18720	88	0	[Not Available]	[Not Available]	[Not Available]	[Not Available]	[Not Available]	[Not Available]	NOT HISPANIC OR LATINO	NO	20	[Not Available]
TCGA.AB.2854.03	CD69+-low	0.263595	0.0561761	2.92983e-06	1.80978e-06	0.135551	9.18587e-05	1.3298e-05	1.37549e-06	0.0829093	0.291032	7.04532e-07	6.77452e-09	0.43422	Intermediate Risk Cytogenetic Abnormality	366	1	8	Dead	11.1	1	8.13	244	7+3+3	Auto	TCGA.AB.2854.03	Intermediate/Normal	51	NO	86850627-ca22-48ef-9b05-8e00e75d10ca	[Not Available]	[Not Available]	[Not Available]	YES	2010-12-14	2003-00-00	-18808	366	0	[Not Available]	[Not Available]	[Not Available]	[Not Available]	[Not Available]	[Not Available]	NOT HISPANIC OR LATINO	NO	20	[Not Available]
TCGA.AB.2855.03	CD69+-middel	-0.286805	0.236728	1.59966e-07	6.59262e-07	0.0680141	6.79527e-07	2.88845e-06	5.45199e-07	5.75218e-06	0.235792	6.51466e-06	8.62741e-09	0.459449	Complex Cytogenetics	212	1	6.7	Dead	7.2	1	6.77	203	7+3+3	MUD	TCGA.AB.2855.03	Poor	18	NO	cf30bef9-bdb4-4a5e-963c-eb6a0cc323db	[Not Available]	Complex (greater than or equal to 3 distinct abnormalities)	[Not Available]	YES	2010-12-14	2004-00-00	-6636	211	0	[Not Available]	[Not Available]	[Not Available]	[Not Available]	[Not Available]	[Not Available]	NOT HISPANIC OR LATINO	YES	20	YES
TCGA.AB.2856.03	CD69+-low	0.378076	1.11597e-06	4.0787e-06	3.45435e-06	0.375349	1.09197e-05	5.48492e-05	0.00112206	0.000140788	0.585823	3.71115e-06	2.10475e-07	0.0374861	Normal Karyotype	150	1	5.3	Dead	5.3	1	5.3	N/A	7+3+Genasense	0	TCGA.AB.2856.03	Intermediate/Normal	63	NO	669abe06-4971-4b44-96ab-3bdf48788054	[Not Available]	Normal	[Not Available]	YES	2010-12-14	2006-00-00	-23317	149	0	[Not Available]	[Not Available]	[Not Available]	[Not Available]	[Not Available]	[Not Available]	NOT HISPANIC OR LATINO	YES	20	NO
TCGA.AB.2861.03	CD69+-high	0.00806582	0.398716	8.04051e-06	5.42874e-06	1.45597e-06	2.43694e-05	1.20763e-05	6.02412e-07	0.0264352	0.322285	4.50901e-07	3.09263e-08	0.252512	Poor Risk Cytogenetic Abnormality	0	1	0.6	Dead	0.6	1	0.6	N/A	low dose Ara C	0	TCGA.AB.2861.03	Poor	76	NO	68449d03-6f2e-4b17-a2bf-c0494df32303	[Not Available]	Normal|Trisomy 8	[Not Available]	YES	2010-12-14	2005-00-00	-27939	0	0	[Not Available]	[Not Available]	[Not Available]	[Not Available]	[Not Available]	[Not Available]	NOT HISPANIC OR LATINO	YES	20	YES
TCGA.AB.2862.03	CD69+-low	0.0724786	4.43179e-07	2.8823e-07	1.21818e-07	0.640394	1.02612e-08	8.14571e-08	2.74008e-07	2.33824e-06	0.3596	4.44874e-07	1.30497e-06	3.41727e-07	Normal Karyotype	1430	0	69	Alive	69	0	69	N/A	7+3+ATRA	0	TCGA.AB.2862.03	Intermediate/Normal	33	NO	e5a70f71-1dd4-49e5-9113-1404fa9fc791	[Not Available]	Normal	[Not Available]	YES	2010-12-14	2005-00-00	-12265	[Not Applicable]	0	1430	[Not Available]	[Not Available]	[Not Available]	[Not Available]	[Not Available]	NOT HISPANIC OR LATINO	YES	20	YES
TCGA.AB.2863.03	CD69+-middel	0.194589	0.161823	4.58196e-07	0.000236411	0.205102	3.32008e-07	1.58426e-07	5.09005e-06	4.26792e-06	0.183373	1.04943e-06	6.8461e-08	0.449455	Poor Risk Cytogenetic Abnormality	31	1	1.2	Dead	1.2	1	1.2	N/A	7+3	0	TCGA.AB.2863.03	Poor	63	NO	3f67b6bc-8886-459a-be73-d702f977a8ba	[Not Available]	Trisomy 8	[Not Available]	YES	2010-12-14	2003-00-00	-23132	31	0	[Not Available]	[Not Available]	[Not Available]	RT-PCR	[Not Applicable]	[Not Available]	NOT HISPANIC OR LATINO	YES	20	NO
TCGA.AB.2866.03	CD69+-middel	0.119603	0.196642	1.31726e-06	6.93601e-06	4.16965e-08	3.29075e-07	7.25152e-08	7.12427e-08	0.248412	0.315252	1.95611e-06	1.9612e-05	0.239663	Normal Karyotype	153	1	4.5	Dead	5.5	1	4.57	137	7+3	0	TCGA.AB.2866.03	Intermediate/Normal	67	NO	f58f22e9-76b0-441f-951f-6bc795f2b7bc	[Not Available]	Normal	[Not Available]	YES	2010-12-14	2005-00-00	-24684	152	0	[Not Available]	[Not Available]	[Not Available]	[Not Available]	[Not Available]	[Not Available]	NOT HISPANIC OR LATINO	YES	20	NO
TCGA.AB.2867.03	CD69+-low	0.177724	2.11228e-05	0.000883507	7.90634e-06	0.33098	9.0309e-07	2.9295e-07	2.81068e-06	3.62011e-06	0.251049	2.76041e-06	1.62435e-05	0.417032	Normal Karyotype	184	1	5.2	Dead	5.2	1	5.2	N/A	7+3	0	TCGA.AB.2867.03	Intermediate/Normal	66	NO	8eee4228-4d30-480a-8743-5a3d98eb1741	[Not Available]	Normal	[Not Available]	YES	2010-12-14	2002-00-00	-24256	184	0	[Not Available]	[Not Available]	[Not Available]	RT-PCR	[Not Applicable]	[Not Available]	NOT HISPANIC OR LATINO	NO	20	[Not Available]
TCGA.AB.2869.03	CD69+-middel	0.418097	0.17561	1.11577e-05	6.0228e-07	0.18293	4.15729e-06	2.79196e-06	8.76082e-07	1.69721e-06	0.25497	7.88892e-07	8.62154e-08	0.386468	Normal Karyotype	243	1	15.6	Alive	27.1	1	15.77	473	7+3	0	TCGA.AB.2869.03	Intermediate/Normal	64	NO	e44e2ac3-4a83-40b0-b266-a36626ffd6ae	0	Normal	[Not Available]	YES	2010-12-14	2009-00-00	-23679	[Not Applicable]	0	243	[Not Available]	[Not Available]	RT-PCR	[Not Applicable]	[Not Available]	NOT HISPANIC OR LATINO	YES	20	NO
TCGA.AB.2870.03	CD69+-low	0.0567033	7.8294e-07	7.01467e-05	4.63366e-07	0.239409	3.85104e-07	1.03054e-07	1.50366e-05	2.37931e-05	0.357007	6.65247e-06	4.19879e-06	0.403463	CBFB-MYH11	153	1	4.5	Dead	4.5	1	4.5	unknown	7+3	0	TCGA.AB.2870.03	Favorable	76	NO	d442e36b-6d15-4fc3-9641-5feac119db94	6000	Normal|inv (16)	[Not Available]	YES	2010-12-14	2007-00-00	-27787	152	0	[Not Available]	[Not Available]	[Not Available]	RT-PCR	[Not Applicable]	[Not Available]	NOT HISPANIC OR LATINO	YES	20	YES
TCGA.AB.2871.03	CD69+-high	0.410205	0.532347	1.17028e-07	2.16707e-05	7.40896e-05	3.0196e-05	3.77953e-07	8.26297e-05	2.61284e-05	0.213582	8.97038e-06	9.70449e-05	0.253731	Normal Karyotype	153	1	13.9	Alive	22.6	1	14.1	423	7+3, dauna	sib Allo	TCGA.AB.2871.03	Intermediate/Normal	51	NO	b4bc4666-13ba-4864-be9b-89ff8a0a1bd8	0	Normal	[Not Available]	YES	2010-12-14	2009-00-00	-18689	[Not Applicable]	0	153	[Not Available]	[Not Available]	RT-PCR	[Not Applicable]	[Not Available]	NOT HISPANIC OR LATINO	NO	20	[Not Available]
TCGA.AB.2872.03	CD69+-low	-0.32562	1.03028e-07	2.10865e-07	1.73907e-07	0.624944	3.83513e-09	1.84468e-07	2.33188e-07	5.56225e-07	0.375046	1.31968e-08	3.35661e-08	8.78353e-06	PML-RARA	638	0	43.4	Alive	43.4	0	43.4	N/A	7+3+ATRA	0	TCGA.AB.2872.03	Favorable	42	YES	558a239b-fe8b-4b56-9137-4cacf8324995	[Not Available]	Complex (greater than or equal to 3 distinct abnormalities)|t (15;17)	[Not Available]	YES	2010-12-14	2008-00-00	-15460	[Not Applicable]	0	638	[Not Available]	[Not Available]	RT-PCR	[Not Applicable]	[Not Available]	NOT HISPANIC OR LATINO	YES	20	YES
TCGA.AB.2874.03	CD69+-low	0.0289546	3.79525e-06	2.35002e-07	3.51753e-07	0.588565	1.28892e-08	4.7257e-07	4.52334e-07	2.82796e-07	0.411425	2.44466e-07	6.01022e-07	3.26288e-06	Poor Risk Cytogenetic Abnormality	396	0	35.2	Alive	35.2	0	35.2	N/A	7+3+3	MUD	TCGA.AB.2874.03	Poor	59	NO	67cf58e9-203e-455a-a25d-5e38d08028bc	[Not Available]	del (7q) / 7q-	[Not Available]	YES	2010-12-14	2009-00-00	-21764	[Not Applicable]	0	396	[Not Available]	[Not Available]	RT-PCR	[Not Applicable]	[Not Available]	NOT HISPANIC OR LATINO	YES	20	YES
TCGA.AB.2877.03	CD69+-low	-0.00158823	2.31971e-06	3.82742e-05	4.91018e-05	0.254194	2.6008e-05	2.1646e-06	8.12824e-06	7.89284e-06	0.218803	1.61741e-07	2.86909e-07	0.526869	Normal Karyotype	638	0	41.4	Alive	41.4	0	41.4	N/A	7+3	sib Allo	TCGA.AB.2877.03	Intermediate/Normal	60	NO	5088a594-ae6e-4f03-8cfd-97d9c62b2196	[Not Available]	[Not Available]	[Not Available]	YES	2010-12-14	2008-00-00	-21946	[Not Applicable]	0	638	[Not Available]	[Not Available]	[Not Available]	[Not Available]	[Not Available]	NOT HISPANIC OR LATINO	YES	20	NO
TCGA.AB.2879.03	CD69+-low	0.207565	3.56181e-05	0.000158856	2.04365e-05	0.300858	8.61291e-07	5.84445e-06	9.40421e-08	2.93534e-05	0.228992	1.42874e-06	6.01723e-07	0.469898	Normal Karyotype	245	1	4.3	Alive	31.9	1	4.33	130	7+3	0	TCGA.AB.2879.03	Intermediate/Normal	68	NO	87b2e470-fff6-4429-b77b-0552a1856337	2000	Normal	[Not Available]	YES	2010-12-14	2009-00-00	-25141	[Not Applicable]	0	245	[Not Available]	[Not Available]	RT-PCR	[Not Applicable]	[Not Available]	NOT HISPANIC OR LATINO	YES	20	NO
TCGA.AB.2880.03	CD69+-low	-0.226552	3.77816e-06	6.73989e-06	6.66594e-06	0.32253	2.16542e-05	0.000119606	3.18707e-05	9.85029e-07	0.262146	2.30195e-07	1.25463e-07	0.415133	Normal Karyotype	424	1	9.8	Dead	20.5	1	9.93	298	7+3+3	sib Allo	TCGA.AB.2880.03	Intermediate/Normal	24	NO	e4ad3f09-7e23-4a84-b8f3-3faf2db890f4	[Not Available]	Normal	[Not Available]	YES	2010-12-14	2009-00-00	-8827	[Not Available]	0	424	[Not Available]	[Not Available]	RT-PCR	[Not Applicable]	[Not Available]	NOT HISPANIC OR LATINO	YES	20	NO
TCGA.AB.2881.03	CD69+-low	-0.126251	2.80479e-06	6.50838e-08	1.59299e-05	0.382994	8.80118e-07	4.73173e-05	3.20321e-06	1.12014e-06	0.329132	1.66889e-07	2.39984e-05	0.287778	CBFB-MYH11	393	1	8.8	Alive	29.7	1	8.9	267	7+3, IT	MUD	TCGA.AB.2881.03	Favorable	48	NO	fff35c80-88cd-4923-80c1-0273ba5bed0f	[Not Available]	Normal|inv (16)	[Not Available]	YES	2010-12-14	2009-00-00	-17808	[Not Applicable]	0	393	[Not Available]	[Not Available]	RT-PCR	[Not Applicable]	[Not Available]	NOT HISPANIC OR LATINO	YES	20	YES
TCGA.AB.2883.03	CD69+-low	0.157884	1.4272e-05	7.01144e-07	5.4266e-06	0.553033	4.78552e-06	1.85182e-07	6.60085e-06	2.00296e-05	0.210195	0.000105619	1.73154e-05	0.236597	MLL translocation, poor risk	730	0	47.2	Alive	47.2	0	47.2	N/A	7+3	sib Allo	TCGA.AB.2883.03	Poor	60	NO	e3956736-adbc-49a2-a4a8-a6ae93b8faf3	[Not Available]	Normal|Complex (greater than or equal to 3 distinct abnormalities)|Trisomy 8	21	YES	2010-12-14	2008-00-00	-22067	[Not Applicable]	0	730	[Not Available]	[Not Available]	RT-PCR	[Not Applicable]	[Not Available]	NOT HISPANIC OR LATINO	YES	20	YES
TCGA.AB.2884.03	CD69+-middel	-0.0513804	0.174804	5.61038e-05	3.88617e-08	0.000116187	1.47768e-07	5.30739e-06	1.65714e-05	0.175489	0.299682	1.06165e-07	1.54936e-06	0.349829	Normal Karyotype	731	1	13.8	Dead	24.8	1	13.93	418	7+3+3	Auto, MUD	TCGA.AB.2884.03	Intermediate/Normal	44	NO	ffc73551-55e9-4bbb-bd15-76088551964b	10000	Normal	[Not Available]	YES	2010-12-14	2008-00-00	-16285	731	0	[Not Available]	[Not Available]	[Not Available]	RT-PCR	[Not Applicable]	[Not Available]	NOT HISPANIC OR LATINO	YES	20	NO
TCGA.AB.2885.03	CD69+-high	0.830539	0.394639	1.14972e-06	0.000568022	7.50934e-05	8.59401e-05	0.000115918	1.4805e-07	5.53942e-06	0.217956	5.39761e-06	6.44776e-08	0.386548	Complex Cytogenetics	214	1	4.8	Dead	7	1	4.87	146	Decitabine then 7+3	0	TCGA.AB.2885.03	Poor	71	NO	1d9e9adc-734a-47a3-ad00-b3050770ba37	[Not Available]	Complex (greater than or equal to 3 distinct abnormalities)|del (5q) / 5q-|del (7q) / 7q-	[Not Available]	YES	2010-12-14	2009-00-00	-26176	214	0	[Not Available]	[Not Available]	[Not Available]	RT-PCR	[Not Applicable]	[Not Available]	NOT HISPANIC OR LATINO	YES	20	YES
TCGA.AB.2886.03	CD69+-low	-0.341345	9.90615e-07	0.000334693	1.27994e-05	0.459834	1.21534e-05	2.45636e-05	2.87045e-07	0.000282061	0.225235	1.01842e-05	4.31533e-07	0.314253	RUNX1-RUNX1T1	181	0	29.4	Alive	29.4	0	29.4	N/A	7+3+3	0	TCGA.AB.2886.03	Favorable	26	NO	8e57db50-eb17-4d95-8806-081290ea3cfc	4000	t (8;21)	Yes	YES	2010-12-14	2009-00-00	-9497	[Not Applicable]	0	181	[Not Available]	[Not Available]	RT-PCR	[Not Applicable]	[Not Available]	NOT HISPANIC OR LATINO	YES	20	YES
TCGA.AB.2887.03	CD69+-middel	0.556667	0.170796	7.49076e-05	2.94466e-06	0.19346	1.28182e-06	5.81759e-06	3.01352e-05	1.82517e-06	0.309074	1.02035e-07	3.35841e-06	0.326549	Poor Risk Cytogenetic Abnormality	[Not Available]	1	4.9	Dead	17.4	1	5	150	7+3	sib Allo	TCGA.AB.2887.03	Intermediate/Normal	60	NO	b3503688-662e-43cf-be58-72edb097db8a	[Not Available]	del (7q) / 7q-	[Not Available]	YES	2010-12-14	2009-00-00	-21946	[Not Available]	0	[Not Available]	[Not Available]	[Not Available]	RT-PCR	[Not Applicable]	[Not Available]	NOT HISPANIC OR LATINO	YES	20	YES
TCGA.AB.2891.03	CD69+-low	0.199082	1.3668e-06	0.000140836	3.7543e-05	0.293904	8.21543e-06	1.11638e-05	1.11554e-07	3.64012e-05	0.249075	5.31611e-07	2.9954e-05	0.456755	Complex Cytogenetics	[Not Available]	1	14.9	Dead	21.5	1	15.1	453	7+3+3	Auto, MUD	TCGA.AB.2891.03	Poor	42	NO	79378590-e28e-403b-bbde-c76c0195a980	[Not Available]	Complex (greater than or equal to 3 distinct abnormalities)	[Not Available]	YES	2010-12-14	2009-00-00	-15400	[Not Available]	0	[Not Available]	[Not Available]	[Not Available]	RT-PCR	[Not Applicable]	[Not Available]	NOT HISPANIC OR LATINO	YES	20	YES
TCGA.AB.2893.03	CD69+-middel	0.21952	0.110377	3.61793e-05	1.74043e-05	8.05011e-05	1.87661e-06	4.75108e-08	1.82562e-05	0.127849	0.359955	2.27531e-05	1.22917e-07	0.401642	MLL translocation, poor risk	212	1	6.6	Dead	6.6	1	6.6	N/A	7+3	sib Allo	TCGA.AB.2893.03	Poor	45	NO	a2aee2ef-c3c6-4832-bc3f-3648575af5c6	[Not Available]	[Not Available]	[Not Available]	YES	2010-12-14	2006-00-00	-16616	212	0	[Not Available]	[Not Available]	[Not Available]	[Not Available]	[Not Available]	[Not Available]	NOT HISPANIC OR LATINO	YES	20	YES
TCGA.AB.2894.03	CD69+-high	-0.00709064	0.621717	9.07748e-09	6.08951e-07	3.27681e-05	1.42936e-06	1.69185e-05	0.00109616	0.0247209	0.105694	0.0110418	6.79577e-06	0.235671	MLL translocation, t(9;11)	181	1	5.6	Dead	5.6	1	5.6	N/A	7+3+3	Auto	TCGA.AB.2894.03	Poor	50	NO	848fbfa9-1ff6-481f-910f-0423d52763da	[Not Available]	Normal|del (7q) / 7q-|t (9;11)	[Not Available]	YES	2010-12-14	2007-00-00	-18323	180	0	[Not Available]	[Not Available]	[Not Available]	[Not Available]	[Not Available]	[Not Available]	NOT HISPANIC OR LATINO	YES	20	YES
TCGA.AB.2895.03	CD69+-high	0.647026	0.429136	6.42408e-07	8.04487e-07	0.000144773	1.80586e-06	6.80422e-05	0.00047546	1.27232e-06	0.170581	5.01952e-05	6.33055e-05	0.399477	N.D.	153	1	5.7	Dead	5.7	1	5.7	N/A	7+3	0	TCGA.AB.2895.03	[Not Available]	41	NO	137dfe0a-2a2b-423c-9a8a-78233b6ead74	6000	[Not Available]	[Not Available]	[Not Available]	2010-12-14	2009-00-00	-15310	153	0	[Not Available]	[Not Available]	[Not Available]	RT-PCR	[Not Applicable]	[Not Available]	NOT HISPANIC OR LATINO	YES	0	NO
TCGA.AB.2896.03	CD69+-high	0.551135	0.584551	2.17594e-06	4.55923e-05	5.07293e-05	8.17834e-07	0.000883568	1.38939e-05	0.00140972	0.244852	0.000410157	5.29429e-08	0.16778	Normal Karyotype	214	1	7.5	Dead	7.5	1	7.5	N/A	7+3	MUD	TCGA.AB.2896.03	Intermediate/Normal	21	NO	8ff807a6-b63f-4a71-9ff3-b47ac91a0114	3000	Normal	[Not Available]	YES	2010-12-14	2007-00-00	-7882	213	0	[Not Available]	[Not Available]	[Not Available]	RT-PCR	[Not Applicable]	[Not Available]	NOT HISPANIC OR LATINO	YES	20	NO
TCGA.AB.2897.03	CD69+-low	-0.280246	2.37821e-06	2.0269e-07	6.18621e-08	0.74751	1.3849e-06	4.32945e-07	3.78154e-07	2.73405e-06	0.25248	1.28271e-07	4.43025e-07	1.83496e-06	PML-RARA	243	0	30.5	Alive	30.5	0	30.5	N/A	7+4+ATRA	0	TCGA.AB.2897.03	Favorable	50	YES	995bdb1e-c67e-43eb-9fbd-16eb290926d5	[Not Available]	Normal|t (15;17)	[Not Available]	YES	2010-12-14	2009-00-00	-18412	[Not Applicable]	0	243	[Not Available]	[Not Available]	[Not Available]	[Not Available]	[Not Available]	NOT HISPANIC OR LATINO	YES	20	YES
TCGA.AB.2900.03	CD69+-low	0.0308575	5.42236e-05	3.28691e-05	0.000666489	0.232615	3.61859e-05	3.13994e-07	4.2543e-06	3.41546e-06	0.468985	0.000202191	1.22687e-08	0.2974	Normal Karyotype	184	1	4.9	Dead	6.3	1	4.93	148	CLAM	0	TCGA.AB.2900.03	Intermediate/Normal	70	NO	9dbd2ef7-77da-42ef-90d2-8d30b4330f94	7000	Normal	[Not Available]	YES	2010-12-14	2009-00-00	-25627	183	0	[Not Available]	[Not Available]	[Not Available]	[Not Available]	[Not Available]	[Not Available]	NOT HISPANIC OR LATINO	YES	20	NO
TCGA.AB.2901.03	CD69+-high	0.502917	0.337333	1.5365e-05	1.20032e-05	1.45832e-05	0.000156702	3.32431e-06	1.34155e-07	1.30501e-05	0.236417	1.65854e-05	2.33785e-06	0.426015	BCR-ABL1	59	1	3	Alive	10.5	1	3.13	94	7+3+3, gleevec	MUD	TCGA.AB.2901.03	Poor	27	NO	008ddf20-f7fb-4673-b2ed-b5d5212fbf09	4000	Complex (greater than or equal to 3 distinct abnormalities)|Trisomy 8	21, 9(9;22)	YES	2010-12-14	2009-00-00	-10046	[Not Applicable]	0	58	[Not Available]	[Not Available]	RT-PCR	[Not Applicable]	[Not Available]	NOT HISPANIC OR LATINO	YES	20	YES
TCGA.AB.2903.03	CD69+-high	0.104505	0.396578	7.3351e-06	3.84558e-09	0.000137445	7.68952e-06	4.32002e-05	3.11388e-08	3.70726e-06	0.145288	0.000168263	0.000268526	0.457498	Normal Karyotype	0	1	0.4	Dead	0.4	1	0.4	N/A	7+3	0	TCGA.AB.2903.03	Intermediate/Normal	76	NO	b55cf9ae-9e1a-4301-8f09-9acb7951ecd6	4000	Normal	[Not Available]	YES	2010-12-14	2006-00-00	-27970	0	0	[Not Available]	[Not Available]	[Not Available]	[Not Available]	[Not Available]	[Not Available]	NOT HISPANIC OR LATINO	YES	20	NO
TCGA.AB.2904.03	CD69+-high	0.701237	0.412317	8.21629e-05	3.12934e-05	2.30029e-07	1.46334e-05	1.46604e-05	0.101286	1.97536e-06	0.136047	1.0799e-05	8.63083e-07	0.350194	Complex Cytogenetics	517	1	17.1	Dead	17.1	1	17.1	N/A	7+3	sib Allo	TCGA.AB.2904.03	Poor	65	NO	336a3daa-0d18-4b1d-a091-b96f864d022a	0	Complex (greater than or equal to 3 distinct abnormalities)|del (5q) / 5q-|Trisomy 8	[Not Available]	YES	2010-12-14	2008-00-00	-23833	516	0	[Not Available]	[Not Available]	[Not Available]	RT-PCR	[Not Applicable]	[Not Available]	NOT HISPANIC OR LATINO	YES	20	YES
TCGA.AB.2909.03	CD69+-high	-0.150273	0.257633	4.19406e-06	2.1537e-07	0.0683555	1.74679e-05	7.7778e-07	4.08895e-08	2.63643e-06	0.411319	1.89531e-05	1.03252e-06	0.262647	Normal Karyotype	30	1	20.6	Alive	26.1	1	20.9	627	7+3+dauno	Haplo	TCGA.AB.2909.03	Intermediate/Normal	22	NO	ab60901b-d2ad-401a-9742-52df35ce1de0	0	Normal	[Not Available]	YES	2010-12-14	2009-00-00	-8220	[Not Applicable]	0	30	[Not Available]	[Not Available]	RT-PCR	[Not Applicable]	[Not Available]	NOT HISPANIC OR LATINO	YES	20	NO
TCGA.AB.2910.03	CD69+-low	-0.0242823	0.000133125	1.00551e-06	2.6695e-05	0.150057	9.96221e-07	1.1208e-07	4.57509e-06	2.12987e-05	0.53357	1.83302e-06	5.89901e-05	0.316124	Complex Cytogenetics	0	1	0	Dead	0	1	0	N/A	no treatment	0	TCGA.AB.2910.03	Intermediate/Normal	61	NO	48f730a5-26c3-4716-964e-36fa9af26966	2000	Normal	Yes	YES	2010-12-14	2008-00-00	-22311	0	0	[Not Available]	[Not Available]	[Not Available]	[Not Available]	[Not Available]	[Not Available]	NOT HISPANIC OR LATINO	NO	20	NO
TCGA.AB.2912.03	CD69+-high	0.055422	0.261615	1.01714e-05	1.38114e-06	3.11447e-07	2.16456e-06	6.24561e-06	1.48687e-05	0.0950232	0.195783	3.46658e-05	1.63714e-07	0.447509	Intermediate Risk Cytogenetic Abnormality	274	1	8.4	Dead	8.4	1	8.4	N/A	7+3	sib Allo	TCGA.AB.2912.03	Poor	63	NO	196d4b0c-a4ec-4915-b706-ada86ab483ae	2000	Trisomy 8	[Not Available]	YES	2010-12-14	2007-00-00	-23345	274	0	[Not Available]	[Not Available]	[Not Available]	RT-PCR	[Not Applicable]	[Not Available]	NOT HISPANIC OR LATINO	YES	20	YES
TCGA.AB.2913.03	CD69+-high	0.229313	0.468566	0.00020322	9.18085e-05	0.000360965	4.07519e-07	7.23661e-07	5.39741e-07	1.93681e-05	0.18278	0.000276885	4.27828e-06	0.347696	Intermediate Risk Cytogenetic Abnormality	1216	1	6.1	Alive	52.6	1	6.23	187	7+3	MUD	TCGA.AB.2913.03	Poor	61	NO	42e2ed30-e08b-4d24-9e83-d1c3ecbd0fb4	[Not Available]	Normal|Trisomy 8	[Not Available]	YES	2010-12-14	2006-00-00	-22553	[Not Applicable]	0	1216	[Not Available]	[Not Available]	[Not Available]	[Not Available]	[Not Available]	NOT HISPANIC OR LATINO	YES	20	NO
TCGA.AB.2918.03	CD69+-high	0.29982	0.39768	2.16846e-05	8.85849e-07	0.0632285	2.84863e-07	3.81764e-07	3.81325e-05	0.000106262	0.322718	1.00887e-07	8.53575e-07	0.216205	Intermediate Risk Cytogenetic Abnormality	[Not Available]	1	6	Dead	7.4	1	6.07	182	7+3+dauno	MUD	TCGA.AB.2918.03	Poor	47	NO	cf2e5c6a-a7d8-428f-800a-fb94dcfc5fe4	4000	Trisomy 8	[Not Available]	YES	2010-12-14	2009-00-00	-17198	[Not Available]	0	[Not Available]	[Not Available]	[Not Available]	RT-PCR	[Not Applicable]	[Not Available]	NOT HISPANIC OR LATINO	YES	20	YES
TCGA.AB.2919.03	CD69+-low	-0.0419389	6.21318e-06	6.49722e-05	0.000220282	0.372569	3.97396e-08	2.45376e-06	3.06443e-05	5.10603e-06	0.244825	4.28016e-06	1.47011e-05	0.382257	Normal Karyotype	61	0	26.8	Alive	26.8	0	26.8	N/A	7+3	0	TCGA.AB.2919.03	Intermediate/Normal	54	NO	a42bc793-f21d-45d1-9ab3-bfa9de25612e	2000	Normal	[Not Available]	YES	2010-12-14	2009-00-00	-19724	[Not Applicable]	0	61	[Not Available]	[Not Available]	RT-PCR	[Not Applicable]	[Not Available]	NOT HISPANIC OR LATINO	YES	20	NO
TCGA.AB.2921.03	CD69+-high	0.424393	0.423635	5.34925e-05	2.27183e-05	6.34696e-06	3.64671e-07	8.33166e-05	6.36683e-05	0.0291855	0.296271	1.81785e-06	2.15322e-06	0.250675	Normal Karyotype	[Not Available]	1	6.3	Dead	8.1	1	6.4	192	7+3+study drug	sib Allo	TCGA.AB.2921.03	Intermediate/Normal	56	NO	cb97312b-0bd2-4fbd-b3a6-05c5a17a0a34	[Not Available]	Normal	[Not Available]	YES	2010-12-14	2009-00-00	-20454	[Not Available]	0	[Not Available]	[Not Available]	[Not Available]	RT-PCR	[Not Applicable]	[Not Available]	NOT HISPANIC OR LATINO	YES	20	NO
TCGA.AB.2924.03	CD69+-middel	-0.0386347	0.139286	7.71023e-07	3.51459e-05	1.79939e-07	1.92812e-05	3.24663e-06	1.18701e-07	0.220289	0.365484	2.10978e-08	9.14257e-06	0.274872	Normal Karyotype	90	0	26	Alive	26	0	26	N/A	7+3+study drug	sib Allo	TCGA.AB.2924.03	Intermediate/Normal	59	NO	27bb612c-a74a-4088-b0ea-1dbe28e7a725	[Not Available]	Normal	No	YES	2010-12-14	2009-00-00	-21825	[Not Applicable]	0	90	[Not Available]	[Not Available]	RT-PCR	[Not Applicable]	[Not Available]	NOT HISPANIC OR LATINO	YES	20	NO
TCGA.AB.2928.03	CD69+-low	0.676507	0.0321939	2.33191e-07	7.18557e-05	0.289936	4.94963e-06	1.06112e-06	7.608e-08	1.41472e-06	0.335964	3.01682e-06	2.34985e-05	0.3418	Poor Risk Cytogenetic Abnormality	59	1	4	Dead	4	1	4	N/A	7+3+AMD	0	TCGA.AB.2928.03	Poor	43	NO	96b43e99-d81e-44d2-aac5-a6eb92727368	9000	del (7q) / 7q-	[Not Available]	YES	2010-12-14	2010-00-00	-15890	[Not Available]	0	59	[Not Available]	[Not Available]	RT-PCR	[Not Applicable]	[Not Available]	NOT HISPANIC OR LATINO	YES	20	YES
TCGA.AB.2930.03	CD69+-low	0.0643553	1.18135e-05	3.11508e-06	7.76089e-05	0.344321	2.07272e-08	4.81843e-06	0.000151019	2.13097e-06	0.341576	4.43034e-05	5.5536e-06	0.313803	Normal Karyotype	[Not Available]	1	4.8	Dead	7.1	1	4.9	147	7+3+AMD	MUD	TCGA.AB.2930.03	Intermediate/Normal	63	NO	75343469-9740-4b3f-83f9-82507f697fd9	[Not Available]	Normal	[Not Available]	YES	2010-12-14	2009-00-00	-23011	[Not Available]	0	[Not Available]	[Not Available]	[Not Available]	RT-PCR	[Not Applicable]	[Not Available]	NOT HISPANIC OR LATINO	YES	20	NO
TCGA.AB.2931.03	CD69+-high	0.620699	0.360119	8.03529e-05	2.81001e-06	4.89961e-08	3.73066e-06	2.47098e-06	9.35102e-05	3.98812e-06	0.243348	4.40915e-05	6.27465e-05	0.396239	Normal Karyotype	0	1	0.1	Dead	0.1	1	0.1	N/A	no treatment	0	TCGA.AB.2931.03	Intermediate/Normal	75	NO	cfb6e5b0-34ed-4f8a-9057-c48de5e28645	[Not Available]	[Not Available]	[Not Available]	YES	2010-12-14	2007-00-00	-27485	0	0	[Not Available]	[Not Available]	[Not Available]	RT-PCR	[Not Applicable]	[Not Available]	NOT HISPANIC OR LATINO	YES	20	NO
TCGA.AB.2932.03	CD69+-low	-0.0472443	0.000788518	1.63538e-06	4.56131e-05	1.50161e-05	3.78518e-05	3.00846e-05	5.03343e-07	0.334761	0.373995	1.42569e-07	0.000135492	0.290189	Normal Karyotype	0	0	42.1	Alive	42.1	0	42.1	N/A	7+3	0	TCGA.AB.2932.03	Intermediate/Normal	62	NO	96607b17-2894-4153-adde-3d970f47fe50	8000	Normal	[Not Available]	YES	2010-12-14	2008-00-00	-22738	[Not Applicable]	0	0	[Not Available]	[Not Available]	RT-PCR	[Not Applicable]	[Not Available]	NOT HISPANIC OR LATINO	YES	20	NO
TCGA.AB.2933.03	CD69+-middel	0.443633	0.224742	1.22076e-07	6.43017e-06	6.69776e-07	2.64089e-05	4.14859e-06	2.15693e-07	0.116831	0.223105	0.0106271	4.82994e-08	0.424657	Intermediate Risk Cytogenetic Abnormality	122	1	4.6	Dead	4.6	1	4.6	N/A	7+3+3	0	TCGA.AB.2933.03	Intermediate/Normal	58	NO	21bd7197-2504-4710-8c13-a9da9f71b0d5	[Not Available]	Normal	[Not Available]	YES	2010-12-14	2007-00-00	-21395	122	0	[Not Available]	[Not Available]	[Not Available]	RT-PCR	[Not Applicable]	[Not Available]	NOT HISPANIC OR LATINO	YES	20	YES
TCGA.AB.2934.03	CD69+-middel	0.532818	0.106699	4.31283e-08	1.41989e-05	7.94419e-06	8.7258e-05	1.57216e-05	4.61654e-06	0.234544	0.219012	9.0907e-06	3.11475e-10	0.439606	Normal Karyotype	28	1	2.7	Alive	6.6	1	2.73	82	7+3	MUD	TCGA.AB.2934.03	Intermediate/Normal	65	NO	c00bdbdc-a65d-494d-a9d7-4309c28277ca	5000	Normal	[Not Available]	YES	2010-12-14	2010-00-00	-23956	[Not Applicable]	0	28	[Not Available]	[Not Available]	RT-PCR	[Not Applicable]	[Not Available]	NOT HISPANIC OR LATINO	YES	15	NO
TCGA.AB.2935.03	CD69+-middel	0.60726	0.131504	3.34876e-05	9.68742e-07	0.182612	6.16335e-07	3.9895e-05	4.61993e-07	0.0308209	0.24081	1.68392e-07	1.47903e-05	0.414162	Complex Cytogenetics	61	1	1.6	Dead	1.6	1	1.6	N/A	7+3	0	TCGA.AB.2935.03	Poor	66	NO	dd37ccd0-31d9-4605-8b8e-618bedc80c38	[Not Available]	del (5q) / 5q-|del (7q) / 7q-	[Not Available]	YES	2010-12-14	2007-00-00	-24349	60	0	[Not Available]	[Not Available]	[Not Available]	RT-PCR	[Not Applicable]	[Not Available]	NOT HISPANIC OR LATINO	YES	20	YES
TCGA.AB.2937.03	CD69+-low	-0.196103	3.00976e-06	1.4592e-06	0.00067551	0.507284	2.52656e-05	1.54022e-07	0.000167026	1.46539e-05	0.425473	1.42361e-07	0.000548726	0.0658071	RUNX1-RUNX1T1	215	1	4.6	Dead	8	1	4.7	141	7+3	0	TCGA.AB.2937.03	Favorable	36	NO	4cf1e489-dd24-4227-b306-4bc5266a224c	2000	t (8;21)	[Not Available]	YES	2010-12-14	2007-00-00	-13149	215	0	[Not Available]	[Not Available]	[Not Available]	RT-PCR	[Not Applicable]	[Not Available]	NOT HISPANIC OR LATINO	YES	20	YES
TCGA.AB.2939.03	CD69+-low	0.0171814	5.40426e-06	5.9278e-05	5.25906e-05	0.382537	9.25626e-06	3.60676e-06	5.8228e-08	7.1097e-06	0.372147	4.94703e-05	2.14305e-09	0.245129	Complex Cytogenetics	455	0	36.9	Alive	36.9	0	36.9	N/A	7+3	MUD	TCGA.AB.2939.03	Poor	72	NO	c7afc0d0-ca32-4be1-9477-ad106290c460	[Not Available]	Complex (greater than or equal to 3 distinct abnormalities)|del (5q) / 5q-	[Not Available]	YES	2010-12-14	2008-00-00	-26512	[Not Applicable]	0	455	[Not Available]	[Not Available]	[Not Available]	[Not Available]	[Not Available]	NOT HISPANIC OR LATINO	YES	20	YES
TCGA.AB.2941.03	CD69+-high	0.454924	0.35869	9.93969e-06	6.61577e-06	2.21778e-06	0.00014778	9.33006e-07	0.268605	0.0177982	0.0638322	7.07601e-08	9.04591e-08	0.290907	BCR-ABL1	0	1	0.2	Dead	0.2	1	0.2	N/A	no treatment	0	TCGA.AB.2941.03	Poor	73	NO	404dafe8-369c-4659-a088-c85dccb7ad3b	[Not Available]	Normal|del (5q) / 5q-|del (7q) / 7q-	t(9;22)	YES	2010-12-14	2006-00-00	-26998	0	0	[Not Available]	[Not Available]	[Not Available]	[Not Available]	[Not Available]	[Not Available]	NOT HISPANIC OR LATINO	YES	20	YES
TCGA.AB.2942.03	CD69+-low	-0.0504956	1.20416e-06	0.00012466	1.53465e-05	0.367862	0.000102051	0.000529508	3.23427e-07	3.21001e-06	0.266031	0.00101305	1.12374e-07	0.364318	CBFB-MYH11	641	0	43.5	Alive	43.5	0	43.5	N/A	7+3	0	TCGA.AB.2942.03	Favorable	67	NO	6d271451-affa-4c76-bce5-6bf8622d83a9	[Not Available]	Normal|inv (16)	[Not Available]	YES	2010-12-14	2008-00-00	-24776	[Not Applicable]	0	641	[Not Available]	[Not Available]	RT-PCR	[Not Applicable]	[Not Available]	NOT HISPANIC OR LATINO	YES	20	YES
TCGA.AB.2944.03	CD69+-high	0.829627	0.542805	1.08132e-06	2.45238e-07	4.31778e-05	5.09566e-07	2.17536e-07	4.74073e-07	0.00867504	0.131336	0.000711593	8.86771e-05	0.316338	Poor Risk Cytogenetic Abnormality	[Not Available]	1	2.4	Dead	2.4	1	2.4	N/A	7+3+study drug	0	TCGA.AB.2944.03	Poor	48	NO	0fc33d1f-3cee-4481-b7a2-15b53ff85083	9000	[Not Available]	[Not Available]	YES	2010-12-14	2010-00-00	-17622	[Not Available]	0	[Not Available]	[Not Available]	[Not Available]	RT-PCR	[Not Applicable]	[Not Available]	NOT HISPANIC OR LATINO	YES	5	YES
TCGA.AB.2952.03	CD69+-middel	0.665118	0.113604	5.4697e-07	1.18118e-05	0.161466	2.78157e-05	9.6316e-06	2.79222e-05	0.0603375	0.310884	7.85192e-05	7.36713e-08	0.353552	Complex Cytogenetics	31	1	1.9	Dead	1.9	1	1.9	N/A	7+3	0	TCGA.AB.2952.03	Poor	60	NO	300fa3a7-3c42-4edc-8992-400188e762b4	[Not Available]	Complex (greater than or equal to 3 distinct abnormalities)|del (5q) / 5q-|del (7q) / 7q-|Trisomy 8	[Not Available]	YES	2010-12-14	2007-00-00	-22187	31	0	[Not Available]	[Not Available]	[Not Available]	RT-PCR	[Not Applicable]	[Not Available]	NOT HISPANIC OR LATINO	YES	20	YES
TCGA.AB.2956.03	CD69+-middel	-0.12403	0.229027	9.26232e-06	6.04002e-08	1.3127e-05	1.59064e-08	3.63756e-05	3.35053e-06	0.0928127	0.343423	4.28481e-07	1.62331e-06	0.334673	MLL translocation, t(9;11)	183	1	3.2	Dead	5.7	1	3.23	97	CLAM	0	TCGA.AB.2956.03	Intermediate/Normal	61	NO	c1f908ce-f6d5-4557-a4bf-956b71b8bf61	32000	Normal|t (9;11)	[Not Available]	YES	2010-12-14	2007-00-00	-22523	183	0	[Not Available]	[Not Available]	[Not Available]	RT-PCR	[Not Applicable]	[Not Available]	NOT HISPANIC OR LATINO	YES	20	YES
TCGA.AB.2959.03	CD69+-high	0.158521	0.304167	1.64758e-07	0.000188958	8.13411e-06	2.7463e-06	3.31903e-06	2.38705e-05	0.0123319	0.0998647	2.92985e-06	1.23852e-05	0.583394	Intermediate Risk Cytogenetic Abnormality	489	1	13.4	Dead	15.4	1	13.6	408	Revlimid	0	TCGA.AB.2959.03	Intermediate/Normal	71	NO	31ac4afd-8195-479a-97da-92edaa89a85e	[Not Available]	Normal	[Not Available]	YES	2010-12-14	2007-00-00	-26113	489	0	[Not Available]	[Not Available]	[Not Available]	RT-PCR	[Not Applicable]	[Not Available]	NOT HISPANIC OR LATINO	YES	20	NO
TCGA.AB.2963.03	CD69+-middel	0.107055	0.160951	2.78634e-08	3.38674e-05	0.159006	1.31282e-05	1.08904e-05	1.28576e-07	8.57043e-06	0.299689	8.26495e-06	1.80556e-07	0.380279	Normal Karyotype	1642	1	53.9	Dead	53.9	1	53.9	N/A	7+3+3+PSC	Auto, MUD	TCGA.AB.2963.03	Intermediate/Normal	56	NO	dc7c0a9b-ef72-4188-a711-69dbf70c744c	0	Normal	[Not Available]	YES	2010-12-14	2002-00-00	-20485	1641	0	[Not Available]	[Not Available]	[Not Available]	[Not Available]	[Not Available]	[Not Available]	NOT HISPANIC OR LATINO	NO	20	[Not Available]
TCGA.AB.2964.03	CD69+-high	-0.0448885	0.373537	1.24582e-06	1.81078e-05	0.158775	6.20821e-07	2.7047e-05	3.88765e-07	9.63612e-06	0.227333	1.4902e-07	3.23472e-06	0.240294	Normal Karyotype	1277	0	59.5	Alive	59.5	0	59.5	N/A	7+3	0	TCGA.AB.2964.03	Intermediate/Normal	58	NO	1c9b389c-4740-449c-a10e-a840e8531e7b	[Not Available]	Normal	[Not Available]	YES	2010-12-14	2006-00-00	-21184	[Not Applicable]	0	1277	[Not Available]	[Not Available]	[Not Available]	[Not Available]	[Not Available]	NOT HISPANIC OR LATINO	YES	19	NO
TCGA.AB.2965.03	CD69+-middel	0.164719	0.212633	2.68913e-05	1.02972e-05	2.12643e-05	3.37842e-06	6.39178e-08	8.98794e-08	0.0766388	0.243634	2.12813e-08	1.00238e-05	0.467022	Normal Karyotype	335	1	9.9	Dead	11.3	1	10	300	7+3	sib Allo	TCGA.AB.2965.03	Intermediate/Normal	60	NO	05924106-07f6-44ca-ba15-7452b8a657e4	1000	Normal	[Not Available]	YES	2010-12-14	2006-00-00	-22005	335	0	[Not Available]	[Not Available]	[Not Available]	[Not Available]	[Not Available]	[Not Available]	NOT HISPANIC OR LATINO	NO	20	[Not Available]
TCGA.AB.2969.03	CD69+-middel	-0.0817303	0.24972	5.02005e-05	2.8871e-07	3.74818e-05	2.37435e-05	6.04733e-06	1.15659e-07	0.158551	0.318994	1.14379e-08	7.01447e-06	0.27261	Normal Karyotype	1127	1	16.6	Alive	62.3	1	16.83	505	7+3	sib Allo	TCGA.AB.2969.03	Intermediate/Normal	55	NO	929de9a5-3224-4851-8ff0-8a92354c1f16	[Not Available]	Normal	[Not Available]	YES	2010-12-14	2006-00-00	-20330	[Not Applicable]	0	1127	[Not Available]	[Not Available]	[Not Available]	[Not Available]	[Not Available]	NOT HISPANIC OR LATINO	YES	20	NO
TCGA.AB.2970.03	CD69+-high	0.237599	0.257664	5.0322e-06	0.000174777	1.07565e-07	8.89105e-07	2.52086e-05	6.38675e-08	0.110153	0.0919283	0.0108445	3.14652e-07	0.529204	Normal Karyotype	305	1	8.3	Dead	10.7	1	8.4	252	7+3, IT	MUD	TCGA.AB.2970.03	Intermediate/Normal	34	NO	088c2e4e-fc4e-4252-84ed-e3ca2c401958	[Not Available]	Normal	[Not Available]	YES	2010-12-14	2007-00-00	-12568	305	0	[Not Available]	[Not Available]	[Not Available]	RT-PCR	[Not Applicable]	[Not Available]	NOT HISPANIC OR LATINO	YES	20	NO
TCGA.AB.2971.03	CD69+-low	-0.230133	0.0500979	1.88303e-07	6.81808e-06	0.0486974	1.01604e-06	1.47691e-07	2.08271e-06	0.240621	0.180971	4.12386e-06	1.63185e-07	0.479599	Normal Karyotype	792	1	17	Dead	25.8	1	17.27	518	7+3	0	TCGA.AB.2971.03	Intermediate/Normal	76	NO	5ece14fd-3d7f-4ecb-96aa-2c44d8f15ca4	[Not Available]	Normal	[Not Available]	YES	2010-12-14	2007-00-00	-27790	792	0	[Not Available]	[Not Available]	[Not Available]	RT-PCR	[Not Applicable]	[Not Available]	NOT HISPANIC OR LATINO	YES	20	NO
TCGA.AB.2973.03	CD69+-low	-0.107334	8.01028e-05	1.1685e-06	1.95007e-07	1.02119e-09	1.39001e-07	3.2339e-05	8.81936e-07	0.356121	0.116755	3.61836e-05	5.2172e-06	0.526968	Normal Karyotype	609	1	12	Dead	20.5	1	12.17	365	7+3	0	TCGA.AB.2973.03	Intermediate/Normal	68	NO	b234d53e-cc20-41c0-9f21-31db53570a37	[Not Available]	Normal	[Not Available]	YES	2010-12-14	2007-00-00	-24836	609	0	[Not Available]	[Not Available]	[Not Available]	RT-PCR	[Not Applicable]	[Not Available]	NOT HISPANIC OR LATINO	YES	20	NO
TCGA.AB.2975.03	CD69+-low	0.389118	2.02594e-05	0.00043649	7.92255e-09	0.418127	4.15833e-06	4.36912e-06	0.000202736	1.92274e-07	0.263518	1.39829e-05	3.12224e-07	0.317672	Normal Karyotype	[Not Available]	1	8.5	Dead	34	1	8.57	257	Cytarabine only	MUD	TCGA.AB.2975.03	Intermediate/Normal	54	NO	93ff9379-d1a1-412f-a776-c53397ba0dc3	[Not Available]	Normal	[Not Available]	YES	2010-12-14	2007-00-00	-20057	[Not Available]	0	[Not Available]	[Not Available]	[Not Available]	RT-PCR	[Not Applicable]	[Not Available]	NOT HISPANIC OR LATINO	YES	19	NO
TCGA.AB.2976.03	CD69+-high	0.429559	0.432576	3.2408e-07	0.000207309	0.0073971	5.21636e-07	2.63523e-05	3.4737e-06	1.03174e-05	0.217037	2.6847e-05	4.15197e-06	0.34271	Normal Karyotype	915	1	7.7	Dead	30	1	7.83	235	7+3+3	sib Allo	TCGA.AB.2976.03	Intermediate/Normal	53	NO	c0c52e79-813b-45a9-8021-343aaa6663f6	1000	Normal	[Not Available]	YES	2010-12-14	2007-00-00	-19569	915	0	[Not Available]	[Not Available]	[Not Available]	RT-PCR	[Not Applicable]	[Not Available]	NOT HISPANIC OR LATINO	YES	20	NO
TCGA.AB.2977.03	CD69+-middel	0.223398	0.112089	1.31536e-06	2.04543e-07	0.247445	7.7045e-09	7.59549e-08	2.58872e-06	0.141792	0.498667	1.95562e-07	1.98055e-08	2.71942e-06	Normal Karyotype	31	1	0.8	Dead	0.8	1	0.8	N/A	Revlimid	0	TCGA.AB.2977.03	Intermediate/Normal	71	NO	f95063bc-a640-4980-99a7-84645902daf4	[Not Available]	Normal	[Not Available]	YES	2010-12-14	2008-00-00	-26053	30	0	[Not Available]	[Not Available]	[Not Available]	RT-PCR	[Not Applicable]	[Not Available]	NOT HISPANIC OR LATINO	YES	20	NO
TCGA.AB.2979.03	CD69+-low	-0.223258	3.18802e-06	3.58657e-05	0.00027433	0.443753	1.26619e-05	1.42147e-06	1.42619e-07	6.69043e-05	0.381693	4.34381e-08	5.87495e-06	0.174154	Normal Karyotype	671	0	47	Alive	47	0	47	N/A	7+3+3	Auto	TCGA.AB.2979.03	Intermediate/Normal	30	NO	ce7e25dc-5df9-48c5-8f9f-756f6cf765eb	[Not Available]	Normal	No	YES	2010-12-14	2008-00-00	-11262	[Not Applicable]	0	671	[Not Available]	[Not Available]	RT-PCR	[Not Applicable]	[Not Available]	NOT HISPANIC OR LATINO	YES	20	NO
TCGA.AB.2980.03	CD69+-low	0.263666	0.000190279	7.86122e-05	2.73075e-05	0.368354	1.27531e-07	8.69822e-06	1.36207e-05	3.62712e-08	0.301413	1.83316e-06	2.07866e-06	0.329911	PML-RARA	699	0	47.5	Alive	47.5	0	47.5	N/A	7+4+ATRA	0	TCGA.AB.2980.03	Favorable	50	NO	882ecf72-433b-46fa-9bc4-628c2d943cd1	[Not Available]	t (15;17)	[Not Available]	YES	2010-12-14	2008-00-00	-18506	[Not Applicable]	0	699	[Not Available]	[Not Available]	RT-PCR	[Not Applicable]	[Not Available]	NOT HISPANIC OR LATINO	YES	20	YES
TCGA.AB.2981.03	CD69+-low	0.0400133	1.47811e-05	2.93208e-05	1.30944e-06	2.7517e-06	2.12449e-05	1.95262e-08	2.9599e-07	0.463187	0.0133871	2.67294e-06	4.86593e-05	0.523305	Normal Karyotype	487	0	44.4	Alive	44.4	0	44.4	N/A	7+3, IT	MUD	TCGA.AB.2981.03	Intermediate/Normal	35	NO	be6dd0e8-9966-4961-987d-4d64d15ff9ca	4000	Normal	[Not Available]	YES	2010-12-14	2008-00-00	-13027	[Not Applicable]	0	487	[Not Available]	[Not Available]	RT-PCR	[Not Applicable]	[Not Available]	NOT HISPANIC OR LATINO	YES	20	NO
TCGA.AB.2984.03	CD69+-low	0.0224582	1.54041e-06	0.0322998	0.293967	0.138195	0.209965	3.92544e-06	1.08785e-05	0.0293682	0.20669	4.4308e-05	1.1409e-07	0.0894544	Normal Karyotype	1157	0	71.3	Alive	71.3	0	71.3	N/A	7+3	0	TCGA.AB.2984.03	Intermediate/Normal	38	NO	810d293b-7dfc-4e91-ab29-042457632399	[Not Available]	Normal	[Not Available]	YES	2010-12-14	2006-00-00	-14123	[Not Applicable]	0	1156	[Not Available]	[Not Available]	[Not Available]	[Not Available]	[Not Available]	NOT HISPANIC OR LATINO	YES	20	NO
TCGA.AB.2986.03	CD69+-high	0.407844	0.514424	5.66058e-09	1.85864e-07	0.0847542	4.06843e-07	1.21045e-06	0.336383	0.00149789	0.0629383	1.32219e-06	4.10909e-09	4.12051e-09	Normal Karyotype	212	1	6.6	Dead	6.6	1	6.6	N/A	7+3+3	sib Allo	TCGA.AB.2986.03	Intermediate/Normal	31	NO	233400c5-6a47-40e2-bf2a-8b7fc9df462b	[Not Available]	Normal	[Not Available]	YES	2010-12-14	2008-00-00	-11595	212	0	[Not Available]	[Not Available]	[Not Available]	RT-PCR	[Not Applicable]	[Not Available]	NOT HISPANIC OR LATINO	YES	20	NO
TCGA.AB.2988.03	CD69+-high	0.552741	0.488085	2.76123e-05	8.78839e-05	1.95285e-05	1.85698e-05	0.000181192	2.90913e-05	8.40363e-07	0.241185	4.42831e-05	1.16131e-07	0.27032	Normal Karyotype	30	1	0.8	Dead	0.8	1	0.8	N/A	hydrea, didnt get addl chemo	0	TCGA.AB.2988.03	Intermediate/Normal	67	NO	4b8ff65f-b563-4519-b984-c7cf26b3ad73	[Not Available]	Normal	[Not Available]	YES	2010-12-14	2008-00-00	-24716	30	0	[Not Available]	[Not Available]	[Not Available]	RT-PCR	[Not Applicable]	[Not Available]	NOT HISPANIC OR LATINO	YES	20	NO
TCGA.AB.2990.03	CD69+-low	-0.000148906	2.55001e-06	0.00026835	2.89868e-05	0.484536	1.26587e-06	1.99434e-06	2.69234e-08	8.77866e-05	0.216747	1.834e-05	5.27263e-06	0.298303	Normal Karyotype	457	1	34.1	Alive	42.1	1	34.53	1036	7+3+3	Auto, sib Allo	TCGA.AB.2990.03	Intermediate/Normal	51	NO	d1bf3b65-493e-4249-8cb3-7c9f8ce4dc48	[Not Available]	Normal	[Not Available]	YES	2010-12-14	2008-00-00	-18962	[Not Applicable]	0	457	[Not Available]	[Not Available]	RT-PCR	[Not Applicable]	[Not Available]	NOT HISPANIC OR LATINO	YES	20	NO
TCGA.AB.2992.03	CD69+-low	0.118116	1.53134e-05	3.35434e-06	6.65499e-05	0.174706	2.92276e-07	0.000741064	4.39843e-05	3.60721e-06	0.492197	2.15949e-05	1.84462e-07	0.332201	Normal Karyotype	1706	1	11.9	Dead	56.3	1	12.1	363	7+3	MUD, MUD	TCGA.AB.2992.03	Intermediate/Normal	32	NO	bec60bdd-34e7-467c-8662-f3a1bb1a4361	[Not Available]	Normal	[Not Available]	YES	2010-12-14	2003-00-00	-11838	1706	0	[Not Available]	[Not Available]	[Not Available]	[Not Available]	[Not Available]	[Not Available]	NOT HISPANIC OR LATINO	YES	20	NO
TCGA.AB.2994.03	CD69+-low	0.0488727	5.84456e-07	2.52797e-05	8.45416e-09	0.177902	5.26179e-07	9.93769e-06	0.000461155	1.20663e-05	0.559371	3.07278e-05	4.172e-05	0.262144	PML-RARA	1798	1	24.2	Alive	83.5	1	24.5	735	7+3+ATRA	MUD, Auto, MUD	TCGA.AB.2994.03	Favorable	25	NO	b5f20ec2-ff5d-4aac-8db6-49887506f0b3	[Not Available]	t (15;17)	No	YES	2010-12-14	2005-00-00	-9436	[Not Applicable]	0	1798	[Not Available]	[Not Available]	[Not Available]	[Not Available]	[Not Available]	NOT HISPANIC OR LATINO	YES	20	YES
TCGA.AB.2998.03	CD69+-low	-0.0938458	2.10678e-06	1.29805e-06	3.00722e-06	0.376281	3.6337e-07	1.12478e-05	1.88661e-05	1.06632e-05	0.515214	7.60847e-06	4.01521e-08	0.10845	PML-RARA	31	1	1	Dead	1	1	1	N/A	7+3+ATRA	0	TCGA.AB.2998.03	Favorable	68	NO	ba9a95cf-44ce-4126-ba21-4970dfa12593	14000	t (15;17)	[Not Available]	YES	2010-12-14	2008-00-00	-24836	31	0	[Not Available]	[Not Available]	[Not Available]	RT-PCR	[Not Applicable]	[Not Available]	NOT HISPANIC OR LATINO	YES	20	YES
TCGA.AB.2999.03	CD69+-low	-0.164225	1.5876e-06	1.52998e-05	4.5305e-07	0.545175	2.95622e-07	5.04215e-05	3.54845e-05	2.76652e-05	0.381325	8.70617e-05	4.07184e-05	0.0732402	PML-RARA	1735	0	83.3	Alive	83.3	0	83.3	N/A	7+3+ATRA	0	TCGA.AB.2999.03	Favorable	62	NO	646631ce-7a1f-4274-abb7-780b939e182f	[Not Available]	Normal|t (15;17)	[Not Available]	YES	2010-12-14	2004-00-00	-22980	[Not Applicable]	0	1734	[Not Available]	[Not Available]	[Not Available]	[Not Available]	[Not Available]	NOT HISPANIC OR LATINO	YES	20	YES
TCGA.AB.3007.03	CD69+-low	0.230862	5.86983e-07	1.12798e-07	1.11589e-07	0.652027	8.51841e-07	6.03685e-07	6.1424e-07	1.36918e-06	0.347921	2.92006e-06	2.65278e-07	4.47438e-05	PML-RARA	1581	0	75.8	Alive	75.8	0	75.8	N/A	7+3+ATRA	0	TCGA.AB.3007.03	Favorable	35	NO	d3988699-70d6-43e1-b84b-9e38b4d2d2b1	[Not Available]	Normal|del (7q) / 7q-|Trisomy 8|t (15;17)	NO	YES	2010-12-14	2005-00-00	-13029	[Not Applicable]	0	1581	[Not Available]	[Not Available]	[Not Available]	[Not Available]	[Not Available]	NOT HISPANIC OR LATINO	YES	20	YES
TCGA.AB.3008.03	CD69+-high	-0.183955	0.251995	1.0358e-05	1.6499e-08	0.18223	4.21722e-07	2.18451e-06	2.49253e-05	3.71489e-06	0.287387	1.56581e-06	2.60474e-08	0.278345	Normal Karyotype	822	1	7.7	Dead	27	1	7.83	235	7+3+3	MUD, MUD	TCGA.AB.3008.03	Intermediate/Normal	22	NO	898a092e-89fe-4010-afea-14c605f99481	8000	Normal	[Not Available]	YES	2010-12-14	2005-00-00	-8159	822	0	[Not Available]	[Not Available]	[Not Available]	[Not Available]	[Not Available]	[Not Available]	NOT HISPANIC OR LATINO	YES	30	NO
TCGA.AB.3011.03	CD69+-low	-0.0346764	1.26694e-06	0.000615083	7.75182e-08	0.293319	0.000363291	0.000138844	2.06271e-05	0.000252872	0.309253	1.06507e-08	1.09656e-05	0.396025	Normal Karyotype	1885	0	81.9	Alive	81.9	0	81.9	N/A	7+3+3	sib Allo	TCGA.AB.3011.03	Intermediate/Normal	21	NO	e08f84fe-0013-4734-9966-cd734e6fedc5	[Not Available]	Normal	[Not Available]	YES	2010-12-14	2005-00-00	-7916	[Not Applicable]	0	1885	[Not Available]	[Not Available]	[Not Available]	[Not Available]	[Not Available]	NOT HISPANIC OR LATINO	YES	20	NO
[truncated: 118 more columns]
