# Supplementary material for: Single-cell transcriptomics reveals multiple chemoresistant properties in leukemic stem and progenitor cells in pediatric AML
Source: Genome Biol. 2023 Aug 31;24:199. doi: 10.1186/s13059-023-03031-7 (PMC10472599; doi:10.1186/s13059-023-03031-7)
Supplement: Supplementary file 10 — Additional file 10: Table S9. 368 DEGs in pre-therapy cells between CD69+-high and CD69+-low groups. These genes met with the differential expression criteria (FC ≥ 1.3, p < 0.01 and FDR < 0.05), and exhibited consistent expression behaviors between two public cohorts. [file 13059_2023_3031_MOESM10_ESM.xls]

## Sheet: note
sheet	description
differential stat of all genes	The statistic value of differential expression analysis for all genes between CD69+-high vs CD69+-low in 152 TARGET-AML patients and 79 TCGA-AML patients
368 DEGs	368 DEGs in pre-therapy cells between CD69+-high and CD69+-low groups. These genes met with the differential expression criteria (FC ≥ 1.3, p < 0.01 and FDR < 0.05), and exhibited consistent expression behaviors between two public cohorts.

## Sheet: differential stat of all genes
gene	TARGET_log2FC	TARGET_AveExpr	TARGET_pValues	TARGET_FDR	TCGA_log2FC	TCGA_AveExpr	TCGA_pValues	TCGA_FDR
A1BG	0.529901	10.5762	0.111277	0.252534	-0.0501428	4.55723	0.779036	0.885236
A1CF	-2.69215	0.000764046	0.931235	0.961542	Inf	0.00155147	0.00161272	0.0206986
A2LD1	0.177012	0.763142	0.755729	0.853999	0.415491	1.89772	0.00908036	0.0585788
A2M	-0.46364	0.419729	0.379013	0.565696	0.554478	2.27497	0.103597	0.279968
A2ML1	-0.394264	0.031171	0.18825	0.357819	1.30936	0.282118	0.0202378	0.0992443
A4GALT	0.0299515	1.19504	0.261527	0.446331	0.427894	1.58776	0.298397	0.521477
A4GNT	0.789347	0.00846246	0.484237	0.659001	0.0702054	0.0664999	0.646091	0.80393
AAAS	0.160974	8.63539	0.105835	0.248692	-0.110987	28.0997	0.544653	0.72945
AACS	-1.13531	1.49964	0.194327	0.365624	-0.0470569	4.69095	0.450943	0.653197
AACSP1	5.13954	0.0839957	0.0475365	0.145787	0.11131	0.00363343	0.63461	0.797321
AADAC	1.66555	0.0484284	0.636522	0.771617	2.36519	0.11521	0.126069	0.31465
AADACL2	-0.732995	0.00168599	0.350247	0.538126	1.68647	0.0911003	0.300058	0.523822
AADACL3	1.60489	0.00185552	0.212856	0.388884	3.64273	0.0042869	0.764407	0.876249
AADACL4	6.44319	0.00536091	0.00191016	0.0171026	#NAME?	0.000635556	0.222869	0.442456
AADAT	-0.119812	1.04679	0.323236	0.511239	-0.0981247	2.12534	0.107597	0.284846
AAGAB	0.23374	9.16236	0.0225745	0.0885133	0.146443	13.0308	0.250264	0.474805
AAK1	-0.161739	7.25646	0.199331	0.372008	-0.349803	10.5858	0.119301	0.304119
AAMP	0.323367	15.3341	0.0130481	0.0618225	-0.0994955	28.5456	0.153278	0.353391
AANAT	0.18322	0.110634	0.530792	0.695704	-0.771757	1.13021	0.0449565	0.164779
AARS2	0.241461	2.09941	0.182564	0.350246	0.134852	7.44535	0.162063	0.365506
AARSD1	0.524015	5.6657	0.000502227	0.00692125	0.18957	7.40262	0.0840322	0.245748
AASDH	0.453912	1.91992	0.00337264	0.0252747	0.274574	5.79221	0.00503822	0.0408639
AASDHPPT	0.488842	3.99554	0.00198645	0.0175363	0.325702	17.6784	0.00669231	0.0485037
AASS	1.78166	0.420245	0.733021	0.839741	0.769128	1.52585	0.334318	0.558107
AATK	-0.610723	0.560629	0.0678527	0.185557	-0.701911	1.68315	0.17753	0.38665
ABAT	-0.0287238	0.667846	0.815921	0.894474	-0.367025	3.20507	0.0563316	0.189
ABCA1	-2.01893	16.6942	0.200778	0.373734	0.16362	3.16835	0.711964	0.846673
ABCA10	0.428444	0.0416115	0.373011	0.560366	-0.469551	0.286796	0.416151	0.624051
ABCA11P	0.47536	1.26909	0.0243299	0.093134	0.424142	2.77132	0.112359	0.292642
ABCA12	1.14737	0.00761491	0.0048678	0.0324744	1.0556	0.112276	0.37275	0.595907
ABCA13	-2.03021	0.27891	0.0302136	0.10759	-1.04251	0.509466	0.324524	0.547702
ABCA17P	0.650179	0.0310445	0.164237	0.325709	-0.464461	0.0981493	0.545814	0.7304
ABCA2	0.926378	6.96973	0.000139432	0.00304362	0.363974	22.042	0.00520196	0.0416904
ABCA3	0.0201833	0.455315	0.619548	0.757967	-0.245388	1.73483	0.518761	0.709702
ABCA4	-0.706351	0.00481847	0.666091	0.793837	0.722823	0.00827516	0.0356753	0.141649
ABCA5	0.912819	0.504104	0.0134257	0.062968	-0.108047	2.9877	0.427571	0.63341
ABCA6	0.104641	0.0645367	0.151859	0.309846	0.812292	0.798171	0.499764	0.693714
ABCA7	0.314881	6.66009	0.0923512	0.228497	-0.215923	19.9676	0.134177	0.325567
ABCA8	-1.44366	0.0130823	0.193825	0.364843	0.462258	0.118132	0.827557	0.914535
ABCA9	1.26274	0.0965263	0.0550525	0.161041	0.490421	0.681389	0.17181	0.379476
ABCB1	-1.49377	5.10779	0.737017	0.842003	1.54989	4.49563	0.0934091	0.262637
ABCB10	-0.120359	8.54422	0.831956	0.902578	-0.0413397	18.2298	0.450943	0.653197
ABCB11	0.813878	0.0139179	0.550946	0.704872	2.62364	0.109825	0.00692538	0.0496955
ABCB4	0.0312401	0.0852532	0.140169	0.293456	0.151396	0.224315	0.463733	0.664121
ABCB5	-0.382493	0.00886335	0.432987	0.614947	0.871093	0.0212084	0.135849	0.329263
ABCB6	-0.659943	1.05536	0.189419	0.359251	0.235793	6.65556	0.302654	0.52468
ABCB7	0.65459	11.5168	1.84387e-05	0.000985027	0.236187	21.7175	0.0175995	0.0913724
ABCB8	-0.155738	2.25059	0.835172	0.904603	-0.143681	5.78579	0.307324	0.529694
ABCB9	0.216458	1.34273	0.0288307	0.104088	0.373634	1.29717	0.00669231	0.0485037
ABCC1	0.578309	20.7147	0.000779237	0.00921646	0.676771	46.0483	0.00164613	0.0209348
ABCC10	0.306166	1.91314	0.0395837	0.12797	-0.0846526	7.79073	0.187317	0.399443
ABCC11	0.858029	0.285671	0.0377947	0.124019	0.414886	0.0266295	0.313802	0.536824
ABCC12	1.55447	0.000382987	0.0165404	0.072867	#NAME?	0.000342222	0.398859	0.611442
ABCC13	-2.15037	0.151067	0.0993065	0.240724	0.251704	0.177632	0.904759	0.952462
ABCC2	0.26982	0.417531	0.283124	0.470953	0.109914	1.18711	0.258531	0.480588
ABCC3	-0.815966	0.127495	0.0609635	0.172914	-1.73437	0.864105	0.425408	0.633299
ABCC4	0.568965	2.64935	0.0824425	0.211224	0.651865	8.9467	0.0166515	0.0879935
ABCC5	0.0744947	2.32403	0.374587	0.561394	0.13866	8.13393	0.101492	0.275883
ABCC6	-0.74411	0.658618	0.192212	0.362598	-0.0275367	1.90694	0.956825	0.978142
ABCC6P1	-0.0937042	0.0503587	0.784782	0.87347	0.827628	0.0515181	0.813189	0.906238
ABCC6P2	0.969975	0.0195252	0.136889	0.28869	-0.598006	0.0200166	0.419286	0.628173
ABCC8	-0.175276	0.0221384	0.948104	0.971285	0.23442	0.019126	0.636475	0.799281
ABCC9	-0.324832	0.0116246	0.809305	0.889672	0.184866	0.0721734	0.578401	0.755699
ABCD1	-0.109823	7.29576	0.585112	0.731601	-0.327637	10.2489	0.0299424	0.126795
ABCD2	-0.693785	0.0844961	0.664107	0.792106	0.43964	0.423921	0.824708	0.912158
ABCD3	0.510618	2.28441	0.0468092	0.144217	0.182574	9.11786	0.647026	0.80393
ABCD4	0.391707	4.37077	0.000641036	0.00811784	0.0511329	14.9788	0.159094	0.361018
ABCE1	0.770589	7.92534	6.0445e-05	0.00189744	0.379365	26.6644	2.55543e-05	0.00206409
ABCF1	0.459373	20.4442	0.000603335	0.00781177	0.0875118	30.2772	0.697334	0.836501
ABCF2	0.320382	6.95957	0.0300589	0.1072	0.0379289	16.351	0.538121	0.724266
ABCF3	0.0536143	7.73056	0.43979	0.620538	-0.0449009	14.4808	0.219029	0.439926
ABCG1	0.84255	3.00892	0.00595463	0.0369445	1.25098	5.21543	3.25668e-05	0.00237531
ABCG2	-0.369607	0.163548	0.0818388	0.21017	1.35029	0.420225	0.04495	0.164779
ABCG4	1.27607	0.0104371	0.629045	0.765753	0.982994	0.0125346	0.354385	0.577586
ABCG5	-0.150742	0.00724482	0.0268703	0.099464	1.18003	0.0538024	0.436661	0.64263
ABCG8	0.0182418	0.00668393	0.184167	0.35241	1.76259	0.0552502	0.0314522	0.130842
ABHD1	0.558488	0.460589	0.0184681	0.0785	0.191837	0.683851	0.250264	0.474805
ABHD10	0.156221	7.82423	0.0204688	0.0843636	0.116295	17.1082	0.144856	0.341227
ABHD11	0.177231	3.85876	0.0228196	0.0891138	0.165717	4.73868	0.847776	0.92115
ABHD12	0.0353032	13.3328	0.831956	0.902578	-0.134309	15.5301	0.077086	0.233424
ABHD12B	0.33177	0.65529	0.312729	0.501875	0.305061	4.49005	0.902072	0.949992
ABHD13	0.045382	6.34381	0.637092	0.771617	0.0251966	8.04889	0.870974	0.932056
ABHD14A	0.196458	9.1767	0.0795732	0.206124	0.158296	8.92067	0.462892	0.663403
ABHD14B	0.312113	32.9663	0.0380283	0.124359	0.167634	41.4529	0.036624	0.143984
ABHD15	0.0212784	5.44839	0.877208	0.929152	-0.10883	18.5746	0.69006	0.831724
ABHD2	0.178609	13.2828	0.129977	0.279567	0.336327	39.5799	0.0256377	0.115683
ABHD3	0.311996	4.30545	0.0306897	0.108685	-0.282011	12.2667	0.0207287	0.100792
ABHD4	0.215184	16.0937	0.135822	0.287161	-0.178574	23.8749	0.427571	0.63341
ABHD5	-0.532074	4.82235	0.0357932	0.119412	-0.239614	12.5245	0.029185	0.12485
ABHD6	0.105466	0.553352	0.420526	0.602806	-0.423862	2.91192	0.404912	0.61613
ABHD8	-0.21374	4.56532	0.762013	0.858706	-0.237694	7.24454	0.131604	0.321438
ABI1	0.473892	30.1565	0.00165626	0.0154067	0.201118	34.1292	0.00147772	0.0195169
ABI2	0.344098	3.74804	0.0747477	0.1977	0.39063	9.89859	0.0348458	0.139748
ABI3	-0.437342	1.94123	0.980277	0.989899	-1.38108	6.27901	0.0078059	0.0535
ABI3BP	-0.400571	0.0408132	0.625213	0.762624	0.887057	0.129461	0.181318	0.391584
ABL1	0.590885	13.1313	0.000239526	0.00429844	0.0184688	22.3931	0.577884	0.755153
ABL2	0.428095	2.26176	0.00228044	0.0191784	0.275199	7.30901	0.00375922	0.0343051
ABLIM1	1.02813	2.71974	4.8965e-05	0.00169029	1.56341	8.5433	0.000356883	0.00863366
ABLIM2	-0.200556	0.0171113	0.998339	0.999655	-0.302462	0.0604488	0.199657	0.415473
ABLIM3	-2.10495	0.0750586	0.160315	0.321077	-1.91642	0.476798	0.755113	0.872733
ABO	1.02678	1.88526	0.0311663	0.109493	1.47757	9.54637	0.0684577	0.216914
ABP1	-1.33326	0.575877	0.13894	0.29156	-0.462018	0.668767	0.0541233	0.184408
ABR	0.217646	3.84759	0.437355	0.618529	-0.341997	23.0535	0.0212943	0.102371
ABRA	1.56707	0.0296653	0.143733	0.298424	-0.0708966	0.458128	0.972517	0.987163
ABT1	0.0582835	17.1806	0.164351	0.325709	-0.0873258	11.3419	0.226565	0.44716
ABTB1	-0.393565	7.76201	0.0658133	0.181822	-0.37344	26.2889	0.0914702	0.259314
ABTB2	0.135657	1.70534	0.616645	0.755394	-0.301022	4.98346	0.321614	0.543869
ACAA1	-0.40773	8.94988	0.00405467	0.0285434	-0.347857	35.6818	0.000949406	0.0150756
ACAA2	0.376175	10.8492	0.00960933	0.0503636	-0.10593	24.0764	0.518761	0.709702
ACACB	-0.605745	0.683993	0.101463	0.24342	0.116785	3.47083	0.76397	0.876249
ACAD10	0.408937	2.30161	0.00938177	0.049672	-0.0177196	11.6243	0.93332	0.966497
ACAD11	0.763323	3.45182	0.00130043	0.0131774	0.182932	11.4224	0.142128	0.337485
ACAD8	0.300163	2.92338	0.0135078	0.063151	0.183903	6.81069	0.280009	0.501405
ACAD9	0.26426	4.52801	0.112205	0.253919	-0.0255791	12.8605	0.91768	0.957863
ACADL	-2.15405	0.00817614	0.614994	0.754439	1.34177	0.0534907	0.410936	0.620684
ACADM	0.963359	7.79908	5.44193e-05	0.00179221	0.421711	27.515	7.91701e-05	0.00381167
ACADS	-0.0273684	6.92082	0.975348	0.98636	0.0250788	9.22904	0.972517	0.987163
ACADSB	0.123273	2.02309	0.0658133	0.181822	0.333425	5.55132	0.000599397	0.0115775
ACADVL	0.198435	31.8253	0.23456	0.415125	-0.113159	107.87	0.0914702	0.259314
ACAN	0.975392	0.0108871	0.579432	0.726896	0.201342	0.0137728	0.481066	0.678019
ACAP1	0.196479	13.0279	0.0566999	0.16422	-0.00796593	53.2812	0.870974	0.932056
ACAP2	0.101372	7.74969	0.321724	0.509779	-0.0928518	25.2173	0.321614	0.543869
ACAP3	-1.48989	8.24581	0.0135078	0.063151	-0.0990152	15.7242	0.110116	0.288067
ACAT1	0.399303	5.28714	0.202232	0.375521	0.179487	15.2123	0.131604	0.321438
ACAT2	0.703236	6.62287	0.0126023	0.0604965	0.173068	24.0555	0.0840322	0.245748
ACBD3	0.400874	13.8772	0.0171458	0.0744321	0.0432362	17.5749	0.598264	0.769057
ACBD4	0.403561	1.74707	0.0223316	0.0879758	-0.0151775	5.55868	0.794185	0.893567
ACBD5	0.718221	7.03337	5.44193e-05	0.00179221	0.0553982	10.8788	0.577884	0.755153
ACBD6	-0.340535	1.60893	0.718457	0.829762	0.229056	26.02	0.00340276	0.0320239
ACBD7	1.57782	0.22533	0.0150317	0.0679665	0.270716	0.450874	0.210372	0.429331
ACCS	-0.127162	6.26179	0.546098	0.701396	-0.168791	22.4269	0.647026	0.80393
ACCSL	0.267702	0.00362423	0.190786	0.360777	0.539937	0.0190151	0.168862	0.375939
ACD	0.0702276	14.3478	0.290582	0.478987	-0.0137841	14.0894	0.94115	0.970236
ACE	0.00663858	0.600601	0.771447	0.864839	0.360058	0.871043	0.551223	0.734376
ACE2	7.47649	0.515208	0.718616	0.829762	4.19018	0.08887	0.200146	0.416187
ACER1	0.723516	0.0592779	0.0903897	0.225334	0.31623	0.217099	0.24643	0.470568
ACER2	0.0538019	0.284232	0.400608	0.584626	0.236015	1.03645	0.0934091	0.262637
ACER3	-0.311946	3.39568	0.675796	0.800897	-0.348251	13.6413	0.0299424	0.126795
ACHE	-0.932175	0.766509	0.815921	0.894474	0.101672	0.922587	0.98025	0.991578
ACIN1	0.328104	24.8297	0.0136642	0.0636245	0.0409082	60.2031	0.331374	0.553764
ACLY	0.501049	17.9819	0.000178698	0.00357413	0.028499	49.527	0.786601	0.889055
ACMSD	0.385413	0.0318599	0.851756	0.913378	-0.172075	0.282248	0.40836	0.620319
ACN9	0.505044	5.36717	0.0146365	0.0666424	-0.0114033	6.44273	0.341323	0.563595
ACO1	0.200896	3.01585	0.221838	0.399499	0.25524	7.71927	0.0876884	0.252437
ACO2	0.0834142	25.3927	0.186654	0.355598	0.0527471	40.7629	0.571163	0.74985
ACOT1	0.426273	0.74298	0.0788662	0.204923	0.459503	0.575838	0.00582045	0.0451477
ACOT11	0.0569909	0.84288	0.924501	0.957586	-0.00217931	5.22333	0.741538	0.864575
ACOT12	2.11095	0.0451973	0.00254147	0.020771	0.877988	0.0697786	0.557995	0.740521
ACOT13	0.864579	6.98388	0.00272218	0.0217743	0.158416	13.2307	0.077086	0.233424
ACOT2	0.358844	3.51477	0.012898	0.0614052	0.480838	3.38832	0.00158815	0.0204099
ACOT4	0.652606	0.874928	0.096374	0.235756	1.19508	2.01317	0.0161944	0.0862775
ACOT6	0.0974824	0.0539034	0.69593	0.814401	0.313787	0.524966	0.457265	0.658817
ACOT7	0.295402	4.9678	0.0372702	0.122628	0.401405	8.33204	0.0125471	0.0734527
ACOT8	0.0906445	5.5152	0.474693	0.652593	-0.202333	9.3434	0.00554376	0.0437128
ACOT9	-0.0296384	4.83228	0.95236	0.973012	-0.276219	16.3605	0.0153127	0.0832132
ACOX1	0.5781	3.46562	9.62643e-05	0.00245155	-0.0308132	10.4455	0.894282	0.945916
ACOX2	-1.47746	0.224885	0.0254498	0.0961944	0.845718	0.579879	0.785383	0.889055
ACOX3	0.279226	2.44575	0.105835	0.248692	0.133589	6.27565	0.0424225	0.15807
ACOXL	-0.269343	0.00927784	0.105417	0.248692	-0.487223	0.0426522	0.699502	0.838638
ACP1	0.572284	20.6528	3.97618e-06	0.000446643	0.282675	25.627	7.22777e-05	0.00365068
ACP2	-0.0885704	2.54889	0.605092	0.746921	-0.202086	11.1117	0.564479	0.744927
ACP5	1.12201	3.45291	0.616645	0.755394	-0.0544211	3.71705	0.544653	0.72945
ACP6	0.722502	2.93427	0.000259581	0.00453329	0.615128	4.33773	0.00388528	0.0348534
ACPL2	0.138768	0.337825	0.998356	0.999655	-0.275511	2.02258	0.197492	0.411906
ACPP	-0.860388	2.18113	0.00791891	0.0445252	-0.963151	5.85036	0.00189776	0.0227441
ACPT	0.332758	0.223248	0.187326	0.356747	-0.0401853	1.61827	0.211672	0.430816
ACR	1.29008	0.428858	0.0510372	0.152972	1.35596	0.368619	0.00900989	0.0585788
ACRBP	0.00854042	7.14201	0.803148	0.885423	0.200656	8.63014	0.779036	0.885236
ACRC	0.23654	0.544709	0.165603	0.327506	0.1342	1.90051	0.475013	0.672686
ACRV1	0.782805	0.0647422	0.396684	0.580809	0.0255207	0.816928	0.972517	0.987163
ACSBG1	0.859015	1.29348	0.397132	0.580809	0.530343	0.477719	0.439919	0.643991
ACSBG2	0.876543	0.0344204	0.0206112	0.0848161	0.231904	0.536162	0.0445182	0.163233
ACSF2	-0.0841391	2.64308	0.259789	0.444117	0.0996614	9.99198	0.302654	0.52468
ACSF3	0.389927	3.45061	0.0114788	0.0569037	0.0860148	10.85	0.208061	0.425371
ACSL1	-0.706617	15.0023	0.313742	0.502688	-1.41538	33.5793	0.00127755	0.0179657
ACSL3	0.138993	4.15541	0.111277	0.252534	0.126284	8.33319	0.190666	0.403611
ACSL4	0.402511	8.03225	0.0664209	0.182941	0.158248	26.3767	0.779036	0.885236
ACSL5	0.551192	8.0644	0.00577002	0.0362256	0.342568	25.8352	3.58469e-05	0.00243298
ACSL6	-2.21171	0.250427	0.958924	0.976786	0.120586	0.583544	0.786601	0.889055
ACSM1	-0.393313	0.600541	0.885281	0.934438	-0.0452153	4.98863	0.847776	0.92115
ACSM2A	-0.498435	0.000471047	0.435771	0.617339	1.66742	0.00146176	0.3714	0.595359
ACSM2B	0.915128	0.000681346	0.75652	0.854693	0.563673	0.000707614	0.714028	0.848487
ACSM3	0.390311	3.87586	0.00365101	0.0266403	0.443503	12.7705	0.00609401	0.0459035
ACSM4	-0.140364	0.00578351	0.323626	0.511492	-0.546868	0.0795779	0.943848	0.972864
ACSM5	-0.474333	0.0221918	0.951692	0.973012	0.175876	0.0811231	0.898073	0.948642
ACSS1	0.188867	4.80862	0.0799271	0.206871	0.166049	22.4186	0.041406	0.155796
ACSS2	-0.0576844	5.1292	0.487517	0.661056	-0.0815772	16.8147	0.326471	0.549137
ACSS3	-0.407626	0.00794611	0.994728	0.998143	-0.339781	0.0440519	0.169949	0.377886
ACTA1	1.15072	0.232805	2.19721e-05	0.00106683	0.437885	0.198596	0.721498	0.853237
ACTA2	-0.161904	6.08037	0.325765	0.51387	-0.0169231	13.2194	0.748992	0.868205
ACTB	-0.00974637	1578.88	0.857756	0.917095	-0.600649	2038.12	2.09917e-05	0.00183181
ACTBL2	4.11166	0.00059063	0.0311971	0.109493	Inf	0.00116324	0.0451468	0.164981
ACTC1	-2.16141	0.0148893	0.138526	0.290907	1.89281	0.00811781	0.826466	0.91374
ACTG1	0.419571	1291.74	0.00492233	0.0325146	-0.0776436	1174.25	0.544653	0.72945
ACTG2	4.37279	0.0925234	0.516567	0.68344	3.59555	0.0418393	0.366955	0.589477
ACTL6A	0.733992	3.53217	0.000184658	0.0036477	0.151682	29.2775	0.0550448	0.186224
ACTL6B	1.34089	0.0114853	0.178379	0.344955	1.23314	0.311391	0.0516923	0.17925
ACTL7A	-0.7864	0.020319	0.836945	0.905957	0.898946	0.119773	0.237868	0.461794
ACTL7B	0.0410151	0.0245229	0.196158	0.368235	1.52601	0.0560945	0.884173	0.941456
ACTL8	0.640733	0.0652783	0.74149	0.845018	0.229618	0.0317575	0.897501	0.948275
ACTL9	0.814448	0.000478058	0.323094	0.511134	1.95566	0.00923745	1	1
ACTN1	-0.0394515	10.6849	0.559883	0.711066	-0.310625	33.0231	0.129069	0.318469
ACTN2	1.68561	0.156343	0.117435	0.262128	1.09462	0.024656	0.58135	0.758511
ACTN3	1.29198	0.0661038	0.0057942	0.0363335	0.940915	0.0581678	0.00448388	0.0381569
ACTN4	0.0180509	53.3412	0.95236	0.973012	-0.109567	131.348	0.230401	0.452083
ACTR10	0.0779746	10.8376	0.998356	0.999655	0.137059	14.3482	0.00690302	0.0495532
ACTR1A	0.194375	28.2244	0.0169548	0.0739583	-0.0402071	36.2859	0.456896	0.658382
ACTR1B	0.152562	21.8946	0.392577	0.576711	0.0662047	33.6402	0.779036	0.885236
ACTR2	0.390712	52.5101	0.00350932	0.0259712	-0.134518	121.828	0.809411	0.902696
ACTR3	-0.11177	21.4148	0.870715	0.924832	-0.16208	111.995	0.211672	0.430816
ACTR3B	0.444593	0.575447	0.00801602	0.0448416	0.451248	3.25362	0.00554376	0.0437128
ACTR5	0.00571081	6.43644	0.392577	0.576711	0.0882243	7.31053	0.126069	0.31465
ACTR6	0.722512	3.40691	5.73573e-05	0.00184797	0.259312	11.1786	0.00307697	0.0301935
ACTR8	-0.299378	4.75006	0.344353	0.532521	0.113705	9.61051	0.18075	0.390443
ACTRT2	#NAME?	0.000146054	0.546374	0.701396	Inf	0.00115294	0.105408	0.281191
ACVR1	0.257688	2.22596	0.24111	0.422795	0.196944	7.08269	0.499764	0.693714
ACVR1B	-0.129794	3.60108	0.942519	0.967364	-0.742242	7.73674	8.85457e-06	0.00121888
ACVR1C	0.43364	0.0289402	0.213487	0.389619	0.181131	0.0723301	0.625928	0.790887
ACVR2A	1.18166	0.283177	0.0259189	0.0972434	0.328594	1.27232	0.238209	0.461794
ACVR2B	0.582946	0.165972	0.133066	0.283861	-0.0101445	1.12671	0.840071	0.918595
ACVRL1	-1.41103	0.208592	0.0009872	0.0108204	-1.11248	0.556571	0.00122098	0.0175329
ACY1	0.298373	6.68096	0.0566997	0.16422	0.149372	13.2159	0.159094	0.361018
ACY3	0.783807	27.9494	0.131025	0.280878	-0.426251	14.6198	0.66125	0.813052
ACYP1	0.715845	4.73091	0.0291336	0.104817	0.216202	16.418	0.0212943	0.102371
ACYP2	0.24815	3.33353	0.0407853	0.130601	-0.00354236	5.23845	0.571163	0.74985
ADA	0.254187	34.7088	0.913054	0.950658	-0.0444757	72.872	0.748992	0.868205
ADAD1	-1.22179	0.00506201	0.158775	0.318978	2.45341	0.00713199	0.5208	0.711884
ADAD2	-0.19385	0.0308556	0.692366	0.812288	0.862691	0.0377794	0.0417366	0.156859
ADAL	0.641836	0.957157	0.000567705	0.00750954	0.400592	3.06608	0.00472447	0.0392808
ADAM10	0.227815	7.69822	0.166866	0.329342	0.0388891	33.3771	0.96467	0.982564
ADAM11	0.408153	0.426834	0.174581	0.339777	0.188715	1.02295	0.832382	0.917168
ADAM12	-0.346785	0.0319799	0.582061	0.72916	-0.0451492	0.232583	0.562411	0.744927
ADAM15	-0.442187	11.6513	0.0510642	0.152972	-0.305785	28.3982	0.0489689	0.17249
ADAM17	0.0724159	11.079	0.464568	0.643399	-0.205057	22.9577	0.393853	0.611442
ADAM18	1.09076	0.000495087	0.355162	0.542653	3.08022	0.004445	0.764942	0.876249
ADAM19	0.0599038	1.15459	0.0468092	0.144217	0.0222922	2.95238	0.324524	0.547702
ADAM2	-2.81625	0.00505577	0.855085	0.915766	0.0885624	0.000676307	0.42816	0.63341
ADAM20	0.327376	0.0304225	0.255535	0.439548	0.132364	0.255716	0.298032	0.520982
ADAM21	1.8171	0.0204046	0.0083139	0.0459901	0.459269	0.203698	0.0218731	0.10418
ADAM21P1	3.15034	0.00353392	0.00351406	0.0259878	0.933244	0.0242108	0.12325	0.311142
ADAM22	0.934284	0.159992	0.00115367	0.012096	1.19417	0.81981	7.91701e-05	0.00381167
ADAM23	1.8153	1.28743	0.754863	0.853983	2.05118	0.257937	0.596025	0.769057
ADAM28	-0.290814	4.69049	0.634153	0.769538	0.408705	23.4427	0.226565	0.44716
ADAM29	0.180994	0.000616162	0.173162	0.338399	1.70324	0.0113833	0.629709	0.794688
ADAM30	1.54021	0.00215494	0.0634343	0.177372	1.75428	0.0138545	0.381599	0.604983
ADAM32	0.949038	0.0719052	0.513076	0.680119	-0.249565	0.20393	0.9014	0.949992
ADAM33	-0.182404	0.0200389	0.0668619	0.184058	-0.576381	0.0486974	0.0980682	0.270946
ADAM3A	-2.43913	0.000244692	0.986423	0.993546	1.44356	0.000450523	0.425073	0.633108
ADAM7	-0.659142	0.00152292	0.223951	0.402346	-0.439636	0.000980621	0.506641	0.699584
ADAM8	-0.37082	19.5383	0.203694	0.377034	-0.461779	31.9979	0.266983	0.487457
ADAM9	-0.527829	4.74444	0.303948	0.493388	-0.575497	5.79457	0.0171198	0.0897643
ADAMDEC1	-1.44563	0.493059	0.452433	0.632493	-2.42905	1.54752	0.0805131	0.239578
ADAMTS1	-0.927372	0.285403	0.829766	0.901958	-2.70865	2.71559	0.620546	0.786833
ADAMTS10	1.6262	3.99428	0.0395837	0.12797	1.31685	4.63542	0.208061	0.425371
ADAMTS12	-1.03603	0.00468844	0.945622	0.969259	0.448784	0.00731539	0.0841141	0.245914
ADAMTS13	0.506288	0.404344	0.0216161	0.0873951	0.100904	0.803793	0.433348	0.638379
ADAMTS14	0.839822	0.696218	0.0070356	0.041313	1.00683	3.29628	0.00564916	0.0444363
ADAMTS15	3.80114	0.167007	0.205702	0.379905	1.33598	0.12802	0.861726	0.929927
ADAMTS16	4.56407	0.0312868	0.418514	0.601421	0.72295	0.0333381	0.0196449	0.0978591
ADAMTS17	1.42213	0.115999	0.460737	0.64074	0.321907	0.150936	0.0876316	0.252437
ADAMTS18	1.22797	0.127201	0.737084	0.842028	0.145254	0.274009	0.596408	0.769057
ADAMTS19	5.70559	0.0246589	0.117961	0.262513	-1.83712	0.072784	0.0708978	0.220957
ADAMTS2	-2.37065	0.907965	0.00672588	0.0401178	-2.04498	4.6876	0.0194449	0.0978407
ADAMTS20	1.09259	0.00379296	0.856588	0.916856	5.79686	0.0137713	0.419286	0.628173
ADAMTS3	1.81293	0.802553	0.988481	0.994476	0.476586	0.9041	0.739932	0.864575
ADAMTS4	0.222007	0.163475	0.612957	0.753043	2.59455	0.47283	0.339326	0.562882
ADAMTS5	-1.25494	0.0180738	0.524927	0.690499	-1.34635	0.160483	0.187328	0.399443
ADAMTS6	1.47521	0.548197	0.251174	0.4344	1.16406	1.09072	0.0136738	0.0773883
ADAMTS7	0.433934	0.550299	0.696952	0.814789	-0.872931	0.571705	0.506056	0.698973
ADAMTS8	0.507298	0.0212983	0.401746	0.585327	0.138564	0.115173	0.532756	0.720036
ADAMTS9	0.683087	0.0878782	0.931179	0.961542	0.83106	0.154098	0.963953	0.982564
ADAMTSL1	0.885014	0.00408309	0.324009	0.5118	0.237058	0.00689644	0.782574	0.888274
ADAMTSL2	-0.480121	0.0399999	0.379333	0.565895	0.707168	0.273337	0.0238701	0.110645
ADAMTSL3	-2.02753	0.0066002	0.472603	0.650408	0.0515668	0.0211717	0.839871	0.918595
ADAMTSL4	-0.677744	8.31896	0.0238238	0.091835	-0.308663	19.7523	0.0284439	0.122655
ADAMTSL5	-0.477117	0.0446898	0.411738	0.594933	0.730712	0.237339	0.684752	0.829265
ADAP1	-0.488456	6.15723	0.0195893	0.0816946	-0.76143	15.1175	0.00118702	0.0171491
ADAP2	-0.722412	2.64682	0.0195893	0.0816946	-2.00885	8.14564	0.000267537	0.00733458
ADAR	0.265846	33.4606	0.0101999	0.0524663	0.133788	80.2553	0.187317	0.399443
ADARB1	0.469242	1.02801	0.0134293	0.062968	-0.00967694	5.85418	0.591435	0.765311
ADARB2	0.134727	0.103022	0.798859	0.88313	0.726652	0.275343	0.380236	0.603726
ADAT1	0.151846	2.98985	0.290582	0.478987	0.0678339	10.5147	0.204494	0.42094
ADAT2	0.600331	5.70417	0.00389878	0.0278134	0.410349	8.11259	0.00351805	0.0327464
ADAT3	-0.196988	1.44054	0.695483	0.814106	-0.0348411	2.99842	0.382978	0.604983
ADC	0.266989	0.120322	0.395674	0.579825	-0.0832358	0.489784	0.777795	0.885236
ADCK1	0.141085	1.15573	0.415787	0.59887	-0.0723592	4.15849	0.682813	0.827359
ADCK2	0.127605	5.32371	0.24277	0.424735	-0.197566	9.25355	0.208061	0.425371
ADCK3	-0.271844	10.4099	0.348575	0.536533	0.175882	16.0393	0.18075	0.390443
ADCK4	0.308738	6.61075	0.0361576	0.120358	-0.0762436	8.44728	0.840071	0.918595
ADCK5	-0.016212	2.23108	0.709236	0.823755	-0.048488	4.64339	0.331374	0.553764
ADCY1	0.0722521	0.0708245	0.492782	0.662252	0.482955	0.286692	0.145519	0.342511
ADCY10	0.304225	0.03024	0.222732	0.400779	1.2729	0.180515	0.0239737	0.11102
ADCY2	-0.240682	0.0684981	0.397215	0.580854	1.23817	1.09785	0.0880014	0.253263
ADCY3	0.231373	8.66892	0.075422	0.198939	0.232934	20.0025	0.208061	0.425371
ADCY4	0.690674	1.06464	0.11408	0.256763	-0.559691	2.60242	0.0489689	0.17249
ADCY5	1.17258	0.0124169	0.0403256	0.129711	0.580773	0.0304913	0.0395705	0.151504
ADCY6	0.972155	1.4963	0.00135764	0.0135972	0.492035	5.69428	0.047823	0.170273
ADCY7	0.320551	7.87382	0.0640181	0.178428	-0.252571	41.9316	0.393853	0.611442
ADCY8	-2.82161	0.00290117	0.239237	0.421343	0.900305	0.00193327	0.48981	0.685446
ADCY9	0.793204	5.72237	0.0276459	0.101378	-0.195609	7.11078	0.00351805	0.0327464
ADCYAP1	0.197404	0.174446	0.0671565	0.18443	4.3862	0.531588	0.154428	0.355759
ADCYAP1R1	-3.08662	0.00198943	0.38033	0.566812	-2.35145	0.00453265	0.301953	0.52468
ADD1	0.221376	16.1279	0.0688974	0.187329	0.0400914	32.643	0.654123	0.8093
ADD2	-0.305695	1.86937	0.589367	0.735196	0.487505	4.13261	0.726701	0.855609
ADD3	-0.0975087	7.39269	0.968777	0.982296	-0.232182	35.9911	0.0934091	0.262637
ADH1A	-0.536708	0.00897116	0.468591	0.64746	0.564858	0.121006	0.0550469	0.186224
ADH1B	-0.936278	0.00492881	0.422169	0.604541	1.91907	0.0526689	0.846695	0.92115
ADH1C	-0.320228	0.00114032	0.762988	0.859525	0.507343	0.0161133	0.590622	0.765311
ADH4	0.356244	0.00688305	0.378228	0.565383	0.44403	0.0977258	0.0646043	0.208146
ADH5	0.00996951	10.0436	0.0500917	0.151037	0.151806	17.9262	0.0323155	0.133095
ADH6	-0.865545	0.0250556	0.45761	0.637757	0.452461	0.181436	0.0404099	0.153646
ADH7	2.88029	0.000201472	0.130171	0.279567	2.93621	0.00101925	0.841384	0.918595
ADHFE1	0.640561	2.2444	0.0407852	0.130601	0.428809	9.25154	0.254374	0.48004
ADI1	0.205717	12.5256	0.33601	0.524446	-0.133376	14.4553	0.450943	0.653197
ADIG	0.353583	0.0034719	0.214093	0.390085	1.63067	0.0190172	0.225523	0.446908
ADIPOQ	-0.0808224	0.00647661	0.580113	0.727583	1.50194	0.0549967	0.508051	0.701184
ADIPOR1	-0.077661	61.33	0.955642	0.97478	-0.2144	52.0496	0.0207287	0.100792
ADIPOR2	0.255046	8.21585	0.298171	0.487091	0.131428	26.6151	0.080499	0.239578
ADK	0.765287	12.8253	0.00438355	0.0301837	0.304164	21.1982	0.00183178	0.0222535
ADM	-1.83881	8.36128	0.000304546	0.00500694	-0.568982	1.31767	0.114637	0.296208
ADM2	0.986078	0.400725	0.0161892	0.0716846	1.22278	0.443683	0.263194	0.483202
ADNP	0.648509	14.0042	4.64373e-05	0.00164678	0.231889	42.6821	0.00329087	0.0314248
ADNP2	0.372898	16.0101	0.0931514	0.229848	0.13062	11.3654	0.156166	0.357444
ADO	0.346606	4.02944	0.0262241	0.0979093	-0.0336903	9.49578	0.94115	0.970236
ADORA1	0.470248	0.00955006	0.602575	0.744965	-1.07514	0.0345554	0.315849	0.538811
ADORA2A	-0.598638	4.26341	0.985207	0.992515	-0.235991	2.75409	0.704636	0.841542
ADORA2B	0.0269487	0.995163	0.812723	0.892192	-0.210607	3.19943	0.0305039	0.128899
ADPGK	0.0983609	23.8551	0.645941	0.778207	-0.166648	40.5432	0.00963941	0.0610371
ADPRH	-0.270236	2.11332	0.0605487	0.171988	-0.280821	6.72285	0.284445	0.506102
ADPRHL1	1.88679	0.819274	0.310773	0.500027	0.260142	0.774599	0.30312	0.525227
ADPRHL2	0.29795	9.68352	0.000178698	0.00357413	-0.0271634	12.204	0.571163	0.74985
ADRA1A	-0.985026	0.00290841	0.0737009	0.19618	0.222276	0.000751078	0.260457	0.480588
ADRA1B	-1.861	0.0302829	0.317161	0.505284	0.343335	0.0105242	0.976265	0.990594
ADRA1D	1.77825	0.0608683	0.392033	0.576603	-1.22911	0.410921	0.858404	0.928309
ADRA2A	1.40769	0.467697	0.0173915	0.0752629	1.47117	1.23384	0.00820029	0.0554832
ADRA2C	-0.230594	0.68125	0.515921	0.68315	-1.18077	0.860138	0.955867	0.978142
ADRB1	-0.503926	1.32461	0.0582883	0.167778	0.723418	1.93953	0.466664	0.667867
ADRB2	-0.727677	9.88033	0.0106954	0.0541439	-1.05613	16.4768	0.00047308	0.0100733
ADRB3	-0.421494	0.0218252	0.500581	0.668975	-0.345891	0.0125336	0.672505	0.821951
ADRBK1	-0.327165	95.989	0.0162093	0.0716846	-0.334754	216.646	0.00307697	0.0301935
ADRBK2	0.0233836	6.19646	0.929411	0.959993	-0.419647	12.5494	0.0132888	0.0759744
ADRM1	0.235611	54.2248	0.272184	0.458664	-0.317549	26.7484	0.31204	0.534524
ADSL	0.302792	13.9597	0.0114788	0.0569037	0.201352	48.1837	0.0224654	0.106224
AEBP1	-0.981732	8.26453	0.258049	0.441908	0.289386	8.73557	0.0501374	0.175132
AEBP2	0.603722	10.5999	5.24005e-06	0.000518541	0.166926	8.54358	0.0331411	0.13544
AEN	0.233883	4.88887	0.307841	0.497337	0.0466051	10.0401	0.847776	0.92115
AFAP1	-1.35214	0.317828	0.0189424	0.0799071	-1.1417	0.408331	0.886502	0.941456
AFAP1L1	0.827889	0.449965	0.774116	0.866831	1.91679	0.758075	0.021326	0.102484
AFAP1L2	2.26747	0.154547	4.42605e-07	0.00013936	1.67216	0.554751	3.94341e-05	0.00258664
AFF1	0.496038	16.4019	0.0126023	0.0604965	0.423378	37.8695	0.000328891	0.00820004
AFF2	0.0789928	1.45551	0.762011	0.858706	-0.362125	2.39098	0.0106311	0.0652658
AFF3	0.142098	3.51167	0.901626	0.944199	0.375888	8.05077	0.298032	0.520982
AFF4	0.184702	17.1732	0.29436	0.48326	0.20436	16.8206	0.0660476	0.211125
AFG3L1P	0.467046	1.5213	0.00374832	0.0270749	-0.23327	6.02959	0.0445182	0.163233
AFG3L2	0.304702	8.73169	0.0105695	0.0537162	0.170865	24.7843	0.0895635	0.2563
AFM	2.2319	0.000727727	0.0301699	0.107485	Inf	0.00112941	0.260639	0.480588
AFMID	0.507171	3.16798	0.0622635	0.175279	0.209817	8.04141	0.0563316	0.189
AFP	0.65103	0.00322104	0.0634216	0.177372	3.93664	0.0066519	0.108197	0.285493
AFTPH	0.588658	10.4067	0.000239526	0.00429844	0.105373	31.3692	0.153278	0.353391
AGA	0.324949	6.16461	0.0556383	0.162117	-0.0838863	10.5522	0.625928	0.790887
AGAP1	0.874767	0.222102	0.659156	0.789124	1.8921	0.967208	0.302654	0.52468
AGAP2	0.479684	3.97202	0.0114788	0.0569037	0.420509	12.1353	0.00388528	0.0348534
AGAP3	-0.450461	1.67929	0.0146365	0.0666424	0.0637716	3.57538	0.832382	0.917168
AGAP4	0.955877	0.376878	1.44428e-05	0.000879398	-0.157269	0.88693	0.506056	0.698973
AGAP5	0.477991	0.453028	0.019504	0.0816013	0.171773	4.84771	0.0840322	0.245748
AGAP6	0.305353	3.37266	0.0628437	0.176451	-0.0699003	9.43492	0.75647	0.872733
AGBL2	0.675688	0.332547	0.00416163	0.0291194	0.747468	0.855429	0.0118419	0.0704422
AGBL3	0.330848	0.153301	0.094361	0.232118	0.268323	1.01257	0.215328	0.435672
AGBL4	2.19391	0.045207	0.263346	0.448169	1.06338	0.080531	0.28688	0.509646
AGBL5	0.386745	10.7358	0.0113448	0.0564684	0.163221	14.3875	0.0196362	0.0978407
AGER	-0.159468	6.07528	0.477243	0.653443	-0.341512	10.0269	0.00287566	0.0290945
AGFG1	-0.175354	14.1357	0.985207	0.992515	-0.427033	25.0303	0.00164613	0.0209348
AGFG2	-0.124722	0.725918	0.500527	0.668946	0.159678	3.23361	0.336325	0.559121
AGGF1	0.327154	4.44411	0.0100793	0.052039	0.248305	13.9818	0.000599397	0.0115775
AGK	-0.541058	4.05065	0.249481	0.432688	0.300959	11.2178	0.00170602	0.0212948
AGL	0.618552	1.76571	8.68952e-05	0.00230917	0.492516	6.2942	3.37643e-06	0.000709667
AGMAT	0.859828	0.73808	0.0238214	0.091835	0.47946	2.06831	0.00908036	0.0585788
AGPAT1	0.0476629	17.687	0.57103	0.719274	-0.0346375	31.7612	0.779036	0.885236
AGPAT2	-0.272278	31.9961	0.0955855	0.234351	-0.28735	29.4283	0.0263161	0.117015
AGPAT3	-0.0691754	3.62754	0.146393	0.301866	-0.127584	12.6849	0.31204	0.534524
AGPAT4	0.484755	1.54045	0.272183	0.458664	0.665393	5.11628	0.0973846	0.269209
AGPAT5	0.802656	5.34859	1.05001e-05	0.000729771	0.557773	18.9081	0.00106216	0.0161447
AGPAT6	-0.888961	11.9432	0.0640181	0.178428	-0.00562308	26.0297	0.298032	0.520982
AGPAT9	-0.679146	1.98687	0.64297	0.776267	0.51021	6.15022	0.250264	0.474805
AGPHD1	1.59653	0.131583	0.00188253	0.0169135	0.794668	0.153039	0.0813912	0.241922
AGPS	-0.209561	6.61648	0.985207	0.992515	0.103706	15.1507	0.204494	0.42094
AGR2	0.558127	1.6411	0.872892	0.926718	0.499715	0.640049	0.754132	0.872733
AGR3	0.572219	0.0101948	0.0746902	0.1977	3.10841	0.0132388	0.842591	0.919605
AGRN	-1.42935	2.74257	0.0105695	0.0537162	-0.255995	4.72357	0.190666	0.403611
AGRP	-0.0372245	1.7869	0.0129635	0.0616747	0.296499	1.30438	0.96467	0.982564
AGT	-2.22204	1.10584	0.0228614	0.0892343	-0.0328649	1.08258	0.131713	0.321559
AGTPBP1	-0.622329	15.2806	0.00811463	0.045197	-0.600929	25.0783	0.000328891	0.00820004
AGTR1	0.267761	0.0109967	0.141021	0.294676	1.66624	0.163945	0.0291584	0.12485
AGTR2	Inf	0.000404762	0.00110808	0.0116978	#NAME?	2.22222e-05	0.398859	0.611442
AGTRAP	-0.667903	26.5623	0.0223316	0.0879758	-1.18156	39.8757	2.28719e-06	0.000573175
AGXT	0.294907	0.539356	0.41442	0.59777	1.22245	0.668857	0.197003	0.411906
AGXT2	-1.40415	0.00447144	0.253469	0.437268	0.992832	0.0132992	0.807255	0.902696
AGXT2L1	0.549839	0.00128236	0.352288	0.539969	2.84237	0.00279663	0.0934619	0.262637
AGXT2L2	0.0838047	7.54396	0.365786	0.552869	0.0906396	31.827	0.226565	0.44716
AHCTF1	0.0138711	7.18127	0.49791	0.666435	0.377106	7.56705	0.00277953	0.0285654
AHCY	0.442571	49.8709	0.00268561	0.0215648	0.238966	47.8123	0.0191089	0.0963427
AHCYL1	0.541182	12.2361	0.000734017	0.00889683	0.169833	33.0172	0.0136738	0.0773883
AHCYL2	0.442011	1.98559	0.018129	0.0774561	-0.0130427	9.05234	0.894282	0.945916
AHDC1	0.529735	6.1955	0.0175335	0.0756096	0.427428	14.4097	0.0125471	0.0734527
AHI1	0.856991	2.2193	0.000580824	0.00762001	0.279599	6.13516	0.036624	0.143984
AHNAK	-0.471394	40.2618	0.00185289	0.0167632	-0.406882	164.351	0.126571	0.31465
AHNAK2	0.130517	0.143023	0.785256	0.873811	0.604499	1.12746	0.307324	0.529694
AHR	0.368163	44.2771	0.413431	0.596467	-0.0944322	42.4188	0.518761	0.709702
AHSA1	0.284421	17.5807	0.0714494	0.192081	0.144289	47.3335	0.150431	0.349225
AHSA2	-0.11405	9.23096	0.737021	0.842003	0.0859791	45.4382	0.468931	0.668285
AHSG	0.347403	0.0077372	0.789368	0.876696	1.07563	0.00521049	0.243891	0.469087
AHSP	-1.53866	109.592	0.942519	0.967364	0.109773	49.9294	0.785394	0.889055
AICDA	-1.77663	0.0223421	0.311946	0.500853	-0.410955	0.0244091	0.0440153	0.162702
AIDA	-0.052058	1.3695	0.848062	0.910779	0.354898	2.77563	0.000419571	0.00940523
AIF1	0.210235	158.382	0.197892	0.370253	-0.429608	121.093	0.150431	0.349225
AIF1L	0.250854	2.59887	0.416921	0.600238	0.734945	9.59407	0.0489689	0.17249
AIFM1	0.621004	7.08891	1.50247e-05	0.000894636	0.257606	12.2919	0.00351805	0.0327464
AIFM2	0.740057	0.625098	0.00830985	0.0459901	0.487582	1.57727	0.0324574	0.133567
AIFM3	0.115792	1.35565	0.274891	0.461543	-0.712392	4.85013	0.00210884	0.0242364
AIG1	0.554637	2.98894	0.284977	0.472783	0.728274	3.95699	0.280009	0.501405
AIM1	-3.16336	22.1811	0.000417138	0.00613919	-0.571701	20.5113	0.00210884	0.0242364
AIM1L	-0.513639	0.0338339	0.400031	0.583987	0.264125	0.174023	0.645208	0.80393
AIM2	-0.487748	0.260619	0.929353	0.959993	-1.26101	2.71268	0.606637	0.776348
AIMP1	0.603185	17.7906	0.0116142	0.0573424	0.119506	24.9626	0.0589794	0.195634
AIMP2	-0.200874	13.4863	0.175895	0.341582	0.135032	22.7746	0.367009	0.589477
AIP	0.00710201	41.5833	0.437355	0.618529	-0.124521	38.2618	0.134177	0.325567
AIPL1	-0.42693	0.00138988	0.375219	0.56222	1.29591	0.0010865	0.415927	0.624051
AIRE	-0.560322	0.0854031	0.511449	0.678352	-1.36814	0.0838307	0.439306	0.643353
AJAP1	-2.211	0.0667822	0.212748	0.388884	2.14991	0.0313774	0.420895	0.629297
AK1	0.232031	2.29716	0.00538205	0.0344242	0.611757	3.30989	0.0105348	0.0647356
AK2	0.271198	21.0048	0.0515564	0.154002	-0.0462472	64.2022	0.809411	0.902696
AK3	0.496057	16.053	0.000734017	0.00889683	0.302173	26.9566	0.00153203	0.0200044
AK4	0.371414	1.2414	0.968776	0.982296	-0.418023	1.25641	0.0404099	0.153646
AK5	-0.955526	1.91074	0.0654912	0.181415	-1.91459	2.96223	0.878732	0.93689
AK7	0.695799	0.0821661	0.787017	0.875004	0.30373	0.129261	0.116432	0.300329
AKAP1	0.52064	2.73842	0.00221864	0.0188109	0.17977	13.1279	0.036624	0.143984
AKAP10	0.16859	4.60249	0.315725	0.503846	-0.162891	26.6007	0.0263161	0.117015
AKAP11	-0.0661354	3.6438	0.376807	0.563624	0.410464	15.9325	0.00297478	0.0295618
AKAP12	-0.159909	0.205922	0.235914	0.416973	0.475226	0.256573	0.69006	0.831724
AKAP13	0.469832	11.9391	0.0020996	0.0181724	-0.177428	26.6601	0.427571	0.63341
AKAP14	0.837062	0.0840983	0.110022	0.250809	0.049069	0.117649	0.846887	0.92115
AKAP17A	0.57996	29.3721	0.000567705	0.00750954	-0.0779258	29.1303	0.557832	0.740354
AKAP3	0.514718	0.0380278	0.164201	0.325709	0.817438	0.193209	0.598264	0.769057
AKAP4	2.47501	0.004395	0.012903	0.0614149	5.10667	0.00594866	0.179553	0.389927
AKAP5	0.569372	0.136729	0.00495952	0.032729	0.481218	0.893402	0.0166515	0.0879935
AKAP6	0.0894484	0.0465156	0.0396465	0.128153	1.03077	0.114749	0.0619799	0.202494
AKAP7	0.275118	2.08809	0.18392	0.352002	0.446257	4.9062	0.0501374	0.175132
AKAP8	0.334835	17.6155	0.000877534	0.00998688	0.0141642	20.1743	0.531628	0.718902
AKAP8L	0.229758	43.8634	0.084649	0.214995	0.120557	27.9528	0.230401	0.452083
AKAP9	0.790503	5.74332	0.0025094	0.0205306	0.314969	21.6987	0.0489689	0.17249
AKD1	0.802897	0.559642	0.0288307	0.104088	0.420352	2.5863	0.047823	0.170273
AKIRIN1	0.567239	54.3573	0.001282	0.0130659	0.00446864	33.478	0.886502	0.941456
AKIRIN2	0.0360974	74.2554	0.743244	0.846043	-0.274971	39.2996	0.119301	0.304119
AKNA	-1.82986	23.1371	0.000144152	0.00311395	-0.235062	34.2201	0.0201761	0.0990661
AKNAD1	0.145252	0.104145	0.57239	0.720812	0.390357	0.0920385	0.47284	0.672686
AKR1A1	0.715188	35.2322	0.00538205	0.0344242	0.163878	33.8846	0.112359	0.292642
AKR1B1	0.0618207	13.1192	0.397156	0.580809	0.399867	20.6664	0.00250826	0.0268065
AKR1B10	-0.401626	0.00114945	0.944342	0.96877	0.813106	0.00385366	0.74067	0.864575
AKR1B15	0.239923	0.00253274	0.237506	0.418911	-0.726868	0.00895686	0.0454912	0.165362
AKR1C1	-0.971434	0.399823	0.638562	0.773127	1.1935	0.767433	0.0315074	0.130842
AKR1C2	0.040093	0.117667	0.0966043	0.23618	1.14049	0.348966	0.31454	0.537958
AKR1C3	0.901967	8.4254	0.0101998	0.0524663	0.932487	18.9573	0.00234095	0.0256638
AKR1C4	0.601712	0.00974251	0.431459	0.61349	0.713368	0.0848699	0.187104	0.399443
AKR1D1	0.791922	0.00822592	0.0118509	0.0582164	-0.317533	0.013312	0.659293	0.813052
AKR1E2	0.0650827	0.716103	0.690913	0.81096	0.215383	1.17678	0.613572	0.780912
AKR7A2	-0.0449444	30.7638	0.890218	0.936974	0.212215	24.9209	0.794185	0.893567
AKR7A3	0.330825	0.84661	0.511065	0.678109	0.475591	1.45635	0.0180907	0.0928378
AKR7L	0.856765	0.469205	0.000123938	0.00284494	0.394879	0.757043	0.0180907	0.0928378
AKT1	0.0974662	11.3943	0.521718	0.6875	-0.0752684	40.7048	0.184012	0.394785
AKT1S1	0.100235	6.33944	0.519044	0.68519	-0.118445	14.4726	0.388393	0.610282
AKT2	0.253611	5.4655	0.056167	0.163314	-0.0924037	24.3605	0.427571	0.63341
AKT3	-0.278524	0.620699	0.175893	0.341582	1.05499	6.98013	0.878732	0.93689
AKTIP	-0.247637	0.940186	0.867472	0.923086	-0.192548	7.58204	0.215328	0.435672
ALAD	-3.52773	53.8918	0.0761014	0.199932	0.0714827	24.6022	0.794185	0.893567
ALAS1	-0.0184	27.4172	0.602219	0.744569	-0.197377	23.3762	0.136789	0.329531
ALAS2	-2.20013	44.9861	0.687887	0.809134	0.301054	24.7299	0.632929	0.795669
ALB	-1.14976	0.0464882	0.437822	0.619064	0.658337	0.0798402	0.474052	0.672686
ALCAM	0.341366	3.86223	0.24277	0.424735	0.291528	15.9073	0.242182	0.466075
ALDH16A1	0.193758	8.792	0.104069	0.247076	-0.230003	14.8354	0.131604	0.321438
ALDH18A1	0.816902	11.1334	0.000231915	0.00422385	0.241429	27.8741	0.0339844	0.137506
ALDH1A1	2.81702	2.89362	0.0348509	0.117356	2.3909	8.23748	0.000387059	0.00908689
ALDH1A2	-2.78042	0.0968076	0.00766849	0.0437679	2.39727	0.0647211	0.547356	0.732168
ALDH1A3	0.341625	0.0807291	0.430349	0.612246	0.533555	1.31598	0.00963941	0.0610371
ALDH1B1	0.373711	1.92317	0.26329	0.448111	0.29819	6.63734	0.0617284	0.20174
ALDH1L1	-0.220358	0.00463933	0.89394	0.938705	-0.289209	0.00403876	0.195839	0.411487
ALDH1L2	-0.86083	0.105747	0.474022	0.652058	0.36704	0.599674	0.394474	0.611442
ALDH2	0.596949	17.3137	0.844831	0.908958	-0.0740462	15.0751	0.847776	0.92115
ALDH3A1	-0.109785	0.128501	0.554687	0.707479	0.790346	0.107557	0.377937	0.600436
ALDH3A2	-0.158253	1.88462	0.183919	0.352002	-0.326035	9.82542	0.0617284	0.20174
ALDH3B1	-0.649795	9.15501	0.0144703	0.0662061	-0.724686	18.2529	0.000454583	0.00980766
ALDH3B2	0.486586	0.0521927	0.0923856	0.228555	-0.713803	0.332613	0.00278737	0.0286159
ALDH4A1	0.186722	3.19453	0.311758	0.500643	-0.842224	8.74899	0.0424225	0.15807
ALDH5A1	0.884215	3.13846	4.81016e-05	0.00168025	0.709235	11.1893	7.22777e-05	0.00365068
ALDH6A1	0.826968	3.42832	0.00960927	0.0503636	0.240634	11.2999	0.00250826	0.0268065
ALDH7A1	0.765723	0.811704	0.0527926	0.156503	-0.530316	2.09795	0.168125	0.374767
ALDH8A1	0.00192358	0.260698	0.0755934	0.199328	0.317639	0.626969	0.382978	0.604983
ALDH9A1	0.0921996	14.5512	0.259789	0.444117	-0.0892963	23.7249	0.356595	0.578728
ALDOA	-0.0899563	181.693	0.307841	0.497337	-0.241051	236.264	0.0157482	0.0847084
ALDOB	0.0662871	0.0117236	0.271944	0.458664	0.687124	0.158173	0.0189351	0.0961111
ALDOC	0.343659	1.76196	0.50315	0.670985	0.881245	4.83523	0.00118702	0.0171491
ALG1	0.0862306	2.13422	0.215666	0.391658	-0.0314437	6.02328	0.840071	0.918595
ALG10	0.26023	1.09962	0.0256732	0.0965994	0.346591	5.70455	0.00503822	0.0408639
ALG10B	0.0101005	0.801917	0.225759	0.404516	0.349411	3.88124	0.0185938	0.0945751
ALG11	0.584791	2.1708	0.00124564	0.0128401	0.343677	2.32936	0.00218379	0.0246742
ALG12	0.294336	8.13531	0.00960933	0.0503636	0.0667221	12.5884	0.475013	0.672686
ALG13	0.332691	5.92513	0.0399809	0.128753	-0.0644946	16.1728	0.564479	0.744927
ALG14	0.017386	1.78393	0.447143	0.627504	0.0949358	2.61016	0.598264	0.769057
ALG1L	0.915792	0.264468	0.00364963	0.0266403	0.0438223	0.426876	0.219029	0.439926
ALG1L2	0.267338	0.309305	0.297192	0.486294	0.303326	1.101	0.200971	0.416407
ALG2	0.183141	8.83258	0.0809975	0.208499	0.147917	10.2873	0.17753	0.38665
ALG3	0.119935	16.936	0.307841	0.497337	-0.106981	25.3243	0.266983	0.487457
ALG5	0.633428	9.39386	0.00187893	0.0168884	0.109106	17.9331	0.238209	0.461794
ALG6	0.296513	1.66754	0.0980703	0.238614	0.220775	12.4041	0.00189776	0.0227441
ALG8	0.549462	6.22817	0.00633982	0.0384216	0.163824	23.4677	0.0645813	0.20814
ALG9	0.5714	2.76065	0.000430313	0.00624908	0.314772	5.96492	0.000267537	0.00733458
ALK	-0.660797	0.0152215	0.556128	0.708925	0.427184	0.130707	0.114268	0.296208
ALKBH1	0.676348	2.82113	3.82145e-06	0.000438749	0.0594358	5.09023	0.393853	0.611442
ALKBH2	0.451807	2.459	0.00995964	0.0516939	0.259324	5.72272	0.0175995	0.0913724
ALKBH3	0.338819	5.8481	0.0101999	0.0524663	0.130631	10.1223	0.156166	0.357444
ALKBH4	0.308467	3.804	0.00240882	0.0199512	-0.0909557	6.25481	0.93332	0.966497
ALKBH5	0.305681	28.7787	0.0761014	0.199932	-0.0730114	31.1847	0.94115	0.970236
ALKBH6	0.0518736	2.35318	0.919593	0.954167	-0.0633517	7.83324	0.571163	0.74985
ALKBH7	0.107472	59.7208	0.221838	0.399499	0.0779473	14.436	0.94115	0.970236
ALKBH8	-0.198327	1.49831	0.101463	0.24342	0.52555	4.33257	2.81697e-05	0.00220253
ALLC	3.54978	0.00175859	0.000100643	0.00252287	3.16836	0.00422922	0.39835	0.611442
ALMS1	-0.461018	3.02132	0.716916	0.829108	0.503681	8.0624	0.00218379	0.0246742
ALMS1P	0.855634	0.089651	0.00593702	0.0369445	0.702444	0.4426	0.00118702	0.0171491
ALOX12	0.785427	1.9628	0.937531	0.965069	0.077122	4.06122	0.682813	0.827359
ALOX12B	0.0048839	0.083221	0.144123	0.298721	1.18841	0.32107	0.0186921	0.0949519
ALOX12P2	0.569532	0.344579	0.714695	0.82779	0.575336	3.68026	0.544653	0.72945
ALOX15	-0.769001	0.272208	0.190834	0.360777	-0.14271	0.167786	0.302769	0.524806
ALOX15B	-0.975091	0.141697	0.970186	0.983532	-3.12302	0.762783	0.00177231	0.0218019
ALOX5	-1.105	10.1286	0.000779237	0.00921646	-1.23197	30.216	0.0212943	0.102371
ALOX5AP	-1.42144	65.1642	0.00972494	0.0508029	-1.06015	73.5874	0.0180907	0.0928378
ALOXE3	0.073871	0.0118096	0.0453749	0.141391	0.661882	0.0275601	0.226311	0.44716
ALPI	-2.36612	0.00139965	0.0877418	0.220346	2.79021	0.00139873	0.841384	0.918595
ALPK1	0.169377	1.34799	0.208125	0.382917	-0.0681531	8.64853	0.75647	0.872733
ALPK2	1.03206	0.0285128	0.250058	0.433508	0.367568	0.0282735	0.305786	0.529096
ALPK3	0.376499	0.862143	0.508407	0.67606	-1.14468	0.926538	0.612028	0.779724
ALPL	-1.7317	0.428826	0.660491	0.790156	-0.715247	1.14632	0.542551	0.728987
ALPP	0.663124	0.0137066	0.133584	0.284661	0.466607	0.0886394	0.830585	0.917168
ALPPL2	-0.296199	0.00163114	0.994141	0.998143	3.30807	0.0152419	0.281705	0.503621
ALS2	-0.146971	3.52955	0.777762	0.868914	0.176686	10.2764	0.226565	0.44716
ALS2CL	-0.172862	0.815743	0.726164	0.834702	-0.328154	2.99153	0.512388	0.704441
ALS2CR11	0.672101	0.0282813	0.0513123	0.153582	0.700048	0.388222	0.0026119	0.0276121
ALS2CR8	0.547388	1.1117	0.00467588	0.0316101	0.25911	5.18326	0.0525438	0.180982
ALX1	0.325277	0.0011902	0.231346	0.411575	0.495493	0.00879042	0.695776	0.836501
ALX3	4.75691	4.00907	0.0694544	0.188502	-0.0280759	1.33831	0.487305	0.68331
ALX4	-0.474624	0.0311382	0.664888	0.792806	0.635379	0.123162	0.944736	0.973324
AMACR	0.56375	1.07584	0.000263613	0.00457967	0.346782	4.53008	0.00487909	0.0401058
AMBN	2.10853	0.000922446	0.00922257	0.0491547	2.41067	0.0269604	0.136941	0.329856
AMBP	0.0303393	0.0168797	0.943052	0.967829	0.353356	0.0856984	0.151056	0.35051
AMBRA1	0.423164	5.39391	0.00851887	0.0467346	0.23586	11.3551	0.0118419	0.0704422
AMD1	0.843677	66.4271	3.82145e-06	0.000438749	0.514871	75.3007	1.33661e-05	0.00149296
AMDHD1	-0.0702899	0.23211	0.426347	0.608427	-0.467008	0.540352	0.0384779	0.148789
AMDHD2	0.0763276	2.22644	0.319716	0.507448	-0.229212	6.20797	0.242182	0.466075
AMELX	2.05109	0.00309587	0.00144549	0.0141893	1.13038	0.0368419	0.0365882	0.143984
AMELY	-1.18751	0.00817446	0.0225442	0.0885133	#NAME?	0.00130444	0.398859	0.611442
AMFR	-0.792619	17.2849	0.684857	0.806666	0.0730829	23.5926	0.94115	0.970236
AMH	1.65407	1.0462	0.00418869	0.0292788	0.194713	0.942318	0.948985	0.974255
AMHR2	0.911076	0.0749719	0.000884942	0.0100602	2.29035	0.196699	0.00386158	0.0348534
AMICA1	-0.266565	2.06563	0.0391898	0.127033	-0.850107	20.9747	0.238209	0.461794
AMIGO1	1.01194	0.288817	0.041597	0.13252	0.51576	1.03113	0.531628	0.718902
AMIGO2	0.232821	0.898055	0.562652	0.712926	0.0453824	0.9747	0.39936	0.611442
AMIGO3	0.353286	4.60929	0.106524	0.248692	-0.151048	8.23175	0.75647	0.872733
AMMECR1	0.364897	1.60507	0.0846487	0.214995	0.649725	6.267	0.204494	0.42094
AMMECR1L	0.554688	6.0224	0.00231192	0.0193727	0.0451686	9.17772	0.654123	0.8093
AMN	-0.210443	2.86362	0.075422	0.198939	0.350692	3.6587	0.801789	0.898141
AMN1	0.528562	1.52779	6.42445e-05	0.00195183	0.260783	3.84732	0.0706096	0.220199
AMOT	1.25207	0.359526	7.82597e-05	0.0021692	1.18266	1.43487	0.00363684	0.0334853
AMOTL1	0.771229	1.74347	0.0698452	0.189181	0.458376	4.00563	0.472843	0.672686
AMOTL2	2.80961	0.235415	0.073985	0.19658	0.399462	0.163952	0.17968	0.390058
AMPD1	0.771685	0.0223853	0.0406844	0.130601	-0.113955	0.495191	0.529427	0.71881
AMPD2	0.129079	17.0905	0.819122	0.895621	-0.18519	32.9848	0.250264	0.474805
AMPD3	0.398779	2.64269	0.0202457	0.0837933	0.0715153	10.3962	0.234282	0.457129
AMPH	1.40296	0.106681	0.747643	0.848494	0.421004	0.941435	0.197492	0.411906
AMT	0.496564	2.59943	0.00744829	0.0428053	-0.107838	10.646	0.598264	0.769057
AMY2A	-1.74076	0.0104004	0.779106	0.870041	Inf	0.000489706	0.260639	0.480588
AMY2B	-0.224703	1.83291	0.787255	0.875004	-0.0462867	9.81818	0.91768	0.957863
AMZ1	-0.241278	0.220981	0.909669	0.948539	1.09824	0.52842	0.000985715	0.015501
AMZ2	0.245883	7.20571	0.0297477	0.106474	0.253236	10.9964	0.00132513	0.0183315
AMZ2P1	0.0472695	3.64339	0.196461	0.368272	0.163406	4.41231	0.101492	0.275883
ANAPC1	-1.8148	4.06735	0.0984891	0.239548	0.485674	10.1135	7.97576e-06	0.00114634
ANAPC10	0.61483	3.69637	0.00103153	0.0111473	0.148484	7.76514	0.0973846	0.269209
ANAPC11	0.14204	20.467	0.828744	0.901587	-0.22816	16.295	0.0525438	0.180982
ANAPC13	0.415943	13.7724	0.011751	0.0577845	-0.0132594	28.5601	0.71932	0.851535
ANAPC16	0.577459	22.8293	0.00254377	0.020771	0.138842	22.1969	0.0690614	0.217487
ANAPC2	-0.114036	7.17171	0.648902	0.780779	-0.0155646	19.9807	0.98822	0.995092
ANAPC4	0.147832	3.28801	0.344353	0.532521	0.0940961	15.9543	0.326471	0.549137
ANAPC5	0.549169	11.6061	2.47487e-05	0.00114036	0.158516	52.2842	0.0357256	0.141649
ANAPC7	0.476235	6.28154	0.000119936	0.00279385	0.230957	30.5007	0.00114399	0.0168512
ANG	-0.561441	0.624757	0.277282	0.464245	-0.947956	0.891026	0.000646916	0.0121433
ANGEL1	0.0886054	4.41301	0.0817174	0.20991	0.327689	14.0699	0.00078553	0.0134809
ANGEL2	0.233484	3.83943	0.0238238	0.091835	0.229046	11.2329	0.00855008	0.0566345
ANGPT1	1.55541	3.34186	0.00498535	0.0327669	1.49971	24.8955	0.000673554	0.0123161
ANGPT2	1.63211	0.200104	0.00382268	0.0274876	0.899714	1.9085	0.000226272	0.00665104
ANGPT4	-1.82346	0.0223182	0.0792121	0.20565	-0.246001	0.104876	0.30228	0.52468
ANGPTL1	-0.195624	0.1091	0.869932	0.924832	-0.0271646	1.3558	0.840071	0.918595
ANGPTL2	-0.963869	0.0549713	0.667423	0.794487	-0.0567844	0.262615	0.208061	0.425371
ANGPTL3	0.855069	0.0621949	0.856144	0.916543	0.0350335	0.378324	0.178106	0.387473
ANGPTL4	-0.0265567	0.60833	0.204722	0.378599	-0.0374749	1.08538	0.538121	0.724266
ANGPTL5	-1.58884	0.00180364	0.659573	0.789414	1.21273	0.0115126	0.720963	0.853066
ANGPTL6	0.497843	7.21221	0.0365255	0.121116	0.235291	10.7229	0.197492	0.411906
ANGPTL7	-0.0841258	0.14397	0.886562	0.935158	0.0807106	1.10176	0.433348	0.638379
ANK1	-0.436694	3.3883	0.357114	0.544556	1.56957	8.91297	0.17753	0.38665
ANK2	2.00172	0.0205829	0.30136	0.491181	-0.568745	0.0516622	0.984121	0.994169
ANK3	0.0107298	0.0526874	0.0889378	0.222677	0.36973	0.908603	0.31204	0.534524
ANKAR	0.651581	0.558254	2.19699e-05	0.00106683	0.521896	2.8389	0.000847691	0.0140066
ANKDD1A	0.219193	1.70598	0.0955855	0.234351	-0.116786	5.50997	0.734107	0.860409
ANKFN1	0.887176	0.0653281	0.0966977	0.236381	1.36078	0.323295	0.170174	0.378256
ANKFY1	0.26863	2.48719	0.148697	0.304904	-0.212213	16.814	0.0105348	0.0647356
ANKH	-0.518412	0.9575	0.0310094	0.109147	0.0639984	5.8674	0.996073	0.998474
ANKHD1	0.555153	15.6479	0.000356709	0.00556515	0.0678194	53.9229	0.591435	0.765311
ANKHD1-EIF4EBP3	0.557611	15.695	0.00029501	0.00490057	0.0680158	54.4416	0.591435	0.765311
ANKIB1	0.468578	3.14726	0.00904945	0.0484266	0.254507	14	0.00520196	0.0416904
ANKK1	0.173417	0.028528	0.621754	0.760263	-0.209682	0.0949084	0.383221	0.605225
ANKLE1	-0.35368	3.86475	0.477243	0.653443	-0.00257656	11.7171	0.878732	0.93689
ANKLE2	-0.501182	10.7926	0.777762	0.868914	0.0724835	31.8577	0.2462	0.470243
ANKMY1	0.230844	1.56031	0.0727541	0.194407	0.0555736	9.58381	0.39936	0.611442
ANKMY2	0.502234	7.58917	0.000576424	0.00757185	0.230781	13.8347	0.0243256	0.111854
ANKRA2	0.279729	6.23232	0.00904945	0.0484266	0.147281	10.9469	0.0973846	0.269209
ANKRD1	-1.39863	0.0206069	0.316073	0.504053	0.931373	0.0526442	0.0759242	0.231311
ANKRD10	0.125582	39.2373	0.519044	0.68519	0.138161	30.2957	0.124111	0.311505
ANKRD11	-0.340318	15.6193	0.870715	0.924832	0.00772334	22.0392	0.809411	0.902696
ANKRD12	0.747814	6.5172	8.11339e-05	0.00222143	0.359809	18.6947	0.00442829	0.0377002
ANKRD13A	0.33577	10.4832	0.00949494	0.0500671	-0.060699	25.8798	0.445034	0.64788
ANKRD13B	0.405458	2.60387	0.101463	0.24342	0.13725	4.80822	0.105735	0.281191
ANKRD13C	0.317647	5.08538	0.00139707	0.0138473	0.231514	5.53774	0.0348458	0.139748
ANKRD13D	0.0354773	21.4905	0.616645	0.755394	-0.459144	46.16	2.20546e-05	0.00188254
ANKRD16	0.889772	1.70338	0.000184658	0.0036477	0.490389	3.70583	0.000492268	0.0103134
ANKRD17	0.674941	7.21629	9.79157e-05	0.00247541	0.283832	33.2304	9.91727e-05	0.00418689
ANKRD2	-2.90113	0.0587766	0.356086	0.543665	-0.70404	0.0292986	0.186452	0.39915
ANKRD20A4	-0.365366	0.0345438	0.837696	0.906472	-0.0923003	0.073154	0.534847	0.722605
ANKRD22	-1.23902	0.603948	0.129882	0.279567	-1.97952	1.33482	0.00164613	0.0209348
ANKRD23	0.418479	2.3202	0.0213821	0.086838	0.112741	6.08018	0.110116	0.288067
ANKRD24	0.134211	0.218142	0.896731	0.940593	-0.33599	0.614948	0.675596	0.822181
ANKRD26	0.837302	1.06992	0.000958671	0.0105912	0.230778	5.24422	0.0721858	0.223262
ANKRD27	-0.571636	9.22458	0.0220909	0.0879301	0.166793	21.4148	0.144856	0.341227
ANKRD28	0.391474	29.2931	0.196461	0.368272	0.223299	40.8162	0.124111	0.311505
ANKRD29	0.30363	0.0362775	0.0710743	0.191494	1.04236	0.082541	0.680508	0.827359
ANKRD30A	-1.67348	0.00115221	0.784729	0.87347	-0.496074	0.00015951	0.764942	0.876249
ANKRD30B	3.31076	0.00176255	0.0206249	0.0848555	1.16026	0.000981275	0.674244	0.822181
ANKRD30BL	-1.53534	0.00273364	0.390662	0.574994	-0.118899	4.67616	0.0603411	0.198533
ANKRD32	0.578719	1.25023	0.0714494	0.192081	0.124015	5.02665	0.194057	0.408138
ANKRD33	-1.05531	0.00621496	0.901876	0.944414	0.337631	0.00194676	0.573544	0.75237
ANKRD34B	-0.0840739	0.0153789	0.540967	0.701396	-3.42317	0.147346	0.000558819	0.0112218
ANKRD35	-0.167274	0.377185	0.724562	0.833341	-0.528038	0.418585	0.631049	0.795669
ANKRD36B	0.879349	1.61901	0.949079	0.971471	0.389188	5.13541	0.00132513	0.0183315
ANKRD36BP2	1.48557	0.346848	0.163664	0.32506	0.48166	0.909321	0.697334	0.836501
ANKRD37	0.0684117	0.832613	0.546097	0.701396	-0.173037	2.60659	0.639961	0.800136
ANKRD39	0.384567	3.27527	0.142988	0.297205	0.0760312	8.77727	0.298032	0.520982
ANKRD40	0.512634	7.6365	8.40319e-07	0.000185773	0.0413337	21.5954	0.110116	0.288067
ANKRD42	0.0784507	1.7085	0.727719	0.835741	0.0501779	3.45941	0.562427	0.744927
ANKRD44	-0.0339467	1.78354	0.372374	0.559571	-0.274237	9.21198	0.116951	0.300558
ANKRD45	1.31035	0.0405498	0.001449	0.0142036	1.50444	0.0547133	0.017877	0.0927641
ANKRD46	0.914757	0.932422	8.40319e-07	0.000185773	0.397342	3.87719	0.00734218	0.0515323
ANKRD49	0.510085	8.32907	0.000525924	0.00714795	0.25442	12.9093	0.0489689	0.17249
ANKRD5	1.12221	0.138232	0.000790348	0.00930193	1.13374	0.823587	0.000949406	0.0150756
ANKRD50	0.0921268	2.92768	0.36907	0.556336	0.0542138	7.89442	0.697334	0.836501
ANKRD52	0.209297	6.34439	0.135282	0.286283	0.100866	15.7891	0.234282	0.457129
ANKRD53	0.305685	0.181996	0.638528	0.773127	0.0435572	0.354493	0.559087	0.741473
ANKRD54	0.579986	5.40845	6.82731e-05	0.00200393	0.0352808	11.3997	0.361779	0.584003
ANKRD55	0.432454	0.313612	0.425789	0.607714	0.903499	0.594667	0.808325	0.902696
ANKRD6	0.105554	0.52704	0.400608	0.584626	0.247299	2.088	0.382978	0.604983
ANKRD7	1.21913	0.0646186	0.0118808	0.0582164	0.620461	0.136423	0.350174	0.573594
ANKRD9	-0.507293	6.00907	0.0313319	0.109577	0.626264	3.10853	0.080499	0.239578
ANKS1A	-0.416973	4.10574	0.0817174	0.20991	-0.03083	11.2114	0.316803	0.538811
ANKS1B	0.405622	0.118864	0.173525	0.338781	-0.584596	0.127359	0.117714	0.302319
ANKS3	0.521488	1.06033	0.00569765	0.0358688	0.0990921	4.36978	0.0934091	0.262637
ANKS4B	-0.967326	0.00628335	0.709135	0.823755	1.69497	0.00749131	0.684473	0.829061
ANKS6	0.340647	0.967319	0.0282328	0.102776	0.420033	2.42742	0.0191089	0.0963427
ANKZF1	0.495364	3.87624	0.00283464	0.022347	0.171939	12.2874	0.0525438	0.180982
ANLN	-0.0725509	2.76409	0.687887	0.809134	-0.232573	10.8141	0.222775	0.442456
ANO1	0.193384	0.0126755	0.190659	0.360777	-0.198131	0.0194259	0.0904916	0.258661
ANO10	0.114164	2.68679	0.495301	0.664483	-0.0920597	8.86838	0.377609	0.600091
ANO2	0.695455	0.0149755	0.0230979	0.0899377	2.92388	0.0951837	0.000387328	0.00908689
ANO3	-0.550706	0.00161679	0.681525	0.804973	2.16305	0.0097215	0.822556	0.912158
ANO4	-0.648206	0.00362772	0.173989	0.339466	0.550115	0.00422474	0.5568	0.740354
ANO5	0.47693	0.0393599	0.71567	0.828081	-1.34398	0.350464	0.163749	0.369053
ANO6	0.393799	6.34312	0.070804	0.190904	-0.182314	21.4965	0.0973846	0.269209
ANO7	1.4641	0.757542	0.678768	0.803005	1.60298	4.1679	0.0315074	0.130842
ANO8	-0.322186	3.33507	0.145252	0.300436	-0.40378	5.44312	0.00628794	0.0466985
ANO9	0.377342	0.418132	0.78567	0.874178	1.04152	3.29079	0.996073	0.998474
ANP32A	-0.134535	15.3525	0.408741	0.592002	0.0982364	89.949	0.18075	0.390443
ANP32B	-0.06666	199.945	0.740131	0.84388	0.0665368	151.617	0.367009	0.589477
ANP32C	0.521916	0.0143471	0.655762	0.786347	0.203697	0.0397815	0.404204	0.61613
ANP32D	1.00393	0.00247811	0.11365	0.256268	0.488234	0.0656292	0.865148	0.931533
ANP32E	0.769528	25.0367	0.0106954	0.0541439	-0.162541	38.0468	0.668408	0.817971
ANPEP	-0.872605	28.4769	0.00595463	0.0369445	0.00501357	40.0041	0.577884	0.755153
ANTXR1	-1.61946	0.0679105	0.0525883	0.155986	0.268368	0.207166	0.870208	0.932056
ANTXR2	-0.0340713	6.14957	0.266823	0.452419	0.0256853	34.708	0.571163	0.74985
ANXA1	-0.993411	153.558	0.000146568	0.00314327	-0.180802	274.417	0.450943	0.653197
ANXA10	-0.140778	0.00615732	0.255594	0.439548	0.859094	0.100522	0.6168	0.784373
ANXA11	-0.238023	19.6123	0.100606	0.242119	-0.218207	51.5141	0.0132888	0.0759744
ANXA13	-0.121365	0.000827649	0.727977	0.835945	0.0282418	0.00150585	0.769414	0.879938
ANXA2	-0.602769	13.4033	0.0310094	0.109147	-1.17763	53.1825	0.000756041	0.0131597
ANXA3	-0.686729	2.33318	0.175893	0.341582	-0.98175	3.5466	0.184012	0.394785
ANXA4	0.0908694	3.78317	0.613748	0.753043	-0.0830431	24.0971	0.591435	0.765311
ANXA5	-1.11098	27.3911	0.000987224	0.0108204	-1.2191	48.2068	0.0737904	0.226576
ANXA6	-0.0988472	13.9281	0.224971	0.403464	-0.511416	53.1073	0.0191089	0.0963427
ANXA7	0.339748	44.2301	0.0640181	0.178428	0.181338	46.9116	0.0315074	0.130842
ANXA9	0.0103201	0.737742	0.733916	0.839887	-0.191204	4.28493	0.156166	0.357444
AOAH	-0.628738	16.2566	0.0515564	0.154002	-1.36124	44.5301	0.00047308	0.0100733
AOC2	0.538578	0.624015	0.329834	0.518289	-0.0628968	0.81538	0.948985	0.974255
AOC3	0.328124	0.295891	0.713821	0.827166	-0.17715	0.356573	0.298032	0.520982
AOX1	-0.24409	0.134392	0.0123958	0.0601022	0.845098	0.534156	0.46373	0.664121
AP1AR	0.274077	2.35156	0.115027	0.258223	0.153544	8.43946	0.0263161	0.117015
AP1B1	-0.0296036	17.9605	0.697007	0.814789	0.0293335	36.815	0.675596	0.822181
AP1G1	-0.948463	18.258	0.666784	0.793837	0.0661347	21.9716	0.275621	0.497099
AP1G2	0.356488	16.7305	0.0594277	0.169989	-0.0322854	58.422	0.91768	0.957863
AP1M1	-0.100238	17.0209	0.913054	0.950658	-0.280274	42.8184	0.0088117	0.0574908
AP1M2	1.75843	0.0429559	0.00527931	0.034058	0.630217	0.0451413	0.178738	0.38876
AP1S1	0.129132	4.07467	0.500527	0.668946	-0.165084	11.2439	0.499764	0.693714
AP1S2	-0.4742	11.4112	0.0420177	0.133492	-0.809378	27.5898	0.0161944	0.0862775
AP1S3	0.313559	1.31003	0.325765	0.51387	0.125805	5.1941	0.816005	0.907746
AP2A1	-0.138349	24.6738	0.415788	0.59887	-0.295175	24.5732	0.0140685	0.0787506
AP2A2	-0.227834	3.00078	0.138545	0.290907	0.00578794	14.1527	0.184012	0.394785
AP2B1	0.414901	18.6515	0.00915904	0.0488662	0.382332	55.1198	9.32742e-06	0.00124879
AP2M1	0.18495	59.7861	0.142989	0.297205	0.00743565	138.727	0.925497	0.961861
AP2S1	-0.281366	96.5475	0.268602	0.454434	-0.294594	37.6908	0.0078059	0.0535
AP3B1	-0.666595	12.2468	0.214142	0.390085	0.0484558	24.0161	0.571163	0.74985
AP3B2	0.985937	0.0305655	0.639456	0.774055	-0.333201	0.085836	0.503164	0.69779
AP3D1	0.352063	10.5761	0.0173387	0.0750656	-0.0475052	36.4401	0.316803	0.538811
AP3M1	0.426606	10.4363	0.00332817	0.025068	0.208629	22.4434	0.00487909	0.0401058
AP3M2	0.598432	2.2317	0.00177677	0.0162728	0.415663	5.4132	0.00520196	0.0416904
AP3S1	0.213967	22.1621	0.149859	0.306579	-0.248615	30.9517	0.0171198	0.0897643
AP3S2	0.4956	4.09819	0.00065077	0.0081965	0.0541314	7.30587	0.450943	0.653197
AP4B1	0.595271	4.68154	7.97525e-05	0.00219515	0.0526346	15.195	0.531628	0.718902
AP4E1	0.799127	2.07212	3.36809e-05	0.0013486	0.114801	5.89342	0.0375413	0.146325
AP4M1	0.317974	3.82741	0.0286801	0.103833	-0.0375982	7.51652	0.668408	0.817971
AP4S1	0.544098	1.04093	0.000944682	0.0105001	0.558939	5.87339	0.00307697	0.0301935
APAF1	0.238709	4.12957	0.166866	0.329342	-0.410085	22.7528	0.00351805	0.0327464
APBA1	0.841694	0.25262	0.531375	0.696336	-0.553447	0.765399	0.397203	0.611442
APBA2	2.30979	2.13463	0.0432805	0.136567	1.04382	2.26059	0.252778	0.479156
APBA3	0.205194	2.51816	0.0720993	0.193288	-0.0666615	6.51849	0.94115	0.970236
APBB1	0.497709	0.775175	0.475966	0.653443	0.0166	1.03459	0.956825	0.978142
APBB1IP	-0.247661	21.4051	0.3098	0.498872	-0.329797	57.178	0.000182979	0.00598107
APBB2	0.241639	0.228117	0.252766	0.436462	-0.692027	0.316159	0.545823	0.7304
APBB3	0.200589	3.39507	0.437355	0.618529	-0.0620209	13.9521	0.271278	0.491478
APC	0.870547	2.82994	5.93987e-05	0.00188165	0.192361	7.74526	0.0876884	0.252437
APC2	0.409297	0.148245	0.0222093	0.0879301	-0.0282707	1.12583	0.462892	0.663403
APCDD1	-0.236299	0.166259	0.448226	0.628684	-0.931908	0.628435	0.0142282	0.0795987
APCDD1L	-0.525508	0.005602	0.596158	0.74068	-0.0630643	0.0800463	0.792997	0.893567
APEH	-0.390527	15.0881	0.75574	0.853999	0.0304407	35.3535	0.668408	0.817971
APEX1	0.330652	153.244	0.0228197	0.0891138	0.271753	169.875	0.0563316	0.189
APEX2	-0.083686	6.09018	0.749484	0.849516	-0.0155622	16.4958	0.506056	0.698973
APH1A	0.0431618	29.0502	0.809528	0.889672	-0.128491	60.4704	0.996073	0.998474
APH1B	0.124334	3.0486	0.267711	0.453518	0.0987372	10.162	0.105735	0.281191
API5	0.756619	9.92654	2.31398e-06	0.000324911	0.22047	30.2751	0.000576396	0.0113921
APIP	-0.134959	2.59144	0.890218	0.936974	-0.00242986	14.5091	0.996073	0.998474
APITD1	0.808419	2.87032	0.00257814	0.0209563	0.314574	3.38094	0.0125471	0.0734527
APLF	-0.241639	0.707851	0.596491	0.74068	0.265292	1.94214	0.0721858	0.223262
APLN	-1.71525	0.511877	0.995064	0.998143	-1.50031	0.631238	0.349404	0.572628
APLNR	-0.396735	0.0265159	0.760212	0.857746	0.149795	0.202002	0.688863	0.831724
APLP1	0.189482	0.273787	0.859816	0.918702	-0.856124	0.271545	0.847776	0.92115
APLP2	-0.187172	91.8861	0.254599	0.438199	-0.628422	194.626	3.19531e-06	0.000693987
APOA1	0.71632	2.85151	0.0191616	0.0805595	0.367016	0.380922	0.131604	0.321438
APOA1BP	0.143159	30.6609	0.0781693	0.203563	0.130065	22.2529	0.499764	0.693714
APOA2	-0.555148	0.414025	0.454014	0.634362	-2.22985	1.71624	6.01391e-05	0.00334911
APOA4	-1.62842	0.006123	0.723163	0.832948	3.84156	0.0346931	0.843747	0.920404
APOA5	-1.82312	0.00155604	0.26753	0.453433	0.964001	0.00552111	0.0994783	0.273066
APOB	-2.41912	0.0217208	0.379559	0.566029	0.206064	0.0320063	0.563263	0.744927
APOBEC1	1.18843	0.00429065	0.0891421	0.222997	1.20773	0.00340536	0.674244	0.822181
APOBEC2	1.19051	0.828018	0.675071	0.800897	0.176236	1.88709	0.450943	0.653197
APOBEC3A	-2.50382	4.33931	0.000660691	0.00827503	-2.81517	8.42494	0.0026863	0.0280348
APOBEC3B	-0.443447	3.80532	0.0701615	0.18973	-0.289156	7.36467	0.0858448	0.248926
APOBEC3C	0.227228	43.8857	0.559883	0.711066	0.0488481	66.7104	0.531628	0.718902
APOBEC3D	0.427584	3.44667	0.0806393	0.208066	-0.0730968	7.42606	0.980368	0.991578
APOBEC3F	0.249881	2.19511	0.061116	0.172914	0.126824	6.66387	0.144856	0.341227
APOBEC3G	0.0584373	5.53139	0.675797	0.800897	0.149703	11.666	0.242182	0.466075
APOBEC3H	0.861932	2.57253	0.00106198	0.0113946	0.0913452	2.83808	0.71932	0.851535
APOBEC4	0.688825	0.00481671	0.460062	0.63993	0.0545817	0.0286984	0.639869	0.800136
APOC1	0.570064	5.03582	0.182518	0.350246	1.73909	3.61158	0.419655	0.628428
APOC2	0.432059	85.7387	0.0159116	0.0708504	1.80945	28.3002	0.948678	0.974255
APOC3	-0.120793	0.00106106	0.0733708	0.195466	1.31633	0.0261658	0.654375	0.809561
APOC4	1.10114	0.0433875	0.013472	0.0631114	0.290519	0.0946439	0.948041	0.974255
APOD	-0.621164	0.0568447	0.510456	0.678046	1.65606	0.667781	0.426817	0.63341
APOE	0.502359	4.26222	0.0931514	0.229848	0.636604	4.93819	0.980368	0.991578
APOF	-0.0285636	0.0515724	0.938305	0.965724	-0.254796	0.0452276	0.459492	0.661245
APOH	-1.17038	0.00307656	0.647849	0.780144	#NAME?	0.000311111	0.398859	0.611442
APOL1	0.243131	1.75998	0.272182	0.458664	0.0813243	8.43181	0.230401	0.452083
APOL2	0.261643	2.56724	0.0262241	0.0979093	-0.00717324	10.5897	0.786601	0.889055
APOL3	0.330216	2.26988	0.401766	0.585327	-0.0642198	7.01215	0.427571	0.63341
APOL4	1.3187	0.268624	0.126121	0.274528	1.32268	4.2204	0.00609401	0.0459035
APOL5	4.19408	0.000780931	0.00780439	0.0442332	1.13533	0.00732752	0.425542	0.633372
APOL6	-0.366471	7.25574	0.838391	0.906472	0.0369148	13.5704	0.416151	0.624051
APOLD1	0.456321	0.839779	0.142272	0.296575	0.348187	3.71315	0.112359	0.292642
APOM	0.11778	4.55622	0.495301	0.664483	-0.103006	5.47365	0.144856	0.341227
APOO	0.436881	5.02237	0.0279381	0.102089	0.274266	3.39036	0.0339844	0.137506
APOOL	0.350404	3.20841	0.0204683	0.0843636	0.227133	6.00474	0.0161944	0.0862775
APP	-0.69112	7.66122	0.0628394	0.176451	0.531837	42.3468	0.863228	0.929927
APPBP2	0.407645	2.53615	0.0115462	0.0571699	0.261792	9.91837	0.00329087	0.0314248
APPL1	0.324215	11.4224	0.0158475	0.0705802	0.229962	28.5371	0.0299424	0.126795
APPL2	0.473698	4.5613	0.00295132	0.0228678	0.192142	12.7744	0.321614	0.543869
APRT	0.214615	90.4047	0.177214	0.343196	0.0420064	63.8108	0.711964	0.846673
APTX	0.539964	4.94082	0.000184658	0.0036477	0.248464	8.12757	0.00351805	0.0327464
AQP1	-0.880895	2.22326	0.173277	0.338399	0.367039	4.04013	0.960515	0.98135
AQP10	0.98079	0.0631631	0.000111066	0.00268342	2.28043	0.152021	0.0110033	0.0670037
AQP11	0.848085	0.45364	0.0441829	0.138445	0.250873	2.72784	0.0787776	0.236031
AQP12A	-1.63597	0.00197573	0.611262	0.751725	1.69233	0.00355471	0.379156	0.60206
AQP12B	-0.854567	0.00135396	0.914404	0.951712	1.9902	0.00313846	0.601146	0.77205
AQP2	2.57137	0.00462013	0.00352504	0.0260582	3.67032	0.00569092	0.488317	0.683813
AQP3	0.472549	1.59179	0.208124	0.382917	0.777491	4.91043	0.506056	0.698973
AQP4	0.687952	0.00177509	0.0465873	0.144038	0.139001	0.0240511	0.521136	0.712055
AQP5	2.02056	0.00100459	0.0512895	0.15356	3.70556	0.00436993	0.360008	0.583312
AQP6	-0.798551	0.0193614	0.733074	0.839756	-0.028771	0.0896527	0.156653	0.358475
AQP7	0.315916	0.00852508	0.643468	0.776669	0.197359	0.0584137	0.739678	0.864575
AQP8	0.419514	0.303166	0.0525356	0.155925	0.153919	0.0884564	0.23122	0.453371
AQP9	-2.7111	3.1679	3.92165e-05	0.00148174	-2.81465	6.46658	0.00292544	0.0295405
AQR	0.0346728	5.07217	0.171982	0.336594	0.277205	18.2196	0.000278889	0.00750714
AR	0.336426	0.419405	0.0850388	0.215774	0.740101	1.20497	0.688194	0.831724
ARAF	0.114545	30.2718	0.746362	0.84741	-0.196717	44.3168	0.00259591	0.0274727
ARAP1	-0.454261	11.0946	0.0520525	0.154994	-0.453806	37.1285	0.00734218	0.0515323
ARAP2	-0.904021	6.16779	0.401766	0.585327	0.320659	6.5361	0.410509	0.620684
ARAP3	-0.868063	0.837611	0.000233793	0.00425166	-0.822024	3.08237	0.00388528	0.0348534
ARC	-0.87046	2.87882	0.10317	0.245955	-0.410735	0.750545	0.217647	0.439368
ARCN1	0.447782	17.4471	0.00175204	0.0161031	0.103481	43.1969	0.242182	0.466075
AREG	-0.696538	7.25617	0.17198	0.336594	0.958643	2.66947	0.725019	0.855609
ARF1	0.12388	191.868	0.557112	0.70931	-0.167324	152.363	0.0115025	0.0689689
ARF3	-0.636109	41.779	0.740131	0.84388	-0.234292	92.1728	0.0236914	0.109895
ARF4	0.220129	44.1877	0.134208	0.285209	-0.160309	60.6915	0.222775	0.442456
ARF5	-0.377866	56.2564	0.000903844	0.0101859	-0.283228	45.3595	0.00993014	0.062193
ARF6	-0.122115	111.726	0.733916	0.839887	-0.239919	35.4283	0.0914702	0.259314
ARFGAP1	-0.0982824	6.07663	0.687886	0.809134	-0.0996449	19.98	0.0445182	0.163233
ARFGAP2	0.403992	18.0045	6.25903e-05	0.00192981	0.125061	32.9274	0.298032	0.520982
ARFGAP3	0.435196	13.5948	0.00449843	0.0307912	0.0902214	19.8634	0.219029	0.439926
ARFGEF1	-0.378739	7.02369	0.919593	0.954167	0.157579	19.1336	0.144856	0.341227
ARFGEF2	0.146146	11.6956	0.185283	0.353895	0.16514	16.0091	0.0230714	0.108096
ARFIP1	0.226114	1.5835	0.137997	0.290254	-0.137996	8.9601	0.361779	0.584003
ARFIP2	0.335347	9.70608	0.00666395	0.0397827	0.0995361	13.6089	0.150431	0.349225
ARFRP1	0.00194053	4.24076	0.793602	0.879143	0.00138173	9.5774	0.801789	0.898141
ARG1	-2.55756	4.49699	0.112199	0.253919	-1.0556	4.508	0.894282	0.945916
ARG2	0.480807	3.63531	0.115979	0.259731	0.168465	11.8739	0.0196362	0.0978407
ARGFX	0.986219	0.00414357	0.0385281	0.125618	2.07688	0.0229923	0.285223	0.507256
ARGLU1	-0.378049	55.7243	0.29436	0.48326	0.17549	87.3645	0.153278	0.353391
ARHGAP1	-0.0634828	19.1534	0.740131	0.84388	-0.261076	37.3897	0.0111716	0.0675444
ARHGAP10	0.490869	1.03118	0.883709	0.933196	-0.568847	2.95854	0.0224654	0.106224
ARHGAP11A	0.765439	4.45561	0.0007017	0.00864394	0.413345	12.8695	0.0307164	0.128899
ARHGAP12	0.493794	2.26839	0.174583	0.339777	-0.0124981	7.62879	0.748992	0.868205
ARHGAP15	0.39728	8.3937	0.0640181	0.178428	0.525897	56.1035	3.37643e-06	0.000709667
ARHGAP17	0.274938	9.70366	0.815921	0.894474	-0.110823	17.7045	0.0858448	0.248926
ARHGAP18	0.536238	2.83477	0.0193746	0.0811905	0.357281	7.90403	0.0617284	0.20174
ARHGAP19	0.38418	2.13868	0.00328423	0.0248181	-0.113946	9.42437	0.116951	0.300558
ARHGAP20	2.12291	0.0330158	0.0137195	0.0638677	0.845341	0.0511359	0.276018	0.49777
ARHGAP21	0.905703	3.52646	0.50315	0.670985	0.0633462	4.94775	0.809411	0.902696
ARHGAP22	1.19625	0.986649	0.0120201	0.0587555	1.21306	6.22678	0.000492268	0.0103134
ARHGAP24	-1.57729	0.286617	1.39391e-05	0.000859594	-0.921588	0.921079	0.00515502	0.0416904
ARHGAP25	0.357709	10.2383	0.11314	0.255283	0.216334	30.8583	0.0191089	0.0963427
ARHGAP26	-0.526339	2.82078	0.0156693	0.0700266	-0.780666	11.3855	0.00226113	0.0252274
ARHGAP27	-1.8928	12.377	0.000187708	0.00368692	-0.320794	35.8711	0.124111	0.311505
ARHGAP28	0.0291076	0.00385398	0.065784	0.181822	0.584996	0.0209753	0.248093	0.473027
ARHGAP29	-0.783019	0.015479	0.272498	0.459119	-0.238701	0.083222	0.18441	0.395421
ARHGAP30	-0.256136	22.09	0.23782	0.41911	-0.428967	53.4989	0.000118461	0.0046035
ARHGAP31	-0.369965	0.942824	0.224971	0.403464	-0.195698	2.57592	0.200971	0.416407
ARHGAP32	0.730075	1.23406	0.202227	0.375521	0.57227	4.26776	0.605129	0.774976
ARHGAP33	0.48891	8.32285	0.00552033	0.0350605	0.00132484	16.0949	0.847776	0.92115
ARHGAP36	0.956435	0.00469752	0.566296	0.716088	Inf	0.000583824	0.0451468	0.164981
ARHGAP39	0.23181	0.058871	0.65717	0.787717	1.03422	0.204735	0.307324	0.529694
ARHGAP4	0.0275124	43.6371	0.919593	0.954167	-0.136274	103.214	0.124111	0.311505
ARHGAP42	0.14236	0.156579	0.516983	0.683859	0.90332	0.251607	0.84546	0.92115
ARHGAP44	0.835943	0.280549	0.00290822	0.0226981	0.846264	0.649453	0.0822602	0.242379
ARHGAP5	1.6634	3.08395	0.00161018	0.0151753	0.517839	6.06806	0.226565	0.44716
ARHGAP6	1.29843	0.227949	0.0787301	0.204818	1.23638	0.503335	0.00686921	0.0495532
ARHGAP8	0.643149	0.777245	0.00470568	0.0317623	1.27214	0.169068	0.0138413	0.0782633
ARHGAP9	-0.0602322	18.3577	0.404083	0.587713	-0.116167	41.3661	0.493514	0.688461
ARHGDIA	-0.211233	159.436	0.228136	0.407189	-0.228874	122.529	0.00234095	0.0256638
ARHGDIB	0.0115329	510.713	0.883709	0.933196	-0.251567	660.454	0.0078059	0.0535
ARHGDIG	0.3558	0.0576019	0.0095033	0.0500985	0.565594	0.155609	0.988134	0.995092
ARHGEF1	0.185552	58.604	0.199331	0.372008	-0.194501	62.6598	0.0501374	0.175132
ARHGEF10	0.885839	1.42608	0.827138	0.901162	1.23559	1.09156	0.194057	0.408138
ARHGEF10L	-1.28557	0.880903	0.00347344	0.0257884	-1.71995	1.85561	0.0249742	0.113687
ARHGEF11	-0.370051	2.12575	0.0670318	0.184183	-1.26731	7.70954	0.000914324	0.0147218
ARHGEF12	0.140511	1.3418	0.909787	0.948539	1.00451	4.49017	0.0256377	0.115683
ARHGEF15	0.0175301	0.0123393	0.0195472	0.0816946	-0.152384	0.0715176	0.411075	0.620684
ARHGEF16	0.441457	0.0331981	0.20864	0.38366	-0.102956	0.146002	0.582634	0.75966
ARHGEF17	-0.358202	2.55753	0.196461	0.368272	0.676259	10.5591	0.288927	0.511193
ARHGEF18	-0.0199321	13.4272	0.919593	0.954167	-0.320985	34.34	0.00210884	0.0242364
ARHGEF19	0.17083	1.74139	0.221838	0.399499	0.0336831	3.751	0.909872	0.953685
ARHGEF2	0.0618596	23.899	0.768301	0.862937	-0.0415489	68.4284	0.972517	0.987163
ARHGEF25	0.521724	0.0730259	0.159058	0.319452	-0.712659	0.178272	0.258351	0.480588
ARHGEF26	3.57196	0.163185	0.0143869	0.0659734	0.782842	0.305741	0.192899	0.407631
ARHGEF3	0.41166	3.91089	0.00811463	0.045197	-0.163804	13.2171	0.69006	0.831724
ARHGEF33	-0.367945	0.0356802	0.615137	0.754507	0.680635	0.250946	0.0510902	0.178116
ARHGEF35	0.556138	0.041835	0.103153	0.245955	1.29113	0.04733	0.0907302	0.259284
ARHGEF37	-2.07721	0.365997	0.240284	0.422502	0.671857	0.323852	0.115388	0.29799
ARHGEF38	0.442655	0.229782	0.199359	0.372026	1.41258	0.00178631	0.425073	0.633108
ARHGEF4	0.0683286	0.0228146	0.115986	0.259731	0.0694023	0.0800973	0.212177	0.431625
ARHGEF40	-0.431714	6.84094	0.0126023	0.0604965	-0.811472	15.3978	4.68373e-06	0.000847712
ARHGEF5	0.884099	0.098541	0.0834265	0.212853	1.08468	0.217957	0.136789	0.329531
ARHGEF6	-0.0151744	23.834	0.684857	0.806666	0.0910524	68.5619	0.226565	0.44716
ARHGEF7	0.713966	8.94511	0.00032449	0.00522326	0.160466	10.5145	0.129069	0.318469
ARHGEF9	0.634122	1.58058	6.82731e-05	0.00200393	0.282062	4.52068	0.0196362	0.0978407
ARID1A	0.335293	34.5398	0.0468092	0.144217	-0.0477236	59.9111	0.275621	0.497099
ARID1B	0.525346	9.12901	0.000117936	0.00276618	0.381279	23.9062	0.00287566	0.0290945
ARID2	0.596346	9.44551	0.000525924	0.00714795	0.287553	14.8679	0.00963941	0.0610371
ARID3A	-0.0571715	4.44395	0.867472	0.923086	-0.634257	15.8714	2.12151e-08	4.34307e-05
ARID3B	0.645118	9.36367	0.00247545	0.020333	0.415587	4.99167	0.105735	0.281191
ARID3C	0.539262	0.0267447	0.0208238	0.08537	0.130124	0.0531742	0.303217	0.525349
ARID4A	0.565522	12.4384	0.00658155	0.0394153	0.201648	18.9417	0.0394339	0.151111
ARID4B	0.810377	14.46	1.05001e-05	0.000729771	0.289913	19.8489	0.00147772	0.0195169
ARID5A	-0.466559	44.5083	0.573834	0.721842	-0.0802383	18.5245	0.190666	0.403611
ARID5B	-0.141811	4.37829	0.342255	0.530698	0.370317	6.5833	0.544653	0.72945
ARIH1	0.302609	12.7998	0.141868	0.295851	0.136397	27.1443	0.0236914	0.109895
ARIH2	0.463072	13.1068	2.71098e-05	0.00119358	0.108827	26.1901	0.0118419	0.0704422
ARL1	-0.0792896	4.50304	0.0676498	0.185124	0.158768	13.2352	0.0201761	0.0990661
ARL10	0.468195	0.684286	0.0334989	0.114704	1.05364	2.42038	0.000302938	0.00784309
ARL11	-0.147882	2.17188	0.651869	0.782922	-0.154	9.89827	0.258531	0.480588
ARL13A	0.375146	0.0464009	0.885956	0.934856	0.389151	0.932736	0.0249742	0.113687
ARL13B	0.774943	0.734318	0.00397488	0.0282072	0.0919739	3.39605	0.704636	0.841542
ARL14	0.952774	0.0013397	0.516002	0.68317	1.15695	0.00396196	0.268565	0.48969
ARL15	0.527137	1.09028	0.220283	0.397577	-0.0144813	4.81956	0.258531	0.480588
ARL16	0.299737	8.05964	0.026785	0.0991662	0.0224502	12.3778	0.421839	0.629297
ARL17A	0.184403	0.430375	0.333944	0.52241	0.0632573	1.1882	0.800663	0.898141
ARL17B	0.331304	0.410872	0.0520521	0.154994	0.0298808	1.97465	0.512388	0.704441
ARL2	0.0757541	30.1986	0.687887	0.809134	0.134389	38.7262	0.262734	0.482538
ARL2BP	0.433034	28.3099	0.000217367	0.0040658	0.186775	30.0102	0.00590543	0.0452858
ARL3	0.434614	10.0652	0.321724	0.509779	0.201823	4.23701	0.105735	0.281191
ARL4A	-0.353548	19.4637	0.367974	0.555166	-0.332679	9.91197	0.288927	0.511193
ARL4C	-0.169411	9.75841	0.730815	0.837954	0.219983	7.63934	0.275621	0.497099
ARL4D	0.311347	1.85953	0.681831	0.804973	-0.247172	0.479914	0.397226	0.611442
ARL5A	0.235594	7.24151	0.0336709	0.114783	0.046344	23.0206	0.525175	0.714178
ARL5B	-0.864599	25.1913	0.880458	0.931134	0.195173	11.4934	0.266983	0.487457
ARL5C	-0.28445	0.274497	0.00925653	0.0492297	-0.536876	2.25473	0.557832	0.740354
ARL6	0.530534	0.325782	0.013417	0.062968	0.338914	1.35231	0.0357256	0.141649
ARL6IP1	0.466151	57.7336	0.23456	0.415125	0.0399762	98.907	0.878732	0.93689
ARL6IP4	0.201527	45.7222	0.33601	0.524446	-0.104143	57.6233	0.230401	0.452083
ARL6IP5	0.630476	54.8004	0.00032449	0.00522326	0.215307	115.341	0.356595	0.578728
ARL6IP6	0.153346	10.5547	0.192213	0.362598	-0.189807	19.6162	0.280009	0.501405
ARL8A	0.0212073	52.9091	0.932687	0.962097	-0.4009	26.2145	4.94344e-06	0.000878449
ARL8B	-0.04104	40.1951	0.896734	0.940593	-0.0475071	54.3762	0.675596	0.822181
ARL9	1.42293	0.659269	0.00464713	0.0315388	0.88757	0.79516	0.0239737	0.11102
ARMC1	-0.0577862	7.45149	0.0767857	0.201196	0.313013	17.6925	0.000278889	0.00750714
ARMC10	0.270119	3.30907	0.159408	0.319538	0.0526174	9.76621	0.293456	0.516587
ARMC2	0.121692	1.30162	0.500527	0.668946	0.404479	2.14784	0.00114399	0.0168512
ARMC3	-2.90256	0.026462	0.3419	0.530698	0.951755	0.0181661	0.00360703	0.0334853
ARMC4	1.75435	0.0457246	0.0191491	0.0805595	-0.365125	0.0834613	0.582362	0.759604
ARMC5	0.414302	8.10437	0.0202457	0.0837933	-0.310968	12.6639	0.462892	0.663403
ARMC6	0.35726	7.16803	0.019806	0.0823835	-0.0236979	18.8254	0.91768	0.957863
ARMC7	-0.0337164	3.09414	0.305891	0.495573	-0.0323694	7.5668	0.94115	0.970236
ARMC8	0.85663	7.54518	0.00019395	0.00375277	0.18084	12.2386	0.0284439	0.122655
ARMC9	0.813101	0.242915	9.14361e-05	0.00235535	0.463097	1.02061	0.0212943	0.102371
ARMCX1	0.785792	3.14014	0.0437097	0.137397	0.336661	5.10268	0.0550448	0.186224
ARMCX2	0.621906	0.146692	0.09985	0.241053	-0.335229	0.569482	0.634592	0.797321
ARMCX3	0.466597	7.3667	0.0251327	0.0953765	0.21792	13.8861	0.0153127	0.0832132
ARMCX5	0.78611	2.52588	5.04354e-07	0.000149728	0.177537	5.99081	0.147624	0.345415
ARMCX6	0.388188	4.16912	0.00618313	0.0378139	0.209217	4.40222	0.0072896	0.0515323
ARNT	0.179906	6.61456	0.0989099	0.239982	-0.110749	25.9733	0.200971	0.416407
ARNT2	0.272507	0.0388446	0.0696773	0.188832	2.06951	0.0457894	0.0100055	0.0626249
ARNTL	0.0727999	1.52514	0.651869	0.782922	-0.513859	4.30753	0.187317	0.399443
ARNTL2	0.421801	1.28692	0.0500907	0.151037	0.579492	4.05898	0.0858448	0.248926
ARPC1A	-0.0632091	47.797	0.374587	0.561394	-0.0987283	29.4282	0.271278	0.491478
ARPC1B	-0.258977	89.7527	0.211118	0.386678	-0.559153	155.77	0.00132513	0.0183315
ARPC2	0.265214	90.6466	0.521718	0.6875	-0.214807	162.769	0.00734218	0.0515323
ARPC3	-0.165268	92.8633	0.279445	0.466363	-0.33064	185.953	0.0284439	0.122655
ARPC4	-0.0075722	38.3162	0.822326	0.897425	-0.390242	48.2088	2.20546e-05	0.00188254
ARPC5	0.079074	33.2246	0.331887	0.519857	-0.548574	100.737	0.000647948	0.0121433
ARPC5L	0.57903	26.9865	0.00287306	0.0224878	0.150022	14.1447	0.0277189	0.120888
ARPP19	0.108115	25.5721	0.0634287	0.177372	0.26766	45.6979	0.00106216	0.0161447
ARPP21	1.91704	0.723625	0.512794	0.67984	0.830979	0.998141	0.292137	0.516264
ARR3	-0.903474	0.111152	0.26042	0.445048	0.21552	1.0802	0.215328	0.435672
ARRB1	0.256834	7.10755	0.254599	0.438199	-0.00456808	55.6192	0.948985	0.974255
ARRB2	-0.568107	31.1931	0.0108226	0.0546811	-0.928204	88.7819	4.15331e-07	0.000289946
ARRDC1	-0.393498	15.3901	0.0138222	0.0640587	-0.285825	39.0719	0.00226113	0.0252274
ARRDC2	0.210691	25.2048	0.949079	0.971471	-0.13585	22.2704	0.150431	0.349225
ARRDC3	-0.241833	43.2841	0.298171	0.487091	-0.115945	13.652	0.94115	0.970236
ARRDC4	0.257266	7.05942	0.024866	0.0945545	0.10519	13.1588	0.91768	0.957863
ARRDC5	0.564214	1.51091	0.0682713	0.186187	0.0115284	9.93079	0.654123	0.8093
ARSA	-0.116152	17.4743	0.29436	0.48326	-0.0967443	18.9431	0.124111	0.311505
ARSB	-0.434039	3.73232	0.00154331	0.0147863	-0.356493	8.19669	0.00218379	0.0246742
ARSD	-0.047648	5.74192	0.803148	0.885423	0.00491787	17.7886	0.584641	0.760092
ARSF	-1.01968	0.0162042	0.233906	0.414744	0.120293	0.0372452	0.293395	0.516587
ARSG	-0.922244	0.476661	0.0272124	0.100408	-0.406672	1.06415	0.0445182	0.163233
ARSH	0.850543	0.00106229	0.0535873	0.158069	-0.455528	0.00107405	0.42816	0.63341
ARSI	-0.421766	0.41693	0.975153	0.98636	4.26742	0.0232522	0.0876068	0.252437
ARSJ	-1.68333	0.0102935	0.770014	0.863881	0.831454	0.0172482	0.905863	0.95306
ARSK	0.741172	0.641906	2.36424e-05	0.00111409	0.49065	2.06189	0.00106216	0.0161447
ART1	-0.322026	0.0056011	0.601848	0.744569	0.646484	0.102201	0.126637	0.314774
ART3	-0.755445	0.0400407	0.569257	0.71826	-0.0599621	0.104774	0.789181	0.891351
ART4	-2.23017	0.159996	0.69085	0.81096	1.13892	0.642447	0.88855	0.943299
ART5	-0.797139	0.0350876	0.88935	0.936974	1.31256	0.0397659	0.0738891	0.226701
ARTN	-0.585647	3.46171	0.0792178	0.20565	-0.484469	5.19741	0.108703	0.286596
ARV1	0.266449	3.0289	0.136363	0.287779	0.33683	12.9466	0.00164613	0.0209348
ARVCF	0.125988	1.31465	0.448375	0.628723	0.750456	2.58381	0.00196589	0.023233
ARX	6.59417	0.107391	0.000686898	0.00853734	0.190615	0.0196591	0.619781	0.786067
AS3MT	1.26868	0.302112	0.00713486	0.0416721	0.0693642	2.58559	0.618961	0.785235
ASAH1	-0.149162	30.3766	0.568233	0.717098	-0.467273	59.7345	0.00963941	0.0610371
ASAH2	0.528694	0.00256396	0.0995678	0.24088	2.22876	0.00365252	0.643111	0.802842
ASAH2B	1.24273	0.0149048	0.00912115	0.0487768	1.60244	0.0209094	0.521065	0.712055
ASAP1	-0.376777	7.73913	0.0424354	0.134449	-0.280241	18.6958	0.0840322	0.245748
ASAP2	1.35965	1.50435	0.0158444	0.0705802	1.10383	3.41295	0.0148878	0.0817447
ASAP3	0.27956	0.0543831	0.653715	0.784752	-0.107262	0.175797	0.905413	0.952696
ASB1	-0.0519767	2.32387	0.338083	0.526507	-0.199701	7.07723	0.121688	0.307675
ASB10	-1.07728	0.000914502	0.959765	0.977402	-3.03953	0.000922222	0.270186	0.491478
ASB11	0.328434	0.0137532	0.0131907	0.0622855	0.439636	0.0645747	0.104313	0.281191
ASB12	1.12537	0.176558	0.000621098	0.00794841	0.387691	0.285034	0.0904245	0.258524
ASB13	0.371636	3.15769	0.156977	0.316347	0.378047	9.05349	0.129069	0.318469
ASB14	0.366152	1.24042	0.870487	0.924832	0.211692	4.71392	0.114637	0.296208
ASB15	0.375713	0.0325771	0.841164	0.908594	0.513514	0.0377264	0.718387	0.851535
ASB16	0.338735	0.593321	0.318754	0.506696	-0.229883	5.46054	0.0617284	0.20174
ASB17	1.49446	0.00141137	0.0320789	0.111458	-1.53421	0.0073915	0.495223	0.690402
ASB18	-1.67581	0.00278168	0.209937	0.385194	#NAME?	2.55556e-05	0.398859	0.611442
ASB2	0.180588	0.440092	0.749467	0.849516	0.0210086	0.751736	0.996073	0.998474
ASB3	0.610044	2.8023	0.000890599	0.0100804	0.105437	15.517	0.0994218	0.272949
ASB4	0.217176	0.00146162	0.00931089	0.0494226	2.19095	0.0032716	0.39835	0.611442
ASB5	1.05732	0.00277069	0.0255988	0.0965994	0.33039	0.00255833	0.656537	0.811312
ASB6	0.376684	9.6879	0.0437097	0.137397	-0.0697787	8.06356	0.39936	0.611442
ASB7	0.0683352	5.7184	0.163105	0.324321	0.244114	6.13559	0.00158534	0.0204099
ASB8	0.429678	7.82955	0.000151515	0.00319658	0.16162	16.585	0.0315074	0.130842
ASB9	0.960825	1.25004	0.194953	0.366396	1.03749	1.77236	0.109619	0.288067
ASCC1	0.442075	4.46071	0.000567705	0.00750954	0.276145	13.8557	0.00132513	0.0183315
ASCC2	0.217434	13.6604	0.0923512	0.228497	0.0124341	27.434	0.450943	0.653197
ASCC3	0.117729	3.08285	0.132079	0.282439	0.431721	9.94511	0.000190968	0.00611944
ASCL1	1.12938	0.00185608	0.171457	0.336041	0.206596	0.00911605	0.558249	0.740707
ASCL2	-0.281822	2.10807	0.249473	0.432688	-0.086467	3.5468	0.697334	0.836501
ASCL3	1.91202	0.0777468	0.302115	0.491333	0.29987	0.523413	0.319659	0.542957
ASCL4	-0.438384	0.0232144	0.0545165	0.160241	0.497861	0.0294305	0.200162	0.416187
ASF1A	0.484382	5.24142	0.02421	0.0928928	0.458813	17.0682	0.0218731	0.10418
ASF1B	-0.13143	6.01697	0.958925	0.976786	-0.342106	19.3314	0.0424225	0.15807
ASGR1	-0.639691	0.723307	0.0181284	0.0774561	-0.924165	1.33559	0.00750834	0.05259
ASGR2	-1.15485	1.90364	0.0520356	0.154994	-1.3452	3.95131	0.000196887	0.00624253
ASH1L	-0.259781	11.2557	0.361434	0.548646	0.252801	28.8612	0.0136738	0.0773883
ASH2L	0.428805	7.71039	0.0165784	0.072867	0.370082	32.4617	1.2191e-06	0.000428049
ASIP	-0.574777	0.222545	0.295424	0.484509	0.131186	0.926811	0.832382	0.917168
ASL	-0.102886	6.47933	0.749484	0.849516	-0.337869	9.472	0.0263161	0.117015
ASMT	0.936771	0.116705	0.00220959	0.0187725	0.106722	2.91827	0.0513289	0.178116
ASMTL	0.406229	9.89489	6.04143e-05	0.00189744	0.19866	16.8703	0.0525438	0.180982
ASNS	0.310749	2.92453	0.0520525	0.154994	0.235432	11.1611	0.184012	0.394785
ASNSD1	0.538545	10.9254	0.000430318	0.00624908	0.319989	17.1009	1.20699e-05	0.00142988
ASPA	-1.10088	0.0489249	0.024685	0.0940364	1.45194	0.171513	0.0516608	0.179172
ASPDH	-0.274242	0.119245	0.665344	0.793169	-0.315249	1.6716	0.126069	0.31465
ASPG	3.4964	0.045443	0.281051	0.468592	-0.784782	0.0197766	0.201772	0.417623
ASPH	0.257269	2.56003	0.192213	0.362598	0.261714	11.2729	0.564479	0.744927
ASPHD1	0.715437	0.184208	0.15523	0.314042	0.097868	0.855798	0.475013	0.672686
ASPHD2	0.164207	1.27211	0.983564	0.992158	0.144367	2.01868	0.886502	0.941456
ASPM	0.16156	1.61578	0.462056	0.641159	0.67258	8.50073	0.356595	0.578728
ASPN	1.25412	0.0823114	0.0386845	0.125944	0.251441	2.81773	0.393853	0.611442
ASPRV1	0.597535	0.411175	0.0698163	0.189159	0.138095	2.91999	0.168125	0.374767
ASPSCR1	-0.239361	2.03081	0.220283	0.397577	-0.150352	9.63677	0.0263161	0.117015
ASRGL1	0.572087	2.69727	0.0138219	0.0640587	-0.199947	5.31283	0.382978	0.604983
ASS1	1.50944	0.927401	0.876783	0.92914	-1.19778	0.60223	0.213947	0.434732
ASTE1	0.0596939	2.54411	0.15819	0.318078	0.126337	6.2646	0.119301	0.304119
ASTL	-0.746447	0.60676	0.599263	0.742526	0.437826	0.389976	0.758882	0.875051
ASTN1	0.854216	0.00462806	0.0523411	0.155764	-1.47262	0.00716742	0.179714	0.390058
ASTN2	0.93539	0.0398438	0.00516777	0.0336844	0.800644	0.170396	0.000845332	0.0140066
ASXL1	-0.0372201	15.3424	0.464568	0.643399	0.23765	24.5981	0.00297478	0.0295618
ASXL2	0.00323007	3.41605	0.758875	0.856656	0.105884	15.2808	0.208061	0.425371
ASXL3	-2.5331	0.00592347	0.932745	0.962097	1.36795	0.00518454	0.299231	0.522845
ATAD1	0.341578	6.50065	0.129977	0.279567	0.328046	17.0046	0.000554208	0.0111452
ATAD2	0.385441	7.73211	0.0682713	0.186187	0.307459	22.1807	0.0914702	0.259314
ATAD2B	0.560958	3.45168	0.000890599	0.0100804	0.0796909	9.6289	0.346367	0.568562
ATAD3A	0.268768	6.16885	0.056167	0.163314	0.113902	5.72873	0.468931	0.668285
ATAD3B	-0.260439	4.3923	0.319716	0.507448	0.14221	9.02512	0.525175	0.714178
ATAD3C	0.0382599	0.216308	0.557111	0.70931	0.173247	0.235728	0.0662474	0.211527
ATAD5	0.508788	4.1067	0.0839082	0.213479	0.249891	12.6757	0.0840322	0.245748
ATAT1	0.301421	5.26516	0.0477281	0.145837	0.0213967	9.67722	0.317284	0.539347
ATCAY	0.318989	0.0112023	0.132507	0.283265	1.56767	0.0639392	0.0276669	0.120888
ATE1	0.52607	3.68878	1.26885e-05	0.000799032	0.342494	9.92031	0.00072757	0.0129054
ATF1	0.287016	5.06953	0.0243401	0.093134	0.0546845	14.8053	0.367009	0.589477
ATF2	0.721414	11.0105	0.000247372	0.00438996	0.315355	20.253	0.000985715	0.015501
ATF3	-0.249491	39.9713	0.932687	0.962097	0.438644	8.31827	0.809411	0.902696
ATF4	0.262612	279.701	0.0682713	0.186187	-0.0606822	151.455	0.840071	0.918595
ATF5	0.267965	8.36595	0.024866	0.0945545	-0.309434	10.021	0.0445182	0.163233
ATF6	-0.109206	10.7213	0.241112	0.422795	0.164976	13.6592	0.0339844	0.137506
ATF6B	0.0419988	32.1153	0.870715	0.924832	-0.132474	59.8591	0.150431	0.349225
ATF7	0.270486	9.24293	0.0326506	0.112542	-0.00560252	24.0053	0.840071	0.918595
ATF7IP	0.402938	10.3319	0.00218831	0.0186298	0.392618	22.7069	0.00137432	0.0187597
ATF7IP2	1.14374	8.35174	1.98544e-05	0.00101875	0.938077	11.2383	1.14671e-05	0.00140973
ATG10	0.644144	23.9859	0.0343661	0.116256	0.171585	3.14797	0.103597	0.279968
ATG12	-0.0985699	5.4638	0.321724	0.509779	0.0519315	12.6876	0.734107	0.860409
ATG13	0.290477	16.9913	0.0246018	0.0937902	0.0480555	31.1115	0.832382	0.917168
ATG14	0.26216	11.1317	0.0243401	0.093134	0.223413	10.6203	0.00690302	0.0495532
ATG16L1	0.472608	6.00139	0.0012637	0.0129364	-0.0269401	10.5911	0.298032	0.520982
ATG16L2	-0.321342	14.1022	0.0395837	0.12797	-0.254712	77.3851	0.0212943	0.102371
ATG2A	-0.460669	6.57594	0.169409	0.333096	0.0960176	11.7892	0.577884	0.755153
ATG2B	0.150923	3.44443	0.623914	0.761918	0.406572	12.3213	9.91727e-05	0.00418689
ATG3	-0.052998	10.452	0.844836	0.908958	-0.447624	31.0857	0.0537823	0.183534
ATG4A	0.430921	3.10341	0.00207077	0.0180204	0.192889	6.22394	0.204494	0.42094
ATG4B	-0.0668226	11.0106	0.660801	0.790156	-0.101147	20.4838	0.410509	0.620684
ATG4C	0.658852	2.44561	0.00328421	0.0248181	0.156988	13.2913	0.0299424	0.126795
ATG4D	0.295315	16.9512	0.085395	0.216282	0.0728029	14.4413	0.69006	0.831724
ATG5	0.0896244	7.76188	0.43979	0.620538	0.0135893	11.3603	0.948985	0.974255
ATG7	-0.158425	3.28861	0.555729	0.708504	-0.532191	20.6004	0.000599397	0.0115775
ATG9A	-0.0528396	5.77766	0.890218	0.936974	0.143422	13.0265	0.972517	0.987163
ATG9B	0.175836	0.233314	0.864229	0.92091	0.199031	0.522638	0.781594	0.887471
ATHL1	0.420628	8.45931	0.648902	0.780779	0.0047988	17.3632	0.404912	0.61613
ATIC	0.339326	15.8876	0.0154928	0.0694621	0.436657	44.068	0.000118461	0.0046035
ATL1	0.743561	0.809432	0.00175198	0.0161031	0.151388	3.32308	0.416151	0.624051
ATL2	0.592668	8.47648	0.000231915	0.00422385	0.0542779	18.439	0.341323	0.563595
ATL3	0.0776404	8.10103	0.397156	0.580809	-0.0446177	21.2113	0.69006	0.831724
ATM	-0.346326	2.24436	0.841612	0.908594	0.135665	16.6705	0.481138	0.678019
ATMIN	0.411861	6.98613	0.00872767	0.0474169	0.172528	11.1355	0.00127755	0.0179657
ATN1	0.179407	25.1302	0.283125	0.470953	-0.0142468	31.8841	0.948985	0.974255
ATOH7	0.359324	0.0614912	0.0473667	0.145356	0.366803	0.0335334	0.995849	0.998474
ATOH8	-1.28533	0.0494654	0.0462542	0.143464	-1.04273	0.0918262	0.00221321	0.0249923
ATOX1	0.0627614	7.77017	0.585112	0.731601	-0.0253545	6.74959	0.0994218	0.272949
ATP10A	-0.281359	1.58532	0.138545	0.290907	0.254736	6.52339	0.433348	0.638379
ATP10B	0.366227	0.00780933	0.690852	0.81096	0.228776	0.0531859	0.331769	0.554233
ATP10D	0.0989123	1.44096	0.851291	0.913161	-0.232001	7.87728	0.372286	0.595359
ATP11A	0.046938	6.53056	0.487517	0.661056	-0.479357	25.1139	0.000419571	0.00940523
ATP11B	-0.780317	12.7065	0.292467	0.48114	0.137695	19.9969	0.31204	0.534524
ATP11C	0.635152	1.95348	0.00257857	0.0209563	0.476425	7.6182	0.00234095	0.0256638
ATP12A	1.66693	0.0395165	0.00477624	0.0320798	0.211842	0.0356601	0.702534	0.841542
ATP13A1	-0.0131463	11.402	0.548842	0.703044	-0.00736691	26.4523	0.91768	0.957863
ATP13A2	0.99878	7.04536	0.000410686	0.00606578	0.541147	15.2469	0.00218379	0.0246742
ATP13A3	-0.573685	8.59636	0.0761014	0.199932	-0.0255013	17.7507	0.75647	0.872733
ATP13A4	0.854826	0.112161	0.0336671	0.114783	0.713143	0.347819	0.675596	0.822181
ATP13A5	-2.94529	0.0077492	0.539448	0.701396	0.730916	0.00648078	0.615724	0.783208
ATP1A1	-0.127269	24.1988	0.394863	0.57884	-0.174533	66.2758	0.0071196	0.050441
ATP1A1OS	-0.138811	3.87105	0.590737	0.736175	-0.120982	15.0415	0.0212943	0.102371
ATP1A2	-2.30685	0.0161659	0.346753	0.535037	0.180762	0.0092285	0.697126	0.836501
ATP1A3	1.49014	1.26574	0.0260828	0.0976625	0.829787	2.04791	0.00340276	0.0320239
ATP1A4	-1.33705	0.0152598	0.436671	0.618404	-0.769786	0.0408895	0.25223	0.478382
ATP1B1	0.615431	8.03128	0.106727	0.248692	0.526003	14.9449	0.0239737	0.11102
ATP1B2	-1.43205	0.960268	0.216428	0.392872	0.110831	1.06635	0.612028	0.779724
ATP1B3	0.0465231	31.7405	0.535193	0.698647	-0.247137	30.3336	0.0270097	0.119097
ATP1B4	2.23016	0.004776	0.00260061	0.0211009	1.31179	0.00441889	0.805067	0.90056
ATP2A1	0.127621	1.30833	0.203693	0.377034	0.237762	2.01514	0.598264	0.769057
ATP2A2	0.116138	16.6059	0.467088	0.645598	-0.0370851	35.6493	0.697334	0.836501
ATP2A3	0.459025	35.9109	0.0225745	0.0885133	0.0649916	118.022	0.538121	0.724266
ATP2B1	-0.412478	13.4533	0.693962	0.812839	-0.0690207	19.4022	1	1
ATP2B2	0.164458	0.0280798	0.0921848	0.228451	-0.150138	0.0564773	0.488237	0.683813
ATP2B3	-0.583496	0.0193305	0.675579	0.800897	0.120483	0.0420736	0.72873	0.857843
ATP2B4	0.648928	11.1063	0.000494581	0.00686108	0.275932	41.8472	0.0307164	0.128899
ATP2C1	0.749599	10.8235	0.00110949	0.0116978	0.398975	27.3345	0.00218379	0.0246742
ATP2C2	0.682304	0.11595	0.905725	0.946251	0.323035	0.199152	0.25691	0.480588
ATP4A	0.0313244	0.00176654	0.858845	0.917995	-0.552525	0.0101713	0.875239	0.936158
ATP4B	1.30629	0.0130856	0.731798	0.838853	0.485909	0.10429	0.11824	0.303431
ATP5A1	0.621317	53.7748	4.90259e-11	1.01881e-06	0.270248	179.388	0.00590543	0.0452858
ATP5B	0.0580996	336.648	0.532484	0.696561	0.165259	326.85	0.0934091	0.262637
ATP5C1	0.48879	81.9884	0.000930883	0.010406	0.298621	124.419	0.000207927	0.00638046
ATP5D	0.334857	82.3184	0.0876651	0.220326	0.164287	43.5672	0.847776	0.92115
ATP5E	-0.11768	71.9864	0.955642	0.97478	-0.159236	200.724	0.262734	0.482538
ATP5F1	-0.70425	57.8219	0.75574	0.853999	0.165189	48.3727	0.0858448	0.248926
ATP5G1	0.46497	23.1165	0.381273	0.567566	0.0427033	45.5175	0.675596	0.822181
ATP5G2	0.0733929	140.701	0.420526	0.602806	-0.0546563	146.339	0.779036	0.885236
ATP5G3	0.0455419	27.4995	0.404083	0.587713	0.0762957	29.5873	0.506056	0.698973
ATP5H	0.518458	14.9484	0.576643	0.724342	-0.116941	64.6053	0.171218	0.378597
ATP5I	0.304785	109.891	0.325765	0.51387	-0.137277	31.0984	0.126571	0.31465
ATP5J	0.431559	51.3073	0.0251327	0.0953765	-0.053231	44.7028	0.242182	0.466075
ATP5J2	0.0208109	53.6203	0.740131	0.84388	-0.155039	99.2714	0.226565	0.44716
ATP5L	0.283949	114.229	0.112205	0.253919	-0.0952846	78.0231	0.840071	0.918595
ATP5O	-0.162143	67.7251	0.188033	0.357536	0.176455	72.6442	0.0153127	0.0832132
ATP5S	0.513864	4.15327	0.031494	0.110107	0.315371	6.68622	0.000135157	0.00499418
ATP5SL	0.199807	18.2521	0.1279	0.277095	-0.0266555	23.0768	0.817051	0.907746
ATP6AP1	-0.0953037	37.103	0.524399	0.689892	-0.186504	37.6475	0.00503822	0.0408639
ATP6AP1L	0.584459	0.171941	0.0764401	0.200695	0.345645	1.62285	0.0840322	0.245748
ATP6AP2	0.109648	49.7199	0.252885	0.436462	-0.323479	60.2689	0.00554376	0.0437128
ATP6V0A1	-0.269432	3.28669	0.235372	0.416313	0.0509535	14.8242	0.824708	0.912158
ATP6V0A2	0.442789	4.74693	0.00295132	0.0228678	0.35724	21.6531	0.0031823	0.0307943
ATP6V0A4	0.787017	0.0311527	0.0215653	0.0873951	1.82154	0.00688248	0.0478006	0.170273
ATP6V0B	-0.148119	80.597	0.37017	0.557347	-0.504178	47.6391	0.000190968	0.00611944
ATP6V0C	-0.234175	340.832	0.607971	0.74914	-0.307683	152.182	0.000182979	0.00598107
ATP6V0D1	-1.33006	20.1232	8.67488e-06	0.000670159	-0.724624	21.0856	7.56781e-06	0.00114634
ATP6V0D2	0.876746	0.126008	0.556459	0.709304	0.346046	0.057173	0.764699	0.876249
ATP6V0E1	-0.0417603	53.2676	0.596492	0.74068	-0.400112	128.082	0.000235996	0.00680386
ATP6V0E2	-0.53115	2.89088	0.145821	0.301493	-0.0478698	3.73259	0.372286	0.595359
ATP6V1A	0.1555	10.6619	0.171982	0.336594	-0.013971	32.3602	0.956825	0.978142
ATP6V1B1	0.989416	0.0337684	0.0594781	0.170109	0.452841	0.0809133	0.289383	0.511777
ATP6V1B2	-0.418278	17.6387	0.0432814	0.136567	-0.34832	46.1825	0.0537823	0.183534
ATP6V1C1	0.0609426	3.05505	0.625373	0.762624	0.0165076	14.1722	0.948985	0.974255
ATP6V1C2	0.801168	10.6082	0.0348507	0.117356	-0.326543	29.7381	0.0212943	0.102371
ATP6V1D	0.0316627	3.36441	0.631221	0.767144	0.0222887	11.1089	0.717796	0.851535
ATP6V1E1	0.270873	18.7226	0.164351	0.325709	-0.1099	46.7935	0.215328	0.435672
ATP6V1E2	-0.394857	0.874023	0.479801	0.655064	0.113037	1.95367	0.462892	0.663403
ATP6V1F	-0.126098	212.487	0.857756	0.917095	-0.306019	70.98	0.00472447	0.0392808
ATP6V1G1	0.214064	122.774	0.163105	0.324321	-0.0512344	49.3141	0.647026	0.80393
ATP6V1G2	0.748787	0.853111	0.000436775	0.00631598	0.76742	1.06329	0.029185	0.12485
ATP6V1G3	0.627662	0.0022061	0.224843	0.403464	2.02139	0.00267042	0.0934619	0.262637
ATP6V1H	0.551165	7.50854	1.15061e-06	0.0002116	0.147019	11.2362	0.0876884	0.252437
ATP7A	0.0484257	1.14825	0.540632	0.701396	0.540524	3.16788	7.56508e-05	0.00373421
ATP7B	1.38666	0.695228	0.00204014	0.0178775	1.89349	3.07471	0.000182979	0.00598107
ATP8A1	0.68881	2.84643	0.00531408	0.0341577	0.664357	16.9281	0.0026863	0.0280348
ATP8A2	-0.252304	0.050938	0.789634	0.876851	1.23017	0.116186	0.0632386	0.205284
ATP8B1	0.0488972	0.245104	0.763359	0.85985	0.168318	4.77114	0.326471	0.549137
ATP8B2	0.47191	4.18888	0.0123845	0.060061	0.696166	15.5063	0.000673554	0.0123161
ATP8B3	0.18057	1.61948	0.134208	0.285209	-0.28823	3.95915	0.0771572	0.233539
ATP8B4	-0.147594	8.50681	0.193622	0.364593	0.0810402	46.6448	0.66125	0.813052
ATP8B5P	0.764335	0.063967	0.00140962	0.0139558	0.730776	0.0685598	0.0626672	0.204624
ATP9A	0.915776	0.87558	8.94021e-07	0.000191533	1.61962	1.87265	0.144856	0.341227
ATP9B	0.0721444	1.76777	0.347516	0.535935	0.133409	6.11501	0.0603411	0.198533
ATPAF1	0.371504	3.69562	0.0491347	0.1488	0.285343	10.5881	0.000110386	0.0044489
ATPAF2	0.0422874	6.97334	0.675797	0.800897	0.0178069	9.05146	0.316803	0.538811
ATPBD4	0.476388	0.544383	0.0310092	0.109147	0.389311	2.54623	0.00021692	0.00651327
ATPIF1	0.358152	36.3241	0.0734137	0.195466	0.0980857	26.2618	0.134177	0.325567
ATR	-0.478081	3.04358	0.411082	0.594275	0.241924	9.60181	0.00993014	0.062193
ATRIP	0.498576	2.08781	0.000239526	0.00429844	0.115266	7.60442	0.0787776	0.236031
ATRN	0.138627	4.40992	0.812723	0.892192	-0.100726	11.9972	0.238209	0.461794
ATRNL1	0.265006	0.0558929	0.0696058	0.188663	3.1007	0.244524	0.910205	0.953983
ATRX	1.12882	7.55977	0.000151515	0.00319658	0.393107	28.3002	0.000599397	0.0115775
ATXN1	-0.694699	1.63225	0.0809975	0.208499	-0.461313	3.91153	0.110116	0.288067
ATXN10	0.566563	14.3476	8.83944e-05	0.00232817	0.239761	33.8102	0.000512169	0.0106845
ATXN1L	-0.202888	14.8667	0.995069	0.998143	-0.112311	11.7486	0.105735	0.281191
ATXN2	0.306972	3.70042	0.105835	0.248692	0.0557954	15.382	0.271278	0.491478
ATXN2L	0.276012	68.9399	0.0437097	0.137397	-0.107659	95.8414	0.0914702	0.259314
ATXN3	0.635878	3.47632	0.000175786	0.00355006	0.132922	12.2873	0.197492	0.411906
ATXN3L	0.890649	0.000985931	0.00878717	0.0476033	-1.0938	0.00100023	0.473576	0.672686
ATXN7	0.357001	8.86839	0.00511482	0.0333829	-0.0408653	15.6366	0.925497	0.961861
ATXN7L1	-0.0811672	2.71733	0.988494	0.994476	-0.108648	8.56164	0.280009	0.501405
ATXN7L2	0.5326	2.93529	0.00283464	0.022347	0.0842113	4.04961	0.293456	0.516587
ATXN7L3	0.235831	11.7227	0.0747477	0.1977	-0.180045	27.7218	0.0384779	0.148789
ATXN7L3B	0.479962	24.0127	2.47487e-05	0.00114036	0.107971	53.4847	0.114637	0.296208
AUH	0.325824	3.48806	0.3098	0.498872	0.217045	7.42656	0.00935621	0.0598253
AUP1	0.151492	79.8013	0.110355	0.251265	-0.0392429	67.9425	0.271278	0.491478
AURKA	0.268368	1.98856	0.13314	0.283861	-0.153309	6.98324	0.346367	0.568562
AURKAIP1	0.0269977	28.7356	0.675797	0.800897	-0.085585	16.285	0.165073	0.3705
AURKB	0.187554	5.74631	0.519044	0.68519	-0.447339	16.5121	0.0348458	0.139748
AURKC	0.631592	0.638475	0.012743	0.0609351	-0.0233104	0.653494	0.544653	0.72945
AUTS2	0.851528	3.31509	0.149859	0.306579	-0.183807	4.64984	0.855495	0.925985
AVEN	0.192662	5.26032	0.492699	0.662233	0.109525	7.56257	0.439169	0.643353
AVIL	-0.000157992	0.300276	0.672786	0.798651	0.0841357	1.87736	0.726701	0.855609
AVL9	-0.128181	2.44577	0.899995	0.943014	0.022637	14.9911	0.863228	0.929927
AVP	1.26201	1.12865	0.283881	0.471984	0.977052	0.186728	0.0231363	0.108374
AVPI1	-0.453865	4.31349	0.311767	0.500643	0.289604	1.97655	0.0307164	0.128899
AVPR1A	3.10416	0.248109	0.599239	0.742526	2.80262	0.592766	0.755545	0.872733
AVPR1B	-0.731759	0.0719551	0.376708	0.563624	0.270579	0.82214	0.885815	0.941456
AVPR2	0.228378	0.416423	0.438026	0.61931	-0.0655934	4.21783	0.809411	0.902696
AWAT1	1.41728	0.0110182	0.0587445	0.168821	0.469651	0.200361	0.0677198	0.214871
AWAT2	Inf	0.000780952	0.000251906	0.00444762	-0.899861	0.00359922	0.690113	0.831724
AXIN1	0.264125	6.62847	0.0781693	0.203563	-0.171055	19.5491	0.156166	0.357444
AXIN2	0.525601	0.19314	0.962201	0.978883	-0.186762	0.213314	0.598264	0.769057
AXL	-0.614773	0.898042	0.179124	0.345882	-0.0405018	0.55879	1	1
AZGP1	-0.720982	0.0301118	0.0543006	0.15981	0.864954	0.0145202	0.852486	0.925341
AZI1	0.348521	3.46637	0.0387995	0.126101	0.18131	5.50259	0.0858448	0.248926
AZI2	0.147602	4.1243	0.0939572	0.231369	-0.442951	13.4723	0.00329087	0.0314248
AZIN1	0.596016	25.4275	0.000309422	0.00506705	0.257835	40.822	0.0024233	0.0262719
AZU1	-1.46717	408.656	0.000398073	0.00595992	-0.541786	410.217	0.00855008	0.0566345
B2M	-0.107257	1003.74	0.383517	0.570173	-0.448391	2215.98	0.0196362	0.0978407
B3GALNT1	0.574358	1.63191	0.138545	0.290907	0.699318	7.32727	0.00690302	0.0495532
B3GALNT2	0.184771	1.54153	0.079573	0.206124	0.0914189	5.14516	0.612028	0.779724
B3GALT1	-1.34295	0.0696099	0.505501	0.673586	0.576982	0.172065	0.493835	0.688811
B3GALT2	-0.259008	0.372731	0.869933	0.924832	-0.0510215	1.52976	0.47897	0.677016
B3GALT4	-0.307669	2.37159	0.571029	0.719274	-0.628112	3.2445	0.0024233	0.0262719
B3GALT5	3.3595	0.00246268	0.58182	0.72916	5.75092	0.0287057	0.808549	0.902696
B3GALT6	-0.0720253	3.7594	0.350697	0.538126	-0.0307347	8.21093	0.647026	0.80393
B3GALTL	-0.151014	1.58224	0.307841	0.497337	-0.157558	2.72388	0.17753	0.38665
B3GAT1	0.155996	0.0130815	0.265103	0.450494	0.617307	0.251531	0.909872	0.953685
B3GAT2	1.49097	1.75402	0.121236	0.268336	0.0727231	1.99804	0.592869	0.766659
B3GAT3	0.254908	11.3336	0.0387995	0.126101	0.0346046	14.2059	0.917196	0.957863
B3GNT1	0.439186	1.49834	0.0285297	0.103381	0.382386	3.35296	0.00669231	0.0485037
B3GNT2	0.327598	49.0664	0.168134	0.331184	0.230177	26.6528	0.226565	0.44716
B3GNT3	3.17416	0.0655998	0.0434054	0.136902	3.0024	0.193906	0.0745975	0.228516
B3GNT4	0.115548	2.24754	0.350941	0.53846	0.39894	0.666065	0.697334	0.836501
B3GNT5	-0.241219	8.93963	0.0187429	0.0792466	-0.0609429	9.8693	0.75647	0.872733
B3GNT6	0.771526	0.00791577	0.524396	0.689892	1.26756	0.0358398	0.864246	0.930766
B3GNT7	0.785142	7.80447	0.162484	0.323954	0.442015	2.86737	0.468931	0.668285
B3GNT8	-0.536013	5.01388	0.469615	0.648014	-0.301706	9.3893	0.144856	0.341227
B3GNT9	-0.0368842	0.719285	0.83999	0.907893	-0.140201	2.74644	0.288927	0.511193
B3GNTL1	0.165734	6.0787	0.828744	0.901587	0.0824203	13.9897	0.367009	0.589477
B4GALNT1	1.71724	0.0137958	0.0097276	0.0508041	-0.0923508	0.0137275	0.835134	0.918595
B4GALNT2	0.421308	0.00110004	0.00016773	0.00343409	#NAME?	0.000781111	0.222869	0.442456
B4GALNT3	-0.197882	0.0517686	0.393378	0.577682	1.19319	0.226737	0.613574	0.780912
B4GALNT4	3.58974	0.502069	0.121481	0.268678	3.14442	0.975855	0.638937	0.800136
B4GALT1	-0.221223	33.9107	0.154577	0.313057	-0.260756	30.4228	0.0299424	0.126795
B4GALT2	-0.0257215	2.80115	0.962208	0.978883	0.0360482	7.39458	0.377609	0.600091
B4GALT3	0.257005	13.8353	0.0416034	0.13252	-0.00686869	19.6498	0.870974	0.932056
B4GALT4	0.320859	1.92279	0.00772759	0.0439005	0.130049	3.62774	0.697334	0.836501
B4GALT5	-1.26352	16.5985	0.00972494	0.0508029	-0.53288	26.3765	0.000290684	0.00763709
B4GALT6	0.470918	3.78896	0.0454589	0.141483	0.543255	17.1888	0.0501374	0.175132
B4GALT7	-0.0171469	3.76176	0.75261	0.851898	-0.0711984	11.8105	0.506056	0.698973
B9D1	-0.402147	0.377192	0.795191	0.88048	0.372404	0.782713	0.393853	0.611442
B9D2	0.163742	12.7118	0.146393	0.301866	-0.0963351	10.0222	0.421839	0.629297
BAALC	-0.0418814	17.8412	0.593637	0.73844	0.775508	30.4234	0.171218	0.378597
BAAT	0.264095	0.0211025	0.00458651	0.0312704	-0.133464	0.0185578	0.526133	0.715232
BACE1	-0.0156656	1.85386	0.792014	0.878601	0.0892278	13.3783	0.741538	0.864575
BACE2	1.4382	2.25828	0.0733928	0.195466	1.13367	1.85534	0.189536	0.403316
BACH1	0.231732	14.2157	0.415788	0.59887	-0.343289	18.9582	0.0858448	0.248926
BACH2	0.0102855	0.856293	0.890217	0.936974	0.405447	1.98504	0.382978	0.604983
BAD	0.179833	11.8496	0.0291336	0.104817	0.0657978	8.65479	0.439169	0.643353
BAG1	0.294305	13.0198	0.0154928	0.0694621	0.0343839	16.6859	0.98815	0.995092
BAG2	1.11565	1.99792	3.97543e-06	0.000446643	0.705462	5.14354	0.0207287	0.100792
BAG3	1.16794	8.39442	0.0210352	0.0860159	0.593727	1.78789	0.427571	0.63341
BAG4	0.698819	13.0684	0.000101299	0.00252713	0.149368	11.9852	0.254374	0.48004
BAG5	0.790927	10.697	1.94907e-05	0.00101523	0.224982	13.7354	0.000278889	0.00750714
BAGE2	0.137302	0.00545718	0.445904	0.626496	1.95857	0.018434	0.235584	0.45944
BAHD1	0.631744	7.34422	0.00449843	0.0307912	0.0305833	13.9731	0.293456	0.516587
BAI1	0.289658	1.01706	0.787253	0.875004	1.38736	3.4177	0.00520196	0.0416904
BAI2	0.0577194	0.0298109	0.114234	0.257082	0.784604	0.0772498	0.00869072	0.0574239
BAI3	-1.56772	0.018505	0.0904853	0.225499	1.50098	0.0593109	0.414236	0.624051
BAIAP2	-0.466988	0.764897	0.0781688	0.203563	0.250463	2.77287	0.356595	0.578728
BAIAP2L1	0.295723	0.370239	0.297889	0.487091	-0.461699	1.05235	0.0157482	0.0847084
BAIAP2L2	0.70537	0.439461	0.0032403	0.0245974	0.176444	1.13184	0.472843	0.672686
BAIAP3	0.0816229	1.83455	0.425294	0.607134	0.185103	2.72861	0.902072	0.949992
BAK1	0.0928909	17.2108	0.247791	0.43116	-0.0962078	12.4532	0.271278	0.491478
BAMBI	1.52512	5.62332	0.393685	0.577929	-0.258501	0.91115	0.319523	0.542776
BANF1	0.0804936	57.4227	0.193622	0.364593	-0.123076	55.1148	0.367009	0.589477
BANF2	0.947417	0.00143359	0.181981	0.349729	Inf	0.00528529	0.105408	0.281191
BANK1	1.16049	2.69358	0.0376479	0.123557	0.436861	6.64659	0.466759	0.667867
BANP	0.401248	1.74164	0.00410785	0.0288493	-0.0557965	6.07979	0.468931	0.668285
BAP1	0.111705	18.0707	0.171982	0.336594	-0.020112	30.9985	0.367009	0.589477
BARD1	0.817673	3.00996	0.0634285	0.177372	0.233071	5.6174	0.194057	0.408138
BARHL1	0.090714	0.00778855	0.589251	0.73514	-0.25246	0.0609067	0.613453	0.780912
BARHL2	-0.120899	0.00200044	0.0460404	0.142886	Inf	0.000860294	0.260639	0.480588
BARX1	4.46864	0.132408	0.0445323	0.139344	2.80761	0.0252751	0.256239	0.480588
BARX2	1.11154	0.00227431	0.702269	0.819373	-1.01017	0.00336876	0.72643	0.855609
BASP1	-0.119059	13.2229	0.880454	0.931134	-1.1142	21.7766	0.416151	0.624051
BATF	0.395983	9.86623	0.432507	0.61435	0.0817549	9.65792	0.404912	0.61613
BATF2	-1.58714	0.128569	0.232285	0.412963	-0.789316	0.693073	0.410509	0.620684
BATF3	-1.48609	0.250781	0.0283735	0.103154	-0.135217	0.802037	0.351986	0.574073
BAX	0.121017	19.2672	0.848062	0.910779	-0.309531	39.0958	0.00908036	0.0585788
BAZ1A	0.640033	14.4937	0.00055911	0.00742894	-0.176805	51.4899	0.153278	0.353391
BAZ1B	0.309772	11.1637	0.00473643	0.0318536	0.111316	27.7376	0.0721858	0.223262
BAZ2A	0.15659	30.8065	0.182564	0.350246	0.0915956	40.2788	0.174353	0.382629
BAZ2B	0.251701	3.69812	0.182564	0.350246	0.105719	19.1458	0.404912	0.61613
BBC3	0.598121	5.99035	0.0361578	0.120358	-0.17982	2.03189	0.190666	0.403611
BBOX1	-0.640174	0.00260116	0.981705	0.990837	-2.28064	0.036067	0.0779378	0.235755
BBS1	0.486383	2.34339	0.00234383	0.0195532	0.229144	11.3031	0.0331411	0.13544
BBS10	0.340285	0.607907	0.0263631	0.0983047	0.338446	5.7169	0.0645813	0.20814
BBS12	-0.114479	0.184113	0.616557	0.755394	0.450078	1.32485	0.336829	0.559769
BBS2	0.238096	1.96918	0.0884322	0.221566	0.195687	6.66652	0.136789	0.329531
BBS4	0.807987	1.31001	0.00027238	0.00468183	0.113057	5.4256	0.433348	0.638379
BBS5	0.452989	0.358796	0.00100179	0.0109282	0.560482	1.60576	0.00142517	0.0191594
BBS7	0.534783	0.76727	0.0543345	0.159865	0.231031	2.60827	0.036624	0.143984
BBS9	0.495421	1.106	0.0285302	0.103381	0.220273	2.89817	0.101492	0.275883
BBX	1.05457	5.04546	0.00041069	0.00606578	0.528697	12.7694	0.000278889	0.00750714
BCAM	0.287669	1.06543	0.0326454	0.112542	1.05921	1.89247	0.0394339	0.151111
BCAN	1.7994	0.0495133	0.000115109	0.00274636	-1.33252	0.203313	0.153712	0.354275
BCAP29	0.507232	3.79831	0.00143749	0.0141174	0.0804829	7.63086	0.481138	0.678019
BCAP31	0.622665	53.6959	0.0437097	0.137397	0.0935749	58.5793	0.351458	0.573594
BCAR1	-0.342521	0.0261033	0.223997	0.402358	0.746819	0.102258	0.764841	0.876249
BCAR3	1.46485	0.597008	0.631219	0.767144	0.204336	0.959694	0.91768	0.957863
BCAR4	0.771258	0.0421096	0.0100908	0.0520857	0.549784	0.0754682	0.738863	0.864575
BCAS1	-1.53849	0.0411316	0.761424	0.858706	0.105914	0.0358948	0.392853	0.611442
BCAS2	0.514077	30.7605	0.00150015	0.0145268	0.337439	16.9506	0.00147772	0.0195169
BCAS3	0.228048	1.24862	0.0477279	0.145837	0.121537	7.17495	0.18075	0.390443
BCAS4	0.823158	2.81927	0.0042713	0.0297163	1.058	1.83103	0.00189776	0.0227441
BCAT1	0.592711	3.86648	0.610856	0.751403	0.815888	14.2393	0.00340276	0.0320239
BCAT2	0.258981	5.98567	0.11408	0.256763	-0.0369931	4.96097	0.972517	0.987163
BCCIP	0.581109	10.5774	0.0001084	0.00263777	0.283817	14.308	8.66712e-05	0.00391261
BCDIN3D	0.35557	0.532731	0.0103205	0.052884	0.232801	3.17625	0.0895635	0.2563
BCHE	0.165027	0.00314868	0.0789185	0.205001	2.50503	0.105349	0.0957828	0.266781
BCKDHA	0.0328692	27.144	0.712304	0.826211	-0.134645	31.5285	0.0953805	0.265887
BCKDHB	0.511105	3.40969	0.0181294	0.0774561	0.279588	7.26994	0.0315074	0.130842
BCKDK	-0.0101297	13.6029	0.765155	0.860613	-0.114131	27.1221	0.551223	0.734376
BCL10	0.154191	7.71242	0.182564	0.350246	-0.176888	5.75688	0.174353	0.382629
BCL11A	0.910588	11.4481	0.0688974	0.187329	0.477313	20.0248	0.0071196	0.050441
BCL11B	1.06038	1.67033	0.0907519	0.225653	0.0493084	1.77348	0.902072	0.949992
BCL2	0.418917	4.83513	0.00658155	0.0394153	0.401004	13.4634	0.0284439	0.122655
BCL2A1	-1.38946	41.4114	0.168134	0.331184	-0.523948	17.6528	0.832382	0.917168
BCL2L1	-0.776109	22.4531	0.199331	0.372008	0.450734	26.1126	0.00340276	0.0320239
BCL2L10	0.26061	1.18753	0.0149038	0.0676089	-0.218126	1.05436	0.317677	0.539922
BCL2L11	-0.313724	4.95603	0.576643	0.724342	0.258298	5.43103	0.280009	0.501405
BCL2L12	0.199504	10.8926	0.161865	0.322859	-0.0666577	13.4331	0.91768	0.957863
BCL2L13	0.189804	5.93052	0.211118	0.386678	0.0366262	14.2549	0.442862	0.647321
BCL2L14	0.0873708	0.0317831	0.759808	0.857525	1.49381	0.232545	0.527068	0.716304
BCL2L15	-0.0423472	0.208727	0.105818	0.248692	-0.497587	0.711531	0.972517	0.987163
BCL2L2	0.297684	6.94108	0.0634278	0.177372	-0.034184	11.8848	0.809411	0.902696
BCL3	-0.055809	49.6091	0.645941	0.778207	0.344738	24.6905	0.0339844	0.137506
BCL6	-0.808774	13.5718	0.0112122	0.056077	-1.26561	16.8232	0.00234095	0.0256638
BCL6B	-0.641228	1.26429	0.248601	0.432316	0.625685	0.341249	0.362297	0.584645
BCL7A	1.23551	6.83632	5.49506e-07	0.000154315	0.242398	13.0551	0.168125	0.374767
BCL7B	0.171344	26.5395	0.277618	0.464245	-0.201868	23.5509	0.0394339	0.151111
BCL7C	-0.0533471	9.73375	0.926137	0.958374	-0.13472	9.17922	0.331374	0.553764
BCL9	0.142511	4.20189	0.0403814	0.129741	0.871371	2.57566	1.27025e-05	0.00144358
BCL9L	0.203972	4.41895	0.513717	0.680536	0.0559862	11.5598	0.518761	0.709702
BCLAF1	0.71172	40.8557	5.44193e-05	0.00179221	0.212821	55.3101	0.0148878	0.0817447
BCMO1	1.16311	0.00182885	0.0824603	0.211243	0.612065	0.0227363	0.360602	0.584003
BCO2	0.189119	0.171034	0.527082	0.691963	0.015555	1.07285	0.393853	0.611442
BCOR	0.866209	14.4306	3.68432e-05	0.00141785	0.210216	16.55	0.000235996	0.00680386
BCORL1	0.249272	3.27151	0.200777	0.373734	0.0417063	9.4472	0.39936	0.611442
BCORP1	0.828492	0.0811909	0.167838	0.330883	1.31316	0.49629	0.0980235	0.27086
BCR	0.554811	13.2016	0.00395013	0.0280689	0.345955	23.1127	0.0307164	0.128899
BCS1L	0.48385	7.69848	0.305891	0.495573	0.245937	13.3209	0.0754237	0.229965
BCYRN1	0.0950747	0.324601	0.955642	0.97478	0.336199	0.460703	0.203156	0.420266
BDH1	0.328404	1.90749	0.0714494	0.192081	-0.0352135	6.35717	0.996073	0.998474
BDH2	0.688814	3.22471	1.81002e-05	0.00097953	0.265646	4.58479	0.0129133	0.0748567
BDKRB1	-1.02919	0.00364181	0.694666	0.813379	1.01193	0.00842974	0.276833	0.499055
BDKRB2	-1.47964	0.00885855	0.319363	0.507448	-0.610333	0.0262619	0.860747	0.929927
BDNF	1.19246	0.0977675	0.00136088	0.0136226	1.08401	0.261314	0.0115025	0.0689689
BDNF-AS	0.642456	0.159189	0.059863	0.171044	0.450614	0.707086	0.080499	0.239578
BDP1	0.0854275	6.68943	0.163105	0.324321	0.301076	16.1343	0.00127755	0.0179657
BEAN1	0.356518	0.0663207	0.78132	0.87125	-0.524252	0.397539	0.047823	0.170273
BECN1	0.406465	11.9289	0.000576424	0.00757185	-0.0423648	27.4437	0.531628	0.718902
BEGAIN	-0.0917553	0.237682	0.757077	0.855277	-0.212334	1.21372	0.208061	0.425371
BEND2	-0.285151	0.00523205	0.179606	0.346715	0.544048	0.036382	0.0628016	0.205007
BEND3	0.250828	0.863719	0.197892	0.370253	-0.150185	1.42897	0.266983	0.487457
BEND4	1.47689	0.592321	0.000803679	0.009388	1.24113	2.86968	0.137483	0.330835
BEND5	0.889565	5.20964	2.10906e-07	9.32518e-05	0.320858	4.24406	0.105735	0.281191
BEND6	0.342995	0.331229	0.00686171	0.0406133	1.19495	1.3476	0.196253	0.411906
BEND7	1.38697	0.066222	0.273433	0.460333	0.159267	0.0698094	0.487239	0.68331
BEST1	-0.178575	69.2785	0.327797	0.516012	-0.485181	37.6587	0.0375413	0.146325
BEST2	0.532723	0.0192984	0.173207	0.338399	0.114373	0.175803	0.785396	0.889055
BEST3	-0.110556	0.0331035	0.445312	0.625949	0.594363	0.255442	0.0188821	0.0958672
BEST4	0.102534	0.222104	0.0708033	0.190904	0.639124	0.44549	0.00348943	0.0327464
BET1	-0.00441086	1.22919	0.465827	0.644698	0.0607327	3.10523	0.741538	0.864575
BET1L	0.164604	10.6676	0.239462	0.421343	0.00216483	25.9248	0.956825	0.978142
BET3L	-0.817259	0.00615872	0.0295789	0.106034	1.00824	0.0289501	0.0254629	0.115683
BEX1	0.296538	8.49231	0.337534	0.52644	-1.14308	7.86819	0.0942385	0.264705
BEX2	1.07253	7.05283	0.00948485	0.0500671	1.83321	3.04733	0.0144731	0.0802569
BEX4	0.464012	30.3414	0.0216164	0.0873951	0.318254	31.9695	0.077086	0.233424
BEX5	1.39761	0.566805	0.720986	0.831539	-0.215432	0.393807	0.992035	0.998331
BFAR	-0.109779	12.0432	0.492699	0.662233	0.0587729	17.3828	0.165073	0.3705
BFSP1	0.935215	0.170951	0.0105141	0.053618	0.99222	0.243188	0.123591	0.311505
BFSP2	1.34971	0.0522421	0.0650858	0.180583	1.03774	0.0546353	0.0333284	0.135949
BGLAP	-0.847061	6.41035	0.439786	0.620538	0.102008	17.8046	0.17753	0.38665
BGN	0.0914058	0.832953	0.176361	0.34236	-0.01591	0.973749	0.493724	0.688705
BHLHA15	0.243762	0.0615506	0.523487	0.689259	-0.0957306	0.617838	0.0895635	0.2563
BHLHB9	1.15219	0.126485	0.00396051	0.0281187	0.733075	0.60908	0.0153127	0.0832132
BHLHE22	-1.58023	0.0790102	0.177221	0.343196	1.53091	0.0329369	0.105747	0.281191
BHLHE23	2.23809	0.194404	0.31978	0.507511	2.60447	0.132301	0.133036	0.324449
BHLHE40	-0.461554	76.157	0.119852	0.265753	-0.0127867	23.3555	0.886502	0.941456
BHLHE41	-2.27986	2.04272	0.167495	0.330277	-0.726195	1.02089	0.76397	0.876249
BHMT	0.226748	0.00543342	0.697143	0.814902	0.645543	0.065775	0.0762318	0.23214
BHMT2	-0.519229	0.00863492	0.521741	0.6875	0.074344	0.0523371	0.244905	0.470243
BICC1	1.69364	0.235029	0.866064	0.922532	-1.60024	0.310649	0.386187	0.609363
BICD1	0.271786	1.20493	0.0441414	0.138357	0.43612	5.81321	0.00590543	0.0452858
BICD2	0.448263	10.6151	0.00566181	0.0356973	-0.0168882	21.8051	0.956825	0.978142
BID	-0.0606241	13.9193	0.828744	0.901587	-0.14416	22.4644	0.382978	0.604983
BIK	0.0548602	9.19573	0.104068	0.247076	0.0684819	7.28008	0.393853	0.611442
BIN1	0.446323	3.27676	0.37792	0.565004	0.609421	9.3611	0.0787776	0.236031
BIN2	0.126657	66.3514	0.354968	0.542412	-0.263409	90.4477	0.0348458	0.139748
BIN3	-0.0992631	7.61239	0.998356	0.999655	0.0893143	14.0836	0.456896	0.658382
BIRC2	0.508277	14.6791	0.00139707	0.0138473	0.244661	23.9606	0.0277189	0.120888
BIRC3	0.354695	3.64766	0.0679597	0.185801	-0.190838	7.29559	1	1
BIRC5	0.422033	7.31993	0.0265032	0.0985092	-0.0947835	8.32904	0.450943	0.653197
BIRC6	-0.392461	10.9224	0.642986	0.776267	0.311502	28.3428	0.00137432	0.0187597
BIRC7	4.64805	0.637267	0.0945995	0.232648	-6.06035	0.689291	0.387789	0.610282
BIVM	1.44622	2.55069	1.2766e-06	0.000230688	1.04578	9.64619	0.00021692	0.00651327
BLCAP	0.599443	13.1736	8.83944e-05	0.00232817	0.0203926	24.0272	0.96467	0.982564
BLID	-3.09279	0.00207649	0.893616	0.938412	-0.702274	0.147313	0.238623	0.462414
BLK	0.386082	1.30133	0.548841	0.703044	0.992334	2.24128	0.518761	0.709702
BLM	0.61919	3.19481	0.00135769	0.0135972	0.235432	11.7374	0.0617284	0.20174
BLMH	0.325625	8.76402	0.00163308	0.01528	0.165983	25.3848	0.0284439	0.122655
BLNK	0.815008	1.71772	0.394848	0.57884	0.721494	12.4505	0.544653	0.72945
BLOC1S1	-0.343819	37.2355	0.268602	0.454434	-0.462181	26.7694	0.000182979	0.00598107
BLOC1S2	0.374959	21.4955	0.0052469	0.0339041	-0.0435021	13.1148	0.654123	0.8093
BLOC1S3	0.377078	5.6692	0.209618	0.384676	-0.117695	6.28187	0.171218	0.378597
BLVRA	-0.473412	10.6743	0.0861464	0.217575	-0.728859	11.8158	0.0876884	0.252437
BLVRB	-1.11962	76.1372	0.00735727	0.0424463	-0.24619	28.4952	0.00690302	0.0495532
BLZF1	-0.450689	5.08205	0.420526	0.602806	0.310027	9.33485	0.000949406	0.0150756
BMF	0.44979	11.5588	0.529782	0.694566	-0.0769279	12.0922	0.307324	0.529694
BMI1	0.878072	31.8209	0.000385819	0.00587378	0.681066	51.4774	0.00250826	0.0268065
BMP1	0.66524	5.19701	0.00180182	0.0164443	0.498123	11.4964	0.00609401	0.0459035
BMP10	3.67691	0.0728945	0.0433357	0.136718	1.61162	0.204821	0.244073	0.469345
BMP2	1.85774	1.58117	0.145935	0.301668	1.19434	0.317031	0.622601	0.789029
BMP2K	0.999139	5.07347	0.0556383	0.162117	0.518111	17.5328	0.00340276	0.0320239
BMP3	-1.97738	0.857543	0.188965	0.358881	-0.176925	0.416119	0.523647	0.714178
BMP4	0.814036	0.160106	0.283035	0.470953	-1.12726	0.101382	0.703326	0.841542
BMP5	-1.96418	0.0390228	0.333523	0.522184	-0.0137304	0.170597	0.615174	0.782662
BMP6	-0.584564	0.506931	0.596465	0.74068	0.261342	5.51744	0.142128	0.337485
BMP7	-3.51731	0.00935255	0.176431	0.342463	#NAME?	0.000333333	0.0785598	0.236031
BMP8A	0.203801	0.195186	0.30796	0.497479	0.122498	2.5615	0.254374	0.48004
BMP8B	-0.827398	0.602413	0.985206	0.992515	-0.310921	2.01736	0.96467	0.982564
BMPER	-1.01861	0.0318159	0.609494	0.750572	0.658469	0.0558626	0.644078	0.80393
BMPR1A	0.659965	0.265783	0.971954	0.984714	-1.08189	0.542586	0.0822504	0.242379
BMPR1B	4.54144	0.178178	0.154746	0.313336	1.86616	0.299508	0.0113576	0.0686056
BMPR2	0.923421	1.35197	0.703111	0.819482	0.0458068	2.85097	0.481138	0.678019
BMS1	0.582509	9.58413	8.542e-05	0.00228752	0.231881	15.4059	0.000673554	0.0123161
BMS1P1	0.534025	0.0535526	0.136263	0.287779	-0.157512	0.236924	0.703048	0.841542
BMX	1.11541	0.470712	0.42827	0.61025	0.881328	0.777571	0.651225	0.808376
BNC1	-0.686361	0.00226754	0.947975	0.971202	-1.32226	0.00606938	0.0718281	0.223262
BNC2	1.39858	0.0406648	0.0200267	0.0831186	2.44678	0.117677	0.901494	0.949992
BNIP1	0.397785	10.6478	0.00237612	0.0197433	0.097084	5.57309	0.824708	0.912158
BNIP2	-0.239146	25.5066	0.640036	0.774055	-0.0488167	52.5342	0.591435	0.765311
BNIP3	0.664289	4.55784	0.00175204	0.0161031	-0.0354363	5.53551	0.75647	0.872733
BNIP3L	-0.302097	45.2781	0.462056	0.641159	0.422081	39.8853	0.00259591	0.0274727
BNIPL	0.220816	0.150803	0.265307	0.450768	-0.00765164	0.497248	0.69006	0.831724
BOC	0.649237	0.0256209	0.0195512	0.0816946	0.213555	0.178575	0.129069	0.318469
BOD1	0.406168	4.56724	0.0165784	0.072867	0.0790901	10.518	0.190666	0.403611
BOK	2.29793	0.197514	0.817077	0.895081	0.36361	0.352791	0.682813	0.827359
BOLA1	-0.4954	4.53115	0.203694	0.377034	0.100417	4.75508	0.321614	0.543869
BOLA2	-0.0565865	0.357333	0.90805	0.947645	-1.48279	0.000630621	0.301953	0.52468
BOLA3	0.464338	3.90837	0.619548	0.757967	0.216262	8.10762	0.0197106	0.0979367
BOLL	-0.552008	0.00773013	0.741049	0.844701	0.443293	0.22332	0.48513	0.682328
BPESC1	-2.75873	0.00961754	0.83336	0.903678	-2.26464	0.00256118	0.0191328	0.0964385
BPGM	-0.578181	11.3932	0.00328423	0.0248181	0.0981625	9.15322	0.208061	0.425371
BPHL	0.542543	1.04063	0.000585261	0.00764453	0.212638	3.8823	0.103597	0.279968
BPI	-1.4687	14.2428	0.00114216	0.0119877	-2.2034	10.9876	0.073885	0.226701
BPNT1	0.413603	2.40604	0.0411927	0.131575	0.0966868	9.76778	0.0263161	0.117015
BPTF	0.634451	10.2809	0.000170096	0.00346546	0.258397	35.9596	0.00734218	0.0515323
BRAF	-1.25385	16.5224	0.666784	0.793837	0.190003	10.3389	0.0563316	0.189
BRAP	0.0106513	9.40515	0.348575	0.536533	0.22906	11.1828	6.90454e-05	0.00356103
BRCA1	0.691521	1.6359	0.00159883	0.0151645	0.193319	11.6529	0.238209	0.461794
BRCA2	-0.0331426	2.17408	0.724627	0.833341	0.33173	6.52021	0.336325	0.559121
BRCC3	0.710491	4.81261	0.00121023	0.012556	0.198905	11.7172	0.00137432	0.0187597
BRD1	0.182067	11.4511	0.174583	0.339777	0.131683	16.7387	0.107908	0.284846
BRD2	0.354184	61.3175	0.0246018	0.0937902	0.0655321	78.0214	0.284445	0.506102
BRD3	-0.118318	8.81162	0.251179	0.4344	-0.068365	16.7759	0.275621	0.497099
BRD4	0.396045	22.794	0.0313319	0.109577	0.000199804	26.2649	0.75647	0.872733
BRD7	0.638636	8.10952	1.26885e-05	0.000799032	0.139984	17.3919	0.00428652	0.0369113
BRD8	0.617963	4.26298	0.00170353	0.0157478	0.213438	15.3596	0.0277189	0.120888
BRD9	0.161488	4.42986	0.147542	0.303541	0.0626837	11.7451	0.316803	0.538811
BRDT	1.07696	0.00149684	0.0285713	0.103511	0.557547	0.0020598	0.271298	0.491478
BRE	-0.0881629	30.4582	0.524399	0.689892	0.256617	29.8221	0.832382	0.917168
BRF1	0.105536	1.06011	0.404083	0.587713	0.235561	8.31541	0.0953805	0.265887
BRF2	0.735489	7.84795	1.91341e-05	0.00100158	0.238976	6.01821	0.0108491	0.0660852
BRI3	-0.448908	38.6215	0.00633982	0.0384216	-0.729113	35.3584	7.61045e-07	0.000350592
BRI3BP	0.0895051	4.99066	0.942519	0.967364	-0.181978	15.8783	0.142128	0.337485
BRIP1	-2.0315	3.08208	0.746362	0.84741	0.225106	5.5012	0.208061	0.425371
BRIX1	0.729155	6.66906	3.24896e-05	0.001322	0.223145	10.3795	0.0210516	0.10221
BRMS1	-0.201372	15.7134	0.246949	0.430235	-0.0212649	13.2783	0.116951	0.300558
BRMS1L	0.353651	1.48522	0.0761014	0.199932	-0.015864	3.50485	0.618961	0.785235
BRPF1	0.56168	14.1879	0.00215837	0.0184656	-0.0348563	16.8074	0.847776	0.92115
BRPF3	0.320882	5.89032	0.0347182	0.11718	-0.0052708	8.71673	0.925497	0.961861
BRS3	-1.90447	0.00600306	0.863145	0.92065	1.06256	0.0229863	0.257142	0.480588
BRSK1	0.938386	0.345117	0.0224501	0.088302	0.459736	0.78506	0.39936	0.611442
BRSK2	0.291172	0.0225402	0.274012	0.460475	0.103698	0.180666	0.819852	0.910134
BRWD1	0.249747	5.1032	0.0285304	0.103381	0.468871	12.4891	0.000403013	0.00926788
BRWD3	-2.4181	11.1437	0.942519	0.967364	0.392195	9.45222	0.0207287	0.100792
BSCL2	0.297763	9.29044	0.0228196	0.0891138	0.0595078	20.6213	0.377609	0.600091
BSDC1	0.0847739	14.7207	0.0545934	0.160241	0.167093	28.6439	0.0277189	0.120888
BSG	-0.180619	123.493	0.290582	0.478987	-0.251851	87.9901	0.0196362	0.0978407
BSN	0.0275148	0.0514357	0.156917	0.316347	0.29132	0.25829	0.506056	0.698973
BSND	-0.666972	0.0010505	0.445005	0.625645	0.394032	0.031988	0.215572	0.435849
BSPRY	-0.304361	7.86944	0.212626	0.38872	0.454276	8.08826	0.0307164	0.128899
BST1	-1.3146	13.0735	6.24684e-06	0.000579534	-0.946095	15.6452	0.000847691	0.0140066
BST2	0.530349	92.7056	0.0658133	0.181822	0.232899	79.2332	0.226565	0.44716
BSX	2.6615	0.000296407	0.130171	0.279567	Inf	0.00277353	0.0196775	0.0978716
BTAF1	-1.29517	28.3624	0.762013	0.858706	0.117044	29.4577	0.584641	0.760092
BTBD1	0.66289	15.985	0.000890599	0.0100804	0.229796	25.9912	0.000554208	0.0111452
BTBD10	0.462863	2.76672	0.00141714	0.013997	0.0522363	9.07649	0.697334	0.836501
BTBD11	0.52352	2.73745	0.239462	0.421343	-0.0629941	4.0018	0.98822	0.995092
BTBD16	-0.420068	0.00195946	0.195801	0.367631	1.2235	0.00278297	0.674244	0.822181
BTBD17	0.618675	0.0067073	0.00733282	0.042437	1.84713	0.0207873	0.00680405	0.0492771
BTBD18	-0.269951	0.427562	0.927633	0.959778	0.281623	3.2994	0.204494	0.42094
BTBD19	-0.652588	1.6669	0.00872767	0.0474169	-0.385917	3.77023	0.129069	0.318469
BTBD2	0.209367	16.2401	0.0708042	0.190904	0.0383527	42.1871	0.625928	0.790887
BTBD3	0.781235	5.98418	6.25894e-05	0.00192981	0.545397	12.9253	0.000267537	0.00733458
BTBD6	0.120617	6.8714	0.569631	0.718469	0.0455525	12.8432	0.886502	0.941456
BTBD7	-0.091442	3.37335	0.482365	0.657098	0.0859677	8.40779	0.222775	0.442456
BTBD8	0.716309	0.18997	0.00853887	0.046813	0.494548	1.51818	0.00855008	0.0566345
BTBD9	0.0247111	1.56498	0.164351	0.325709	-0.00836372	4.11853	0.863228	0.929927
BTC	-0.327214	0.049711	0.938255	0.96572	-0.976788	0.0787719	0.631127	0.795669
BTD	0.112834	2.83968	0.66379	0.791906	0.0115498	7.55567	0.632929	0.795669
BTF3	0.392579	301.825	0.0228197	0.0891138	0.223859	192.336	0.0660476	0.211125
BTF3L4	0.673656	10.3596	5.77842e-06	0.000555932	0.0636313	30.8762	0.153278	0.353391
BTG1	-1.00078	202.104	0.000268054	0.00463044	-0.72947	33.2613	0.00164613	0.0209348
BTG2	-0.0848022	75.6387	0.740131	0.84388	-0.120954	52.9878	0.326471	0.549137
BTG3	0.356416	19.9579	0.197892	0.370253	0.344242	10.3798	0.421839	0.629297
BTG4	1.25671	0.00304302	0.00576746	0.0362256	-0.935155	0.00425252	0.142806	0.33873
BTK	-0.0938395	18.5805	1	1	0.293078	51.4374	0.00503822	0.0408639
BTLA	0.199328	0.280356	0.669767	0.796222	-0.555495	3.49842	0.194057	0.408138
BTN1A1	2.43984	0.0484987	0.0257949	0.0969862	0.940291	0.0765664	0.0867016	0.251051
BTN2A1	0.383811	8.0602	0.0099599	0.0516939	-0.265697	16.3447	0.00123153	0.0175329
BTN2A2	0.550056	1.65813	0.0354318	0.118568	0.0113519	4.41269	0.647026	0.80393
BTN3A1	0.568973	4.1087	0.00190529	0.0170664	0.0372834	18.6752	0.711964	0.846673
BTN3A2	0.786942	5.93276	0.000767695	0.00913541	0.133481	21.6964	0.487305	0.68331
BTN3A3	0.69003	2.38633	0.000790939	0.00930193	0.136656	12.7249	0.288927	0.511193
BTNL2	1.04582	0.0316648	0.0122525	0.0596159	0.608084	0.044463	0.307902	0.530363
BTNL3	-1.39174	0.0352774	0.773623	0.866831	-0.625407	0.0222182	0.836575	0.918595
BTNL8	-2.06007	0.105401	0.00691133	0.0407533	-0.0498752	0.0827389	0.465228	0.666019
BTNL9	-0.732681	0.0527148	0.196519	0.368347	-0.00562186	0.241108	0.265211	0.486406
BTRC	0.546914	1.4287	0.000247372	0.00438996	0.363388	6.56148	0.000328891	0.00820004
BUB1	0.388734	2.07111	0.0594277	0.169989	0.152829	13.1342	0.427571	0.63341
BUB1B	0.364081	3.09119	0.034017	0.115527	0.108956	14.0294	0.734107	0.860409
BUB3	0.615788	27.1534	4.05578e-06	0.000453135	0.274166	34.821	0.00537044	0.0427079
BUD13	0.2842	9.34028	0.0169548	0.0739583	0.0326629	13.3666	0.748992	0.868205
BUD31	0.374138	37.3599	0.000779237	0.00921646	-0.0188838	31.5589	0.863228	0.929927
BVES	-1.11853	0.403192	0.898789	0.942416	1.48537	0.205891	0.567198	0.747607
BYSL	-1.31068	8.7115	0.328816	0.517387	0.327239	9.33781	0.00609401	0.0459035
BZRAP1	0.265297	8.90384	0.548842	0.703044	0.181275	27.7083	0.531628	0.718902
BZW1	0.615799	20.1842	0.000479571	0.00671561	0.0749722	27.0938	0.112359	0.292642
BZW2	0.565278	31.533	9.73499e-07	0.000198336	0.519383	30.5746	1.53631e-06	0.000448212
C10orf10	-0.0916413	4.00871	0.968777	0.982296	-0.0490648	6.01898	0.393853	0.611442
C10orf107	1.01283	0.0275078	0.0205262	0.084567	2.00246	0.0384079	0.00317168	0.0307943
C10orf11	-0.585083	3.93287	0.00666377	0.0397827	-0.275514	13.7788	0.159094	0.361018
C10orf113	-1.34267	0.00928674	0.783621	0.87293	-2.76813	0.0411292	0.880276	0.938363
C10orf116	0.391124	0.591568	0.634774	0.770022	0.184262	1.28102	0.902072	0.949992
C10orf118	-1.00423	6.45978	0.521718	0.6875	0.420958	5.40918	0.00351805	0.0327464
C10orf128	1.27418	0.619247	0.571023	0.719274	2.15911	3.85323	0.0171198	0.0897643
C10orf129	0.34725	0.0282392	0.654112	0.785138	1.21958	0.425512	0.0100396	0.0628067
C10orf137	0.514791	3.36388	0.000181655	0.00362282	0.204141	7.79642	0.00590543	0.0452858
C10orf2	0.649425	1.80428	6.15088e-05	0.00191636	0.567144	7.13251	3.10343e-05	0.00230657
C10orf25	0.382132	0.918398	0.108528	0.248692	0.0654362	4.37357	0.93332	0.966497
C10orf32	0.385252	8.8353	0.0014581	0.0142124	0.135529	13.9677	0.254374	0.48004
C10orf35	0.242781	0.469024	0.903637	0.945162	0.716673	0.197905	0.166023	0.372375
C10orf40	0.812535	0.000558625	0.649973	0.781822	1.14415	0.000734771	0.14851	0.347322
C10orf47	-0.818278	7.95994	0.548841	0.703044	0.315421	4.16997	0.0466995	0.167585
C10orf53	0.350636	0.000590498	0.376981	0.563844	#NAME?	0.000677778	0.222869	0.442456
C10orf54	-0.321885	55.2307	0.479801	0.655064	-0.825362	83.2604	0.0263161	0.117015
C10orf55	0.335062	1.63652	0.42649	0.60859	-0.174418	1.28487	0.632929	0.795669
C10orf57	0.354678	4.7895	0.0204687	0.0843636	0.0313767	10.1277	0.481138	0.678019
C10orf62	2.41879	0.00207727	0.00601143	0.0372055	2.33405	0.025149	0.288832	0.511193
C10orf67	-2.61774	0.00730783	0.11985	0.265753	2.77234	0.0022017	0.0119722	0.0711525
C10orf71	1.44622	0.00159156	0.0207226	0.0849885	4.33327	0.00510141	0.00174005	0.021678
C10orf76	0.131966	7.56061	0.0634287	0.177372	-0.0143544	16.8767	0.647026	0.80393
C10orf82	-1.97021	0.00843129	0.98322	0.99198	7.14211	0.24056	0.683045	0.827588
C10orf88	0.332545	1.02743	0.0218526	0.0879301	0.179764	4.3412	0.0434598	0.16077
C10orf90	0.458487	0.00631245	0.166933	0.329442	-4.10788	0.0077798	0.0242065	0.111854
C10orf95	1.19133	3.88944	0.571029	0.719274	0.470892	2.5156	0.00363684	0.0334853
C10orf99	-0.233825	0.00921152	0.546288	0.701396	2.39449	0.00609797	0.784363	0.889055
C11orf1	0.13218	7.73873	0.115979	0.259731	0.701258	9.34123	0.000576396	0.0113921
C11orf10	0.309622	42.4307	0.223401	0.401565	-0.11591	89.3747	0.98822	0.995092
C11orf16	0.452797	0.0209715	0.172878	0.338221	0.169095	0.237845	0.786601	0.889055
C11orf20	-0.273018	0.0748914	0.691915	0.811988	0.336864	0.132906	0.889694	0.944238
C11orf21	0.183752	9.43998	0.447143	0.627504	-0.00831558	36.7184	0.591435	0.765311
C11orf24	-0.412284	4.50653	0.342255	0.530698	-0.175129	11.3561	0.119301	0.304119
C11orf30	0.0389296	2.24506	0.484937	0.659177	0.292167	7.39651	0.00503822	0.0408639
C11orf31	0.227189	52.4063	0.0989099	0.239982	0.0932014	31.9331	0.410509	0.620684
C11orf34	0.157418	0.181796	0.523869	0.689572	0.262915	1.01533	0.141452	0.337485
C11orf35	-0.207978	0.731979	0.703111	0.819482	-0.264082	1.70136	0.250264	0.474805
C11orf42	-0.470316	0.0512239	0.223552	0.401698	-0.338508	0.299187	0.460707	0.662668
C11orf45	-0.326333	0.677614	0.0707351	0.190904	-0.499037	1.97697	0.174353	0.382629
C11orf48	0.633704	12.1317	0.000139432	0.00304362	0.249523	23.1514	0.0721858	0.223262
C11orf49	0.339069	3.14696	0.0688972	0.187329	0.193767	12.1871	0.0375413	0.146325
C11orf52	-1.36281	0.0149337	0.27942	0.466363	0.317469	0.0265918	0.638518	0.800136
C11orf53	-0.138508	0.00534195	0.436113	0.617698	-2.0175	0.00565023	0.109037	0.287398
C11orf54	-0.0282601	2.24221	0.418152	0.600985	0.406874	11.1601	0.000847691	0.0140066
C11orf57	0.738426	6.27073	1.97342e-07	9.32058e-05	0.39734	10.1283	0.00153203	0.0200044
C11orf58	0.460577	14.1507	0.00683154	0.0404578	0.179785	63.4013	0.0136738	0.0773883
C11orf63	0.50408	0.535469	0.120809	0.267581	0.658833	1.78199	0.0243256	0.111854
C11orf65	0.390577	0.127171	0.418065	0.600985	0.115379	2.11987	0.499764	0.693714
C11orf67	0.532948	3.36946	0.00650007	0.0390964	0.184411	6.86656	0.0105348	0.0647356
C11orf68	0.126183	10.6824	0.195038	0.366396	0.114616	23.4468	0.0895635	0.2563
C11orf70	-1.05621	0.00229493	0.541716	0.701396	0.854767	0.00308307	0.690059	0.831724
C11orf71	0.189802	5.43747	0.077475	0.202364	0.292182	5.67151	0.134177	0.325567
C11orf73	0.465045	4.74684	0.0556383	0.162117	0.165703	11.6831	0.0144731	0.0802569
C11orf74	0.554534	6.10331	0.0761014	0.199932	0.443741	4.84755	0.00572205	0.0444374
C11orf75	-0.933246	2.5831	0.0156692	0.0700266	-1.25552	9.36468	0.0001037	0.00428545
C11orf80	0.363104	1.67351	0.0012637	0.0129364	0.286554	4.04177	0.046568	0.167585
C11orf82	0.439046	0.653458	0.041192	0.131575	0.125287	2.85162	0.618961	0.785235
C11orf83	0.20514	4.99386	0.115027	0.258223	0.136177	10.6815	0.538121	0.724266
C11orf84	0.00374327	4.27098	0.945798	0.969259	-0.0780726	7.36659	0.481138	0.678019
C11orf85	-0.34436	0.0198508	0.494584	0.664165	0.432642	0.0195391	0.32334	0.546316
C11orf87	-1.82515	0.00419727	0.103182	0.245955	0.123426	0.0122922	0.782526	0.888274
C11orf88	2.34824	0.00171767	0.456134	0.63651	1.02431	0.00728493	0.927311	0.963593
C11orf9	-0.988488	1.34808	0.566826	0.716468	0.415344	3.07655	0.584641	0.760092
C11orf92	-0.73419	0.0100197	0.661122	0.790448	0.219966	0.0306667	0.657886	0.812722
C11orf93	0.68681	0.00597152	0.0782091	0.203642	0.297467	0.0363003	0.78982	0.891993
C11orf94	-0.0882619	0.195922	0.837835	0.906472	0.00308521	0.669578	0.902072	0.949992
C11orf95	-1.08914	4.82498	0.799963	0.883364	-0.0906574	11.1126	0.427571	0.63341
C12orf10	0.111414	20.5739	0.254599	0.438199	-0.0437872	18.0603	0.351458	0.573594
C12orf23	0.287076	5.33142	0.11408	0.256763	0.371081	13.7192	0.107908	0.284846
C12orf29	-0.0545741	2.059	0.860992	0.919061	0.235153	7.20615	0.0934091	0.262637
C12orf36	1.41085	0.000655281	0.200698	0.373734	5.59877	0.00643	0.00787955	0.0539291
C12orf39	5.17075	0.743044	0.0325124	0.112438	1.20921	0.104107	0.000607729	0.0117153
C12orf4	0.172675	1.79061	0.142989	0.297205	0.13988	7.17901	0.0858448	0.248926
C12orf40	-0.939278	0.00618941	0.585749	0.732222	-0.0964109	0.0831752	0.475893	0.673358
C12orf42	0.710502	0.194089	0.867396	0.923086	0.089196	0.249479	0.960515	0.98135
C12orf43	0.565597	3.27617	8.1893e-06	0.000657073	0.0546644	7.34825	0.481138	0.678019
C12orf44	0.0869771	7.04485	0.411082	0.594275	-0.28383	11.1142	0.0108491	0.0660852
C12orf45	0.535433	9.86171	0.000106582	0.00261496	0.303007	12.8757	0.0277189	0.120888
C12orf49	-0.19375	4.60557	0.379036	0.565696	0.104867	11.0027	0.302654	0.52468
C12orf5	0.106618	5.87787	0.492699	0.662233	-0.378841	2.52448	0.0660476	0.211125
C12orf50	-0.059819	0.00513501	0.059046	0.169223	1.22502	0.0128942	0.463932	0.664357
C12orf52	0.341591	4.97775	0.0224526	0.088302	0.12143	8.45487	0.0603411	0.198533
C12orf54	1.65622	0.0143222	0.0086327	0.0470856	0.209113	0.0339854	0.951905	0.976938
C12orf56	1.367	0.172081	0.00419339	0.0293016	-1.01163	0.0301973	0.315663	0.538811
C12orf57	0.351019	63.9304	0.0310094	0.109147	-0.138227	21.1683	0.96467	0.982564
C12orf60	-0.407674	0.128334	1	1	0.938502	0.696462	0.00110239	0.0164743
C12orf61	-0.0752347	0.891387	0.886962	0.935158	0.0929285	0.850677	0.298032	0.520982
C12orf65	0.637512	1.35925	0.00106209	0.0113946	0.417679	5.17529	0.00078553	0.0134809
C12orf66	0.398214	1.61412	0.0042162	0.0294016	0.440583	6.02397	0.00132513	0.0183315
C12orf68	1.20382	0.0541672	0.0506967	0.152288	1.71065	0.0661285	0.297882	0.520982
C12orf69	-0.82666	0.0377801	0.138859	0.29142	1.24284	0.138574	0.00214301	0.0246118
C12orf71	-0.613656	0.25382	0.425284	0.607134	0.00317274	1.03283	0.726701	0.855609
C12orf73	0.248576	2.07104	0.0103217	0.052884	0.0911173	3.90436	0.336325	0.559121
C12orf74	1.22024	0.0124052	0.00525374	0.0339378	1.49695	0.0217286	0.52899	0.718367
C12orf75	0.70788	7.52515	0.0387995	0.126101	-0.0677414	11.2085	0.625928	0.790887
C12orf76	0.249129	3.31306	0.1305	0.280041	0.14997	7.23641	0.116951	0.300558
C12orf77	1.03279	0.039727	0.121027	0.267931	3.47821	0.0432464	0.872894	0.933855
C13orf33	-1.44474	0.122343	0.891846	0.938355	-0.298684	0.01339	0.891598	0.94579
C13orf35	1.08492	0.0084589	0.239377	0.421343	-0.611674	0.0546166	0.0077401	0.0535
C14orf1	0.449965	11.3342	0.00735727	0.0424463	0.191606	12.8883	0.0132888	0.0759744
C14orf101	-0.0285276	1.34588	0.398305	0.582121	0.186109	6.41485	0.0196362	0.0978407
C14orf102	0.135958	2.11697	0.156375	0.315866	0.162596	8.00681	0.0357256	0.141649
C14orf105	0.365896	0.00454145	0.987485	0.994231	0.306763	0.07658	0.800522	0.898141
C14orf118	-0.07612	5.16753	0.392577	0.576711	0.267415	9.85748	0.0153127	0.0832132
C14orf119	0.135167	4.26423	0.202232	0.375521	-0.00558485	11.701	0.591435	0.765311
C14orf126	0.616755	2.0686	0.000228194	0.004204	0.347885	7.59495	0.000673554	0.0123161
C14orf129	0.341107	2.55768	0.0333279	0.114154	0.273779	7.26612	0.0243256	0.111854
C14orf132	1.55951	0.0264202	0.0855117	0.216525	0.239579	0.0717312	0.599653	0.770491
C14orf142	0.608173	6.1757	0.0193745	0.0811905	0.122781	10.3997	0.0822504	0.242379
C14orf159	0.15959	7.96367	0.215666	0.391658	0.110744	28.3266	0.0339844	0.137506
C14orf166	0.227642	67.0723	0.0238238	0.091835	0.200089	80.3246	0.0144731	0.0802569
C14orf166B	-0.953277	0.00858159	0.103955	0.247076	-1.2064	0.0885029	9.62781e-05	0.00414526
C14orf169	0.444669	4.15783	0.00749862	0.0430704	0.118263	7.72367	0.0339844	0.137506
C14orf177	2.49719	0.00417738	0.373151	0.560414	#NAME?	0.000153333	0.398859	0.611442
C14orf178	0.517768	0.638968	0.00388166	0.0278059	0.452311	0.933996	0.000436754	0.0095709
C14orf180	1.19265	0.000164286	0.323094	0.511134	0.762135	0.00219275	0.451301	0.653354
C14orf182	-0.444851	0.190254	0.0510638	0.152972	0.481262	0.549868	0.187317	0.399443
C14orf2	0.145956	27.948	0.109439	0.249699	-0.159999	17.6467	0.200971	0.416407
C14orf23	-4.46203	0.00397709	0.302027	0.491229	#NAME?	0.000503333	0.222869	0.442456
C14orf28	0.305858	0.905865	0.241112	0.422795	-0.00497893	1.3793	0.75647	0.872733
C14orf37	0.647053	1.11749	0.0151443	0.0683308	-0.394049	0.533527	0.703043	0.841542
C14orf39	0.917903	0.116609	0.061339	0.173498	2.77191	0.0127892	0.673246	0.822181
C14orf43	0.588758	21.7735	0.00811463	0.045197	0.220883	17.1735	0.184012	0.394785
C14orf45	0.603682	1.02423	0.000494581	0.00686108	0.454166	3.04646	6.90454e-05	0.00356103
C14orf64	0.0944579	0.0793094	0.922763	0.956559	-0.360425	0.453798	0.878732	0.93689
C14orf79	-0.316109	1.47868	0.350697	0.538126	0.274078	3.25307	0.0445182	0.163233
C14orf80	-0.41608	1.18338	0.289643	0.478273	-0.554912	5.28145	6.29812e-05	0.00341023
C14orf93	0.429502	3.17498	0.000723099	0.00882368	0.138537	6.31084	0.0550448	0.186224
C15orf23	0.414079	1.97817	0.0116141	0.0573424	0.0647912	11.0954	0.647026	0.80393
C15orf26	3.36951	0.957472	0.0257131	0.0967139	3.61411	0.978712	6.51776e-05	0.00348403
C15orf27	-0.294164	0.0864445	0.375847	0.562836	0.141278	1.3029	0.121688	0.307675
C15orf29	0.456819	2.57375	0.338083	0.526507	0.175836	13.6207	0.0840322	0.245748
C15orf32	1.12891	0.00115019	0.0721465	0.193305	#NAME?	5e-05	0.398859	0.611442
C15orf38	0.438618	0.689499	0.139968	0.293065	0.0939613	0.828458	0.549122	0.734051
C15orf39	0.46512	43.0737	0.067033	0.184183	0.057875	41.2276	0.878732	0.93689
C15orf40	0.319395	2.59068	0.0658133	0.181822	0.154361	6.43695	0.162063	0.365506
C15orf41	0.708446	0.366297	0.00479724	0.0321097	0.15141	2.75087	0.134177	0.325567
C15orf43	1.15348	0.00517865	0.786241	0.874766	-3.24005	0.0166404	0.106702	0.283498
C15orf44	0.4919	5.95952	6.15088e-05	0.00191636	0.186422	17.6115	0.0140685	0.0787506
C15orf48	-1.98686	3.45606	0.721527	0.831539	-0.627636	0.222005	0.142128	0.337485
C15orf52	-0.197325	0.754691	0.950719	0.972479	0.499569	2.78606	0.0366876	0.144147
C15orf54	1.32915	0.00357323	0.00128344	0.0130741	0.677745	0.0140814	0.315611	0.538811
C15orf55	0.326322	0.00774452	0.668207	0.795302	-0.152024	0.182479	0.747604	0.868205
C15orf56	0.270693	0.057402	0.640379	0.77438	0.850782	0.215145	0.0110919	0.067489
C15orf57	0.226329	2.47148	0.0160275	0.071138	0.0499444	6.78974	0.972517	0.987163
C15orf59	0.726636	0.00890011	0.160941	0.32168	0.185779	0.00844523	0.708598	0.844777
C15orf60	-0.389783	0.0368614	0.888676	0.936632	0.0625185	0.268029	0.53927	0.725342
C15orf61	-0.102967	8.99947	0.740131	0.84388	-0.19288	12.9167	0.538121	0.724266
C15orf62	0.22161	0.568612	0.825521	0.899885	0.0465736	2.97069	0.569127	0.749745
C15orf63	0.483518	8.67939	0.0273563	0.100707	-0.0424479	31.002	0.697334	0.836501
C16orf11	0.680592	0.0299921	0.306118	0.495748	0.340338	0.0318884	0.677069	0.823769
C16orf13	0.117372	38.092	0.401766	0.585327	0.139779	39.0348	0.870974	0.932056
C16orf3	-0.22397	0.063242	0.21671	0.39328	-0.181053	0.533102	0.99605	0.998474
C16orf46	0.491386	0.859886	0.000436953	0.00631598	0.0893124	1.79932	0.215328	0.435672
C16orf48	0.01454	5.73737	0.926137	0.958374	0.0163436	5.18877	0.639961	0.800136
C16orf5	-0.00269636	7.86662	0.464568	0.643399	-0.319337	18.4749	0.551223	0.734376
C16orf52	0.188479	0.582057	0.53655	0.699983	0.150999	3.93398	0.129069	0.318469
C16orf54	-0.134391	24.8346	0.484938	0.659177	-0.544269	50.0292	0.00234095	0.0256638
C16orf55	0.320101	1.09127	0.122822	0.270608	0.0206518	1.68727	0.262734	0.482538
C16orf58	-0.0171952	16.4592	0.709236	0.823755	-0.141137	22.6232	0.786601	0.889055
C16orf59	0.301027	1.21116	0.193621	0.364593	-0.0710616	2.96685	0.404912	0.61613
C16orf62	-0.119111	4.34583	0.590789	0.736175	0.0661007	19.094	0.197492	0.411906
C16orf7	-0.0389744	5.16582	0.815921	0.894474	-0.0632402	9.90689	0.0934091	0.262637
C16orf70	-0.166892	4.69249	0.273986	0.460471	-0.257669	8.71212	0.00203623	0.0237483
C16orf71	0.620594	0.16126	0.0185071	0.0786497	0.20127	0.898698	0.0973846	0.269209
C16orf72	0.127049	11.3609	0.543362	0.701396	0.0048567	13.903	0.632929	0.795669
C16orf74	-0.59177	10.0372	0.0380283	0.124359	-0.683614	11.4784	0.000700084	0.0126944
C16orf78	-1.73706	0.000990528	0.330423	0.51862	1.98935	0.000535719	0.841384	0.918595
C16orf79	0.11256	1.76822	0.491401	0.661643	-0.602607	4.01244	5.48105e-05	0.00313269
C16orf80	0.130132	16.5786	0.302014	0.491229	0.102456	25.4651	0.226565	0.44716
C16orf86	-0.109462	2.62953	0.331887	0.519857	0.00607556	3.41781	0.66125	0.813052
C16orf87	0.187735	7.47217	0.0143058	0.0656994	0.0692281	9.16843	0.284445	0.506102
C16orf88	0.58564	1.73845	0.0113448	0.0564684	0.0483651	10.7272	0.475013	0.672686
C16orf89	-0.346362	0.0486096	0.545343	0.701396	0.0307924	0.220814	0.980368	0.991578
C16orf90	0.0449113	0.0471659	0.390802	0.575079	0.083714	0.22805	0.695708	0.836501
C16orf91	0.119471	4.84618	0.286837	0.474848	0.0607644	4.71631	0.254374	0.48004
C16orf92	0.953303	0.0298632	0.444051	0.62498	0.102569	0.06054	0.736533	0.862664
C16orf93	0.0731953	7.54403	0.610856	0.751403	-0.139141	9.919	0.427571	0.63341
C17orf100	0.358738	0.309886	0.0791774	0.205622	0.351716	1.35103	0.119301	0.304119
C17orf101	0.0348094	2.67687	0.315725	0.503846	-0.0777756	10.8644	0.416151	0.624051
C17orf102	3.96269	0.000482662	0.0311971	0.109493	1.01138	0.000435621	0.841384	0.918595
C17orf104	0.546546	0.38562	0.329787	0.518289	0.360617	0.952844	0.0105348	0.0647356
C17orf105	0.66052	0.0413197	0.0616424	0.174128	0.906259	0.0944136	0.0226212	0.106884
C17orf108	0.686531	1.05435	0.00035114	0.00551135	0.576756	2.21658	0.000290684	0.00763709
C17orf28	-1.29818	0.106152	0.846432	0.910081	-0.17331	0.476676	0.287138	0.509786
C17orf49	0.158317	51.7339	0.444684	0.625327	-0.310272	55.7247	2.81697e-05	0.00220253
C17orf58	0.367385	3.99639	0.202232	0.375521	-0.185469	2.99952	0.321614	0.543869
C17orf59	0.0796307	3.55743	0.625373	0.762624	-0.254899	5.58195	0.0218731	0.10418
C17orf61	0.152336	59.9884	0.161865	0.322859	0.0182936	25.4712	0.544653	0.72945
C17orf62	-0.150484	7.5881	0.799963	0.883364	-0.252681	35.8937	0.0105348	0.0647356
C17orf64	0.547123	0.466057	0.182481	0.350246	-0.273286	0.18942	0.984189	0.994169
C17orf65	0.176736	4.76546	0.0913681	0.226903	-0.219745	11.7754	0.0175995	0.0913724
C17orf67	0.645466	1.3982	0.000877525	0.00998688	0.478446	2.61429	0.0071196	0.050441
C17orf70	0.148438	6.41113	0.22973	0.409155	-0.154347	15.7497	0.215328	0.435672
C17orf72	0.706365	4.12913	0.156954	0.316347	0.072311	7.30321	0.506056	0.698973
C17orf74	4.42595	0.050238	0.246197	0.429069	2.19223	0.00960533	0.0724401	0.223801
C17orf75	0.36262	2.13488	0.0273562	0.100707	0.209621	6.11969	0.0243256	0.111854
C17orf77	-1.60413	0.00808986	0.810346	0.890429	-2.54152	0.0565427	0.0522967	0.180982
C17orf79	-0.0094153	10.3599	0.965492	0.980832	-0.137771	10.4953	0.382978	0.604983
C17orf80	0.727927	2.11692	5.02746e-05	0.00172118	0.376667	10.0778	0.000492268	0.0103134
C17orf82	1.29086	0.0187643	0.0270898	0.100098	-0.614593	0.0241685	0.639477	0.800136
C17orf85	-0.183891	10.3796	0.625372	0.762624	0.179054	20.1091	0.0858448	0.248926
C17orf89	0.13492	18.4004	0.251179	0.4344	-0.0504908	22.4074	0.475013	0.672686
C17orf97	0.27321	1.59363	0.411078	0.594275	0.427303	6.11994	0.0323155	0.133095
C18orf1	0.762903	1.94281	0.122822	0.270608	0.389988	4.33044	0.909872	0.953685
C18orf21	0.459926	9.09149	0.000712332	0.0087488	0.0831615	11.6225	0.518761	0.709702
C18orf25	0.461478	10.4112	0.000944682	0.0105001	0.00649777	13.0731	0.393853	0.611442
C18orf26	1.27354	0.0683413	0.914433	0.951712	-0.984427	0.082295	0.381599	0.604983
C18orf32	-0.0162839	40.4641	0.998356	0.999655	0.114939	92.5389	0.139439	0.333735
C18orf34	3.9923	0.00492067	0.223982	0.402358	0.857902	0.00138745	0.439325	0.643353
C18orf54	-0.482148	0.716424	0.242769	0.424735	0.376378	3.68844	0.0404099	0.153646
C18orf56	0.460276	3.9583	0.0525524	0.155925	-0.127643	7.53774	0.316803	0.538811
C18orf62	-0.0428035	0.000464026	0.550987	0.704872	-0.199592	0.00134905	0.577945	0.755153
C18orf8	0.115162	14.349	0.22973	0.409155	-0.0141401	19.3035	0.416151	0.624051
C19orf10	-0.0361204	112.941	0.762013	0.858706	-0.323769	46.3114	0.00388528	0.0348534
C19orf12	0.537401	1.87592	2.76061e-05	0.00120526	0.207312	5.29179	0.00147772	0.0195169
C19orf18	1.00238	0.725162	2.61059e-05	0.00117582	0.618918	2.09277	0.000454583	0.00980766
C19orf21	-0.249553	0.10367	0.282998	0.470953	-0.638453	0.0318078	0.962304	0.982564
C19orf25	-0.112753	2.17597	0.896734	0.940593	-0.0691406	6.27203	0.551223	0.734376
C19orf26	2.02769	0.32179	0.116101	0.259905	0.96151	0.329075	0.104407	0.281191
C19orf33	2.65278	3.57606	0.000122873	0.00283085	0.752467	0.628171	0.000623815	0.0118501
C19orf35	-1.28278	2.20109	0.0154879	0.0694621	-0.795504	6.50849	0.0026863	0.0280348
C19orf38	-1.27674	19.9685	0.000304546	0.00500694	-1.54888	16.5356	2.09917e-05	0.00183181
C19orf40	0.150258	1.04913	0.241112	0.422795	0.185256	2.91201	0.150431	0.349225
C19orf42	0.0727734	8.3155	0.684857	0.806666	-0.0702274	19.3734	0.7215	0.853237
C19orf43	0.0587297	152.262	0.806336	0.887807	-0.163458	105.501	0.0603411	0.198533
C19orf44	0.0788523	1.73577	0.998356	0.999655	0.0420756	7.32793	0.316803	0.538811
C19orf45	0.240047	1.05571	0.196457	0.368272	0.229825	0.287725	0.377949	0.600436
C19orf47	0.0286737	2.51927	0.484937	0.659177	-0.0762493	8.01594	0.341323	0.563595
C19orf48	0.543996	44.7403	0.00121023	0.012556	0.173504	33.1688	0.234282	0.457129
C19orf52	0.279507	6.93337	0.00416172	0.0291194	-0.069305	7.35476	0.91768	0.957863
C19orf53	0.0963851	66.3755	0.23456	0.415125	0.0124898	27.2969	0.69006	0.831724
C19orf54	-0.0933167	8.15524	0.290582	0.478987	-0.294388	12.1528	0.000328891	0.00820004
C19orf55	0.119272	3.61874	0.151028	0.308333	-0.151527	8.33798	0.275621	0.497099
C19orf57	0.44278	0.432898	0.173922	0.339383	0.589962	1.47746	0.468931	0.668285
C19orf59	-1.40815	9.68162	0.00097285	0.0107024	-2.20309	10.9849	3.58469e-05	0.00243298
C19orf6	0.0556416	18.3054	0.434927	0.616481	-0.0981305	68.6439	0.162063	0.365506
C19orf60	0.590452	74.7433	0.422906	0.604805	-0.151579	11.8018	0.156166	0.357444
C19orf73	-0.0291811	1.31586	0.0817148	0.20991	-0.103803	0.715976	0.779036	0.885236
C19orf76	0.369423	5.82285	0.00588018	0.0366405	-0.585758	4.07176	0.153278	0.353391
C19orf77	0.272214	128.121	0.420526	0.602806	0.107882	79.457	0.433348	0.638379
C1D	0.304142	8.5003	0.0964081	0.235756	-0.11521	13.3926	0.91768	0.957863
C1GALT1	-2.31041	16.0963	0.929411	0.959993	-0.0606841	11.4119	0.675596	0.822181
C1GALT1C1	0.162336	3.48829	0.321724	0.509779	-0.0429648	13.2	0.840071	0.918595
C1QA	-0.565358	4.16002	0.204395	0.378129	-2.66955	17.7721	0.0994218	0.272949
C1QB	-0.749095	3.55276	0.828739	0.901587	-2.44857	17.5308	0.184012	0.394785
C1QBP	0.167127	81.2601	0.434927	0.616481	0.224445	98.0913	0.0384779	0.148789
C1QC	-0.228977	2.98645	0.576066	0.724342	-2.10923	9.30616	0.1273	0.316139
C1QL1	0.212503	0.122659	0.0670269	0.184183	0.863314	0.270425	0.708377	0.844617
C1QL2	0.287739	0.00287821	0.462845	0.642081	-0.216243	0.000804281	0.48981	0.685446
C1QL3	-0.393554	0.0968363	0.799625	0.883364	0.36065	1.8539	0.0737904	0.226576
C1QL4	1.36408	0.00483655	0.000171973	0.00350027	1.6179	0.0185107	0.0181167	0.0928981
C1QTNF1	-0.278347	0.106383	0.306609	0.496502	0.717597	0.236149	0.877756	0.93689
C1QTNF2	-0.861754	0.0952196	0.153068	0.311188	-1.34781	0.0333411	0.192797	0.407552
C1QTNF3	0.595259	1.30106	0.000612561	0.00785295	0.0635972	4.18897	0.506056	0.698973
C1QTNF4	0.2626	83.4447	0.919593	0.954167	-1.22466	38.0762	0.341323	0.563595
C1QTNF6	0.292506	0.565088	0.482365	0.657098	0.161081	1.84382	0.197492	0.411906
C1QTNF7	0.406383	0.0123735	0.193075	0.364031	-0.0758971	0.201315	0.516629	0.708869
C1QTNF8	0.245016	0.0014531	0.86298	0.920521	-2.13296	0.00272477	0.951949	0.976938
C1QTNF9	0.551315	0.0119971	0.918068	0.953489	0.311446	3.75146	0.410509	0.620684
C1QTNF9B	0.586644	0.127298	0.31792	0.505757	-0.175648	0.185646	0.740063	0.864575
C1R	-0.187219	1.12629	0.188032	0.357536	0.494952	2.23038	0.041406	0.155796
C1RL	-0.141788	4.45352	0.302014	0.491229	-0.00498111	19.5555	0.817051	0.907746
C1S	0.488735	0.262023	0.00374805	0.0270749	0.339558	1.64956	0.139439	0.333735
C1orf100	0.984435	0.0523296	0.550998	0.704872	0.445294	0.617079	0.141452	0.337485
C1orf101	0.214325	0.245292	0.524386	0.689892	0.0337325	0.977217	0.863228	0.929927
C1orf105	-0.787012	0.0343185	0.940937	0.967035	0.194984	0.107045	0.499244	0.693714
C1orf106	-0.639752	0.210559	0.663944	0.792045	-0.573293	1.16617	0.00739717	0.0518886
C1orf109	0.573082	1.87099	2.15702e-05	0.00105969	0.471815	5.64074	4.94344e-06	0.000878449
C1orf110	-0.530534	0.00107091	0.0758077	0.199761	1.0813	0.00268317	0.335882	0.559121
C1orf111	3.01753	0.020287	0.49558	0.664686	2.15733	0.134574	0.0074489	0.0522064
C1orf112	-0.27573	1.8746	0.743244	0.846043	0.118229	6.30645	0.0563316	0.189
C1orf114	2.74376	0.151762	0.242276	0.424479	0.48658	0.451541	0.142128	0.337485
C1orf115	0.482012	0.200994	0.585224	0.73167	-0.832957	0.217132	0.18294	0.394651
C1orf116	0.718309	0.346774	0.0695266	0.188502	1.51688	0.0964056	0.00306435	0.0301935
C1orf122	-0.0870699	11.522	0.38577	0.570987	-0.0578748	5.66871	0.55245	0.73566
C1orf127	0.744312	0.381352	0.730734	0.837954	-0.151458	0.955147	0.307796	0.53032
C1orf129	-1.41842	0.00118933	0.238622	0.420451	1.7016	0.0245376	0.528507	0.717909
C1orf131	0.562152	1.50002	0.0029513	0.0228678	0.212736	3.72483	0.00993014	0.062193
C1orf141	1.24422	0.118671	0.103151	0.245955	2.23344	0.152905	0.0252777	0.114908
C1orf146	0.882906	0.0313724	0.695377	0.814106	0.310528	0.753531	0.136789	0.329531
C1orf158	-1.82652	0.00266313	0.561857	0.712891	1.80298	0.00616046	0.0934619	0.262637
C1orf159	-0.0312199	1.31051	0.607971	0.74914	-0.126901	3.7183	0.222775	0.442456
C1orf162	-0.882015	33.1626	0.0310094	0.109147	-1.16553	83.6767	0.000371689	0.00887106
C1orf168	2.22495	0.00358536	0.273716	0.460471	1.98017	0.00577513	0.68429	0.828943
C1orf172	0.829514	0.107431	0.853375	0.914689	0.22059	0.258581	0.341323	0.563595
C1orf173	2.35484	0.0182782	0.0677135	0.185249	0.997039	0.0668818	0.000724436	0.0129054
C1orf174	0.293051	7.09755	0.0158475	0.0705802	0.167042	12.3382	0.0822504	0.242379
C1orf177	0.397135	0.0217177	0.043146	0.136347	0.398828	0.11045	0.928867	0.965108
C1orf185	1.17668	0.00407126	0.0359457	0.119883	-0.211893	0.0148948	0.482347	0.679282
C1orf189	-0.144531	0.144729	0.882868	0.933196	0.190272	0.400239	0.770214	0.879938
C1orf192	-0.0454449	1.33217	0.663775	0.791906	0.243747	5.92806	0.0631417	0.205056
C1orf194	0.177039	0.0607151	0.879368	0.930788	0.083448	0.222628	0.7215	0.853237
C1orf198	0.810236	1.23123	0.00110928	0.0116978	0.452684	2.38366	0.144856	0.341227
C1orf200	-0.337025	1.40125	0.136906	0.28869	-0.0940769	6.29013	0.499764	0.693714
C1orf204	0.0859016	0.411875	0.278299	0.465223	0.239309	0.835809	0.0277189	0.120888
C1orf21	-0.258881	1.23153	0.376807	0.563624	0.0763773	2.55118	0.909872	0.953685
C1orf210	0.297295	0.0310782	0.712494	0.826385	0.376065	0.0508196	0.128788	0.318469
C1orf212	0.0195196	3.08246	0.521718	0.6875	-0.0515021	12.9555	0.654123	0.8093
C1orf213	0.528892	0.981045	0.0049223	0.0325146	0.00362296	1.14544	0.356595	0.578728
C1orf216	0.307975	2.96348	0.0350734	0.11771	0.100939	11.464	0.456896	0.658382
C1orf220	0.921902	0.167428	0.000379204	0.00580379	0.0450957	1.32291	0.93332	0.966497
C1orf226	4.28343	1.31103	0.0517294	0.15441	1.82616	0.822608	0.0297482	0.126795
C1orf227	0.559405	0.128885	0.02616	0.0978864	0.250871	0.459602	0.302654	0.52468
C1orf229	1.26401	0.0128874	0.0340169	0.115527	1.05278	0.0137568	0.337644	0.56098
C1orf27	0.794232	6.64356	0.000190805	0.00371962	0.258707	10.9666	0.000256615	0.00717603
C1orf31	0.655721	10.1419	0.0616876	0.174128	-0.044262	12.3485	0.870974	0.932056
C1orf35	0.0823933	5.26266	0.678812	0.803005	0.0241129	8.09146	0.37819	0.600575
C1orf43	0.149692	48.1383	0.524399	0.689892	0.00456964	51.1753	0.254374	0.48004
C1orf50	0.446676	3.85495	0.00044388	0.00637043	0.294961	9.3883	3.10343e-05	0.00230657
C1orf51	1.19018	0.134105	0.0434426	0.136985	0.364994	0.189113	0.796798	0.895728
C1orf52	0.252777	8.02703	0.0256734	0.0965994	0.0606308	13.8639	0.367009	0.589477
C1orf53	0.582127	2.64073	0.00384698	0.0276031	0.288726	0.890473	0.655889	0.810689
C1orf54	-0.257171	10.0135	0.141868	0.295851	0.275664	5.41693	0.706725	0.842904
C1orf56	0.390228	6.88952	0.0968212	0.236655	-0.15704	7.98035	0.0132888	0.0759744
C1orf61	0.789439	0.0215587	0.233774	0.41458	2.59033	0.0666345	0.42162	0.629297
C1orf63	0.340344	15.0022	0.177214	0.343196	0.0289337	82.1403	0.591435	0.765311
C1orf64	0.401019	0.0024205	0.212015	0.388126	5.20186	0.0105436	0.394135	0.611442
C1orf65	Inf	0.000542857	0.00110808	0.0116978	-1.74699	0.00111477	0.742233	0.864575
C1orf74	-0.283396	0.542857	0.815919	0.894474	0.360947	1.67794	0.0144731	0.0802569
C1orf85	0.0533139	6.09121	0.146393	0.301866	-0.174272	8.81277	0.445034	0.64788
C1orf86	-0.102162	4.08603	0.965492	0.980832	0.15519	5.65954	0.525175	0.714178
C1orf87	1.54601	0.000465065	0.0576057	0.166218	#NAME?	0.000496667	0.131059	0.321438
C1orf88	0.109221	0.118504	0.20144	0.374865	0.372065	0.100667	0.454571	0.657211
C1orf94	2.3464	0.000284913	0.0336007	0.11475	2.42609	0.000934902	0.394135	0.611442
C1orf95	2.17773	0.0199899	0.512187	0.679204	3.07499	0.392941	0.932918	0.966497
C2	-0.18941	5.96106	0.724623	0.833341	-0.690181	7.32307	0.439169	0.643353
C20orf111	0.264309	52.9663	0.135282	0.286283	-0.0306012	23.6425	0.129069	0.318469
C20orf112	1.03	8.80206	4.83496e-08	6.2797e-05	0.329435	14.3845	0.041406	0.155796
C20orf118	0.647508	1.95155	0.419502	0.602548	-1.04565	21.8306	0.0031823	0.0307943
C20orf132	0.46138	0.789443	0.0272124	0.100408	0.134296	1.96078	0.226565	0.44716
C20orf141	-0.176322	0.0223016	0.0388636	0.12627	0.0614917	0.00739536	0.845053	0.92115
C20orf144	0.156966	0.0493693	0.328757	0.517334	-0.469813	0.256043	0.230824	0.452782
C20orf151	2.40043	0.0624793	0.132532	0.283269	0.452203	0.0101514	0.263162	0.483202
C20orf152	0.476755	0.030859	0.0133047	0.0626544	0.948693	0.0918496	0.773972	0.882302
C20orf160	0.740287	0.0248528	0.857544	0.917095	-0.603348	0.0378886	0.0236016	0.109895
C20orf166	2.87586	0.081361	0.637198	0.771701	1.37853	0.367575	0.0307304	0.128931
C20orf173	0.776682	0.0218966	0.504914	0.672991	0.282052	0.27976	0.94115	0.970236
C20orf194	-1.82069	7.60205	0.0193745	0.0811905	-0.224405	11.2886	0.121688	0.307675
C20orf195	0.320881	0.187151	0.145291	0.300456	-0.0642742	0.289988	0.843021	0.919818
C20orf196	0.0631696	3.36962	0.700057	0.817159	0.129512	4.48781	0.17753	0.38665
C20orf197	0.371202	1.78709	0.200777	0.373734	0.466702	8.84427	0.878732	0.93689
C20orf20	0.0486129	8.36823	0.434927	0.616481	-0.0816948	10.6165	0.493514	0.688461
C20orf201	-0.291842	1.74259	0.922864	0.956559	-0.143296	1.18998	0.632929	0.795669
C20orf202	1.11944	0.0562066	0.073024	0.194953	0.189353	0.0704095	0.244309	0.469707
C20orf203	1.39203	0.329584	2.89706e-05	0.00123622	1.0965	1.28472	0.00123153	0.0175329
C20orf24	-0.158952	103.607	0.284977	0.472783	-0.325825	67.8444	0.00388528	0.0348534
C20orf26	-0.616353	0.00940827	0.938545	0.965729	0.0421226	0.0184425	0.860941	0.929927
C20orf27	-0.459778	25.1575	0.160633	0.321158	-0.590616	20.821	0.0270097	0.119097
C20orf43	0.0765776	29.8865	0.819122	0.895621	-0.0127732	41.4466	0.91768	0.957863
C20orf72	0.153581	8.06957	0.122822	0.270608	0.205254	17.639	0.0348458	0.139748
C20orf79	1.13161	0.000372771	0.490901	0.661056	Inf	0.001875	0.105408	0.281191
C20orf85	-2.21016	0.00112545	0.844094	0.908958	-0.59561	0.000768105	0.869938	0.932056
C20orf94	0.0170924	1.75814	0.49791	0.666435	0.295293	6.57309	0.0115025	0.0689689
C20orf96	0.377064	12.6448	0.0259475	0.0972434	0.0322895	18.1165	0.156166	0.357444
C21orf2	0.223625	3.98388	0.249481	0.432688	-0.0707401	7.56199	0.445034	0.64788
C21orf33	0.378592	16.016	0.0246018	0.0937902	0.159859	44.5228	0.0489689	0.17249
C21orf56	0.192073	9.98135	0.0535628	0.158048	0.237318	11.5956	0.080499	0.239578
C21orf58	0.335918	2.56121	0.313742	0.502688	-0.0284281	9.20066	0.840071	0.918595
C21orf59	1.20699	7.71155	7.72977e-06	0.000644713	0.180066	12.6036	0.0357256	0.141649
C21orf62	0.418259	0.0788017	0.0342441	0.116146	0.079368	0.833803	0.17753	0.38665
C21orf7	0.435814	0.782859	0.139646	0.292421	-0.379524	1.9683	0.647026	0.80393
C21orf91	0.695132	4.31407	0.03919	0.127033	0.108649	12.3685	0.591435	0.765311
C22orf13	-0.470223	33.013	0.136363	0.287779	-0.102503	32.6285	0.298032	0.520982
C22orf15	0.657818	0.698039	0.0294376	0.105588	0.393634	1.9288	0.131604	0.321438
C22orf23	0.428568	0.784582	0.761208	0.858683	0.590007	3.80785	0.00226113	0.0252274
C22orf24	-0.0320601	0.598726	0.392488	0.576711	0.566534	0.811886	0.0737904	0.226576
C22orf25	-0.775558	4.98884	0.00504991	0.0330527	-0.197909	12.5473	0.0299424	0.126795
C22orf28	0.442623	22.88	0.000734017	0.00889683	0.130654	31.2179	0.119301	0.304119
C22orf29	0.266136	4.31308	0.0484269	0.147366	0.271809	8.3099	0.0132888	0.0759744
C22orf31	-1.15502	0.0026276	0.957424	0.976166	1.42922	0.0471638	0.189918	0.403611
C22orf32	0.045318	30.9698	0.495301	0.664483	-0.126576	23.4745	0.894282	0.945916
C22orf34	0.450511	0.728524	0.148697	0.304904	0.54572	4.62411	0.0721858	0.223262
C22orf39	0.327452	9.4465	0.00400209	0.0283075	0.147722	13.6459	0.0166515	0.0879935
C22orf42	-1.1534	0.0281058	0.00833172	0.0460728	-0.297337	0.0370026	0.529924	0.718902
C22orf43	-0.143843	0.341689	0.793587	0.879143	0.407241	1.36686	0.0645813	0.20814
C22orf46	0.198159	1.4119	0.23782	0.41911	0.226656	5.9975	0.00757089	0.05259
C2CD2	0.515019	1.60635	0.00215835	0.0184656	0.304324	6.94359	0.250264	0.474805
C2CD2L	0.222886	2.69881	0.660801	0.790156	-0.205227	11.2183	0.150431	0.349225
C2CD3	0.128376	3.05231	0.251179	0.4344	0.298604	10.5859	0.00307697	0.0301935
C2CD4A	-1.10475	0.0160794	0.427864	0.609796	2.41841	0.00812265	0.267207	0.487775
C2CD4B	0.442799	2.84481	0.934612	0.963641	-0.279532	0.952804	0.903238	0.951067
C2CD4C	1.66477	0.076415	0.199503	0.372249	-1.92279	0.0703864	0.674249	0.822181
C2orf16	-0.881687	0.0366551	0.171776	0.336594	0.264562	0.532632	0.230401	0.452083
C2orf18	-0.0428026	3.40026	0.413431	0.596467	-0.500837	9.27184	0.00259591	0.0274727
C2orf27B	Inf	0.000217857	0.108795	0.248692	-0.312971	0.000537484	0.742233	0.864575
C2orf29	0.172699	18.3634	0.0520525	0.154994	0.0751277	29.3334	0.0348458	0.139748
C2orf42	0.324662	2.85289	0.00140706	0.0139371	0.139728	6.52597	0.171218	0.378597
C2orf43	0.313935	1.69689	0.182564	0.350246	0.297442	11.1051	0.00287566	0.0290945
C2orf44	0.931081	0.650698	5.03385e-07	0.000149728	0.501853	4.60857	0.000356883	0.00863366
C2orf47	0.389572	9.95543	0.00124564	0.0128401	0.141847	7.07363	0.0550448	0.186224
C2orf49	0.0651284	6.29336	0.459552	0.639386	0.410786	14.3509	0.000207927	0.00638046
C2orf50	0.206171	0.0370211	0.569734	0.718512	0.929175	0.114212	0.0267451	0.118734
C2orf51	0.766278	0.000213615	0.134569	0.285209	-1.05405	0.00179605	0.597425	0.769057
C2orf53	0.870374	0.00666317	0.0111406	0.0558668	1.54394	0.00194925	0.658572	0.813052
C2orf54	-1.17953	0.104504	0.95554	0.97478	-0.107666	0.260446	0.813372	0.906338
C2orf56	0.445138	2.90851	0.00124563	0.0128401	0.175306	8.41757	0.0196362	0.0978407
C2orf57	-0.50238	0.0123992	0.913842	0.951383	-0.0306587	0.0698094	0.863677	0.930256
C2orf61	0.278513	0.0268714	0.437308	0.618529	0.0665343	8.85966	0.439169	0.643353
C2orf62	-1.09178	0.3663	0.071125	0.191556	-0.948009	0.427346	0.000155332	0.00547076
C2orf65	-0.816515	1.28281	0.000767656	0.00913541	-0.966187	1.87079	0.0445182	0.163233
C2orf66	1.40712	0.572167	0.0693927	0.188502	0.852625	0.151107	0.00224239	0.0252274
C2orf68	0.530295	11.2019	0.616645	0.755394	-0.0674901	14.0897	0.525175	0.714178
C2orf69	0.201357	7.77163	0.077475	0.202364	0.13934	9.27702	0.184012	0.394785
C2orf71	-0.299809	0.00132797	0.340204	0.528388	-0.0529894	0.0247216	0.565963	0.746332
C2orf72	-0.654175	0.0158375	0.428598	0.610592	-0.667455	0.0436085	0.328026	0.551136
C2orf73	1.48306	0.00171656	0.0774038	0.202364	2.00293	0.00667193	0.0195898	0.0978407
C2orf74	0.824894	4.42612	0.047161	0.145021	0.10803	7.46989	0.817051	0.907746
C2orf76	0.0709442	2.95865	0.383517	0.570173	-0.15189	4.58176	0.972517	0.987163
C2orf78	-0.228945	0.00220042	0.186127	0.355081	-0.0137171	0.0038152	0.96063	0.981417
C2orf80	1.46858	0.016315	0.0656938	0.181822	1.71729	0.0296361	0.359257	0.582337
C2orf82	0.264921	1.13416	0.0279378	0.102089	-0.0745766	0.592375	0.468931	0.668285
C2orf83	-2.33962	0.00264117	0.898632	0.942298	2.00283	0.0108726	0.46181	0.663403
C2orf88	2.1692	0.940066	0.000241294	0.00432642	1.11021	4.8084	1.03453e-05	0.00133039
C3	-0.533672	0.572907	0.41574	0.59887	-1.2804	0.490528	0.110901	0.289932
C3AR1	-0.891513	8.16902	0.0300589	0.1072	-1.07972	27.3425	0.00210884	0.0242364
C3P1	-0.395818	0.00377678	0.367014	0.554476	1.62783	0.0214886	0.124136	0.311528
C3orf14	-0.152874	0.204433	0.0309391	0.109147	-0.567885	0.814532	0.83658	0.918595
C3orf15	0.22089	0.0187418	0.40958	0.593093	0.434472	0.0465006	0.141785	0.337485
C3orf17	0.53931	5.1862	0.000207023	0.00392532	0.184977	11.4251	0.0157482	0.0847084
C3orf18	0.415738	0.604391	0.0363278	0.120852	0.22412	1.72067	0.0754237	0.229965
C3orf19	0.254308	6.93127	0.0270694	0.100041	0.177656	8.63913	0.0375413	0.146325
C3orf20	1.32901	0.204896	0.0390944	0.126941	0.223769	0.160594	0.796839	0.895728
C3orf22	-0.0603487	0.0127183	0.942553	0.967364	-0.17073	0.0242134	0.850454	0.923587
C3orf24	0.236511	0.286865	0.745428	0.84741	0.0766685	2.19966	0.972517	0.987163
C3orf26	0.764938	3.37885	0.00257857	0.0209563	0.369245	6.09184	0.0088117	0.0574908
C3orf27	0.995012	0.213409	0.0353124	0.118397	1.43898	1.12639	0.0951963	0.265887
C3orf32	0.247776	0.011358	0.447605	0.627983	0.331951	0.0198842	0.513202	0.705161
C3orf33	0.803986	2.1079	2.46137e-07	0.000102299	0.350352	2.14946	0.0236665	0.109895
C3orf35	0.540212	0.902224	0.0105695	0.0537162	0.150945	1.20817	0.404912	0.61613
C3orf36	-0.345106	0.0297861	0.613158	0.753043	1.15518	0.00365023	0.0760745	0.231733
C3orf37	0.559331	15.8597	0.000170096	0.00346546	0.147578	14.3423	0.0513289	0.178116
C3orf38	0.221214	15.6124	0.0468092	0.144217	0.0160749	17.5966	0.902072	0.949992
C3orf43	0.657351	0.0191163	0.188229	0.357812	0.684398	0.0221916	0.105141	0.281191
C3orf45	0.465171	2.55342	0.211964	0.388091	0.0320622	6.21945	0.980368	0.991578
C3orf49	0.457911	0.0656758	0.562663	0.712926	0.237126	1.05397	0.142128	0.337485
C3orf52	2.14615	0.1762	0.129469	0.279567	0.642961	0.309521	0.0603411	0.198533
C3orf58	0.661508	7.18309	0.985207	0.992515	-0.14149	10.8794	0.107908	0.284846
C3orf62	0.705119	5.8801	0.00207076	0.0180204	-0.0876947	8.43258	0.506056	0.698973
C3orf65	0.640775	0.881749	0.829306	0.901958	0.344423	4.64337	0.0331411	0.13544
C3orf67	-0.381156	0.0523738	0.620019	0.758499	0.990687	0.121968	0.339314	0.562882
C3orf70	-0.693571	0.0515605	0.953211	0.973591	0.359682	0.195701	0.703046	0.841542
C3orf71	0.348202	4.75931	0.0233171	0.0905027	0.217706	2.09143	0.0140685	0.0787506
C3orf72	2.41443	0.0302154	0.428749	0.610723	1.94627	0.0318946	0.397866	0.611442
C3orf77	-2.38978	0.00338041	0.769063	0.863466	0.708125	0.0023352	0.351754	0.573983
C3orf78	0.0857844	4.98728	0.290582	0.478987	-0.119927	6.61476	0.544653	0.72945
[truncated: 20,812 more rows]

## Sheet: 368 DEGs
gene	TARGET_log2FC	TARGET_AveExpr	TARGET_pValues	TARGET_FDR	TCGA_log2FC	TCGA_AveExpr	TCGA_pValues	TCGA_FDR	HSC-like resistant vs sensitive (117 DEGs)	HSC-like resistant vs sensitive (117 DEGs) avg_logFC
ABCC1	0.578309	20.7147	0.000779237	0.00921646	0.676771	46.0483	0.00164613	0.0209348	-	-
ABCE1	0.770589	7.92534	6.0445e-05	0.00189744	0.379365	26.6644	2.55543e-05	0.00206409	-	-
ABCG1	0.84255	3.00892	0.00595463	0.0369445	1.25098	5.21543	3.25668e-05	0.00237531	-	-
ABLIM1	1.02813	2.71974	4.8965e-05	0.00169029	1.56341	8.5433	0.000356883	0.00863366	-	-
ACADM	0.963359	7.79908	5.44193e-05	0.00179221	0.421711	27.515	7.91701e-05	0.00381167	-	-
ACP6	0.722502	2.93427	0.000259581	0.00453329	0.615128	4.33773	0.00388528	0.0348534	-	-
ACPP	-0.860388	2.18113	0.00791891	0.0445252	-0.963151	5.85036	0.00189776	0.0227441	-	-
ACSM3	0.390311	3.87586	0.00365101	0.0266403	0.443503	12.7705	0.00609401	0.0459035	-	-
ADAT2	0.600331	5.70417	0.00389878	0.0278134	0.410349	8.11259	0.00351805	0.0327464	-	-
AGPAT5	0.802656	5.34859	1.05001e-05	0.000729771	0.557773	18.9081	0.00106216	0.0161447	-	-
AGTPBP1	-0.622329	15.2806	0.00811463	0.045197	-0.600929	25.0783	0.000328891	0.00820004	-	-
AIM1	-3.16336	22.1811	0.000417138	0.00613919	-0.571701	20.5113	0.00210884	0.0242364	-	-
ALDH5A1	0.884215	3.13846	4.81016e-05	0.00168025	0.709235	11.1893	7.22777e-05	0.00365068	-	-
AMD1	0.843677	66.4271	3.82145e-06	0.000438749	0.514871	75.3007	1.33661e-05	0.00149296	-	-
ANGPT1	1.55541	3.34186	0.00498535	0.0327669	1.49971	24.8955	0.000673554	0.0123161	-	-
AP2B1	0.414901	18.6515	0.00915904	0.0488662	0.382332	55.1198	9.32742e-06	0.00124879	-	-
AP3M2	0.598432	2.2317	0.00177677	0.0162728	0.415663	5.4132	0.00520196	0.0416904	-	-
APOBEC3A	-2.50382	4.33931	0.000660691	0.00827503	-2.81517	8.42494	0.0026863	0.0280348	-	-
AQP9	-2.7111	3.1679	3.92165e-05	0.00148174	-2.81465	6.46658	0.00292544	0.0295405	-	-
ARID1B	0.525346	9.12901	0.000117936	0.00276618	0.381279	23.9062	0.00287566	0.0290945	-	-
ATF7IP	0.402938	10.3319	0.00218831	0.0186298	0.392618	22.7069	0.00137432	0.0187597	-	-
ATF7IP2	1.14374	8.35174	1.98544e-05	0.00101875	0.938077	11.2383	1.14671e-05	0.00140973	-	-
ATP13A2	0.99878	7.04536	0.000410686	0.00606578	0.541147	15.2469	0.00218379	0.0246742	-	-
ATP2C1	0.749599	10.8235	0.00110949	0.0116978	0.398975	27.3345	0.00218379	0.0246742	-	-
ATP6V0D1	-1.33006	20.1232	8.67488e-06	0.000670159	-0.724624	21.0856	7.56781e-06	0.00114634	-	-
ATP8A1	0.68881	2.84643	0.00531408	0.0341577	0.664357	16.9281	0.0026863	0.0280348	-	-
ATRX	1.12882	7.55977	0.000151515	0.00319658	0.393107	28.3002	0.000599397	0.0115775	-	-
BBX	1.05457	5.04546	0.00041069	0.00606578	0.528697	12.7694	0.000278889	0.00750714	-	-
BIVM	1.44622	2.55069	1.2766e-06	0.000230688	1.04578	9.64619	0.00021692	0.00651327	-	-
BMI1	0.878072	31.8209	0.000385819	0.00587378	0.681066	51.4774	0.00250826	0.0268065	-	-
BMP1	0.66524	5.19701	0.00180182	0.0164443	0.498123	11.4964	0.00609401	0.0459035	-	-
BRI3	-0.448908	38.6215	0.00633982	0.0384216	-0.729113	35.3584	7.61045e-07	0.000350592	-	-
BST1	-1.3146	13.0735	6.24684e-06	0.000579534	-0.946095	15.6452	0.000847691	0.0140066	-	-
BTBD3	0.781235	5.98418	6.25894e-05	0.00192981	0.545397	12.9253	0.000267537	0.00733458	-	-
BTG1	-1.00078	202.104	0.000268054	0.00463044	-0.72947	33.2613	0.00164613	0.0209348	-	-
BZW2	0.565278	31.533	9.73499e-07	0.000198336	0.519383	30.5746	1.53631e-06	0.000448212	-	-
C11orf57	0.738426	6.27073	1.97342e-07	9.32058e-05	0.39734	10.1283	0.00153203	0.0200044	-	-
C19orf38	-1.27674	19.9685	0.000304546	0.00500694	-1.54888	16.5356	2.09917e-05	0.00183181	-	-
C19orf59	-1.40815	9.68162	0.00097285	0.0107024	-2.20309	10.9849	3.58469e-05	0.00243298	-	-
C5AR1	-2.85482	24.4645	2.56686e-05	0.00117235	-2.9893	24.444	0.000356883	0.00863366	-	-
C6orf162	0.853851	2.13414	0.00065077	0.0081965	0.444214	4.85464	0.000880431	0.0143535	-	-
C6orf164	0.815879	2.15442	0.000864612	0.00987809	0.633482	2.54346	0.00127755	0.0179657	-	-
C6orf25	2.67474	8.70033	0.00035114	0.00551135	1.45723	6.34426	8.66712e-05	0.00391261	-	-
CAMLG	0.710796	35.399	1.52109e-08	3.08796e-05	0.386016	16.8476	0.00401512	0.0356258	-	-
CAMP	-3.61176	15.4025	0.00336935	0.0252747	-1.62834	2.07609	0.000652694	0.0122088	-	-
CCNB1IP1	0.776449	21.2863	1.81219e-06	0.000281039	0.4369	34.3807	0.00164613	0.0209348	-	-
CCNG1	0.829438	54.0141	6.36898e-05	0.00194638	0.719426	49.0168	6.81016e-06	0.00106495	-	-
CCR1	-0.973822	4.89222	0.00894091	0.0480858	-1.75047	14.7791	0.0024233	0.0262719	-	-
CCT3	0.771885	34.8555	2.94775e-06	0.000373519	0.41527	88.4441	1.80841e-05	0.00169947	-	-
CD109	1.18342	3.15674	0.000404317	0.00601468	2.28378	6.87896	4.13512e-05	0.00265014	-	-
CD14	-2.43198	22.8425	0.00139226	0.0138473	-3.08197	36.5691	0.0001037	0.00428545	-	-
CD164	0.832948	44.8013	2.96841e-05	0.00125379	0.857083	226.844	0.00669231	0.0485037	-	-
CD300C	-1.51388	11.7916	0.00264949	0.021349	-1.19209	12.6243	0.00609401	0.0459035	-	-
CD300E	-2.78024	5.63063	6.12409e-06	0.000578476	-3.57839	22.1239	0.00468639	0.0392808	-	-
CD59	0.701611	5.66066	0.00355598	0.0262046	0.82289	7.77811	0.00153203	0.0200044	-	-
CDA	-2.76266	28.7155	2.00706e-06	0.000302237	-2.19553	14.0849	0.000847691	0.0140066	-	-
CDC16	0.610963	9.66807	0.00012826	0.0029003	0.386902	39.3085	2.31679e-05	0.00192707	-	-
CDC42EP1	-1.14956	3.52484	0.000132606	0.00296031	-0.5639	2.34141	0.00218379	0.0246742	-	-
CEACAM4	-1.81687	9.68844	9.94089e-07	0.00019864	-1.5326	12.6235	2.08727e-09	8.15996e-06	-	-
CEBPD	-1.8326	67.572	4.94045e-06	0.000503272	-1.63002	40.3829	2.44405e-08	4.34307e-05	-	-
CEBPE	-1.2609	2.92315	1.44726e-05	0.000879398	-1.16989	4.77818	0.00218379	0.0246742	-	-
CEP135	0.513201	2.95891	0.00332817	0.025068	0.383766	8.57755	0.00442829	0.0377002	-	-
CEP68	0.422856	3.84329	0.00461604	0.0313483	0.385569	12.2827	0.000949406	0.0150756	-	-
CEP70	1.77621	4.57344	1.11156e-05	0.000737996	0.732838	11.4204	0.000108419	0.0043968	-	-
CFD	-1.53024	407.514	2.45888e-06	0.000333974	-1.05359	159.918	4.99254e-05	0.00297528	CFD	-0.877576
CHD1L	0.780859	26.3001	1.00716e-07	7.29975e-05	0.38072	41.0977	0.000267537	0.00733458	-	-
CKAP4	-1.81476	5.55926	4.02861e-05	0.00149765	-1.90451	7.53625	0.000108419	0.0043968	-	-
CLEC10A	-3.22671	4.06867	0.00944153	0.0499502	-1.67944	3.92755	0.00332527	0.0317378	-	-
CLEC4A	-1.53904	3.54325	0.00374823	0.0270749	-1.57864	6.84675	0.0031823	0.0307943	-	-
CLEC5A	-2.56027	5.34955	9.73348e-08	7.29975e-05	-2.54461	10.2245	0.00078553	0.0134809	-	-
CLEC7A	-2.0665	5.65527	0.000134856	0.00298453	-2.12455	11.5371	0.00503822	0.0408639	-	-
CLIP2	0.993491	11.2374	2.31398e-06	0.000324911	0.510116	24.91	0.00669231	0.0485037	-	-
CNST	0.548184	14.4909	0.00035114	0.00551135	0.85961	31.7044	1.14671e-05	0.00140973	-	-
COTL1	-1.14372	60.3579	1.42038e-05	0.000870706	-1.00774	46.0205	0.000147476	0.00524129	-	-
CSF3R	-0.792407	52.9914	1.01514e-06	0.000199015	-0.658129	204.661	0.000226272	0.00665104	-	-
CST3	-1.72744	262.926	2.06004e-05	0.0010416	-1.15742	112.978	0.000135157	0.00499418	-	-
CTPS2	0.731218	2.77022	1.53082e-05	0.000906326	0.422334	9.17125	0.000279209	0.00750714	-	-
CTR9	0.943085	8.21348	1.74407e-05	0.000958822	0.390763	21.1713	8.66712e-05	0.00391261	-	-
CTSF	1.32112	3.48375	0.000104791	0.00258327	0.943923	6.30192	0.00277953	0.0285654	-	-
CTSZ	-0.791948	39.6727	5.53824e-05	0.0018153	-0.823771	89.493	0.000492268	0.0103134	-	-
CXCL16	-1.99374	12.9262	0.00365101	0.0266403	-2.0082	5.30655	0.00554376	0.0437128	-	-
CXXC5	0.804669	18.8196	0.000391902	0.0059034	0.635371	30.2805	0.00503822	0.0408639	-	-
CYBB	-1.52017	13.9063	0.000864647	0.00987809	-2.39799	82.9284	0.000182979	0.00598107	-	-
DDHD2	0.878042	4.07294	2.06289e-07	9.32518e-05	0.683025	12.4471	8.57122e-07	0.000362763	-	-
DENND1A	-0.610867	6.05142	5.73573e-05	0.00184797	-0.492523	14.4359	2.11199e-05	0.00183481	-	-
DGKE	0.958931	2.76454	0.000723099	0.00882368	0.552507	6.46185	0.00428652	0.0369113	-	-
DNAJC27	0.654182	2.07774	1.09067e-05	0.0007335	0.408919	4.12123	3.49063e-05	0.00243298	-	-
DNAJC5	-0.568918	7.63229	0.000391902	0.0059034	-0.502236	17.1566	7.56508e-05	0.00373421	-	-
DNMT3B	1.95668	5.20946	1.17985e-07	7.90919e-05	1.19808	11.7945	4.13512e-05	0.00265014	-	-
DPH5	0.587805	9.3371	2.13728e-05	0.001055	0.397752	12.6746	0.00297478	0.0295618	-	-
DSCC1	0.663987	2.06227	0.00011118	0.00268342	0.443857	7.84101	0.00554376	0.0437128	-	-
DTD1	0.895516	7.33084	4.1369e-06	0.000457282	0.388985	12.1129	0.00234095	0.0256638	-	-
EEF1G	0.51627	249.136	9.88317e-05	0.00249553	0.432383	274.321	0.000847691	0.0140066	-	-
ELANE	-2.69363	525.727	5.49506e-07	0.000154315	-2.18051	159.796	0.000190968	0.00611944	-	-
EMILIN2	-1.0178	13.8791	1.31756e-05	0.000819768	-1.24186	38.9057	7.67082e-09	2.48431e-05	-	-
ERG	0.887851	6.5096	0.00641949	0.0387688	0.782865	20.4883	0.000847691	0.0140066	-	-
ETAA1	0.94115	3.16235	1.26885e-05	0.000799032	0.440047	7.21204	0.000328891	0.00820004	-	-
F2R	1.11376	6.08399	0.00566181	0.0356973	1.42056	13.7077	0.000554208	0.0111452	-	-
FAM105A	-1.46637	4.68141	1.19951e-06	0.000218658	-1.23015	12.8146	0.00118702	0.0171491	-	-
FAM179B	0.578512	2.691	0.00319794	0.0243966	0.394276	5.89986	0.00147772	0.0195169	-	-
FAM20C	-0.964616	3.35271	0.00580656	0.0363781	-1.56207	4.35573	0.00110239	0.0164743	-	-
FBXO21	1.17605	3.06889	4.62781e-07	0.000143538	0.450613	4.48681	0.000403013	0.00926788	-	-
FCAR	-2.59993	5.26094	3.42898e-05	0.00135996	-2.09249	6.24433	0.00218379	0.0246742	-	-
FCER1G	-1.58695	241.323	0.0013384	0.0134558	-1.78909	179.843	0.000880431	0.0143535	-	-
FCN1	-1.80436	80.0102	0.000457851	0.0065124	-2.67095	99.2932	0.00250826	0.0268065	-	-
FGFR1OP2	0.806866	10.7094	0.000309422	0.00506705	0.598625	31.7887	0.000147476	0.00524129	-	-
FGR	-1.17193	25.2564	0.00444066	0.030486	-1.58709	63.9181	0.00196589	0.023233	-	-
FOSL2	-1.02512	82.6657	0.00369939	0.0269083	-0.918483	69.6586	9.09367e-07	0.000362763	-	-
FPR1	-2.31182	11.1318	0.00124522	0.0128401	-3.02874	22.7261	0.00401512	0.0356258	-	-
FUT4	-0.889703	23.1823	6.82731e-05	0.00200393	-0.778447	33.1798	1.40622e-05	0.00151864	-	-
GABPB1	0.550562	17.4431	0.000276772	0.00472286	0.445116	13.4751	8.66712e-05	0.00391261	-	-
GALNS	-0.502168	3.56417	0.00156531	0.014942	-0.392639	12.6251	0.00226113	0.0252274	-	-
GART	0.747372	3.95606	2.09834e-05	0.0010457	0.380332	29.575	3.94341e-05	0.00258664	-	-
GAS5	0.45198	47.2129	0.00683154	0.0404578	0.538869	118.751	0.000419571	0.00940523	-	-
GAS7	-0.642451	15.5376	0.00518048	0.0336844	-1.03231	26.7697	5.23147e-05	0.00304682	-	-
GATA2	1.48029	40.9139	0.00139705	0.0138473	0.911686	36.242	0.00307697	0.0301935	-	-
GCC2	0.745663	4.08768	0.000309418	0.00506705	0.455501	14.9061	7.97576e-06	0.00114634	-	-
GFI1B	1.56185	11.1833	0.00691675	0.0407533	1.46206	21.095	0.00106216	0.0161447	-	-
GLO1	0.531332	26.6738	4.56223e-05	0.0016262	0.437825	46.6906	0.00189776	0.0227441	-	-
GMIP	-0.79089	30.3076	0.00011403	0.00272375	-0.45821	44.5705	0.000454583	0.00980766	-	-
GNPNAT1	0.749409	2.65389	2.61403e-05	0.00117582	0.409927	7.36075	0.000246106	0.00698204	-	-
GNS	-0.642551	17.0409	0.00362698	0.0265772	-0.676327	46.6457	0.00388528	0.0348534	-	-
GPCPD1	-1.89452	36.8336	0.00791902	0.0445252	-0.487658	29.6531	0.000949406	0.0150756	-	-
GPR114	0.785017	5.32672	0.00315558	0.0241444	0.759191	25.2735	0.00153203	0.0200044	-	-
GPR56	2.63413	4.55405	2.35523e-07	9.9886e-05	2.00822	29.4264	3.37643e-06	0.000709667	-	-
GTDC1	0.59576	2.59034	7.19136e-05	0.00205845	0.618111	4.7005	9.09367e-07	0.000362763	-	-
HDAC4	-0.571678	2.13874	0.000550635	0.00736341	-0.88863	7.08065	9.09367e-07	0.000362763	-	-
HLA-B	-0.782524	883.601	0.00139707	0.0138473	-0.46917	541.753	0.00572205	0.0444374	-	-
HNRNPA1L2	0.710012	6.7367	7.88014e-06	0.000644713	0.461831	6.99291	0.000601622	0.011609	-	-
HOPX	1.01106	13.167	0.00626085	0.0381444	1.74108	26.2768	0.0001753	0.00584741	-	-
IER3	-0.488975	60.0119	0.00141714	0.013997	-1.05087	5.46874	0.00127755	0.0179657	-	-
IFI30	-1.68881	272.727	0.000345651	0.00545404	-1.6308	171.386	0.00401512	0.0356258	-	-
IFT74	1.04233	3.25672	2.71098e-05	0.00119358	0.483159	8.30084	1.80841e-05	0.00169947	-	-
IGSF6	-1.19427	3.33398	0.00266727	0.0214756	-1.51196	19.8801	0.00250826	0.0268065	-	-
IL13RA1	-0.931953	7.36812	0.000802804	0.00938306	-1.3703	16.5986	7.97576e-06	0.00114634	-	-
IL17RA	-1.24494	17.3586	1.44726e-05	0.000879398	-1.15661	41.2338	0.000532807	0.01086	-	-
IMPA1	0.716047	5.1402	0.000121968	0.00281312	0.453358	13.9832	6.90454e-05	0.00356103	-	-
IPO11	0.625415	2.93851	0.00135769	0.0135972	0.468177	9.93824	8.66712e-05	0.00391261	-	-
KIAA1429	0.635211	5.79702	0.000930883	0.010406	0.382533	15.3543	3.9797e-06	0.000801971	-	-
KIAA1586	0.582003	3.59079	0.00344033	0.0256617	0.550822	9.05175	0.000816069	0.013847	-	-
KIAA1737	0.566563	2.23497	8.9918e-05	0.00234159	0.405786	7.60763	1.08926e-05	0.00137366	-	-
KIF2A	0.794586	10.4298	1.01079e-05	0.000712044	0.438046	27.0045	0.0001753	0.00584741	-	-
KIFAP3	0.999027	3.11195	5.16243e-05	0.00174157	0.586929	10.2636	9.82397e-06	0.00129749	-	-
KLF4	-2.45867	69.0063	2.25841e-05	0.00108388	-1.01922	27.4247	0.0026863	0.0280348	-	-
KLHL6	0.397637	4.83367	0.00374835	0.0270749	0.448117	15.7422	0.00123153	0.0175329	-	-
KPNA5	0.755794	3.84534	0.000164579	0.00338626	0.499667	7.86104	8.66712e-05	0.00391261	-	-
KTN1	0.581178	6.8996	0.00195905	0.0173608	0.384971	33.5742	3.76005e-05	0.00250845	-	-
LANCL1	0.700255	6.55056	4.10104e-05	0.00151914	0.532114	19.2378	4.43694e-06	0.000842028	-	-
LARP4	0.494476	3.37514	0.000930883	0.010406	0.38918	11.5234	1.27025e-05	0.00144358	-	-
LILRA5	-1.78446	4.5338	0.00345055	0.0257287	-3.0185	11.7853	0.00170602	0.0212948	-	-
LILRB3	-1.65634	4.5816	0.00228025	0.0191784	-1.96177	11.9034	0.00442829	0.0377002	-	-
LIMA1	0.871921	2.21814	0.000994475	0.0108884	0.678089	7.20284	4.54496e-05	0.00279372	-	-
LIMS1	0.634168	9.63742	0.000802804	0.00938306	0.526941	19.3475	0.000190968	0.00611944	-	-
LONRF3	-0.783359	2.08003	0.000717689	0.008799	-0.823605	2.08599	0.00196589	0.023233	-	-
LPIN1	0.921068	4.0616	1.68041e-05	0.000936212	0.830088	20.6766	3.58469e-05	0.00243298	-	-
LPPR2	-0.898496	6.66167	0.000247372	0.00438996	-0.730807	9.78673	0.000847691	0.0140066	-	-
LRBA	0.941357	3.25439	7.83922e-05	0.0021692	1.2317	16.3041	4.20246e-06	0.000821454	-	-
LRP1	-2.37414	4.24076	1.63455e-08	3.08796e-05	-2.21627	16.9275	0.00147772	0.0195169	-	-
LRRC25	-0.861863	17.3635	0.00195905	0.0173608	-1.49561	20.7565	0.00196589	0.023233	-	-
LRRC8B	0.570014	3.53464	0.00633982	0.0384216	0.66251	8.76833	0.00609401	0.0459035	-	-
LYRM1	0.611219	7.50046	0.000121968	0.00281312	0.691282	10.9056	0.00503822	0.0408639	-	-
LYST	-0.751435	8.00066	0.000723099	0.00882368	-0.851498	28.8818	0.000246106	0.00698204	-	-
LYZ	-1.47571	2233.73	0.000334914	0.00534551	-1.72422	2999.87	2.31679e-05	0.00192707	-	-
MAFB	-2.33522	16.6247	8.39684e-05	0.00226617	-3.0394	14.2233	0.00234095	0.0256638	-	-
MAGED1	1.01559	13.4674	0.000701715	0.00864394	0.729568	32.1205	0.000246106	0.00698204	-	-
MAP4K5	0.580395	6.04558	0.000146568	0.00314327	0.417384	14.3521	0.00226113	0.0252274	-	-
MAPK8	0.439468	4.27081	0.00894103	0.0480858	0.392392	11.5234	0.000342623	0.00843484	-	-
MAPRE2	0.724213	16.4534	0.00024342	0.00435327	0.470177	43.7037	9.06652e-05	0.00400958	-	-
MAST4	1.10783	2.21989	2.38598e-05	0.00111424	1.08143	6.70755	7.97576e-06	0.00114634	-	-
MCPH1	0.535456	5.27212	4.56223e-05	0.0016262	0.408346	6.66332	1.08926e-05	0.00137366	-	-
MEF2C	0.809369	11.3182	0.000184658	0.0036477	0.786476	31.375	0.000847691	0.0140066	-	-
MGA	0.542364	2.94168	0.00237612	0.0197433	0.401985	17.4182	0.000403013	0.00926788	-	-
MLL	0.45722	9.40441	0.00063141	0.00805484	0.555391	32.8929	0.00142517	0.0191594	-	-
MMP25	-2.54969	2.85402	1.70414e-06	0.000268286	-0.997342	3.77179	0.000914324	0.0147218	-	-
MMRN1	0.70744	7.16716	0.00444049	0.030486	1.58374	16.8673	1.08481e-06	0.000400092	-	-
MNDA	-2.08073	20.5426	4.06168e-09	1.68812e-05	-1.82795	102.242	1.62703e-06	0.000467699	-	-
MPO	-2.52922	1142.56	3.44711e-10	2.38782e-06	-3.513	1531.86	1.10398e-10	7.86571e-07	-	-
MRE11A	0.806555	4.83366	0.00128199	0.0130659	0.426038	17.2618	0.000914324	0.0147218	-	-
MRPL39	0.643017	9.17731	0.000362362	0.00562798	0.397993	13.4938	0.000756041	0.0131597	-	-
MRPS9	0.547031	7.02623	3.42919e-05	0.00135996	0.386718	14.1475	0.00203623	0.0237483	-	-
MS4A6A	-0.66443	14.5281	0.00139707	0.0138473	-1.71771	56.0688	9.06652e-05	0.00400958	-	-
MSH2	0.929032	4.25466	1.87833e-05	0.000993223	0.383765	19.7786	0.000623239	0.0118501	-	-
MSI2	0.539156	9.31568	0.00545075	0.0347676	0.906074	14.8682	0.000278889	0.00750714	-	-
MTERFD1	0.666541	4.64178	0.00315558	0.0241444	0.42895	12.9028	0.000436754	0.0095709	-	-
MTF1	-0.415101	6.69143	0.00883377	0.047657	-0.404758	8.25047	0.00102329	0.0157871	-	-
MYO1F	-0.565375	51.1664	0.00735727	0.0424463	-0.832921	94.1511	1.7228e-06	0.000488053	-	-
N4BP2	0.55978	5.97688	0.00588018	0.0366405	0.563536	11.9147	0.00110239	0.0164743	-	-
NAE1	0.883543	6.99812	3.06485e-07	0.000113733	0.417069	17.4017	5.50413e-06	0.000935558	-	-
NAGK	-0.490436	3.81995	0.000443885	0.00637043	-0.656437	24.3385	1.8239e-06	0.000495163	-	-
NARS2	0.724564	3.20781	0.000243417	0.00435327	0.48173	13.961	0.00234095	0.0256638	-	-
NAT10	0.51671	9.39519	0.000121968	0.00281312	0.415849	32.562	0.000207927	0.00638046	-	-
NBAS	0.665264	4.34691	0.00135769	0.0135972	0.516137	15.9614	0.000147476	0.00524129	-	-
NCF1	-1.91414	8.02596	2.09834e-05	0.0010457	-2.00572	13.9991	0.00428652	0.0369113	-	-
NCF1B	-1.94324	9.27963	0.00234383	0.0195532	-1.51257	4.95961	0.00457423	0.038424	-	-
NCF2	-1.07095	18.9615	0.00395013	0.0280689	-1.25532	52.9783	0.00590543	0.0452858	-	-
NDRG1	-0.678681	14.8756	0.000104793	0.00258327	-0.506467	26.1126	0.000113336	0.00448459	-	-
NEIL2	0.933737	2.20418	3.95716e-05	0.00148178	0.471393	3.5644	0.000454583	0.00980766	-	-
NET1	1.2545	21.6311	6.94668e-05	0.00202183	1.09778	19.3669	4.54496e-05	0.00279372	-	-
NFAM1	-2.19499	4.03101	8.39671e-08	6.97968e-05	-1.93372	15.8914	0.00234095	0.0256638	-	-
NFATC2	0.947462	4.05492	1.9854e-05	0.00101875	0.768758	8.38334	0.000756041	0.0131597	-	-
NID1	-0.792063	14.3007	0.00209953	0.0181724	-1.63801	8.15682	0.00428652	0.0369113	-	-
NIPA1	1.34148	2.98062	0.00374835	0.0270749	0.755714	7.19921	0.00457423	0.038424	-	-
NIPSNAP3B	0.61975	2.56291	0.00531408	0.0341577	0.544339	2.46516	0.000315668	0.00800308	-	-
NLRC3	0.997558	2.67161	0.000903844	0.0101859	0.650144	11.6908	0.000356883	0.00863366	-	-
NPM1	0.843293	112.186	5.83695e-05	0.00186612	0.404237	134.15	0.00106216	0.0161447	-	-
NSUN6	0.914768	5.39388	0.00938177	0.049672	0.381545	12.0456	0.00164613	0.0209348	-	-
NT5C3	0.601186	9.36087	1.07015e-05	0.0007335	0.400388	20.8615	0.00189776	0.0227441	-	-
NUDCD1	0.745148	2.41256	0.000257515	0.00450836	0.497705	8.57319	5.80646e-06	0.000938008	-	-
ODF2L	0.759277	2.4053	0.000680912	0.00846809	0.505259	8.41585	0.00106216	0.0161447	-	-
ODF3B	-1.18989	16.274	0.000151515	0.00319658	-0.845757	13.3358	4.43694e-06	0.000842028	-	-
OGFOD1	0.538133	4.40726	1.08083e-06	0.000208495	0.44442	17.8614	9.82397e-06	0.00129749	-	-
P2RY13	-1.08993	7.13477	0.00058973	0.00767869	-1.86583	8.91196	6.29812e-05	0.00341023	-	-
P2RY2	-0.475097	4.76596	0.00295045	0.0228678	-0.669053	9.31213	1.2191e-06	0.000428049	-	-
P4HB	-0.41759	100.009	0.00287306	0.0224878	-0.509061	204.259	0.00110239	0.0164743	-	-
PAICS	0.786137	18.2055	3.19373e-06	0.000385873	0.379808	50.0044	0.000554208	0.0111452	-	-
PARP1	0.496968	18.8809	0.000585268	0.00764453	0.513269	68.7818	1.53631e-06	0.000448212	-	-
PARP15	0.617195	3.6078	0.00851887	0.0467346	0.537433	14.729	0.00442829	0.0377002	-	-
PARP3	0.494676	3.5142	0.00237604	0.0197433	0.521258	5.8934	0.00153203	0.0200044	-	-
PCCA	1.71341	2.39202	0.00467458	0.0316101	0.403318	7.44887	0.00137432	0.0187597	-	-
PCM1	0.633163	12.9105	0.000510028	0.00699229	0.491255	38.9227	5.80646e-06	0.000938008	-	-
PDCD2L	0.612656	2.87402	0.000207023	0.00392532	0.431604	5.05066	0.00329087	0.0314248	-	-
PDRG1	0.821299	21.1355	1.12688e-06	0.00021097	0.427064	8.52681	0.000454583	0.00980766	-	-
PEX3	1.1247	3.35785	0.000151515	0.00319658	0.503336	8.5742	0.000290684	0.00763709	-	-
PHF6	0.962713	2.86533	8.542e-05	0.00228752	0.446616	9.18245	0.000267537	0.00733458	-	-
PHTF1	0.716406	6.77516	0.00218831	0.0186298	0.421424	8.41146	0.000267537	0.00733458	-	-
PIAS2	0.52383	2.46171	0.00054228	0.0072751	0.42523	9.94749	0.000914324	0.0147218	-	-
PIGH	0.624163	5.8948	3.30801e-05	0.00134004	0.406903	7.98506	6.90454e-05	0.00356103	-	-
PIK3AP1	-0.650372	18.0483	0.00097285	0.0107024	-0.482656	45.6775	0.00520196	0.0416904	-	-
PILRA	-1.20245	19.7037	0.00801629	0.0448416	-1.69543	26.6079	3.417e-05	0.00240259	-	-
PIWIL4	-0.508799	10.3073	0.00650007	0.0390964	-0.798063	17.3614	0.000673554	0.0123161	-	-
PKIG	0.640124	9.99467	0.000340243	0.00540152	0.741421	10.1734	0.00572205	0.0444374	-	-
PLB1	-0.50495	3.03985	0.00938171	0.049672	-0.596823	4.73686	0.000949406	0.0150756	-	-
PLBD1	-0.992151	16.0673	0.00315558	0.0241444	-3.33395	19.5279	0.00072757	0.0129054	-	-
PLEKHA5	0.925513	2.42851	0.00177674	0.0162728	0.598173	4.52685	0.000985715	0.015501	-	-
POLR1E	0.494938	9.42693	9.54588e-06	0.000696045	0.413116	12.1164	0.000122137	0.00472643	-	-
POR	-0.590364	4.70408	0.000534044	0.00720179	-0.412672	14.1426	0.00388528	0.0348534	-	-
PPAT	1.20076	2.83593	2.66569e-06	0.000357392	0.587675	9.62956	1.8239e-06	0.000495163	-	-
PPM1K	0.595549	2.62452	0.00726721	0.0420807	0.585386	8.65421	0.00307697	0.0301935	-	-
PPP2R1B	0.693067	2.69137	3.36803e-05	0.0013486	0.421509	9.21175	1.45039e-06	0.000448212	-	-
PPP3CC	0.612072	8.17661	0.00170351	0.0157478	0.432221	12.9725	0.00329087	0.0314248	-	-
PRDX1	1.04878	106.615	0.00131935	0.0132965	0.610186	106.83	0.00428652	0.0369113	-	-
PRKAB2	0.969123	6.78996	0.00602994	0.0372055	0.477218	8.16841	0.000532807	0.01086	-	-
PRKACB	0.991025	8.67591	1.13283e-05	0.000749724	0.799768	27.594	6.7524e-07	0.000338434	-	-
PRKCQ	1.03002	4.60747	3.30801e-05	0.00134004	0.929654	10.5523	1.14671e-05	0.00140973	-	-
PRKDC	0.710224	9.68037	5.44185e-05	0.00179221	0.588743	49.1085	7.97576e-06	0.00114634	-	-
PTPLAD1	0.723916	5.72674	1.199e-05	0.000771408	0.390566	26.4481	0.000302938	0.00784309	-	-
PTPRJ	-1.05456	3.2898	3.6189e-05	0.00140045	-1.43376	10.3563	0.000436754	0.0095709	-	-
RAB32	-0.61475	75.49	0.00444066	0.030486	-0.503313	59.9954	0.000199281	0.00624253	-	-
RAPGEF6	0.933639	3.61004	8.99168e-05	0.00234159	0.410634	9.69085	0.00137432	0.0187597	-	-
RBM47	-1.07622	2.53419	0.0022961	0.019298	-1.88937	9.87854	0.00072757	0.0129054	-	-
RCL1	0.441144	8.48581	0.00010303	0.00255807	0.552946	7.30831	6.59483e-05	0.00348403	-	-
RDX	0.817712	5.66117	0.000319392	0.00518134	0.449509	9.04815	0.00047308	0.0100733	-	-
REST	0.972758	12.0823	6.24602e-07	0.000164306	0.401907	19.3978	5.48105e-05	0.00313269	-	-
RIF1	0.629623	5.55388	0.00097285	0.0107024	0.41809	17.8294	0.00110239	0.0164743	-	-
RNASE2	-0.71124	508.214	0.00479768	0.0321097	-1.04325	458.198	0.000756041	0.0131597	-	-
RNASE6	-1.71863	34.1437	0.00198644	0.0175363	-1.40475	52.3345	1.20699e-05	0.00142988	-	-
RPAP2	0.676385	5.69766	0.000385819	0.00587378	0.497911	11.7588	1.90085e-05	0.00176933	-	-
RPL13A	0.504443	541.647	0.000235692	0.00425166	0.395949	430.722	0.00520196	0.0416904	-	-
RPS3	0.46532	378.761	0.00156531	0.014942	0.50266	391.676	9.91727e-05	0.00418689	-	-
S100A10	-1.47274	211.203	8.83944e-05	0.00232817	-1.49095	90.4629	0.0001037	0.00428545	-	-
S100A12	-3.97973	180.202	6.99297e-08	6.76779e-05	-2.17997	69.9534	0.00164613	0.0209348	-	-
S100A8	-3.11721	652.782	1.88666e-08	3.26722e-05	-2.45564	666.041	0.000207927	0.00638046	-	-
S100A9	-2.75471	2342.77	2.75772e-08	4.40831e-05	-2.37785	811.836	0.000315668	0.00800308	-	-
S100P	-2.92451	30.803	8.78819e-08	7.02413e-05	-1.53552	6.63147	0.00457423	0.038424	-	-
SC5DL	0.422436	2.97549	0.00473639	0.0318536	0.471502	4.50769	0.00078553	0.0134809	-	-
SCAI	0.943781	2.66231	1.53768e-06	0.000249645	0.722994	8.49196	1.03453e-05	0.00133039	-	-
SEMA7A	1.12845	2.98151	0.00311372	0.0238857	1.18046	4.3056	0.000599397	0.0115775	-	-
SENP6	0.797422	9.70507	0.000510028	0.00699229	0.384336	23.2319	2.95695e-05	0.00227557	-	-
SERPINA1	-1.75715	22.2164	0.00215837	0.0184656	-2.12171	48.9337	0.000647948	0.0121433	-	-
SGSH	-0.99935	2.8986	9.95938e-05	0.00250261	-1.02625	4.60507	0.00210884	0.0242364	-	-
SIGLEC14	-1.18865	5.46851	0.000542161	0.0072751	-1.71824	13.2099	5.98663e-07	0.000325057	-	-
SIGLEC9	-1.96716	2.78091	7.12589e-05	0.00205386	-1.99102	9.43986	0.00110239	0.0164743	-	-
SIRPB1	-1.46146	6.20436	2.02241e-05	0.00103262	-1.82369	12.8701	6.29812e-05	0.00341023	-	-
SLA2	0.743654	12.8801	0.00588013	0.0366405	0.584991	13.3072	0.00487909	0.0401058	-	-
SLC11A1	-2.17721	5.04934	1.6518e-07	8.5815e-05	-2.40882	15.5689	0.000113336	0.00448459	-	-
SLC16A1	0.692765	2.14827	0.00209953	0.0181724	0.652891	7.18222	0.00292579	0.0295405	-	-
SLC22A4	-1.01827	3.61359	6.62178e-06	0.000593134	-0.693423	4.93034	0.000328891	0.00820004	-	-
SLC31A2	-0.668532	9.31538	0.00683154	0.0404578	-1.36484	17.9029	2.27734e-08	4.34307e-05	-	-
SLC36A1	-1.5145	4.00367	7.23739e-08	6.76779e-05	-1.22504	12.334	5.98663e-07	0.000325057	-	-
SLC7A7	-1.85702	5.73256	0.00365101	0.0266403	-2.2712	18.8977	0.00520196	0.0416904	-	-
SLC9A7	0.775597	6.54528	0.000890563	0.0100804	0.862777	17.7012	0.000532807	0.01086	-	-
SLCO3A1	-0.65928	3.52075	0.00110949	0.0116978	-0.580561	11.3382	0.000246106	0.00698204	-	-
SMYD3	1.04976	9.20448	1.77675e-05	0.000969099	1.12888	14.2855	1.9977e-05	0.00179124	-	-
SNAPC1	0.520798	3.4633	0.00831455	0.0459901	0.38088	5.86279	0.000949406	0.0150756	-	-
SNORA14B	0.577752	2.55075	0.00504781	0.0330527	0.451367	3.3028	0.00457423	0.038424	-	-
SNORA21	1.0839	14.8769	0.00270665	0.0217086	0.379489	6.70387	0.00363684	0.0334853	-	-
SOD1	0.773419	59.3772	2.43006e-05	0.00112973	0.469481	41.1054	6.29812e-05	0.00341023	-	-
SPI1	-0.825516	177.744	0.00531408	0.0341577	-0.69469	99.4862	6.86388e-08	8.94455e-05	-	-
SPINT2	1.24053	18.3985	1.38111e-07	8.52694e-05	0.83392	35.2192	0.000199281	0.00624253	SPINT2	0.515948
SRFBP1	0.716333	4.53137	0.000650798	0.0081965	0.444709	6.54652	0.000118461	0.0046035	-	-
STAM	0.625895	24.7016	0.00154331	0.0147863	0.540911	22.5812	0.000623239	0.0118501	-	-
STRBP	0.928467	4.62293	5.73519e-07	0.000154783	0.60203	16.8629	1.93283e-05	0.00179057	-	-
STX11	-0.868687	38.4344	0.0037979	0.0273472	-1.30998	9.53377	0.00472447	0.0392808	-	-
SUPT3H	0.537367	4.44943	0.000612555	0.00785295	0.379293	6.4875	0.0026863	0.0280348	-	-
SVIP	0.551369	5.5539	0.000641036	0.00811784	0.627271	15.5151	6.59483e-05	0.00348403	-	-
SYNJ2	0.836379	2.06679	0.000502244	0.00692125	1.09556	4.68793	0.000290684	0.00763709	-	-
TAF1D	0.467652	18.722	0.00683154	0.0404578	0.458624	63.3635	0.000532807	0.01086	-	-
TAF2	0.568369	5.63061	0.000391902	0.0059034	0.391039	16.2065	6.90454e-05	0.00356103	-	-
TARBP1	0.496453	11.9554	0.00350932	0.0259712	0.585447	40.4899	0.000226272	0.00665104	-	-
TATDN1	0.495274	5.53747	0.00862271	0.0470558	0.442634	13.2114	3.25668e-05	0.00237531	-	-
TCF12	0.692599	8.1398	0.000200387	0.0038169	0.380942	30.9341	0.000256615	0.00717603	-	-
TCIRG1	-0.767733	27.5008	0.00054228	0.0072751	-0.450123	79.3112	6.59483e-05	0.00348403	-	-
TEX10	0.781878	5.54833	2.61407e-05	0.00117582	0.397375	19.9684	0.000419571	0.00940523	-	-
TFB1M	1.09838	2.81801	0.00872767	0.0474169	0.41344	10.017	4.54496e-05	0.00279372	-	-
TFDP2	0.998087	10.9042	4.3046e-08	5.96359e-05	0.652317	35.3886	0.000532807	0.01086	-	-
TGS1	0.793067	6.35124	4.32581e-05	0.00157434	0.503572	14.7077	3.71631e-08	6.05355e-05	-	-
THUMPD2	0.451346	7.03327	0.00114218	0.0119877	0.488761	11.3742	1.53631e-06	0.000448212	-	-
TIMP2	-0.70386	24.3881	0.000534044	0.00720179	-0.790509	56.8562	6.86388e-08	8.94455e-05	-	-
TKT	-0.411112	73.8688	0.00883377	0.047657	-0.522082	157.896	3.94341e-05	0.00258664	-	-
TLR2	-1.21147	12.687	1.58907e-05	0.000919845	-1.07906	42.6318	1.45039e-06	0.000448212	-	-
TMEM104	-0.475012	9.00843	7.19136e-05	0.00205845	-0.618356	13.5317	0.00297478	0.0295618	-	-
TMEM120A	-0.640442	5.51756	0.00504991	0.0330527	-0.58048	8.60888	0.000147476	0.00524129	-	-
TMEM170B	-0.821591	4.80346	0.00167974	0.0155903	-1.42189	15.7021	8.85457e-06	0.00121888	-	-
TMEM176A	-1.66522	5.22406	2.56646e-05	0.00117235	-3.23133	11.9163	2.43337e-05	0.00198188	-	-
TMEM176B	-2.08081	8.20853	0.000397818	0.00595992	-3.3795	12.6286	6.90454e-05	0.00356103	-	-
TMEM64	1.11284	2.03937	0.000845637	0.00976831	0.707999	5.8459	0.000108419	0.0043968	-	-
TNFRSF1B	-1.3389	26.4212	0.00295132	0.0228678	-1.57597	47.7168	0.00196589	0.023233	-	-
TOLLIP	-0.490828	5.4014	0.00042368	0.00620035	-0.382569	13.1605	0.00158815	0.0204099	-	-
TOM1	-0.529948	11.8005	0.0021288	0.0183334	-0.499462	16.5653	5.98663e-07	0.000325057	-	-
TOPORS	0.919579	15.4968	4.7499e-06	0.000496019	0.396162	15.2048	0.000129363	0.00485348	-	-
TP53BP1	0.566368	7.08145	0.000430318	0.00624908	0.424194	18.3969	0.000246106	0.00698204	-	-
TREM1	-1.65906	11.2426	8.3482e-06	0.000662153	-0.98609	19.7583	0.000436754	0.0095709	-	-
TRERF1	-1.23001	8.6506	0.000132624	0.00296031	-0.535344	13.5226	0.00210884	0.0242364	-	-
TRIB1	-1.21056	93.0984	0.00042368	0.00620035	-0.760495	31.0968	0.00158815	0.0204099	-	-
TRUB1	0.796012	2.89534	7.4029e-07	0.000178557	0.403189	7.30119	0.00329087	0.0314248	-	-
TSPAN13	1.15486	7.31143	0.00650007	0.0390964	1.09081	11.1317	0.000532807	0.01086	-	-
TYMP	-0.963161	23.6735	0.00405467	0.0285434	-1.15814	44.2421	0.000371689	0.00887106	-	-
TYROBP	-1.23749	479.625	0.00552033	0.0350605	-0.945048	294.037	0.000226272	0.00665104	TYROBP	-0.682901
TYW3	0.728521	5.72992	5.1383e-06	0.000518345	0.50589	14.2165	4.41637e-07	0.000297679	-	-
UAP1	0.486875	5.6597	0.00187893	0.0168884	0.613768	10.3238	2.28719e-06	0.000573175	-	-
UBE2E2	-0.655313	7.86385	0.00247545	0.020333	-0.658141	11.7676	0.00250826	0.0268065	-	-
UCHL5	0.614193	5.86564	0.0014581	0.0142124	0.420985	10.1771	5.63538e-07	0.000325057	-	-
UPF2	0.653248	14.6278	0.000612561	0.00785295	0.512707	33.9516	9.64621e-07	0.000377109	-	-
USP6NL	0.941274	4.30401	0.00012613	0.00287086	0.639715	6.52154	2.70546e-06	0.000637152	-	-
UTP14A	0.669938	5.13828	3.76886e-07	0.000125674	0.396003	9.04395	4.99254e-05	0.00297528	-	-
UTP15	0.560628	3.26313	0.00105436	0.0113645	0.392192	5.72852	5.74171e-05	0.00325314	-	-
UTP23	0.715178	4.99155	4.47723e-06	0.000482079	0.507906	13.6364	5.80646e-06	0.000938008	-	-
VCAN	-2.44673	11.0007	0.00083939	0.00970163	-2.78149	73.6487	0.00520196	0.0416904	-	-
VSTM1	-0.786953	19.2008	0.00722205	0.0419599	-1.57725	10.2389	0.00166598	0.0211598	-	-
WDFY3	-2.28877	2.84243	0.0025094	0.0205306	-1.06927	3.76343	0.0024233	0.0262719	-	-
WDR3	0.857054	2.27903	2.81129e-05	0.00120705	0.478761	13.6726	6.59483e-05	0.00348403	-	-
WDR43	0.663154	16.3347	4.47723e-06	0.000482079	0.402301	23.5965	4.20246e-06	0.000821454	-	-
WDR60	0.501157	2.91519	0.00467588	0.0316101	0.528739	6.1718	0.000880431	0.0143535	-	-
ZBTB33	0.776398	9.22019	0.000141773	0.00307536	0.440007	16.4889	0.00250826	0.0268065	-	-
ZBTB8A	0.956107	4.84095	7.70496e-05	0.00214646	0.839685	4.07024	0.000862655	0.0142298	-	-
ZC3H8	0.848115	3.47397	5.55701e-06	0.00054216	0.555757	10.7772	2.43337e-05	0.00198188	-	-
ZCCHC7	1.01452	8.20828	7.57372e-05	0.00212689	0.431977	16.2529	3.76813e-06	0.000775322	-	-
ZEB1	1.39813	2.74624	9.06866e-05	0.00235535	0.906424	8.25478	0.00137432	0.0187597	-	-
ZFAND1	0.842944	9.797	2.09834e-05	0.0010457	0.520442	26.9752	7.56508e-05	0.00373421	-	-
ZFP1	0.623764	3.32839	0.00078506	0.00928005	0.490229	4.24186	0.000147476	0.00524129	-	-
ZFP90	0.585912	2.01351	0.000391902	0.0059034	0.482355	9.08164	9.48302e-05	0.00409193	-	-
ZHX1	0.962354	5.20165	4.84428e-06	0.00050084	0.495441	13.6625	7.84772e-08	9.58746e-05	-	-
ZNF10	0.662829	2.17952	0.000461401	0.0065584	0.57974	3.63136	0.000342623	0.00843484	-	-
ZNF134	0.576022	11.2284	6.82731e-05	0.00200393	0.378782	10.2533	0.00628794	0.0466985	-	-
ZNF138	0.792783	2.49665	1.05381e-07	7.29975e-05	0.511301	8.65739	0.000328891	0.00820004	-	-
ZNF146	0.797336	7.39166	3.24896e-05	0.001322	0.449466	37.1165	7.56508e-05	0.00373421	-	-
ZNF326	0.461008	17.9265	0.00240882	0.0199512	0.410316	16.8452	0.00072757	0.0129054	-	-
ZNF416	0.799327	2.16049	2.76061e-05	0.00120526	0.452129	2.21423	0.00078553	0.0134809	-	-
ZNF480	0.616495	3.79454	1.10363e-06	0.000208495	0.400553	7.7073	0.00287566	0.0290945	-	-
ZNF550	0.802402	2.38721	6.81698e-06	0.000597737	0.49827	8.1912	0.000246106	0.00698204	-	-
ZNF614	0.578793	2.22307	0.00139707	0.0138473	0.450415	3.77744	0.00120454	0.0173765	-	-
ZNF649	0.576137	2.08234	0.000119936	0.00279385	0.415022	5.37551	0.00078553	0.0134809	-	-
ZNF773	0.638879	2.38738	2.88914e-06	0.000370612	0.427734	2.3545	0.000756041	0.0131597	-	-
ZNF776	0.587358	6.10205	0.000146568	0.00314327	0.450272	8.50948	0.00118702	0.0171491	-	-
ZNF792	0.885099	4.97486	0.000576424	0.00757185	0.763187	8.70097	0.000123801	0.00472643	-	-
ZNF827	0.947266	3.36421	0.00801629	0.0448416	0.964901	7.82367	0.000204755	0.00638046	-	-
ZNHIT6	0.875358	3.15594	4.06168e-09	1.68812e-05	0.470114	14.3863	4.68373e-06	0.000847712	-	-
ZSWIM6	-0.617883	3.01976	0.00566181	0.0356973	-0.502046	12.3984	0.00414883	0.0362203	-	-
