# Supplementary material for: Single-cell transcriptomics reveals multiple chemoresistant properties in leukemic stem and progenitor cells in pediatric AML
Source: Genome Biol. 2023 Aug 31;24:199. doi: 10.1186/s13059-023-03031-7 (PMC10472599; doi:10.1186/s13059-023-03031-7)
Supplement: Supplementary file 11 — Additional file 11: Table S10. Upstream regulators and biological functions enriched by the 368 DEGs between CD69+-high and CD69+-low groups using IPA. Terms with a predicted activated or inhibited state (z-score ≥ 2 or ≤ -2) are shown only when they had an overlap p value of < 10-5 for upstream regulators, and p<0.01 & a network p value < 0.01 for biological functions. [file 13059_2023_3031_MOESM11_ESM.xls]

## Sheet: note
sheet	description
master regulators	Upstream regulators enriched by the 368 DEGs between CD69+high and CD69+-low groups using IPA. Terms with a predicted activated or inhibited state (z-score ≥ 2 or ≤ -2) are shown only when they had an overlap p-value of < 10-5 for upstream regulators.
biological functions	Biological functions enriched by the 368 DEGs between CD69+high and CD69+-low groups using IPA. Terms with a predicted activated or inhibited state (z-score ≥ 2 or ≤ -2) are shown only when they had p<0.01 & a network p-value < 0.01 for biological functions.

## Sheet: master regulators
MasterRegulator	MoleculeType	ExprLogRatio	Depth	PredictedActivationState	Notes	Activationzscore	pvalueofoverlap	Networkbiascorrectedpvalue	Participatingregulators	Targetmoleculesindataset	Causalnetwork	Targetconnectedregulators	RelationshipsBetweenMasterRegulatorsIncreasesDownstream	RelationshipsBetweenMasterRegulatorsDecreasesDownstream	RelationshipsBetweenMasterRegulatorsAffectsDownstream	RelationshipsBetweenMasterRegulatorsIncreasesUpstream	RelationshipsBetweenMasterRegulatorsDecreasesUpstream	RelationshipsBetweenMasterRegulatorsAffectsUpstream	RelationshipsBetweenMasterRegulatorsIncreasesBoth	RelationshipsBetweenMasterRegulatorsDecreasesBoth	RelationshipsBetweenMasterRegulatorsAffectsBoth	criteria
AKAP13	other	NA	3	Inhibited		-2.157	8.97e-11	0.0016	AKAP13,Akt,CEBPA,Creb,estrogen receptor,GSK3B,HIF1A,IKBKB,MAPK8,MTOR,MTORC1,NFkB (complex),NLRP3,PI3K (complex),RELA,RICTOR,SMAD2,SMAD3,SQSTM1,SREBF1,SREBF2,STAT5a/b,TP53	ABCC1,ABCG1,ACADM,ADGRG1,AP3M2,ATP6V0D1,BMI1,BMP1,BTG1,C5AR1,CAMP,CCNG1,CCR1,CD14,CD59,CDC16,CEBPD,CFD,CKAP4,CLIP2,CSF3R,CTSF,CTSZ,CXCL16,CYBB,DNMT3B,ERG,F2R,FGFR1OP2,FOSL2,GABPB1,GART,GAS7,GATA2,HLA-B,IER3,IL17RA,KLF4,KMT2A,LIMA1,LIMS1,LRP1,LYST,LYZ,MEF2C,MMRN1,MNDA,MPO,MRPL39,MSH2,NAE1,NCF1,NDRG1,NET1,NFAM1,NFATC2,NID1,NPM1,P4HB,PCCA,PHTF1,PIAS2,PRKAB2,PRKDC,RPL13A,RPS3,S100A8,S100A9,SC5D,SERPI…	86 (23)	23	PGR		NA	NFkB (complex),RELA		NA	NA	NA	NA	(p< 0.01 & network.p< 0.01 & score>=2)
AKT1S1	other	NA	3	Inhibited		-2.525	1.15e-10	0.001	Akt,AKT1S1,CEBPA,Creb,EIF4E,estrogen receptor,GSK3B,HIF1A,IKBKB,IRS1,MTORC1,NFkB (complex),NFKB1,NLRP3,PI3K (complex),RELA,RICTOR,RPS6,RPS6KB1,TP53	ABCC1,ABCG1,ACADM,AP3M2,ATP6V0D1,BMI1,BMP1,BTG1,CAMP,CCNG1,CCR1,CD14,CD59,CDC16,CEBPD,CKAP4,CLEC7A,CLIP2,CSF3R,CTSF,CTSZ,CYBB,ERG,F2R,FGFR1OP2,GABPB1,GART,GAS7,GATA2,HLA-B,IER3,IFI30,IL17RA,KLF4,KMT2A,LIMA1,LIMS1,LPIN1,LYST,LYZ,MEF2C,MMRN1,MNDA,MPO,MRPL39,MSH2,NAE1,NCF1,NDRG1,NET1,NFAM1,NFATC2,NID1,NPM1,P2RY13,P4HB,PARP1,PCCA,PHTF1,PIAS2,PRKAB2,PRKDC,RPL13A,RPS3,S100A8,S100A9,SLC11A1,SLC16A1,SOD1…	83 (20)	17			NA	NFkB (complex)		NA	NA	NA	NA	(p< 0.01 & network.p< 0.01 & score>=2)
INF2	other	NA	3	Inhibited		-2.065	1.37e-10	0.0006	CEBPA,estrogen receptor,HIF1A,IKBKB,INF2,ITGAM,NFkB (complex),NFKB1,NLRP3,RELA,SRF,TP53	ABCC1,ABCG1,ACADM,AP3M2,BMI1,BMP1,BTG1,C5AR1,CAMP,CCNG1,CCR1,CD14,CD59,CDC16,CEBPD,CEBPE,CKAP4,CLIP2,CSF3R,CTSF,CTSZ,CXCL16,CYBB,ELANE,ERG,F2R,FCN1,GABPB1,GART,GAS7,GATA2,HLA-B,IER3,IFI30,IL17RA,KMT2A,LIMA1,LIMS1,LPIN1,LRP1,LYST,LYZ,MEF2C,MMRN1,MNDA,MPO,MRPL39,MSH2,NAE1,NCF1,NDRG1,NFAM1,NFATC2,NID1,NPM1,P4HB,PARP1,PCCA,PIAS2,PRKAB2,PRKDC,RPS3,S100A8,S100A9,SLC16A1,SPINT2,TFB1M,TIMP2,TKT,TLR2,TMEM…	76 (12)	11			NA	NFkB (complex)	SRF	NA	NA	NA	NA	(p< 0.01 & network.p< 0.01 & score>=2)
CLEC11A	growth factor	NA	3	Inhibited		-2.226	2.15e-10	0.0029	Akt,CEBPA,CLEC11A,Creb,EGFR,estrogen receptor,Gsk3,HIF1A,IGF1R,IKBKB,MAPT,MTOR,NFE2L2,NFkB (complex),NFKB1,NLRP3,PRKCD,RELA,RPSA,SRF,STAT1,STAT3,TFEB,TP53	ABCG1,AP3M2,APOBEC3A,BMI1,BMP1,BTG1,BZW2,CAMP,CCNG1,CCT3,CD109,CD300C,CD59,CDC16,CEBPD,CEBPE,CFD,CKAP4,CLIP2,CSF3R,CTSF,CTSZ,CXCL16,CYBB,ELANE,ERG,F2R,FCER1G,FCN1,FGFR1OP2,FUT4,GABPB1,GALNS,GART,GAS7,GATA2,GNS,HACD3,HLA-B,IER3,IL17RA,KLF4,KMT2A,LIMA1,LIMS1,LPIN1,LRP1,LYST,LYZ,MAPK8,MAST4,MEF2C,MMRN1,MNDA,MPO,MRPL39,MSH2,NAE1,NCF1,NET1,NFAM1,NID1,P4HB,PARP1,PCCA,PHTF1,PIAS2,PRDX1,PRKAB2,PRKDC,RCL1…	89 (24)	22			NA	NFkB (complex)	Gsk3	NA	NA	NA	NA	(p< 0.01 & network.p< 0.01 & score>=2)
HSPE1	enzyme	NA	3	Activated		2.209	2.94e-10	0.0017	Akt,CEBPA,Creb,estrogen receptor,GSK3B,HIF1A,HSPE1,IKBKB,MTOR,MTORC1,NFkB (complex),NFKB1,NLRP3,PI3K (complex),RELA,RICTOR,SQSTM1,SREBF1,SREBF2,TP53	ABCC1,ABCG1,ACADM,ADGRG1,AP3M2,ATP6V0D1,BMI1,BMP1,BTG1,C5AR1,CAMP,CCNG1,CCR1,CD59,CDC16,CEBPD,CFD,CKAP4,CLIP2,CSF3R,CTSF,CTSZ,CXCL16,CYBB,ERG,F2R,FGFR1OP2,GABPB1,GART,GAS7,GATA2,HLA-B,IER3,IL17RA,KLF4,KMT2A,LIMA1,LIMS1,LRP1,LYST,LYZ,MEF2C,MMRN1,MNDA,MPO,MRPL39,MSH2,NAE1,NCF1,NDRG1,NET1,NFAM1,NFATC2,NID1,NPM1,P4HB,PCCA,PHTF1,PIAS2,PRKAB2,PRKDC,RPL13A,RPS3,S100A8,S100A9,SC5D,SERPINA1,SLC16A1,SLC22A…	82 (20)	19	IL33		NA		NFkB (complex)	NA	NA	NA	NA	(p< 0.01 & network.p< 0.01 & score>=2)
PIAS4	transcription regulator	NA	3	Inhibited		-2.862	4.85e-10	0.0025	Akt,AR,ATM,CEBPA,CHEK2,CREB1,EGFR,ESR1,estrogen receptor,GSK3B,IKBKB,Jnk,Mapk,MAPK1,MAPK3,Mek,NFkB (complex),NLRP3,Nr1h,PIAS4,SMAD2,SRC,SREBF2,STAT3,STING1,TP53	ABCC1,ABCE1,ABCG1,ABLIM1,ACADM,AMD1,ATP13A2,ATP8A1,BMI1,BMP1,BTG1,BZW2,CAMP,CCNG1,CCR1,CCT3,CD59,CDC16,CEBPD,CKAP4,CLEC10A,CLIP2,COTL1,CRYBG1,CSF3R,CTSF,CTSZ,CXCL16,CXXC5,CYBB,DSCC1,ERG,FCER1G,FGR,FOSL2,FUT4,GABPB1,GART,GAS7,GATA2,HOPX,IER3,IFI30,IL17RA,KLF4,KMT2A,LIMA1,LPIN1,LRP1,LYZ,MEF2C,MMRN1,MNDA,MPO,MRPL39,MSH2,NCF1,NET1,NFAM1,NID1,P4HB,PARP1,PCCA,PIAS2,PPAT,PRKAB2,PRKCQ,PRKDC,RCL1,RPS3,S10…	89 (26)	25			NA	NFkB (complex)	IL12B	NA	NA	NA	NA	(p< 0.01 & network.p< 0.01 & score>=2)
USP43	peptidase	NA	3	Inhibited		-2.741	5.2e-10	0.0033	Akt,AR,ATM,CEBPA,CHEK2,CREB1,EGFR,ESR1,estrogen receptor,GSK3B,HTT,IKBKB,IKK (complex),IRS1,Jnk,Mapk,MAPK1,MAPK3,Mek,NFkB (complex),NLRP3,Nr1h,SMAD2,SRC,SREBF2,STAT3,STING1,TP53,USP43	ABCC1,ABCE1,ABCG1,ABLIM1,ACADM,AMD1,ATP13A2,ATP8A1,BMI1,BMP1,BTG1,BZW2,CAMP,CCNG1,CCR1,CCT3,CD59,CDC16,CEBPD,CKAP4,CLEC10A,CLIP2,COTL1,CRYBG1,CSF3R,CTSF,CTSZ,CXCL16,CXXC5,CYBB,DSCC1,ERG,FCER1G,FGR,FOSL2,FUT4,GABPB1,GART,GAS7,GATA2,HOPX,IER3,IFI30,IL17RA,KLF4,KMT2A,LIMA1,LPIN1,LRP1,LYZ,MEF2C,MMRN1,MNDA,MPO,MRPL39,MSH2,NCF1,NET1,NFAM1,NID1,P4HB,PARP1,PCCA,PIAS2,PPAT,PRKAB2,PRKCQ,PRKDC,RCL1,RPS3,S10…	90 (29)	27			NA	NFkB (complex)		NA	NA	NA	NA	(p< 0.01 & network.p< 0.01 & score>=2)
KLF2	transcription regulator	NA	3	Activated		2.265	1.39e-09	0.0041	CEBPA,Creb,estrogen receptor,HIF1A,IKBKB,Jnk,KLF2,MRTFA,NFkB (complex),NFKB1,NLRP3,Ras homolog,RELA,TAZ,TP53,YAP1	ABCC1,ABCG1,ACADM,AP3M2,BMI1,BMP1,BTG1,CAMP,CCNG1,CCR1,CD59,CDC16,CEBPD,CEBPE,CKAP4,CLEC10A,CLIP2,CSF3R,CTSF,CTSZ,CXCL16,CYBB,ELANE,ERG,F2R,FCN1,FGFR1OP2,GABPB1,GART,GAS7,GATA2,HLA-B,IER3,IFI30,IL17RA,KMT2A,LIMA1,LIMS1,LPIN1,LYST,LYZ,MEF2C,MMP25,MMRN1,MNDA,MPO,MRPL39,MSH2,NAE1,NCF1,NDRG1,NFAM1,NFATC2,NID1,NPM1,P4HB,PARP1,PCCA,PHTF1,PIAS2,PRKAB2,PRKDC,RPS3,S100A8,S100A9,SLC16A1,SOD1,SPINT2,TFB1M,T…	78 (16)	14	CSF1,HOXA3	GFI1,PDCD10	NA	miR-124-3p (and other miRNAs w/seed AAGGCAC)	Ccl2,FOXP3,IL17A,NFkB (complex),RELA,TFRC	NA	NA	NA	NA	(p< 0.01 & network.p< 0.01 & score>=2)
EPOR	transmembrane receptor	NA	3	Inhibited		-2.065	1.47e-09	0.0039	CEBPA,EPOR,ERK,ERK1/2,estrogen receptor,HIF1A,IKBKB,Jnk,NFkB (complex),NFKB1,NLRP3,RELA,SRC,STAT3,STAT5a/b,TP53,VAV	ABCC1,ACADM,AP3M2,BMI1,BMP1,BTG1,CAMP,CCNG1,CCR1,CD14,CD59,CDC16,CEBPD,CKAP4,CLEC10A,CLIP2,CSF3R,CTSF,CTSZ,CXCL16,CYBB,ERG,F2R,FCER1G,FGR,FUT4,GABPB1,GART,GAS7,GATA2,HLA-B,IER3,IFI30,IL17RA,KIF2A,KMT2A,LIMA1,LIMS1,LPIN1,LYST,LYZ,MEF2C,MMRN1,MNDA,MPO,MRPL39,MSH2,NAE1,NCF1,NDRG1,NFAM1,NFATC2,NID1,NPM1,P4HB,PARP1,PCCA,PIAS2,PRKAB2,PRKDC,RPS3,S100A8,S100A9,SLC16A1,SPI1,SPINT2,TFB1M,TIMP2,TKT,TLR2,TME…	76 (17)	15	IKZF1		NA	NFkB (complex),STAT5a/b		NA	NA	NA	NA	(p< 0.01 & network.p< 0.01 & score>=2)
PRKD	group	NA	3	Activated		2.03	5.19e-09	0.0038	APP,AR,CCND1,CEBPA,CEBPB,COP1,Creb,CYP19A1,DUSP1,EGFR,EIF4E,ERK,FADD,FOXO1,GATA3,GRK2,Hsp27,IKBKB,Jnk,KAT5,MAPK8,MET,MITF,MKNK1,MMP9,MPO,NCF4,NFE2L2,NFkB (complex),NOS2,Notch,NR3C1,P38 MAPK,PEA15,PGR,PLG,PPARGC1A,PRKAA2,PRKD,RELA,RICTOR,RPS6KA1,RPTOR,RXRA,SHC1,SMAD3,SP1,STAT1,STAT3,STAT6,STIM1,TERT,TP53,TP63	ABCC1,ABLIM1,ADGRG1,AGPAT5,AMD1,ANGPT1,AP3M2,ATP13A2,ATP6V0D1,ATP8A1,ATRX,BMP1,BTG1,BZW2,C5AR1,CCNG1,CCR1,CD109,CD14,CD59,CDC16,CDC42EP1,CKAP4,CLEC10A,CLEC7A,CLIP2,COTL1,CTSF,CTSZ,CYBB,DNMT3B,DSCC1,EMILIN2,ERG,F2R,FCER1G,FGFR1OP2,FOSL2,FPR1,FUT4,GABPB1,GART,GAS7,HACD3,HDAC4,HLA-B,HOPX,IER3,IFI30,IL13RA1,IL17RA,IMPA1,LIMA1,LPIN1,LRP1,LYST,MAPK8,MMRN1,MNDA,MRE11,MRPL39,MSH2,N4BP2,NCF2,NDRG1,NFAM1,N…	107 (54)	51	PLCE1		NA	Ccl2,IL12B,IL23A,STAR		NA	NA	NA	NA	(p< 0.01 & network.p< 0.01 & score>=2)
CEBPA	transcription regulator	NA	3	Inhibited		-2.018	7.02e-09	0.0091	Akt,AMPK,CDK4,CEBPA,CHUK,EGFR,ERK1/2,FOXM1,FOXO3,GAB2,GSK3B,IGF1R,IL6ST,IRF1,Jnk,LYN,Mapk,MITF,P38 MAPK,PI3K (complex),PRKAA2,PTPN11,RB1,STAT3,STAT5a/b,TP63,TP73,TSC2,TYK2	ABCC1,ACADM,ANGPT1,ATRX,BTG1,BZW2,C5AR1,CAMLG,CAMP,CCNG1,CCR1,CD109,CD14,CD300C,CEACAM4,CKAP4,CLEC10A,CLEC7A,CSF3R,CTSF,CTSZ,CXCL16,DNMT3B,ELANE,ERG,FCER1G,FOSL2,FUT4,GABPB1,GATA2,HLA-B,IER3,IFI30,IL13RA1,IL17RA,KIF2A,LYZ,MAPK8,MEF2C,MMRN1,MNDA,MPO,NCF1,NCF2,NDRG1,NET1,NFATC2,NID1,NPM1,P2RY2,PARP1,PARP3,PIAS2,RCL1,S100A10,S100A8,S100A9,SEMA7A,SERPINA1,SLC16A1,SOD1,SPI1,SPINT2,TLR2,TMEM176A,TNFRSF…	71 (29)	27	ACTB,CSF3,EIF4E,Gsk3,NFkB (complex),PGR,PRKAA2,RUNX1	ACVR1C,BCR-ABL1,COPS5,GFI1,NCSTN,NQO1,PF4,SREBF1,ZFPM1	NA	AKAP12,APLNR,CSF3R,IL12B,KLF5,LTF,OLR1,Saa3,STAR,TNFRSF10A	KRT17,LCK,PTGS1	NA	NA	NA	NA	(p< 0.01 & network.p< 0.01 & score>=2)
MAP3K11	kinase	NA	3	Activated		2.203	8.19e-09	0.0046	APP,AR,BRAF,CCND1,CEBPA,CEBPB,COP1,Creb,CYP19A1,DUSP1,EGFR,EIF4E,ERK,ERK1/2,FADD,FOXO1,GATA3,GRK2,HIF1A,Hsp27,IKBKB,Jnk,JUN,KAT5,MAP3K11,MAPK1,MAPK10,MAPK8,MED1,Mek,MET,MITF,MKNK1,MMP9,NFE2L2,NFkB (complex),NOS2,Notch,NR3C1,P38 MAPK,PGR,PPARGC1A,PRKAA1,RELA,RICTOR,RPTOR,RXRA,SHC1,SMAD3,SP1,STAT1,STAT3,STAT6,STIM1,TP53,TP63	ABCC1,ABCE1,ABLIM1,ACP6,ADGRG1,AGPAT5,AMD1,ANGPT1,AP3M2,ATP13A2,ATP6V0D1,ATP8A1,ATRX,BMP1,BTG1,BZW2,C5AR1,CAMP,CCNG1,CCR1,CD109,CD14,CD59,CDC16,CDC42EP1,CKAP4,CLEC10A,CLEC7A,CLIP2,COTL1,CRYBG1,CTSZ,CYBB,DNMT3B,DSCC1,EMILIN2,ERG,FCER1G,FOSL2,FPR1,GABPB1,GART,GAS7,HACD3,HDAC4,HLA-B,HOPX,IER3,IFI30,IL13RA1,IL17RA,IMPA1,KIF2A,LIMA1,LIMS1,LPIN1,LRP1,LYST,MAPK8,MMRN1,MNDA,MRE11,MRPL39,MSH2,N4BP2,NAE1,N…	109 (56)	54			NA			NA	NA	NA	NA	(p< 0.01 & network.p< 0.01 & score>=2)
HCG11	other	NA	3	Activated		2.245	1.19e-08	0.0055	APP,AR,CCND1,CEBPA,CEBPB,COP1,Creb,CYP19A1,DUSP1,EGFR,EIF4E,ERK,FADD,FOXO1,GATA3,GRK2,HCG11,Hsp27,IKBKB,Jnk,KAT5,MAPK8,MET,MITF,MKNK1,MMP9,NCF4,NFE2L2,NFkB (complex),NOS2,Notch,NR3C1,P38 MAPK,PGR,PPARGC1A,RELA,RICTOR,RPTOR,RXRA,SHC1,SMAD3,SP1,STAT1,STAT3,STAT6,STIM1,TERT,TP53,TP63	ABCC1,ABLIM1,ADGRG1,AGPAT5,AMD1,ANGPT1,AP3M2,ATP13A2,ATP6V0D1,ATP8A1,ATRX,BMP1,BTG1,BZW2,C5AR1,CCNG1,CCR1,CD109,CD14,CD59,CDC16,CDC42EP1,CKAP4,CLEC10A,CLEC7A,CLIP2,COTL1,CTSF,CTSZ,CYBB,DNMT3B,DSCC1,EMILIN2,ERG,F2R,FCER1G,FGFR1OP2,FOSL2,FPR1,FUT4,GABPB1,GART,GAS7,HACD3,HDAC4,HLA-B,HOPX,IER3,IFI30,IL17RA,IMPA1,LIMA1,LPIN1,LRP1,LYST,MAPK8,MMRN1,MNDA,MRE11,MRPL39,MSH2,N4BP2,NCF1,NDRG1,NFAM1,NFATC2,NI…	105 (49)	48			NA			NA	NA	NA	NA	(p< 0.01 & network.p< 0.01 & score>=2)
MAP3K20	kinase	NA	3	Activated		2.245	1.19e-08	0.0055	APP,AR,CCND1,CEBPA,CEBPB,COP1,Creb,CYP19A1,DUSP1,EGFR,EIF4E,ERK,FADD,FOXO1,GATA3,GRK2,Hsp27,IKBKB,Jnk,KAT5,MAP3K20,MAPK8,MET,MITF,MKNK1,MMP9,NCF4,NFE2L2,NFkB (complex),NOS2,Notch,NR3C1,P38 MAPK,PGR,PPARGC1A,RELA,RICTOR,RPTOR,RXRA,SHC1,SMAD3,SP1,STAT1,STAT3,STAT6,STIM1,TERT,TP53,TP63	ABCC1,ABLIM1,ADGRG1,AGPAT5,AMD1,ANGPT1,AP3M2,ATP13A2,ATP6V0D1,ATP8A1,ATRX,BMP1,BTG1,BZW2,C5AR1,CCNG1,CCR1,CD109,CD14,CD59,CDC16,CDC42EP1,CKAP4,CLEC10A,CLEC7A,CLIP2,COTL1,CTSF,CTSZ,CYBB,DNMT3B,DSCC1,EMILIN2,ERG,F2R,FCER1G,FGFR1OP2,FOSL2,FPR1,FUT4,GABPB1,GART,GAS7,HACD3,HDAC4,HLA-B,HOPX,IER3,IFI30,IL17RA,IMPA1,LIMA1,LPIN1,LRP1,LYST,MAPK8,MMRN1,MNDA,MRE11,MRPL39,MSH2,N4BP2,NCF1,NDRG1,NFAM1,NFATC2,NI…	105 (49)	48			NA			NA	NA	NA	NA	(p< 0.01 & network.p< 0.01 & score>=2)
TLR10	transmembrane receptor	NA	3	Inhibited		-2.245	1.19e-08	0.0055	APP,AR,CCND1,CEBPA,CEBPB,COP1,Creb,CYP19A1,DUSP1,EGFR,EIF4E,ERK,FADD,FOXO1,GATA3,GRK2,Hsp27,IKBKB,Jnk,KAT5,MAPK8,MET,MITF,MKNK1,MMP9,NCF4,NFE2L2,NFkB (complex),NOS2,Notch,NR3C1,P38 MAPK,PGR,PPARGC1A,RELA,RICTOR,RPTOR,RXRA,SHC1,SMAD3,SP1,STAT1,STAT3,STAT6,STIM1,TERT,TLR10,TP53,TP63	ABCC1,ABLIM1,ADGRG1,AGPAT5,AMD1,ANGPT1,AP3M2,ATP13A2,ATP6V0D1,ATP8A1,ATRX,BMP1,BTG1,BZW2,C5AR1,CCNG1,CCR1,CD109,CD14,CD59,CDC16,CDC42EP1,CKAP4,CLEC10A,CLEC7A,CLIP2,COTL1,CTSF,CTSZ,CYBB,DNMT3B,DSCC1,EMILIN2,ERG,F2R,FCER1G,FGFR1OP2,FOSL2,FPR1,FUT4,GABPB1,GART,GAS7,HACD3,HDAC4,HLA-B,HOPX,IER3,IFI30,IL17RA,IMPA1,LIMA1,LPIN1,LRP1,LYST,MAPK8,MMRN1,MNDA,MRE11,MRPL39,MSH2,N4BP2,NCF1,NDRG1,NFAM1,NFATC2,NI…	105 (49)	48	FOXP3		NA			NA	NA	NA	NA	(p< 0.01 & network.p< 0.01 & score>=2)
RHBDD3	other	NA	3	Inhibited		-2.245	1.2e-08	0.0055	APP,AR,CCND1,CEBPA,CEBPB,COP1,Creb,CYP19A1,DUSP1,EGFR,EIF4E,ERK,FADD,FOXO1,GATA3,GRK2,Hsp27,IKBKB,Jnk,KAT5,MAPK8,MET,MITF,MKNK1,MMP9,NCF4,NFE2L2,NFkB (complex),NOS2,Notch,NR3C1,P38 MAPK,PGR,PPARGC1A,RELA,RHBDD3,RICTOR,RPTOR,RXRA,SHC1,SMAD3,SP1,STAT1,STAT3,STAT6,STIM1,TERT,TP53,TP63	ABCC1,ABLIM1,ADGRG1,AGPAT5,AMD1,ANGPT1,AP3M2,ATP13A2,ATP6V0D1,ATP8A1,ATRX,BMP1,BTG1,BZW2,C5AR1,CCNG1,CCR1,CD109,CD14,CD59,CDC16,CDC42EP1,CKAP4,CLEC10A,CLEC7A,CLIP2,COTL1,CTSF,CTSZ,CYBB,DNMT3B,DSCC1,EMILIN2,ERG,F2R,FCER1G,FGFR1OP2,FOSL2,FPR1,FUT4,GABPB1,GART,GAS7,HACD3,HDAC4,HLA-B,HOPX,IER3,IFI30,IL17RA,IMPA1,LIMA1,LPIN1,LRP1,LYST,MAPK8,MMRN1,MNDA,MRE11,MRPL39,MSH2,N4BP2,NCF1,NDRG1,NFAM1,NFATC2,NI…	105 (49)	48			NA			NA	NA	NA	NA	(p< 0.01 & network.p< 0.01 & score>=2)
SPAG9	other	NA	3	Activated		2.245	1.2e-08	0.0055	APP,AR,CCND1,CEBPA,CEBPB,COP1,Creb,CYP19A1,DUSP1,EGFR,EIF4E,ERK,FADD,FOXO1,GATA3,GRK2,Hsp27,IKBKB,Jnk,KAT5,MAPK8,MET,MITF,MKNK1,MMP9,NCF4,NFE2L2,NFkB (complex),NOS2,Notch,NR3C1,P38 MAPK,PGR,PPARGC1A,RELA,RICTOR,RPTOR,RXRA,SHC1,SMAD3,SP1,SPAG9,STAT1,STAT3,STAT6,STIM1,TERT,TP53,TP63	ABCC1,ABLIM1,ADGRG1,AGPAT5,AMD1,ANGPT1,AP3M2,ATP13A2,ATP6V0D1,ATP8A1,ATRX,BMP1,BTG1,BZW2,C5AR1,CCNG1,CCR1,CD109,CD14,CD59,CDC16,CDC42EP1,CKAP4,CLEC10A,CLEC7A,CLIP2,COTL1,CTSF,CTSZ,CYBB,DNMT3B,DSCC1,EMILIN2,ERG,F2R,FCER1G,FGFR1OP2,FOSL2,FPR1,FUT4,GABPB1,GART,GAS7,HACD3,HDAC4,HLA-B,HOPX,IER3,IFI30,IL17RA,IMPA1,LIMA1,LPIN1,LRP1,LYST,MAPK8,MMRN1,MNDA,MRE11,MRPL39,MSH2,N4BP2,NCF1,NDRG1,NFAM1,NFATC2,NI…	105 (49)	48			NA			NA	NA	NA	NA	(p< 0.01 & network.p< 0.01 & score>=2)
TMEM184A	other	NA	3	Inhibited		-2.245	1.35e-08	0.0066	APP,AR,CCND1,CEBPA,CEBPB,COP1,Creb,CYP19A1,DUSP1,EGFR,EIF4E,ERK,FADD,FOXO1,GATA3,GRK2,Hsp27,IKBKB,Jnk,KAT5,MAPK8,MET,MITF,MKNK1,MMP9,NCF4,NFE2L2,NFkB (complex),NOS2,Notch,NR3C1,P38 MAPK,PGR,PPARGC1A,RELA,RICTOR,RPTOR,RXRA,SHC1,SMAD3,SP1,STAT1,STAT3,STAT6,STIM1,TERT,TMEM184A,TP53,TP63	ABCC1,ABLIM1,ADGRG1,AGPAT5,AMD1,ANGPT1,AP3M2,ATP13A2,ATP6V0D1,ATP8A1,ATRX,BMP1,BTG1,BZW2,C5AR1,CCNG1,CCR1,CD109,CD14,CD59,CDC16,CDC42EP1,CKAP4,CLEC10A,CLEC7A,CLIP2,COTL1,CTSF,CTSZ,CYBB,DNMT3B,DSCC1,EMILIN2,ERG,F2R,FCER1G,FGFR1OP2,FOSL2,FPR1,FUT4,GABPB1,GART,GAS7,HACD3,HDAC4,HLA-B,HOPX,IER3,IFI30,IL17RA,IMPA1,LIMA1,LPIN1,LRP1,LYST,MAPK8,MMRN1,MNDA,MRE11,MRPL39,MSH2,N4BP2,NCF1,NDRG1,NFAM1,NFATC2,NI…	105 (49)	48			NA	DUSP1		NA	NA	NA	NA	(p< 0.01 & network.p< 0.01 & score>=2)
IGFBP6	other	NA	3	Activated		2.09	1.89e-08	0.0093	CCND1,CEBPA,CEBPB,COP1,Creb,CYP19A1,EGFR,EIF4E,ERK,ERK1/2,GATA3,GRK2,H2AX,HIF1A,Hsp27,IGFBP6,IKBKB,INSR,KAT5,MAPK8,MET,MITF,MKNK1,MMP9,NCF4,NFATC2,NFkB (complex),NOS2,Notch,NR3C1,P38 MAPK,PGR,PPARGC1A,RELA,RXRA,SHC1,SMAD3,SP1,STAT1,STAT3,STIM1,TERT,TP53,TP63,YAP1	ABCC1,ABLIM1,ACP3,ADGRG1,AGPAT5,AMD1,ANGPT1,AP3M2,ATRX,BBX,BMP1,BTG1,BZW2,C5AR1,CCNG1,CCR1,CD109,CD14,CD59,CDC16,CDC42EP1,CKAP4,CLEC7A,CLIP2,CTSF,CTSZ,CXXC5,CYBB,DNMT3B,DSCC1,EMILIN2,ERG,F2R,FCER1G,FGFR1OP2,FOSL2,FPR1,FUT4,GABPB1,GART,GAS7,HDAC4,HLA-B,IER3,IFI30,IL17RA,IMPA1,KIF2A,LIMA1,LIMS1,LPIN1,LYST,MAPK8,MMP25,MMRN1,MNDA,MRE11,MRPL39,MSH2,N4BP2,NAE1,NCF1,NDRG1,NFAM1,NFATC2,NID1,NPM1,P2RY13,P…	101 (45)	44	CHUK,IKBKB,IKBKG		NA			NA	NA	NA	NA	(p< 0.01 & network.p< 0.01 & score>=2)
CEBPA	transcription regulator	NA	2	Inhibited		-2.694	2.55e-07	0.0013	CEBPA,IL6ST,PTPN11,STAT3	BTG1,CAMP,CCNG1,CCR1,CD14,CKAP4,CSF3R,DNMT3B,ELANE,ERG,FCER1G,FUT4,GABPB1,GATA2,HLA-B,IER3,IFI30,MEF2C,MMRN1,MNDA,MPO,NDRG1,NFATC2,NPM1,S100A8,S100A9,SPI1,SPINT2,TNFRSF1B,TRIB1,VCAN	31 (4)	4	ACTB,CSF3,EIF4E,Gsk3,NFkB (complex),PGR,PRKAA2,RUNX1	ACVR1C,BCR-ABL1,COPS5,GFI1,NCSTN,NQO1,PF4,SREBF1,ZFPM1	NA	AKAP12,APLNR,CSF3R,IL12B,KLF5,LTF,OLR1,Saa3,STAR,TNFRSF10A	KRT17,LCK,PTGS1	NA	NA	NA	NA	(p< 0.01 & network.p< 0.01 & score>=2)
TGM2	enzyme	NA	1	Inhibited		-3.5	5.59e-07	0.0001	TGM2	AQP9,C5AR1,CD300C,FCER1G,HLA-B,LILRA5,LRRC25,MAFB,NCF2,POR,S100A8,SEMA7A,SLC16A1,TYROBP,WDR3,ZNF146	16 (1)	1	ATG5,GATA2,IL13,SDC1	mir-122,PRKAA2	NA	CCL2,PTGS1,PTK2,SDCBP,THBS1,TNIP1	SLC16A1	NA	NA	NA	NA	(p< 0.01 & network.p< 0.01 & score>=2)
CEBPA	transcription regulator	NA	1	Inhibited		-2.357	7.64e-07	0.0006	CEBPA	BTG1,CAMP,CCR1,CKAP4,CSF3R,ERG,GABPB1,GATA2,HLA-B,IER3,MMRN1,MNDA,MPO,S100A8,S100A9,SPINT2,TRIB1,VCAN	18 (1)	1	ACTB,CSF3,EIF4E,Gsk3,NFkB (complex),PGR,PRKAA2,RUNX1	ACVR1C,BCR-ABL1,COPS5,GFI1,NCSTN,NQO1,PF4,SREBF1,ZFPM1	NA	AKAP12,APLNR,CSF3R,IL12B,KLF5,LTF,OLR1,Saa3,STAR,TNFRSF10A	KRT17,LCK,PTGS1	NA	NA	NA	NA	(p< 0.01 & network.p< 0.01 & score>=2)
LDB1	transcription regulator	NA	1	Activated		3	1.52e-05	0.0016	LDB1	ANGPT1,ATP13A2,DDHD2,F2R,KIFAP3,MEF2C,MPO,NDRG1,PTPRJ,RAB32,SLC16A1,SPI1,TCF12,TLR2,TNFRSF1B,ZEB1	16 (1)	1			NA	ACTB,CPEB1,PTPRJ,SERPINE2,SLC16A1	CARD9,IFIH1,LCK,LPIN2,MAP3K5,SPI1,TAL1,THEMIS2,TNFRSF10A,TRAF1	NA	NA	NA	NA	(p< 0.01 & network.p< 0.01 & score>=2)
ELOVL3	enzyme	NA	1	Inhibited		-2.121	1.62e-05	0.0005	ELOVL3	CYBB,FCER1G,HACD3,IFI30,IGSF6,LYZ,PCCA,TYROBP	8 (1)	1	DUSP1,VEGFB,ZBTB7B		NA			NA	NA	NA	NA	(p< 0.01 & network.p< 0.01 & score>=2)
KLK1	peptidase	NA	1	Activated		2	1.97e-05	0.0001	KLK1	CYBB,NCF1,NCF2,SOD1	4 (1)	1			NA	SOD1	Ccl2	NA	NA	NA	NA	(p< 0.01 & network.p< 0.01 & score>=2)
ACTB	other	NA	3	Inhibited		-2.887	3.84e-05	0.0012	ACTB,ITGAM,SRF	C5AR1,CAMP,CEBPD,CEBPE,CYBB,ELANE,FCN1,LRP1,S100A8,S100A9,SLC11A1,VCAN	12 (3)	3	CD79A,IL17A,IPMK,LDB1,PRL		NA	AURKB,CEBPA		NA	NA	NA	NA	(p< 0.01 & network.p< 0.01 & score>=2)
USP22	peptidase	NA	1	Inhibited		-2.449	3.98e-05	0.0007	USP22	CLEC5A,CSF3R,CYBB,NCF1,NCF2,SPI1	6 (1)	1			NA	CSF3R,FOXP3,NCF4,SPI1		NA	NA	NA	NA	(p< 0.01 & network.p< 0.01 & score>=2)
ACTB	other	NA	2	Inhibited		-3.317	4.33e-05	0.0019	ACTB,SRF	CAMP,CEBPD,CEBPE,CYBB,ELANE,FCN1,LRP1,S100A8,S100A9,SLC11A1,VCAN	11 (2)	2	CD79A,IL17A,IPMK,LDB1,PRL		NA	AURKB,CEBPA		NA	NA	NA	NA	(p< 0.01 & network.p< 0.01 & score>=2)
SRF	transcription regulator	NA	2	Activated		2.714	8.98e-05	0.0028	ITGAM,SRF	C5AR1,CAMP,CEBPD,CEBPE,CYBB,ELANE,FCN1,LRP1,S100A8,S100A9,VCAN	11 (2)	2	Gsk3,NUPR1,PRL	INF2	NA	FLNA,LAMA3,PDCD10	CEBPE,ELANE,FOXP3,GFI1,LTF,Saa3	NA	NA	NA	NA	(p< 0.01 & network.p< 0.01 & score>=2)
SRF	transcription regulator	NA	1	Activated		3.162	9.65e-05	0.0033	SRF	CAMP,CEBPD,CEBPE,CYBB,ELANE,FCN1,LRP1,S100A8,S100A9,VCAN	10 (1)	1	Gsk3,NUPR1,PRL	INF2	NA	FLNA,LAMA3,PDCD10	CEBPE,ELANE,FOXP3,GFI1,LTF,Saa3	NA	NA	NA	NA	(p< 0.01 & network.p< 0.01 & score>=2)
CYP2E1	enzyme	NA	1	Inhibited		-2	0.000102	0.0009	CYP2E1	C5AR1,CD14,NCF1,NCF2	4 (1)	1	LGR4	IL1A,MAT1A,PTGIS,REN	NA	Ccl2,NFkB (complex)		NA	NA	NA	NA	(p< 0.01 & network.p< 0.01 & score>=2)
CSF3	cytokine	NA	1	Inhibited		-2.121	0.000295	0.0013	CSF3	CEBPE,CSF3R,FPR1,LYZ,MPO,SOD1,SPI1,TNFRSF1B	8 (1)	1	IL17A,IL17RA,IL1A,KRT17,LAMA5,MYD88,NFKBIZ,Saa3,TRAF6	CARD9,IKZF1,N4BP1	NA	CEBPA,CEBPE,CSF3R,LTF,PTPN11,SPI1,STAT5a/b	Ccl2,OPA1,PTK2,SOD1	NA	NA	NA	NA	(p< 0.01 & network.p< 0.01 & score>=2)
NQO1	enzyme	NA	1	Activated		2.236	0.000297	0.0004	NQO1	C5AR1,CCR1,CSF3R,FPR1,SPI1	5 (1)	1	ANG,HSPA5,mir-223	ATG5,CAV1	NA	CHUK,NFkB (complex)	CEBPA,CSF3R,SPI1	NA	NA	NA	NA	(p< 0.01 & network.p< 0.01 & score>=2)
Hbb-b2	other	NA	1	Inhibited	biased	-2.236	0.000337	0.0043	Hbb-b2	CLEC7A,CYBB,NCF2,SPI1,TLR2	5 (1)	1			NA	Ccl2,SPI1		NA	NA	NA	NA	(p< 0.01 & network.p< 0.01 & score>=2)
NUP98-DDX10	fusion gene/product	NA	1	Activated		2.236	0.00101	0.0088	NUP98-DDX10	ANGPT1,C5AR1,CLEC7A,ELANE,LYZ	5 (1)	1			NA	HOXA3,REN	ELANE,GADD45B	NA	NA	NA	NA	(p< 0.01 & network.p< 0.01 & score>=2)
IL17RA	transmembrane receptor	-1.157	1	Inhibited		-2	0.00207	0.0015	IL17RA	CCR1,CSF3R,S100A8,S100A9	4 (1)	1		HOXA3	NA	Ccl2,CSF3,CSF3R,IL13	IL1A	NA	NA	NA	NA	(p< 0.01 & network.p< 0.01 & score>=2)
TNIP1	other	NA	1	Activated		2	0.00284	0.0068	TNIP1	CCR1,HLA-B,S100A8,S100A9	4 (1)	1	NUPR1,TGM2		NA		IL17A,IL17C,IL23A,NFkB (complex),RELA,Saa3	NA	NA	NA	NA	(p< 0.01 & network.p< 0.01 & score>=2)
TRAF6	enzyme	NA	1	Inhibited		-2	0.00535	0.0074	TRAF6	CXCL16,CYBB,NCF1,NCF2	4 (1)	1	ARRB2,ITCH,USP20	CSF1,FOXP3,miR-124-3p (and other miRNAs w/seed AAGGCAC)	NA	Ccl2,CCL2,CSF3,IFN alpha/beta,IKBKB,MAP3K5,NFkB (complex),RELA		NA	NA	NA	NA	(p< 0.01 & network.p< 0.01 & score>=2)
ZFP36	transcription regulator	NA	1	Activated		2	0.00842	0.0099	ZFP36	CYBB,IER3,MPO,S100A8	4 (1)	1	Ck2,SH3KBP1	DUSP1	NA		IL12B,IL1A,NFkB (complex),PLAU,TFRC	NA	NA	NA	NA	(p< 0.01 & network.p< 0.01 & score>=2)
IL17RA	transmembrane receptor	-1.245	1	Inhibited		-2	0.00207	0.0015	IL17RA	CCR1,CSF3R,S100A8,S100A9	4 (1)	1		HOXA3	NA	Ccl2,CSF3,CSF3R,IL13	IL1A	NA	NA	NA	NA	(p< 0.01 & network.p< 0.01 & score>=2)

## Sheet: biological functions
Categories	Functions	DiseasesorFunctionsAnnotation	pValue	PredictedActivationState	Activationzscore	Notes	Biascorrectedzscore	Molecules	Molecules number
Cancer, Organismal Injury and Abnormalities	non-melanoma solid tumor	Non-melanoma solid tumor	4.4e-30	Decreased	-2.27	NA	-2.138	UTP23,PIWIL4,SUPT3H,FCN1,TSPAN13,MAP4K5,SLC22A4,TCIRG1,ACADM,CTPS2,MNDA,USP6NL,UTP14A,LRBA,ARID1B,ZNF10,LRP1,MRPL39,ACP3,IFI30,LILRB3,SMIM8,ZC3H8,TYW3,TGS1,LYZ,OTULINL,SVIP,MAPRE2,FBXO21,GTDC1,PARP3,ELANE,PKIG,HLA-B,PLBD1,NAGK,WDR3,TAF1D,CD300E,SLC31A2,MTERF3,NLRC3,ATP6V0D1,NDRG1,PARP15,SLC16A1,ZNHIT6,GNPNAT1,ODF3B,KIAA1586,ZNF138,PLEKHA5,ACSM3,SLA2,OGFOD1,ZNF649,ATF7IP2,SLC9A7,S100A8,TMEM176A,BS…	357
Cancer, Organismal Injury and Abnormalities	malignant solid tumor	Malignant solid tumor	4.36e-29	Decreased	-2.078	NA	-2.038	UTP23,PIWIL4,SUPT3H,FCN1,TSPAN13,MAP4K5,SLC22A4,TCIRG1,ACADM,CTPS2,MNDA,USP6NL,UTP14A,LRBA,ARID1B,ZNF10,LRP1,MRPL39,ACP3,IFI30,LILRB3,SMIM8,ZC3H8,TYW3,TGS1,LYZ,OTULINL,SVIP,MAPRE2,FBXO21,GTDC1,PARP3,ELANE,PKIG,HLA-B,PLBD1,NAGK,WDR3,TAF1D,CD300E,SLC31A2,MTERF3,NLRC3,ATP6V0D1,NDRG1,PARP15,SLC16A1,ZNHIT6,GNPNAT1,ODF3B,KIAA1586,ZNF138,PLEKHA5,ACSM3,SLA2,OGFOD1,ZNF649,ATF7IP2,SLC9A7,S100A8,TMEM176A,BS…	359
Cellular Compromise, Inflammatory Response	degranulation	Degranulation of myeloid cells	6.59e-27	Decreased	-2.109	NA	-2.495	STX11,GATA2,FCN1,GALNS,DNAJC5,FGR,FCER1G,CST3,SIGLEC14,TCIRG1,TOM1,LPIN1,MNDA,C5AR1,TYROBP,SLC11A1,TLR2,MCEMP1,ACP3,CKAP4,CD14,TNFRSF1B,LILRB3,CLEC5A,TIMP2,GNS,LYZ,SVIP,BRI3,ELANE,HLA-B,CYBB,CTSZ,MMP25,CD59,SIRPB1,CAMP,FPR1,TOLLIP,TREM1,MAPK8,S100A8,S100A12,BST1,ATP8A1,S100A9,MYO1F,PTPRJ,NFAM1,CDA,FCAR,SERPINA1,CFD,COTL1,RNASE2,SIGLEC9	56
Cellular Movement, Immune Cell Trafficking	migration	Leukocyte migration	1.21e-14	Decreased	-3.567	NA	-4.309	CLEC10A,GATA2,FCN1,NFATC2,RPL13A,PRKCQ,NCF1,CSF3R,FGR,FCER1G,NEIL2,TCIRG1,PRDX1,F2R,C5AR1,TYROBP,FUT4,SLC7A7,CXCL16,S100A10,LRP1,ANGPT1,PILRA,TLR2,LILRB3,TNFRSF1B,CD14,SOD1,CLEC5A,SPI1,TIMP2,LYZ,IL17RA,VCAN,ELANE,CYBB,CLEC7A,CTSZ,FOSL2,CCR1,NDRG1,CAMP,FPR1,SLC16A1,SPINT2,P2RY2,TREM1,CEBPE,MAPK8,NPM1,S100A8,S100A12,BST1,MPO,S100A9,ABCG1,MYO1F,ABCC1,PTPRJ,FCAR,PARP1,SERPINA1,CFD,SIGLEC9,LYST	65
Inflammatory Response	inflammatory response	Inflammatory response	2.1e-14	Decreased	-2.793	NA	-3.255	NFATC2,RPL13A,CSF3R,NCF1,FGR,CST3,FCER1G,TCIRG1,MCPH1,F2R,PIK3AP1,C5AR1,TYROBP,CXCL16,LRP1,SLC11A1,TLR2,TNFRSF1B,LILRB3,CD14,SOD1,SPI1,LYZ,IL17RA,ELANE,CYBB,CLEC7A,MSH2,CCR1,NLRC3,CAMP,FPR1,KLF4,IER3,SEMA7A,TOLLIP,TREM1,CEBPE,MAPK8,UPF2,HDAC4,S100A8,S100A12,CEBPD,BST1,LILRA5,MPO,S100A9,MYO1F,ABCC1,PTPRJ,CLEC4A,PARP1,SERPINA1,LYST,SIGLEC9	56
Connective Tissue Disorders, Inflammatory Disease, Organismal Injury and Abnormalities, Skeletal and Muscular Disorders	rheumatic disease	Rheumatic Disease	1.57e-12	Decreased	-2.024	NA	-2.098	FCN1,NFATC2,PRKCQ,NCF1,SLC22A4,CSF3R,MAFB,APOBEC3A,FGR,FCER1G,CST3,TCIRG1,PRDX1,PRKACB,EEF1G,NCF2,ACADM,LPIN1,C5AR1,TYROBP,ATP2C1,P2RY13,MS4A6A,CXCL16,S100A10,LRP1,ZNF326,SLC11A1,ATRX,PILRA,TLR2,CD300C,PHTF1,TYMP,TNFRSF1B,CLEC5A,GAS5,SPI1,TIMP2,LYZ,IL17RA,NET1,ALDH5A1,ELANE,HLA-B,CTR9,MMP25,CD59,CCR1,PCM1,CAMP,FPR1,PPP3CC,TP53BP1,MAPK8,HDAC4,S100A8,TMEM176A,AQP9,S100A12,ATP8A1,MPO,PPAT,S100A9,ABC…	75
Cellular Movement, Hematological System Development and Function, Immune Cell Trafficking, Inflammatory Response	cell movement	Cell movement of phagocytes	3.87e-12	Decreased	-2.896	NA	-3.634	GATA2,FCN1,RPL13A,CCR1,PRKCQ,NDRG1,CSF3R,NCF1,FGR,FCER1G,CAMP,FPR1,SPINT2,F2R,C5AR1,TYROBP,FUT4,TREM1,S100A10,LRP1,CEBPE,PILRA,TLR2,NPM1,S100A8,S100A12,BST1,TNFRSF1B,LILRB3,CD14,S100A9,MYO1F,SPI1,ABCC1,PTPRJ,TIMP2,FCAR,PARP1,IL17RA,SERPINA1,ELANE,CFD,CYBB,CTSZ	44
Cellular Movement, Hematological System Development and Function, Immune Cell Trafficking, Inflammatory Response	cell movement	Cell movement of neutrophils	3.01e-11	Decreased	-3.577	NA	-4.171	FCN1,CCR1,PRKCQ,NCF1,CSF3R,FGR,FCER1G,CAMP,FPR1,SPINT2,C5AR1,FUT4,TREM1,CEBPE,TLR2,S100A8,S100A12,BST1,TNFRSF1B,LILRB3,S100A9,MYO1F,SPI1,FCAR,IL17RA,PARP1,SERPINA1,ELANE,CFD,CYBB	30
Cellular Movement	cell movement	Cell movement of myeloid cells	3.9e-11	Decreased	-2.875	NA	-3.514	GATA2,FCN1,RPL13A,CCR1,PRKCQ,NDRG1,CSF3R,NCF1,FGR,FCER1G,CAMP,FPR1,SPINT2,F2R,C5AR1,TYROBP,FUT4,TREM1,S100A10,LRP1,CEBPE,PILRA,TLR2,NPM1,S100A8,S100A12,BST1,TNFRSF1B,LILRB3,CD14,S100A9,MYO1F,SPI1,PTPRJ,TIMP2,FCAR,PARP1,IL17RA,SERPINA1,ELANE,CFD,CYBB	42
Cellular Movement, Hematological System Development and Function, Immune Cell Trafficking	cell movement	Cell movement of leukocytes	3.99e-11	Decreased	-3.233	NA	-3.904	GATA2,FCN1,NFATC2,RPL13A,PRKCQ,CSF3R,NCF1,FGR,FCER1G,TCIRG1,PRDX1,F2R,C5AR1,TYROBP,FUT4,CXCL16,S100A10,LRP1,PILRA,TLR2,TNFRSF1B,LILRB3,CD14,CLEC5A,SPI1,TIMP2,IL17RA,ELANE,CYBB,CTSZ,CCR1,NDRG1,CAMP,FPR1,SPINT2,TREM1,CEBPE,NPM1,S100A8,S100A12,BST1,MPO,S100A9,MYO1F,ABCG1,ABCC1,PTPRJ,FCAR,PARP1,SERPINA1,CFD,LYST	52
Inflammatory Response	immune response	Immune response of cells	8.01e-11	Decreased	-3.075	NA	-3.673	MMP25,CD59,GATA2,FCN1,NFATC2,RPL13A,CSF3R,NCF1,SIRPB1,FGR,FCER1G,CAMP,TCIRG1,FPR1,TOM1,F2R,C5AR1,TYROBP,TREM1,LRP1,CEBPE,SLA2,SLC11A1,TLR2,NPM1,S100A8,TNFRSF1B,LILRB3,CD14,S100A9,SOD1,SMYD3,SPI1,PTPRJ,KIF2A,FCAR,PARP1,CEACAM4,ELANE,CLEC7A,MSH2	41
Cellular Movement, Hematological System Development and Function, Immune Cell Trafficking	cell movement	Cell movement of granulocytes	1.45e-10	Decreased	-3.11	NA	-3.714	GATA2,FCN1,CCR1,PRKCQ,NCF1,CSF3R,FGR,FCER1G,CAMP,FPR1,SPINT2,F2R,C5AR1,FUT4,TREM1,CEBPE,TLR2,S100A8,S100A12,BST1,TNFRSF1B,LILRB3,S100A9,MYO1F,SPI1,FCAR,IL17RA,PARP1,SERPINA1,ELANE,CFD,CYBB	32
Cell-To-Cell Signaling and Interaction, Inflammatory Response	immune response	Immune response of leukocytes	6.02e-10	Decreased	-3.297	NA	-3.881	CD59,FCN1,NFATC2,RPL13A,SIRPB1,FGR,FCER1G,CAMP,FPR1,TCIRG1,TOM1,F2R,C5AR1,TYROBP,TREM1,SLA2,TLR2,NPM1,CD14,TNFRSF1B,LILRB3,S100A9,SPI1,PTPRJ,FCAR,PARP1,MSH2	27
Cellular Movement	cellular infiltration	Cellular infiltration	1.05e-09	Decreased	-2.499	NA	-2.664	GATA2,FCN1,NFATC2,RPL13A,CCR1,PRKCQ,NDRG1,NCF1,FCER1G,TCIRG1,PRDX1,SPINT2,TKT,F2R,C5AR1,FUT4,CXCL16,TREM1,S100A10,TLR2,S100A8,TNFRSF1B,CD14,MPO,S100A9,CLEC5A,ABCG1,SPI1,FCAR,PARP1,IL17RA,SERPINA1,ELANE,CFD,CYBB,P4HB	36
Cell-To-Cell Signaling and Interaction	adhesion	Adhesion of blood cells	1.59e-09	Decreased	-2.281	NA	-2.926	CCR1,PRKCQ,CSF3R,FGR,FCER1G,CAMP,FPR1,DGKE,F2R,TYROBP,FUT4,ANGPT1,HDAC4,PILRA,TLR2,S100A8,CD14,LILRB3,MPO,S100A9,SPI1,ADGRG1,RAPGEF6,FCAR,SERPINA1,ELANE,ERG,CYBB	28
Free Radical Scavenging	production	Production of reactive oxygen species	1.82e-09	Decreased	-3.03	NA	-3.348	PRKCQ,NCF1,FGR,CST3,CAMP,FPR1,PRDX1,KLF4,NCF2,POR,F2R,C5AR1,TYROBP,FUT4,LRP1,CEBPE,MAPK8,HDAC4,TLR2,CD14,SOD1,SPI1,ABCC1,PARP1,BMI1,CYBB,CLEC7A,SIGLEC9	28
Cell Death and Survival	survival	Cell survival	2.19e-09	Increased	2.795	NA	1.697	GATA2,GALNS,PRKCQ,PAICS,CSF3R,CCNG1,APOBEC3A,FGR,FCER1G,SCAI,CST3,PRKACB,NCF2,POR,AGTPBP1,F2R,TYROBP,ATP2C1,UCHL5,ARID1B,LRP1,ANGPT1,SLC11A1,PPP2R1B,ATRX,TLR2,S100P,TYMP,TNFRSF1B,SOD1,ZEB1,AP2B1,GAS5,RIF1,TIMP2,REST,LYZ,VCAN,ELANE,LIMS1,STAM,CYBB,MSH2,P4HB,CD59,CCR1,NDRG1,MRE11,CAMP,SLC16A1,KLF4,NT5C3A,UTP15,IER3,PDRG1,HOPX,NAE1,CEBPE,TP53BP1,MAPK8,UPF2,EMILIN2,PRKDC,ATP13A2,S100A8,CEBPD,PPAT,S10…	76
Cellular Movement, Hematological System Development and Function, Immune Cell Trafficking	cellular infiltration	Cellular infiltration by leukocytes	2.29e-09	Decreased	-2.469	NA	-2.615	GATA2,FCN1,NFATC2,RPL13A,CCR1,PRKCQ,NDRG1,NCF1,FCER1G,TCIRG1,SPINT2,F2R,C5AR1,FUT4,TREM1,S100A10,CXCL16,TLR2,S100A8,CD14,TNFRSF1B,MPO,S100A9,ABCG1,CLEC5A,SPI1,FCAR,IL17RA,PARP1,SERPINA1,ELANE,CFD,CYBB	33
Cell-To-Cell Signaling and Interaction, Cellular Movement, Hematological System Development and Function, Immune Cell Trafficking, Inflammatory Response	recruitment	Recruitment of neutrophils	2.37e-09	Decreased	-2.232	NA	-2.758	CLEC10A,FOSL2,S100A8,CD14,CCR1,MPO,PRKCQ,CLEC5A,FGR,NEIL2,CAMP,LYZ,IL17RA,C5AR1,VCAN,P2RY2,ELANE,TLR2,SIGLEC9	19
Cell-To-Cell Signaling and Interaction	interaction	Interaction of blood cells	2.65e-09	Decreased	-2.313	NA	-2.956	NFATC2,CCR1,PRKCQ,CSF3R,FGR,FCER1G,CAMP,FPR1,DGKE,F2R,TYROBP,FUT4,ANGPT1,HDAC4,PILRA,TLR2,S100A8,CD14,LILRB3,MPO,S100A9,SPI1,ADGRG1,RAPGEF6,FCAR,IL17RA,SERPINA1,ELANE,ERG,CYBB	30
Cell-To-Cell Signaling and Interaction, Cellular Movement, Hematological System Development and Function, Immune Cell Trafficking, Inflammatory Response	recruitment	Recruitment of phagocytes	5.15e-09	Decreased	-2.067	NA	-2.654	CLEC10A,FOSL2,S100A8,CD14,CCR1,TNFRSF1B,MPO,PRKCQ,CLEC5A,FGR,NEIL2,CAMP,LYZ,IL17RA,C5AR1,VCAN,P2RY2,ELANE,LRP1,MAPK8,TLR2,SIGLEC9	22
Infectious Diseases	infection	Infection of mammalia	8.25e-09	Increased	2.061	NA	2.796	FCN1,CCR1,NCF1,IL13RA1,FGR,FCER1G,CAMP,FPR1,C5AR1,FUT4,CXCL16,CEBPE,MAPK8,SLC11A1,TLR2,AQP9,IFI30,CD14,TNFRSF1B,MPO,S100A9,IL17RA,ELANE,CFD,CYBB,CLEC7A	26
Cell-To-Cell Signaling and Interaction	binding	Binding of blood cells	8.57e-09	Decreased	-2.156	NA	-2.788	NFATC2,CCR1,PRKCQ,CSF3R,FGR,FCER1G,CAMP,FPR1,DGKE,F2R,TYROBP,FUT4,ANGPT1,HDAC4,PILRA,TLR2,S100A8,CD14,LILRB3,MPO,S100A9,SPI1,ADGRG1,RAPGEF6,FCAR,SERPINA1,ELANE,ERG,CYBB	29
Cell-To-Cell Signaling and Interaction, Hematological System Development and Function	interaction	Interaction of leukocytes	1.1e-08	Decreased	-2.051	NA	-2.715	NFATC2,CCR1,PRKCQ,CSF3R,FGR,CAMP,FPR1,F2R,TYROBP,FUT4,ANGPT1,HDAC4,PILRA,TLR2,S100A8,CD14,LILRB3,MPO,S100A9,SPI1,RAPGEF6,FCAR,IL17RA,SERPINA1,ELANE,ERG,CYBB	27
Cell-To-Cell Signaling and Interaction	response	Response of myeloid cells	1.95e-08	Decreased	-3.158	NA	-3.753	FCN1,RPL13A,CD14,LILRB3,S100A9,SIRPB1,FGR,SPI1,FCER1G,FPR1,CAMP,TOM1,PTPRJ,FCAR,F2R,TYROBP,ELANE,TREM1,NPM1,TLR2	20
Cell-To-Cell Signaling and Interaction, Hematological System Development and Function, Immune Cell Trafficking	adhesion	Adhesion of immune cells	2.14e-08	Decreased	-2.014	NA	-2.671	CCR1,PRKCQ,CSF3R,FGR,CAMP,FPR1,F2R,TYROBP,FUT4,ANGPT1,HDAC4,PILRA,TLR2,S100A8,CD14,LILRB3,MPO,S100A9,SPI1,RAPGEF6,FCAR,SERPINA1,ELANE,ERG,CYBB	25
Cell-To-Cell Signaling and Interaction, Cellular Movement	recruitment	Recruitment of myeloid cells	2.35e-08	Decreased	-2.106	NA	-2.688	CLEC10A,FOSL2,S100A8,CD14,CCR1,TNFRSF1B,MPO,PRKCQ,CLEC5A,FGR,NEIL2,CAMP,LYZ,IL17RA,C5AR1,VCAN,P2RY2,ELANE,LRP1,MAPK8,TLR2,SIGLEC9	22
Cell-To-Cell Signaling and Interaction	immune response	Immune response of myeloid cells	2.48e-08	Decreased	-3.051	NA	-3.662	FCN1,RPL13A,CD14,LILRB3,S100A9,SIRPB1,FGR,SPI1,FCER1G,FPR1,CAMP,TOM1,PTPRJ,FCAR,F2R,TYROBP,TREM1,NPM1,TLR2	19
Cell Death and Survival	cell viability	Cell viability	3.66e-08	Increased	2.549	NA	1.468	GATA2,GALNS,PRKCQ,PAICS,CCNG1,APOBEC3A,FGR,FCER1G,SCAI,CST3,PRKACB,NCF2,POR,AGTPBP1,F2R,TYROBP,ATP2C1,UCHL5,ARID1B,LRP1,ANGPT1,PPP2R1B,ATRX,TLR2,S100P,TYMP,TNFRSF1B,SOD1,ZEB1,AP2B1,GAS5,RIF1,TIMP2,REST,LYZ,VCAN,LIMS1,STAM,CYBB,MSH2,P4HB,CD59,CCR1,NDRG1,MRE11,CAMP,SLC16A1,KLF4,NT5C3A,UTP15,IER3,HOPX,NAE1,TP53BP1,MAPK8,UPF2,EMILIN2,PRKDC,ATP13A2,S100A8,CEBPD,PPAT,S100A9,ABCC1,CHD1L,PARP1,CAMLG,BMI1…	71
Free Radical Scavenging	production	Production of superoxide	4.76e-08	Decreased	-2.072	NA	-2.238	SOD1,NCF1,FGR,SPI1,CST3,ABCC1,NCF2,F2R,C5AR1,TYROBP,CEBPE,MAPK8,CYBB,TLR2	14
Cellular Function and Maintenance, Inflammatory Response	phagocytosis	Phagocytosis	5.34e-08	Decreased	-3.836	NA	-4.453	GATA2,FCN1,RPL13A,NCF1,CSF3R,SIRPB1,FGR,FCER1G,CAMP,FPR1,TOM1,TYROBP,LRP1,CEBPE,SLC11A1,TLR2,NPM1,CD14,S100A9,SOD1,SPI1,PTPRJ,FCAR,CEACAM4,ELANE,CYBB,CLEC7A	27
Organismal Survival	morbidity or mortality	Morbidity or mortality	5.63e-08	Decreased	-2.064	NA	0.031	FCN1,NCF1,SLC22A4,CCNG1,MAFB,FCER1G,CST3,TCIRG1,ACADM,F2R,ATP2C1,IMPA1,LRP1,S100A10,TLR2,TYMP,IFI30,TNFRSF1B,GAS5,TIMP2,LYZ,TGS1,PARP3,VCAN,ELANE,LIMS1,FOSL2,MTERF3,CCR1,NDRG1,SC5D,CAMP,SLC16A1,GNPNAT1,KLF4,SPINT2,TKT,GFI1B,LIMA1,SEMA7A,HOPX,CEBPE,NPM1,S100A8,S100A9,ABCC1,PTPRJ,PARP1,BMP1,BMI1,LYST,TFB1M,GATA2,DNAJC5,PRDX1,PRKACB,POR,MCPH1,C5AR1,ANGPT1,PILRA,TCF12,PIAS2,CD14,SOD1,ZEB1,SPI1,RIF1,K…	105
Cellular Movement	homing	Homing of cells	7.36e-08	Decreased	-2.741	NA	-3.528	RPL13A,CCR1,PRKCQ,CSF3R,FGR,FCER1G,CAMP,TCIRG1,FPR1,F2R,C5AR1,P2RY2,CXCL16,TREM1,LRP1,ANGPT1,TLR2,S100A8,S100A12,BST1,TYMP,LILRB3,S100A9,TRIB1,MYO1F,SPI1,ABCC1,MEF2C,PTPRJ,IL17RA,SERPINA1,STAM,RNASE2,LYST	34
Cell-To-Cell Signaling and Interaction, Cellular Function and Maintenance, Inflammatory Response	phagocytosis	Phagocytosis of cells	9.42e-08	Decreased	-3.526	NA	-4.103	GATA2,FCN1,RPL13A,CSF3R,SIRPB1,FGR,FCER1G,CAMP,FPR1,TOM1,TYROBP,LRP1,CEBPE,SLC11A1,TLR2,NPM1,CD14,S100A9,SOD1,SPI1,PTPRJ,FCAR,CEACAM4,ELANE,CLEC7A	25
Infectious Diseases	infection	Viral Infection	9.58e-08	Increased	2.002	NA	0.883	CLEC10A,RPL13A,NCF1,CSF3R,CCNG1,CST3,TCIRG1,POR,F2R,MNDA,TYROBP,ATP2C1,CXCL16,SYNJ2,ABCE1,TLR2,S100P,TATDN1,ACP3,TNFRSF1B,CD14,UAP1,ZEB1,AP2B1,SPI1,PDCD2L,TIMP2,IL17RA,FBXO21,VCAN,PIGH,ELANE,CNST,HLA-B,PLBD1,STAM,CYBB,MSH2,CTSZ,TFDP2,FOSL2,ATP6V0D1,CCR1,NDRG1,SLCO3A1,ZNF480,MRE11,CAMP,FPR1,PPP3CC,UBE2E2,TKT,IER3,P2RY2,CD164,TREM1,CEBPE,HDAC4,POLR1E,GABPB1,S100A8,S100A12,CEBPD,TRERF1,S100A9,NIPSNA…	80
Cell-To-Cell Signaling and Interaction, Cellular Movement, Hematological System Development and Function, Immune Cell Trafficking	recruitment	Recruitment of leukocytes	1.14e-07	Decreased	-2.094	NA	-2.688	CLEC10A,FOSL2,S100A8,CD14,CCR1,TNFRSF1B,MPO,PRKCQ,CLEC5A,FGR,NEIL2,CAMP,LYZ,IL17RA,C5AR1,VCAN,P2RY2,ELANE,LRP1,MAPK8,TLR2,CLEC7A,SIGLEC9	23
Free Radical Scavenging	synthesis	Synthesis of reactive oxygen species	1.15e-07	Decreased	-3.363	NA	-3.679	PRKCQ,NCF1,FGR,CST3,CAMP,FPR1,PRDX1,KLF4,NCF2,POR,F2R,C5AR1,TYROBP,FUT4,LRP1,CEBPE,MAPK8,HDAC4,TLR2,CD14,SOD1,SPI1,ABCC1,PARP1,SERPINA1,ELANE,BMI1,CYBB,CLEC7A,SIGLEC9	30
Cell-To-Cell Signaling and Interaction, Inflammatory Response	immune response	Immune response of macrophages	1.42e-07	Decreased	-3.257	NA	-3.772	FCN1,RPL13A,CD14,S100A9,SIRPB1,FGR,SPI1,FCER1G,CAMP,TOM1,PTPRJ,F2R,TYROBP,TREM1,NPM1,TLR2	16
Free Radical Scavenging	metabolism	Metabolism of reactive oxygen species	1.56e-07	Decreased	-3.296	NA	-3.624	PRKCQ,NCF1,FGR,CST3,CAMP,FPR1,PRDX1,KLF4,NCF2,POR,F2R,C5AR1,TYROBP,FUT4,LRP1,CEBPE,MAPK8,HDAC4,TLR2,CD14,MPO,SOD1,SPI1,ABCC1,PARP1,SERPINA1,ELANE,BMI1,CYBB,CLEC7A,SIGLEC9	31
Cell-To-Cell Signaling and Interaction, Inflammatory Response	immune response	Immune response of phagocytes	1.61e-07	Decreased	-2.885	NA	-3.466	FCN1,RPL13A,CD14,LILRB3,S100A9,SIRPB1,FGR,SPI1,FCER1G,FPR1,CAMP,TOM1,PTPRJ,FCAR,F2R,TYROBP,TREM1,NPM1,TLR2	19
Cell-To-Cell Signaling and Interaction, Cellular Function and Maintenance, Hematological System Development and Function	phagocytosis	Phagocytosis of myeloid cells	1.73e-07	Decreased	-3.542	NA	-4.142	FCN1,RPL13A,CD14,S100A9,SIRPB1,FGR,SPI1,FCER1G,FPR1,CAMP,TOM1,PTPRJ,TYROBP,TREM1,NPM1,TLR2	16
Cellular Movement	chemotaxis	Chemotaxis	1.86e-07	Decreased	-3.043	NA	-3.81	RPL13A,CCR1,PRKCQ,CSF3R,FGR,FCER1G,CAMP,FPR1,F2R,C5AR1,P2RY2,CXCL16,TREM1,LRP1,ANGPT1,TLR2,S100A8,S100A12,BST1,TYMP,LILRB3,S100A9,TRIB1,MYO1F,SPI1,ABCC1,PTPRJ,IL17RA,SERPINA1,STAM,RNASE2,LYST	32
Cellular Movement, Hematological System Development and Function, Immune Cell Trafficking, Inflammatory Response	chemotaxis	Chemotaxis of neutrophils	2.68e-07	Decreased	-2.371	NA	-3.009	S100A8,S100A12,BST1,LILRB3,S100A9,CSF3R,MYO1F,FGR,SPI1,FCER1G,FPR1,CAMP,C5AR1,SERPINA1,TREM1	15
Cellular Movement, Hematological System Development and Function, Immune Cell Trafficking, Inflammatory Response	chemotaxis	Chemotaxis of granulocytes	3.9e-07	Decreased	-2.372	NA	-2.982	S100A8,S100A12,BST1,LILRB3,S100A9,CSF3R,MYO1F,FGR,SPI1,FCER1G,FPR1,CAMP,IL17RA,C5AR1,SERPINA1,TREM1	16
Cellular Movement	chemotaxis	Chemotaxis of myeloid cells	4.26e-07	Decreased	-2.669	NA	-3.372	S100A8,S100A12,BST1,RPL13A,CCR1,LILRB3,CSF3R,S100A9,MYO1F,FGR,SPI1,FCER1G,CAMP,FPR1,PTPRJ,IL17RA,F2R,C5AR1,SERPINA1,TREM1,TLR2	21
Cell-To-Cell Signaling and Interaction, Hematological System Development and Function, Immune Cell Trafficking, Inflammatory Response	activation	Activation of phagocytes	5.41e-07	Decreased	-2.212	NA	-2.522	S100A8,S100A12,CD14,TNFRSF1B,LILRB3,NDRG1,SOD1,FCER1G,CST3,CAMP,FPR1,TYROBP,TOLLIP,ELANE,LRP1,CEBPE,UPF2,SLC11A1,CYBB,TLR2,RNASE2,SIGLEC9	22
Cell-To-Cell Signaling and Interaction, Cellular Function and Maintenance, Hematological System Development and Function, Inflammatory Response	phagocytosis	Phagocytosis by macrophages	5.75e-07	Decreased	-3.267	NA	-3.8	FCN1,RPL13A,CD14,S100A9,SIRPB1,FGR,SPI1,FCER1G,CAMP,TOM1,PTPRJ,TYROBP,NPM1,TLR2	14
Cell Death and Survival	cell death	Cell death of leukemia cell lines	6.27e-07	Decreased	-2.132	NA	-2.158	BTG1,CD59,S100A8,CEBPD,TNFRSF1B,PRKCQ,S100A9,FGR,CAMP,ABCC1,PRKACB,KLF4,RDX,GFI1B,FCAR,PARP1,GLO1,C5AR1,ELANE,ERG,MAPK8,EMILIN2,TLR2,NPM1	24
Cellular Movement, Hematological System Development and Function, Immune Cell Trafficking	cell movement	Cell movement of antigen presenting cells	7.28e-07	Decreased	-2.737	NA	-3.292	FCN1,RPL13A,CCR1,PRKCQ,NDRG1,CAMP,SPINT2,C5AR1,TYROBP,TREM1,S100A10,LRP1,TLR2,NPM1,S100A8,CD14,SPI1,ABCC1,PTPRJ,FCAR,IL17RA,PARP1,CFD,CYBB,CTSZ	25
Cellular Movement	homing	Homing of blood cells	1.14e-06	Decreased	-2.571	NA	-3.268	S100A8,S100A12,BST1,RPL13A,CCR1,LILRB3,CSF3R,S100A9,MYO1F,FGR,SPI1,FCER1G,CAMP,FPR1,TCIRG1,PTPRJ,IL17RA,F2R,C5AR1,SERPINA1,TREM1,CXCL16,TLR2,LYST	24
Cellular Function and Maintenance	engulfment	Engulfment of cells	1.15e-06	Decreased	-3.229	NA	-3.97	GATA2,FCN1,RPL13A,ATP6V0D1,CSF3R,SIRPB1,FGR,FCER1G,CAMP,FPR1,TOM1,TYROBP,TREM1,LRP1,CEBPE,NAE1,SLC11A1,TLR2,NPM1,CD14,S100A9,SOD1,AP2B1,SPI1,PTPRJ,FCAR,CEACAM4,ELANE,CLEC7A	29
Organismal Survival	survival	Survival of organism	1.26e-06	Increased	2.113	NA	1.707	MMP25,CLEC10A,RPL13A,CCR1,DNAJC5,NCF1,CCNG1,CAMP,PRDX1,F2R,C5AR1,LIMA1,ATP2C1,SEMA7A,PCCA,TREM1,TP53BP1,MAPK8,SLC11A1,PRKDC,TLR2,NPM1,CD300C,AQP9,TNFRSF1B,CD14,S100A9,SOD1,CLEC5A,SENP6,TRIB1,SPI1,ABCC1,CDA,REST,PARP1,IL17RA,ALDH5A1,ELANE,ERG,CYBB,MSH2,DNMT3B	43
Cell Death and Survival	apoptosis	Apoptosis of leukemia cell lines	1.3e-06	Decreased	-2.006	NA	-1.971	CD59,S100A8,CEBPD,TNFRSF1B,PRKCQ,S100A9,FGR,CAMP,ABCC1,PRKACB,KLF4,GFI1B,FCAR,PARP1,GLO1,C5AR1,ELANE,ERG,MAPK8,TLR2,NPM1	21
Cellular Movement, Hematological System Development and Function, Immune Cell Trafficking, Inflammatory Response	chemotaxis	Chemotaxis of leukocytes	1.31e-06	Decreased	-2.569	NA	-3.275	S100A8,S100A12,BST1,RPL13A,CCR1,LILRB3,CSF3R,S100A9,MYO1F,FGR,SPI1,FCER1G,CAMP,FPR1,PTPRJ,IL17RA,F2R,C5AR1,SERPINA1,TREM1,CXCL16,TLR2,LYST	23
Cancer, Hematological Disease, Immunological Disease, Organismal Injury and Abnormalities	neoplasia	Neoplasia of leukocytes	1.34e-06	Decreased	-2.4	NA	-2.126	MAP4K5,MAFB,FGR,FCER1G,CST3,F2R,LRBA,ARID1B,ZNF10,MS4A6A,S100A10,SLC11A1,TLR2,IFI30,LILRB3,TNFRSF1B,BZW2,CCT3,TIMP2,VCAN,HLA-B,NAGK,WDR3,FOSL2,CD300E,SLC16A1,ZNHIT6,KLF4,KIAA1586,IER3,NPM1,S100A9,ABCG1,ABCC1,RDX,RAPGEF6,PARP1,ZHX1,GART,MGA,CEP68,BMI1,ABLIM1,DPH5,BTG1,STX11,GATA2,ATF7IP,PRKCQ,CSF3R,APOBEC3A,PRDX1,BBX,POR,LPIN1,NID1,FUT4,CXCL16,ATRX,RCL1,PIAS2,CKAP4,CD14,SOD1,ZEB1,SPI1,RIF1,NET1,AL…	97
Cellular Movement, Hematological System Development and Function, Immune Cell Trafficking, Inflammatory Response	cell movement	Cell movement of macrophages	1.46e-06	Decreased	-2.503	NA	-2.904	FCN1,S100A8,RPL13A,CD14,CCR1,PRKCQ,NDRG1,CAMP,PTPRJ,SPINT2,FCAR,IL17RA,PARP1,C5AR1,TYROBP,TREM1,S100A10,LRP1,CFD,TLR2,NPM1	21
Cell-To-Cell Signaling and Interaction, Cellular Function and Maintenance, Inflammatory Response	phagocytosis	Phagocytosis of leukocytes	1.81e-06	Decreased	-3.404	NA	-3.964	FCN1,RPL13A,CD14,S100A9,SIRPB1,FGR,SPI1,FCER1G,FPR1,CAMP,TOM1,PTPRJ,TYROBP,NPM1,TLR2	15
Cellular Function and Maintenance	engulfment	Engulfment of leukocytes	2.28e-06	Decreased	-3.532	NA	-4.14	FCN1,RPL13A,CD14,S100A9,SIRPB1,FGR,SPI1,FCER1G,FPR1,CAMP,TOM1,PTPRJ,TYROBP,TREM1,NPM1,TLR2	16
Cellular Movement, Hematological System Development and Function, Immune Cell Trafficking, Inflammatory Response	chemotaxis	Chemotaxis of phagocytes	2.64e-06	Decreased	-2.668	NA	-3.394	S100A8,S100A12,BST1,RPL13A,CCR1,LILRB3,CSF3R,S100A9,MYO1F,FGR,SPI1,FCER1G,CAMP,FPR1,PTPRJ,F2R,C5AR1,SERPINA1,TREM1,TLR2	20
Cancer, Hematological Disease, Immunological Disease, Organismal Injury and Abnormalities	tumorigenesis	Tumorigenesis of lymphocytes	3.31e-06	Decreased	-2.741	NA	-2.446	BTG1,STX11,MAP4K5,ATF7IP,PRKCQ,CSF3R,MAFB,APOBEC3A,FGR,CST3,PRDX1,BBX,POR,LPIN1,NID1,LRBA,FUT4,ARID1B,ZNF10,MS4A6A,CXCL16,S100A10,ATRX,SLC11A1,TLR2,RCL1,PIAS2,IFI30,LILRB3,CKAP4,TNFRSF1B,SOD1,ZEB1,SPI1,RIF1,BZW2,CCT3,TIMP2,VCAN,NET1,ALDH5A1,HLA-B,CRYBG1,WDFY3,MSH2,NAGK,WDR3,FOSL2,CD300E,ACP6,IL13RA1,KMT2A,MRE11,SLC16A1,KLF4,PPP3CC,KIAA1586,NT5C3A,PHF6,IER3,KLHL6,TOLLIP,NAE1,TP53BP1,MAPK8,UPF2,HDA…	92
Cancer, Hematological Disease, Organismal Injury and Abnormalities	lymphocytic neoplasm	Lymphocytic neoplasm	5.31e-06	Decreased	-2.4	NA	-2.111	MAP4K5,MAFB,FGR,CST3,F2R,LRBA,ARID1B,ZNF10,MS4A6A,S100A10,SLC11A1,TLR2,IFI30,LILRB3,TNFRSF1B,BZW2,CCT3,TIMP2,VCAN,HLA-B,NAGK,WDR3,FOSL2,CD300E,SLC16A1,ZNHIT6,KLF4,KIAA1586,IER3,NPM1,S100A9,ABCG1,ABCC1,RDX,RAPGEF6,PARP1,ZHX1,GART,MGA,CEP68,BMI1,ABLIM1,DPH5,BTG1,STX11,GATA2,ATF7IP,PRKCQ,CSF3R,APOBEC3A,PRDX1,BBX,POR,LPIN1,NID1,FUT4,CXCL16,ATRX,RCL1,PIAS2,CKAP4,CD14,SOD1,ZEB1,SPI1,RIF1,NET1,ALDH5A1,C…	97
Hematological Disease, Immunological Disease	lymphoproliferative disorder	Lymphoproliferative disorder	6.01e-06	Decreased	-2.4	NA	-2.104	MAP4K5,MAFB,FGR,CST3,F2R,LRBA,ARID1B,ZNF10,MS4A6A,S100A10,SLC11A1,TLR2,IFI30,LILRB3,TNFRSF1B,BZW2,CCT3,TIMP2,VCAN,HLA-B,NAGK,WDR3,FOSL2,CD300E,SLC16A1,ZNHIT6,KLF4,KIAA1586,IER3,NPM1,S100A9,ABCG1,ABCC1,RDX,RAPGEF6,PARP1,ZHX1,GART,MGA,CEP68,BMI1,ABLIM1,DPH5,BTG1,STX11,GATA2,ATF7IP,PRKCQ,CSF3R,APOBEC3A,PRDX1,BBX,POR,LPIN1,NID1,FUT4,CXCL16,ATRX,RCL1,PIAS2,CKAP4,CD14,SOD1,ZEB1,SPI1,RIF1,NET1,ALDH5A1,C…	97
Cancer, Organismal Injury and Abnormalities	thoracic neoplasm	Thoracic neoplasm	7.06e-06	Decreased	-2.056	NA	-2.008	UTP23,TSPAN13,MAP4K5,MAFB,FGR,TMEM176B,CTPS2,AGTPBP1,F2R,MNDA,USP6NL,WDR43,LRBA,ARID1B,ZNF10,MS4A6A,LRP1,SYNJ2,S100A10,SLC11A1,TLR2,MAST4,TYMP,IFI30,VIRMA,MAPRE2,FBXO21,PARP3,VCAN,ELANE,HLA-B,CTSZ,MMP25,NDRG1,CAMP,SLC16A1,GNPNAT1,KLF4,BIVM,TKT,ZFAND1,LIMA1,PLEKHA5,P2RY2,CEBPE,EMILIN2,NPM1,CCNB1IP1,ATP13A2,ATF7IP2,TMEM176A,SLC9A7,BST1,ATP8A1,SENP6,RBM47,ABCC1,RDX,PTPRJ,RAPGEF6,PARP1,GART,MGA,BMP1,…	140
Cancer, Organismal Injury and Abnormalities, Respiratory Disease	lung tumor	Lung tumor	8.48e-06	Decreased	-2.056	NA	-2.01	UTP23,TSPAN13,MAP4K5,MAFB,FGR,TMEM176B,CTPS2,AGTPBP1,F2R,MNDA,USP6NL,WDR43,LRBA,ARID1B,ZNF10,MS4A6A,LRP1,SYNJ2,S100A10,SLC11A1,TLR2,MAST4,TYMP,IFI30,VIRMA,MAPRE2,FBXO21,PARP3,VCAN,ELANE,HLA-B,CTSZ,MMP25,NDRG1,CAMP,SLC16A1,GNPNAT1,KLF4,BIVM,TKT,ZFAND1,LIMA1,PLEKHA5,P2RY2,CEBPE,EMILIN2,NPM1,CCNB1IP1,ATP13A2,ATF7IP2,TMEM176A,SLC9A7,BST1,ATP8A1,SENP6,RBM47,ABCC1,RDX,PTPRJ,RAPGEF6,PARP1,GART,MGA,BMP1,…	139
Cancer, Hematological Disease, Immunological Disease, Organismal Injury and Abnormalities	lymphocytic cancer	Lymphocytic cancer	8.85e-06	Decreased	-2.4	NA	-2.107	BTG1,STX11,GATA2,MAP4K5,ATF7IP,PRKCQ,CSF3R,MAFB,APOBEC3A,FGR,CST3,PRDX1,BBX,POR,LPIN1,NID1,F2R,LRBA,FUT4,ARID1B,ZNF10,MS4A6A,CXCL16,S100A10,ATRX,SLC11A1,TLR2,RCL1,PIAS2,IFI30,LILRB3,CKAP4,TNFRSF1B,CD14,SOD1,ZEB1,SPI1,RIF1,BZW2,CCT3,TIMP2,VCAN,NET1,ALDH5A1,HLA-B,CRYBG1,WDFY3,MSH2,NAGK,WDR3,FOSL2,CD300E,ACP6,IL13RA1,KMT2A,MRE11,SLC16A1,ZNHIT6,KLF4,PPP3CC,KIAA1586,NT5C3A,PHF6,IER3,KLHL6,TOLLIP,ZSWIM…	96
Cancer, Organismal Injury and Abnormalities	non-melanoma solid tumor	Non-melanoma solid tumor	4.4e-30	Decreased	-2.27	NA	-2.138	UTP23,PIWIL4,SUPT3H,FCN1,TSPAN13,MAP4K5,SLC22A4,TCIRG1,ACADM,CTPS2,MNDA,USP6NL,UTP14A,LRBA,ARID1B,ZNF10,LRP1,MRPL39,ACP3,IFI30,LILRB3,SMIM8,ZC3H8,TYW3,TGS1,LYZ,OTULINL,SVIP,MAPRE2,FBXO21,GTDC1,PARP3,ELANE,PKIG,HLA-B,PLBD1,NAGK,WDR3,TAF1D,CD300E,SLC31A2,MTERF3,NLRC3,ATP6V0D1,NDRG1,PARP15,SLC16A1,ZNHIT6,GNPNAT1,ODF3B,KIAA1586,ZNF138,PLEKHA5,ACSM3,SLA2,OGFOD1,ZNF649,ATF7IP2,SLC9A7,S100A8,TMEM176A,BS…	357
Cancer, Organismal Injury and Abnormalities	malignant solid tumor	Malignant solid tumor	4.36e-29	Decreased	-2.078	NA	-2.038	UTP23,PIWIL4,SUPT3H,FCN1,TSPAN13,MAP4K5,SLC22A4,TCIRG1,ACADM,CTPS2,MNDA,USP6NL,UTP14A,LRBA,ARID1B,ZNF10,LRP1,MRPL39,ACP3,IFI30,LILRB3,SMIM8,ZC3H8,TYW3,TGS1,LYZ,OTULINL,SVIP,MAPRE2,FBXO21,GTDC1,PARP3,ELANE,PKIG,HLA-B,PLBD1,NAGK,WDR3,TAF1D,CD300E,SLC31A2,MTERF3,NLRC3,ATP6V0D1,NDRG1,PARP15,SLC16A1,ZNHIT6,GNPNAT1,ODF3B,KIAA1586,ZNF138,PLEKHA5,ACSM3,SLA2,OGFOD1,ZNF649,ATF7IP2,SLC9A7,S100A8,TMEM176A,BS…	359
Cellular Compromise, Inflammatory Response	degranulation	Degranulation of myeloid cells	6.59e-27	Decreased	-2.109	NA	-2.495	STX11,GATA2,FCN1,GALNS,DNAJC5,FGR,FCER1G,CST3,SIGLEC14,TCIRG1,TOM1,LPIN1,MNDA,C5AR1,TYROBP,SLC11A1,TLR2,MCEMP1,ACP3,CKAP4,CD14,TNFRSF1B,LILRB3,CLEC5A,TIMP2,GNS,LYZ,SVIP,BRI3,ELANE,HLA-B,CYBB,CTSZ,MMP25,CD59,SIRPB1,CAMP,FPR1,TOLLIP,TREM1,MAPK8,S100A8,S100A12,BST1,ATP8A1,S100A9,MYO1F,PTPRJ,NFAM1,CDA,FCAR,SERPINA1,CFD,COTL1,RNASE2,SIGLEC9	56
Cellular Movement, Immune Cell Trafficking	migration	Leukocyte migration	1.21e-14	Decreased	-3.567	NA	-4.309	CLEC10A,GATA2,FCN1,NFATC2,RPL13A,PRKCQ,NCF1,CSF3R,FGR,FCER1G,NEIL2,TCIRG1,PRDX1,F2R,C5AR1,TYROBP,FUT4,SLC7A7,CXCL16,S100A10,LRP1,ANGPT1,PILRA,TLR2,LILRB3,TNFRSF1B,CD14,SOD1,CLEC5A,SPI1,TIMP2,LYZ,IL17RA,VCAN,ELANE,CYBB,CLEC7A,CTSZ,FOSL2,CCR1,NDRG1,CAMP,FPR1,SLC16A1,SPINT2,P2RY2,TREM1,CEBPE,MAPK8,NPM1,S100A8,S100A12,BST1,MPO,S100A9,ABCG1,MYO1F,ABCC1,PTPRJ,FCAR,PARP1,SERPINA1,CFD,SIGLEC9,LYST	65
Inflammatory Response	inflammatory response	Inflammatory response	2.1e-14	Decreased	-2.793	NA	-3.255	NFATC2,RPL13A,CSF3R,NCF1,FGR,CST3,FCER1G,TCIRG1,MCPH1,F2R,PIK3AP1,C5AR1,TYROBP,CXCL16,LRP1,SLC11A1,TLR2,TNFRSF1B,LILRB3,CD14,SOD1,SPI1,LYZ,IL17RA,ELANE,CYBB,CLEC7A,MSH2,CCR1,NLRC3,CAMP,FPR1,KLF4,IER3,SEMA7A,TOLLIP,TREM1,CEBPE,MAPK8,UPF2,HDAC4,S100A8,S100A12,CEBPD,BST1,LILRA5,MPO,S100A9,MYO1F,ABCC1,PTPRJ,CLEC4A,PARP1,SERPINA1,LYST,SIGLEC9	56
Connective Tissue Disorders, Inflammatory Disease, Organismal Injury and Abnormalities, Skeletal and Muscular Disorders	rheumatic disease	Rheumatic Disease	1.57e-12	Decreased	-2.024	NA	-2.098	FCN1,NFATC2,PRKCQ,NCF1,SLC22A4,CSF3R,MAFB,APOBEC3A,FGR,FCER1G,CST3,TCIRG1,PRDX1,PRKACB,EEF1G,NCF2,ACADM,LPIN1,C5AR1,TYROBP,ATP2C1,P2RY13,MS4A6A,CXCL16,S100A10,LRP1,ZNF326,SLC11A1,ATRX,PILRA,TLR2,CD300C,PHTF1,TYMP,TNFRSF1B,CLEC5A,GAS5,SPI1,TIMP2,LYZ,IL17RA,NET1,ALDH5A1,ELANE,HLA-B,CTR9,MMP25,CD59,CCR1,PCM1,CAMP,FPR1,PPP3CC,TP53BP1,MAPK8,HDAC4,S100A8,TMEM176A,AQP9,S100A12,ATP8A1,MPO,PPAT,S100A9,ABC…	75
Cellular Movement, Hematological System Development and Function, Immune Cell Trafficking, Inflammatory Response	cell movement	Cell movement of phagocytes	3.87e-12	Decreased	-2.896	NA	-3.634	GATA2,FCN1,RPL13A,CCR1,PRKCQ,NDRG1,CSF3R,NCF1,FGR,FCER1G,CAMP,FPR1,SPINT2,F2R,C5AR1,TYROBP,FUT4,TREM1,S100A10,LRP1,CEBPE,PILRA,TLR2,NPM1,S100A8,S100A12,BST1,TNFRSF1B,LILRB3,CD14,S100A9,MYO1F,SPI1,ABCC1,PTPRJ,TIMP2,FCAR,PARP1,IL17RA,SERPINA1,ELANE,CFD,CYBB,CTSZ	44
Cellular Movement, Hematological System Development and Function, Immune Cell Trafficking, Inflammatory Response	cell movement	Cell movement of neutrophils	3.01e-11	Decreased	-3.577	NA	-4.171	FCN1,CCR1,PRKCQ,NCF1,CSF3R,FGR,FCER1G,CAMP,FPR1,SPINT2,C5AR1,FUT4,TREM1,CEBPE,TLR2,S100A8,S100A12,BST1,TNFRSF1B,LILRB3,S100A9,MYO1F,SPI1,FCAR,IL17RA,PARP1,SERPINA1,ELANE,CFD,CYBB	30
Cellular Movement	cell movement	Cell movement of myeloid cells	3.9e-11	Decreased	-2.875	NA	-3.514	GATA2,FCN1,RPL13A,CCR1,PRKCQ,NDRG1,CSF3R,NCF1,FGR,FCER1G,CAMP,FPR1,SPINT2,F2R,C5AR1,TYROBP,FUT4,TREM1,S100A10,LRP1,CEBPE,PILRA,TLR2,NPM1,S100A8,S100A12,BST1,TNFRSF1B,LILRB3,CD14,S100A9,MYO1F,SPI1,PTPRJ,TIMP2,FCAR,PARP1,IL17RA,SERPINA1,ELANE,CFD,CYBB	42
Cellular Movement, Hematological System Development and Function, Immune Cell Trafficking	cell movement	Cell movement of leukocytes	3.99e-11	Decreased	-3.233	NA	-3.904	GATA2,FCN1,NFATC2,RPL13A,PRKCQ,CSF3R,NCF1,FGR,FCER1G,TCIRG1,PRDX1,F2R,C5AR1,TYROBP,FUT4,CXCL16,S100A10,LRP1,PILRA,TLR2,TNFRSF1B,LILRB3,CD14,CLEC5A,SPI1,TIMP2,IL17RA,ELANE,CYBB,CTSZ,CCR1,NDRG1,CAMP,FPR1,SPINT2,TREM1,CEBPE,NPM1,S100A8,S100A12,BST1,MPO,S100A9,MYO1F,ABCG1,ABCC1,PTPRJ,FCAR,PARP1,SERPINA1,CFD,LYST	52
Inflammatory Response	immune response	Immune response of cells	8.01e-11	Decreased	-3.075	NA	-3.673	MMP25,CD59,GATA2,FCN1,NFATC2,RPL13A,CSF3R,NCF1,SIRPB1,FGR,FCER1G,CAMP,TCIRG1,FPR1,TOM1,F2R,C5AR1,TYROBP,TREM1,LRP1,CEBPE,SLA2,SLC11A1,TLR2,NPM1,S100A8,TNFRSF1B,LILRB3,CD14,S100A9,SOD1,SMYD3,SPI1,PTPRJ,KIF2A,FCAR,PARP1,CEACAM4,ELANE,CLEC7A,MSH2	41
Cellular Movement, Hematological System Development and Function, Immune Cell Trafficking	cell movement	Cell movement of granulocytes	1.45e-10	Decreased	-3.11	NA	-3.714	GATA2,FCN1,CCR1,PRKCQ,NCF1,CSF3R,FGR,FCER1G,CAMP,FPR1,SPINT2,F2R,C5AR1,FUT4,TREM1,CEBPE,TLR2,S100A8,S100A12,BST1,TNFRSF1B,LILRB3,S100A9,MYO1F,SPI1,FCAR,IL17RA,PARP1,SERPINA1,ELANE,CFD,CYBB	32
Cell-To-Cell Signaling and Interaction, Inflammatory Response	immune response	Immune response of leukocytes	6.02e-10	Decreased	-3.297	NA	-3.881	CD59,FCN1,NFATC2,RPL13A,SIRPB1,FGR,FCER1G,CAMP,FPR1,TCIRG1,TOM1,F2R,C5AR1,TYROBP,TREM1,SLA2,TLR2,NPM1,CD14,TNFRSF1B,LILRB3,S100A9,SPI1,PTPRJ,FCAR,PARP1,MSH2	27
Cellular Movement	cellular infiltration	Cellular infiltration	1.05e-09	Decreased	-2.499	NA	-2.664	GATA2,FCN1,NFATC2,RPL13A,CCR1,PRKCQ,NDRG1,NCF1,FCER1G,TCIRG1,PRDX1,SPINT2,TKT,F2R,C5AR1,FUT4,CXCL16,TREM1,S100A10,TLR2,S100A8,TNFRSF1B,CD14,MPO,S100A9,CLEC5A,ABCG1,SPI1,FCAR,PARP1,IL17RA,SERPINA1,ELANE,CFD,CYBB,P4HB	36
Cell-To-Cell Signaling and Interaction	adhesion	Adhesion of blood cells	1.59e-09	Decreased	-2.281	NA	-2.926	CCR1,PRKCQ,CSF3R,FGR,FCER1G,CAMP,FPR1,DGKE,F2R,TYROBP,FUT4,ANGPT1,HDAC4,PILRA,TLR2,S100A8,CD14,LILRB3,MPO,S100A9,SPI1,ADGRG1,RAPGEF6,FCAR,SERPINA1,ELANE,ERG,CYBB	28
Free Radical Scavenging	production	Production of reactive oxygen species	1.82e-09	Decreased	-3.03	NA	-3.348	PRKCQ,NCF1,FGR,CST3,CAMP,FPR1,PRDX1,KLF4,NCF2,POR,F2R,C5AR1,TYROBP,FUT4,LRP1,CEBPE,MAPK8,HDAC4,TLR2,CD14,SOD1,SPI1,ABCC1,PARP1,BMI1,CYBB,CLEC7A,SIGLEC9	28
Cell Death and Survival	survival	Cell survival	2.19e-09	Increased	2.795	NA	1.697	GATA2,GALNS,PRKCQ,PAICS,CSF3R,CCNG1,APOBEC3A,FGR,FCER1G,SCAI,CST3,PRKACB,NCF2,POR,AGTPBP1,F2R,TYROBP,ATP2C1,UCHL5,ARID1B,LRP1,ANGPT1,SLC11A1,PPP2R1B,ATRX,TLR2,S100P,TYMP,TNFRSF1B,SOD1,ZEB1,AP2B1,GAS5,RIF1,TIMP2,REST,LYZ,VCAN,ELANE,LIMS1,STAM,CYBB,MSH2,P4HB,CD59,CCR1,NDRG1,MRE11,CAMP,SLC16A1,KLF4,NT5C3A,UTP15,IER3,PDRG1,HOPX,NAE1,CEBPE,TP53BP1,MAPK8,UPF2,EMILIN2,PRKDC,ATP13A2,S100A8,CEBPD,PPAT,S10…	76
Cellular Movement, Hematological System Development and Function, Immune Cell Trafficking	cellular infiltration	Cellular infiltration by leukocytes	2.29e-09	Decreased	-2.469	NA	-2.615	GATA2,FCN1,NFATC2,RPL13A,CCR1,PRKCQ,NDRG1,NCF1,FCER1G,TCIRG1,SPINT2,F2R,C5AR1,FUT4,TREM1,S100A10,CXCL16,TLR2,S100A8,CD14,TNFRSF1B,MPO,S100A9,ABCG1,CLEC5A,SPI1,FCAR,IL17RA,PARP1,SERPINA1,ELANE,CFD,CYBB	33
Cell-To-Cell Signaling and Interaction, Cellular Movement, Hematological System Development and Function, Immune Cell Trafficking, Inflammatory Response	recruitment	Recruitment of neutrophils	2.37e-09	Decreased	-2.232	NA	-2.758	CLEC10A,FOSL2,S100A8,CD14,CCR1,MPO,PRKCQ,CLEC5A,FGR,NEIL2,CAMP,LYZ,IL17RA,C5AR1,VCAN,P2RY2,ELANE,TLR2,SIGLEC9	19
Cell-To-Cell Signaling and Interaction	interaction	Interaction of blood cells	2.65e-09	Decreased	-2.313	NA	-2.956	NFATC2,CCR1,PRKCQ,CSF3R,FGR,FCER1G,CAMP,FPR1,DGKE,F2R,TYROBP,FUT4,ANGPT1,HDAC4,PILRA,TLR2,S100A8,CD14,LILRB3,MPO,S100A9,SPI1,ADGRG1,RAPGEF6,FCAR,IL17RA,SERPINA1,ELANE,ERG,CYBB	30
Cell-To-Cell Signaling and Interaction, Cellular Movement, Hematological System Development and Function, Immune Cell Trafficking, Inflammatory Response	recruitment	Recruitment of phagocytes	5.15e-09	Decreased	-2.067	NA	-2.654	CLEC10A,FOSL2,S100A8,CD14,CCR1,TNFRSF1B,MPO,PRKCQ,CLEC5A,FGR,NEIL2,CAMP,LYZ,IL17RA,C5AR1,VCAN,P2RY2,ELANE,LRP1,MAPK8,TLR2,SIGLEC9	22
Infectious Diseases	infection	Infection of mammalia	8.25e-09	Increased	2.061	NA	2.796	FCN1,CCR1,NCF1,IL13RA1,FGR,FCER1G,CAMP,FPR1,C5AR1,FUT4,CXCL16,CEBPE,MAPK8,SLC11A1,TLR2,AQP9,IFI30,CD14,TNFRSF1B,MPO,S100A9,IL17RA,ELANE,CFD,CYBB,CLEC7A	26
Cell-To-Cell Signaling and Interaction	binding	Binding of blood cells	8.57e-09	Decreased	-2.156	NA	-2.788	NFATC2,CCR1,PRKCQ,CSF3R,FGR,FCER1G,CAMP,FPR1,DGKE,F2R,TYROBP,FUT4,ANGPT1,HDAC4,PILRA,TLR2,S100A8,CD14,LILRB3,MPO,S100A9,SPI1,ADGRG1,RAPGEF6,FCAR,SERPINA1,ELANE,ERG,CYBB	29
Cell-To-Cell Signaling and Interaction, Hematological System Development and Function	interaction	Interaction of leukocytes	1.1e-08	Decreased	-2.051	NA	-2.715	NFATC2,CCR1,PRKCQ,CSF3R,FGR,CAMP,FPR1,F2R,TYROBP,FUT4,ANGPT1,HDAC4,PILRA,TLR2,S100A8,CD14,LILRB3,MPO,S100A9,SPI1,RAPGEF6,FCAR,IL17RA,SERPINA1,ELANE,ERG,CYBB	27
Cell-To-Cell Signaling and Interaction	response	Response of myeloid cells	1.95e-08	Decreased	-3.158	NA	-3.753	FCN1,RPL13A,CD14,LILRB3,S100A9,SIRPB1,FGR,SPI1,FCER1G,FPR1,CAMP,TOM1,PTPRJ,FCAR,F2R,TYROBP,ELANE,TREM1,NPM1,TLR2	20
Cell-To-Cell Signaling and Interaction, Hematological System Development and Function, Immune Cell Trafficking	adhesion	Adhesion of immune cells	2.14e-08	Decreased	-2.014	NA	-2.671	CCR1,PRKCQ,CSF3R,FGR,CAMP,FPR1,F2R,TYROBP,FUT4,ANGPT1,HDAC4,PILRA,TLR2,S100A8,CD14,LILRB3,MPO,S100A9,SPI1,RAPGEF6,FCAR,SERPINA1,ELANE,ERG,CYBB	25
Cell-To-Cell Signaling and Interaction, Cellular Movement	recruitment	Recruitment of myeloid cells	2.35e-08	Decreased	-2.106	NA	-2.688	CLEC10A,FOSL2,S100A8,CD14,CCR1,TNFRSF1B,MPO,PRKCQ,CLEC5A,FGR,NEIL2,CAMP,LYZ,IL17RA,C5AR1,VCAN,P2RY2,ELANE,LRP1,MAPK8,TLR2,SIGLEC9	22
Cell-To-Cell Signaling and Interaction	immune response	Immune response of myeloid cells	2.48e-08	Decreased	-3.051	NA	-3.662	FCN1,RPL13A,CD14,LILRB3,S100A9,SIRPB1,FGR,SPI1,FCER1G,FPR1,CAMP,TOM1,PTPRJ,FCAR,F2R,TYROBP,TREM1,NPM1,TLR2	19
Cell Death and Survival	cell viability	Cell viability	3.66e-08	Increased	2.549	NA	1.468	GATA2,GALNS,PRKCQ,PAICS,CCNG1,APOBEC3A,FGR,FCER1G,SCAI,CST3,PRKACB,NCF2,POR,AGTPBP1,F2R,TYROBP,ATP2C1,UCHL5,ARID1B,LRP1,ANGPT1,PPP2R1B,ATRX,TLR2,S100P,TYMP,TNFRSF1B,SOD1,ZEB1,AP2B1,GAS5,RIF1,TIMP2,REST,LYZ,VCAN,LIMS1,STAM,CYBB,MSH2,P4HB,CD59,CCR1,NDRG1,MRE11,CAMP,SLC16A1,KLF4,NT5C3A,UTP15,IER3,HOPX,NAE1,TP53BP1,MAPK8,UPF2,EMILIN2,PRKDC,ATP13A2,S100A8,CEBPD,PPAT,S100A9,ABCC1,CHD1L,PARP1,CAMLG,BMI1…	71
Free Radical Scavenging	production	Production of superoxide	4.76e-08	Decreased	-2.072	NA	-2.238	SOD1,NCF1,FGR,SPI1,CST3,ABCC1,NCF2,F2R,C5AR1,TYROBP,CEBPE,MAPK8,CYBB,TLR2	14
Cellular Function and Maintenance, Inflammatory Response	phagocytosis	Phagocytosis	5.34e-08	Decreased	-3.836	NA	-4.453	GATA2,FCN1,RPL13A,NCF1,CSF3R,SIRPB1,FGR,FCER1G,CAMP,FPR1,TOM1,TYROBP,LRP1,CEBPE,SLC11A1,TLR2,NPM1,CD14,S100A9,SOD1,SPI1,PTPRJ,FCAR,CEACAM4,ELANE,CYBB,CLEC7A	27
Organismal Survival	morbidity or mortality	Morbidity or mortality	5.63e-08	Decreased	-2.064	NA	0.031	FCN1,NCF1,SLC22A4,CCNG1,MAFB,FCER1G,CST3,TCIRG1,ACADM,F2R,ATP2C1,IMPA1,LRP1,S100A10,TLR2,TYMP,IFI30,TNFRSF1B,GAS5,TIMP2,LYZ,TGS1,PARP3,VCAN,ELANE,LIMS1,FOSL2,MTERF3,CCR1,NDRG1,SC5D,CAMP,SLC16A1,GNPNAT1,KLF4,SPINT2,TKT,GFI1B,LIMA1,SEMA7A,HOPX,CEBPE,NPM1,S100A8,S100A9,ABCC1,PTPRJ,PARP1,BMP1,BMI1,LYST,TFB1M,GATA2,DNAJC5,PRDX1,PRKACB,POR,MCPH1,C5AR1,ANGPT1,PILRA,TCF12,PIAS2,CD14,SOD1,ZEB1,SPI1,RIF1,K…	105
Cellular Movement	homing	Homing of cells	7.36e-08	Decreased	-2.741	NA	-3.528	RPL13A,CCR1,PRKCQ,CSF3R,FGR,FCER1G,CAMP,TCIRG1,FPR1,F2R,C5AR1,P2RY2,CXCL16,TREM1,LRP1,ANGPT1,TLR2,S100A8,S100A12,BST1,TYMP,LILRB3,S100A9,TRIB1,MYO1F,SPI1,ABCC1,MEF2C,PTPRJ,IL17RA,SERPINA1,STAM,RNASE2,LYST	34
Cell-To-Cell Signaling and Interaction, Cellular Function and Maintenance, Inflammatory Response	phagocytosis	Phagocytosis of cells	9.42e-08	Decreased	-3.526	NA	-4.103	GATA2,FCN1,RPL13A,CSF3R,SIRPB1,FGR,FCER1G,CAMP,FPR1,TOM1,TYROBP,LRP1,CEBPE,SLC11A1,TLR2,NPM1,CD14,S100A9,SOD1,SPI1,PTPRJ,FCAR,CEACAM4,ELANE,CLEC7A	25
Infectious Diseases	infection	Viral Infection	9.58e-08	Increased	2.002	NA	0.883	CLEC10A,RPL13A,NCF1,CSF3R,CCNG1,CST3,TCIRG1,POR,F2R,MNDA,TYROBP,ATP2C1,CXCL16,SYNJ2,ABCE1,TLR2,S100P,TATDN1,ACP3,TNFRSF1B,CD14,UAP1,ZEB1,AP2B1,SPI1,PDCD2L,TIMP2,IL17RA,FBXO21,VCAN,PIGH,ELANE,CNST,HLA-B,PLBD1,STAM,CYBB,MSH2,CTSZ,TFDP2,FOSL2,ATP6V0D1,CCR1,NDRG1,SLCO3A1,ZNF480,MRE11,CAMP,FPR1,PPP3CC,UBE2E2,TKT,IER3,P2RY2,CD164,TREM1,CEBPE,HDAC4,POLR1E,GABPB1,S100A8,S100A12,CEBPD,TRERF1,S100A9,NIPSNA…	80
Cell-To-Cell Signaling and Interaction, Cellular Movement, Hematological System Development and Function, Immune Cell Trafficking	recruitment	Recruitment of leukocytes	1.14e-07	Decreased	-2.094	NA	-2.688	CLEC10A,FOSL2,S100A8,CD14,CCR1,TNFRSF1B,MPO,PRKCQ,CLEC5A,FGR,NEIL2,CAMP,LYZ,IL17RA,C5AR1,VCAN,P2RY2,ELANE,LRP1,MAPK8,TLR2,CLEC7A,SIGLEC9	23
Free Radical Scavenging	synthesis	Synthesis of reactive oxygen species	1.15e-07	Decreased	-3.363	NA	-3.679	PRKCQ,NCF1,FGR,CST3,CAMP,FPR1,PRDX1,KLF4,NCF2,POR,F2R,C5AR1,TYROBP,FUT4,LRP1,CEBPE,MAPK8,HDAC4,TLR2,CD14,SOD1,SPI1,ABCC1,PARP1,SERPINA1,ELANE,BMI1,CYBB,CLEC7A,SIGLEC9	30
Cell-To-Cell Signaling and Interaction, Inflammatory Response	immune response	Immune response of macrophages	1.42e-07	Decreased	-3.257	NA	-3.772	FCN1,RPL13A,CD14,S100A9,SIRPB1,FGR,SPI1,FCER1G,CAMP,TOM1,PTPRJ,F2R,TYROBP,TREM1,NPM1,TLR2	16
Free Radical Scavenging	metabolism	Metabolism of reactive oxygen species	1.56e-07	Decreased	-3.296	NA	-3.624	PRKCQ,NCF1,FGR,CST3,CAMP,FPR1,PRDX1,KLF4,NCF2,POR,F2R,C5AR1,TYROBP,FUT4,LRP1,CEBPE,MAPK8,HDAC4,TLR2,CD14,MPO,SOD1,SPI1,ABCC1,PARP1,SERPINA1,ELANE,BMI1,CYBB,CLEC7A,SIGLEC9	31
Cell-To-Cell Signaling and Interaction, Inflammatory Response	immune response	Immune response of phagocytes	1.61e-07	Decreased	-2.885	NA	-3.466	FCN1,RPL13A,CD14,LILRB3,S100A9,SIRPB1,FGR,SPI1,FCER1G,FPR1,CAMP,TOM1,PTPRJ,FCAR,F2R,TYROBP,TREM1,NPM1,TLR2	19
Cell-To-Cell Signaling and Interaction, Cellular Function and Maintenance, Hematological System Development and Function	phagocytosis	Phagocytosis of myeloid cells	1.73e-07	Decreased	-3.542	NA	-4.142	FCN1,RPL13A,CD14,S100A9,SIRPB1,FGR,SPI1,FCER1G,FPR1,CAMP,TOM1,PTPRJ,TYROBP,TREM1,NPM1,TLR2	16
Cellular Movement	chemotaxis	Chemotaxis	1.86e-07	Decreased	-3.043	NA	-3.81	RPL13A,CCR1,PRKCQ,CSF3R,FGR,FCER1G,CAMP,FPR1,F2R,C5AR1,P2RY2,CXCL16,TREM1,LRP1,ANGPT1,TLR2,S100A8,S100A12,BST1,TYMP,LILRB3,S100A9,TRIB1,MYO1F,SPI1,ABCC1,PTPRJ,IL17RA,SERPINA1,STAM,RNASE2,LYST	32
Cellular Movement, Hematological System Development and Function, Immune Cell Trafficking, Inflammatory Response	chemotaxis	Chemotaxis of neutrophils	2.68e-07	Decreased	-2.371	NA	-3.009	S100A8,S100A12,BST1,LILRB3,S100A9,CSF3R,MYO1F,FGR,SPI1,FCER1G,FPR1,CAMP,C5AR1,SERPINA1,TREM1	15
Cellular Movement, Hematological System Development and Function, Immune Cell Trafficking, Inflammatory Response	chemotaxis	Chemotaxis of granulocytes	3.9e-07	Decreased	-2.372	NA	-2.982	S100A8,S100A12,BST1,LILRB3,S100A9,CSF3R,MYO1F,FGR,SPI1,FCER1G,FPR1,CAMP,IL17RA,C5AR1,SERPINA1,TREM1	16
Cellular Movement	chemotaxis	Chemotaxis of myeloid cells	4.26e-07	Decreased	-2.669	NA	-3.372	S100A8,S100A12,BST1,RPL13A,CCR1,LILRB3,CSF3R,S100A9,MYO1F,FGR,SPI1,FCER1G,CAMP,FPR1,PTPRJ,IL17RA,F2R,C5AR1,SERPINA1,TREM1,TLR2	21
Cell-To-Cell Signaling and Interaction, Hematological System Development and Function, Immune Cell Trafficking, Inflammatory Response	activation	Activation of phagocytes	5.41e-07	Decreased	-2.212	NA	-2.522	S100A8,S100A12,CD14,TNFRSF1B,LILRB3,NDRG1,SOD1,FCER1G,CST3,CAMP,FPR1,TYROBP,TOLLIP,ELANE,LRP1,CEBPE,UPF2,SLC11A1,CYBB,TLR2,RNASE2,SIGLEC9	22
Cell-To-Cell Signaling and Interaction, Cellular Function and Maintenance, Hematological System Development and Function, Inflammatory Response	phagocytosis	Phagocytosis by macrophages	5.75e-07	Decreased	-3.267	NA	-3.8	FCN1,RPL13A,CD14,S100A9,SIRPB1,FGR,SPI1,FCER1G,CAMP,TOM1,PTPRJ,TYROBP,NPM1,TLR2	14
Cell Death and Survival	cell death	Cell death of leukemia cell lines	6.27e-07	Decreased	-2.132	NA	-2.158	BTG1,CD59,S100A8,CEBPD,TNFRSF1B,PRKCQ,S100A9,FGR,CAMP,ABCC1,PRKACB,KLF4,RDX,GFI1B,FCAR,PARP1,GLO1,C5AR1,ELANE,ERG,MAPK8,EMILIN2,TLR2,NPM1	24
Cellular Movement, Hematological System Development and Function, Immune Cell Trafficking	cell movement	Cell movement of antigen presenting cells	7.28e-07	Decreased	-2.737	NA	-3.292	FCN1,RPL13A,CCR1,PRKCQ,NDRG1,CAMP,SPINT2,C5AR1,TYROBP,TREM1,S100A10,LRP1,TLR2,NPM1,S100A8,CD14,SPI1,ABCC1,PTPRJ,FCAR,IL17RA,PARP1,CFD,CYBB,CTSZ	25
Cellular Movement	homing	Homing of blood cells	1.14e-06	Decreased	-2.571	NA	-3.268	S100A8,S100A12,BST1,RPL13A,CCR1,LILRB3,CSF3R,S100A9,MYO1F,FGR,SPI1,FCER1G,CAMP,FPR1,TCIRG1,PTPRJ,IL17RA,F2R,C5AR1,SERPINA1,TREM1,CXCL16,TLR2,LYST	24
Cellular Function and Maintenance	engulfment	Engulfment of cells	1.15e-06	Decreased	-3.229	NA	-3.97	GATA2,FCN1,RPL13A,ATP6V0D1,CSF3R,SIRPB1,FGR,FCER1G,CAMP,FPR1,TOM1,TYROBP,TREM1,LRP1,CEBPE,NAE1,SLC11A1,TLR2,NPM1,CD14,S100A9,SOD1,AP2B1,SPI1,PTPRJ,FCAR,CEACAM4,ELANE,CLEC7A	29
Organismal Survival	survival	Survival of organism	1.26e-06	Increased	2.113	NA	1.707	MMP25,CLEC10A,RPL13A,CCR1,DNAJC5,NCF1,CCNG1,CAMP,PRDX1,F2R,C5AR1,LIMA1,ATP2C1,SEMA7A,PCCA,TREM1,TP53BP1,MAPK8,SLC11A1,PRKDC,TLR2,NPM1,CD300C,AQP9,TNFRSF1B,CD14,S100A9,SOD1,CLEC5A,SENP6,TRIB1,SPI1,ABCC1,CDA,REST,PARP1,IL17RA,ALDH5A1,ELANE,ERG,CYBB,MSH2,DNMT3B	43
Cell Death and Survival	apoptosis	Apoptosis of leukemia cell lines	1.3e-06	Decreased	-2.006	NA	-1.971	CD59,S100A8,CEBPD,TNFRSF1B,PRKCQ,S100A9,FGR,CAMP,ABCC1,PRKACB,KLF4,GFI1B,FCAR,PARP1,GLO1,C5AR1,ELANE,ERG,MAPK8,TLR2,NPM1	21
Cellular Movement, Hematological System Development and Function, Immune Cell Trafficking, Inflammatory Response	chemotaxis	Chemotaxis of leukocytes	1.31e-06	Decreased	-2.569	NA	-3.275	S100A8,S100A12,BST1,RPL13A,CCR1,LILRB3,CSF3R,S100A9,MYO1F,FGR,SPI1,FCER1G,CAMP,FPR1,PTPRJ,IL17RA,F2R,C5AR1,SERPINA1,TREM1,CXCL16,TLR2,LYST	23
Cancer, Hematological Disease, Immunological Disease, Organismal Injury and Abnormalities	neoplasia	Neoplasia of leukocytes	1.34e-06	Decreased	-2.4	NA	-2.126	MAP4K5,MAFB,FGR,FCER1G,CST3,F2R,LRBA,ARID1B,ZNF10,MS4A6A,S100A10,SLC11A1,TLR2,IFI30,LILRB3,TNFRSF1B,BZW2,CCT3,TIMP2,VCAN,HLA-B,NAGK,WDR3,FOSL2,CD300E,SLC16A1,ZNHIT6,KLF4,KIAA1586,IER3,NPM1,S100A9,ABCG1,ABCC1,RDX,RAPGEF6,PARP1,ZHX1,GART,MGA,CEP68,BMI1,ABLIM1,DPH5,BTG1,STX11,GATA2,ATF7IP,PRKCQ,CSF3R,APOBEC3A,PRDX1,BBX,POR,LPIN1,NID1,FUT4,CXCL16,ATRX,RCL1,PIAS2,CKAP4,CD14,SOD1,ZEB1,SPI1,RIF1,NET1,AL…	97
Cellular Movement, Hematological System Development and Function, Immune Cell Trafficking, Inflammatory Response	cell movement	Cell movement of macrophages	1.46e-06	Decreased	-2.503	NA	-2.904	FCN1,S100A8,RPL13A,CD14,CCR1,PRKCQ,NDRG1,CAMP,PTPRJ,SPINT2,FCAR,IL17RA,PARP1,C5AR1,TYROBP,TREM1,S100A10,LRP1,CFD,TLR2,NPM1	21
Cell-To-Cell Signaling and Interaction, Cellular Function and Maintenance, Inflammatory Response	phagocytosis	Phagocytosis of leukocytes	1.81e-06	Decreased	-3.404	NA	-3.964	FCN1,RPL13A,CD14,S100A9,SIRPB1,FGR,SPI1,FCER1G,FPR1,CAMP,TOM1,PTPRJ,TYROBP,NPM1,TLR2	15
Cellular Function and Maintenance	engulfment	Engulfment of leukocytes	2.28e-06	Decreased	-3.532	NA	-4.14	FCN1,RPL13A,CD14,S100A9,SIRPB1,FGR,SPI1,FCER1G,FPR1,CAMP,TOM1,PTPRJ,TYROBP,TREM1,NPM1,TLR2	16
Cellular Movement, Hematological System Development and Function, Immune Cell Trafficking, Inflammatory Response	chemotaxis	Chemotaxis of phagocytes	2.64e-06	Decreased	-2.668	NA	-3.394	S100A8,S100A12,BST1,RPL13A,CCR1,LILRB3,CSF3R,S100A9,MYO1F,FGR,SPI1,FCER1G,CAMP,FPR1,PTPRJ,F2R,C5AR1,SERPINA1,TREM1,TLR2	20
Cancer, Hematological Disease, Immunological Disease, Organismal Injury and Abnormalities	tumorigenesis	Tumorigenesis of lymphocytes	3.31e-06	Decreased	-2.741	NA	-2.446	BTG1,STX11,MAP4K5,ATF7IP,PRKCQ,CSF3R,MAFB,APOBEC3A,FGR,CST3,PRDX1,BBX,POR,LPIN1,NID1,LRBA,FUT4,ARID1B,ZNF10,MS4A6A,CXCL16,S100A10,ATRX,SLC11A1,TLR2,RCL1,PIAS2,IFI30,LILRB3,CKAP4,TNFRSF1B,SOD1,ZEB1,SPI1,RIF1,BZW2,CCT3,TIMP2,VCAN,NET1,ALDH5A1,HLA-B,CRYBG1,WDFY3,MSH2,NAGK,WDR3,FOSL2,CD300E,ACP6,IL13RA1,KMT2A,MRE11,SLC16A1,KLF4,PPP3CC,KIAA1586,NT5C3A,PHF6,IER3,KLHL6,TOLLIP,NAE1,TP53BP1,MAPK8,UPF2,HDA…	92
Cancer, Hematological Disease, Organismal Injury and Abnormalities	lymphocytic neoplasm	Lymphocytic neoplasm	5.31e-06	Decreased	-2.4	NA	-2.111	MAP4K5,MAFB,FGR,CST3,F2R,LRBA,ARID1B,ZNF10,MS4A6A,S100A10,SLC11A1,TLR2,IFI30,LILRB3,TNFRSF1B,BZW2,CCT3,TIMP2,VCAN,HLA-B,NAGK,WDR3,FOSL2,CD300E,SLC16A1,ZNHIT6,KLF4,KIAA1586,IER3,NPM1,S100A9,ABCG1,ABCC1,RDX,RAPGEF6,PARP1,ZHX1,GART,MGA,CEP68,BMI1,ABLIM1,DPH5,BTG1,STX11,GATA2,ATF7IP,PRKCQ,CSF3R,APOBEC3A,PRDX1,BBX,POR,LPIN1,NID1,FUT4,CXCL16,ATRX,RCL1,PIAS2,CKAP4,CD14,SOD1,ZEB1,SPI1,RIF1,NET1,ALDH5A1,C…	97
Hematological Disease, Immunological Disease	lymphoproliferative disorder	Lymphoproliferative disorder	6.01e-06	Decreased	-2.4	NA	-2.104	MAP4K5,MAFB,FGR,CST3,F2R,LRBA,ARID1B,ZNF10,MS4A6A,S100A10,SLC11A1,TLR2,IFI30,LILRB3,TNFRSF1B,BZW2,CCT3,TIMP2,VCAN,HLA-B,NAGK,WDR3,FOSL2,CD300E,SLC16A1,ZNHIT6,KLF4,KIAA1586,IER3,NPM1,S100A9,ABCG1,ABCC1,RDX,RAPGEF6,PARP1,ZHX1,GART,MGA,CEP68,BMI1,ABLIM1,DPH5,BTG1,STX11,GATA2,ATF7IP,PRKCQ,CSF3R,APOBEC3A,PRDX1,BBX,POR,LPIN1,NID1,FUT4,CXCL16,ATRX,RCL1,PIAS2,CKAP4,CD14,SOD1,ZEB1,SPI1,RIF1,NET1,ALDH5A1,C…	97
Cancer, Organismal Injury and Abnormalities	thoracic neoplasm	Thoracic neoplasm	7.06e-06	Decreased	-2.056	NA	-2.008	UTP23,TSPAN13,MAP4K5,MAFB,FGR,TMEM176B,CTPS2,AGTPBP1,F2R,MNDA,USP6NL,WDR43,LRBA,ARID1B,ZNF10,MS4A6A,LRP1,SYNJ2,S100A10,SLC11A1,TLR2,MAST4,TYMP,IFI30,VIRMA,MAPRE2,FBXO21,PARP3,VCAN,ELANE,HLA-B,CTSZ,MMP25,NDRG1,CAMP,SLC16A1,GNPNAT1,KLF4,BIVM,TKT,ZFAND1,LIMA1,PLEKHA5,P2RY2,CEBPE,EMILIN2,NPM1,CCNB1IP1,ATP13A2,ATF7IP2,TMEM176A,SLC9A7,BST1,ATP8A1,SENP6,RBM47,ABCC1,RDX,PTPRJ,RAPGEF6,PARP1,GART,MGA,BMP1,…	140
Cancer, Organismal Injury and Abnormalities, Respiratory Disease	lung tumor	Lung tumor	8.48e-06	Decreased	-2.056	NA	-2.01	UTP23,TSPAN13,MAP4K5,MAFB,FGR,TMEM176B,CTPS2,AGTPBP1,F2R,MNDA,USP6NL,WDR43,LRBA,ARID1B,ZNF10,MS4A6A,SYNJ2,S100A10,LRP1,SLC11A1,TLR2,MAST4,TYMP,IFI30,VIRMA,MAPRE2,FBXO21,PARP3,VCAN,ELANE,HLA-B,CTSZ,MMP25,NDRG1,CAMP,SLC16A1,GNPNAT1,KLF4,BIVM,TKT,ZFAND1,LIMA1,PLEKHA5,P2RY2,CEBPE,EMILIN2,NPM1,CCNB1IP1,ATP13A2,ATF7IP2,TMEM176A,SLC9A7,BST1,ATP8A1,SENP6,RBM47,ABCC1,RDX,PTPRJ,RAPGEF6,PARP1,GART,MGA,BMP1,…	139
Cancer, Hematological Disease, Immunological Disease, Organismal Injury and Abnormalities	lymphocytic cancer	Lymphocytic cancer	8.85e-06	Decreased	-2.4	NA	-2.107	BTG1,STX11,GATA2,MAP4K5,ATF7IP,PRKCQ,CSF3R,MAFB,APOBEC3A,FGR,CST3,PRDX1,BBX,POR,LPIN1,NID1,F2R,LRBA,FUT4,ARID1B,ZNF10,MS4A6A,CXCL16,S100A10,ATRX,SLC11A1,TLR2,RCL1,PIAS2,IFI30,LILRB3,CKAP4,TNFRSF1B,CD14,SOD1,ZEB1,SPI1,RIF1,BZW2,CCT3,TIMP2,VCAN,NET1,ALDH5A1,HLA-B,CRYBG1,WDFY3,MSH2,NAGK,WDR3,FOSL2,CD300E,ACP6,IL13RA1,KMT2A,MRE11,SLC16A1,ZNHIT6,KLF4,PPP3CC,KIAA1586,NT5C3A,PHF6,IER3,KLHL6,TOLLIP,ZSWIM…	96
